# Supplementary material for: Presentation and response timing accuracy in Adobe Flash and HTML5/JavaScript Web experiments
Source: Behav Res Methods. 2014 Jun 6;47(2):309–27. doi: 10.3758/s13428-014-0471-1 (PMC4427652; doi:10.3758/s13428-014-0471-1)
Supplement: Supplementary file 1 — (ZIP 1.07 MB) [file 13428_2014_471_MOESM1_ESM.zip]

Archive with 442 entries (431 files):
- Supplementary/Code/
- Supplementary/Code/Flash_code/
- Supplementary/Code/Flash_code/square_disp/
- Supplementary/Code/Flash_code/square_disp/square_disp.fla
- Supplementary/Code/Flash_code/square_disp/square_disp.swf
- Supplementary/Code/Flash_code/square_RT/
- Supplementary/Code/Flash_code/square_RT/square_RT.fla
- Supplementary/Code/Flash_code/square_RT/square_RT.swf
- Supplementary/Code/HTML5_code/
- Supplementary/Code/HTML5_code/square_disp/
- Supplementary/Code/HTML5_code/square_disp/javascript_DSC.html
- Supplementary/Code/HTML5_code/square_disp/jquery.fullscreen-0.3.4.min.js
- Supplementary/Code/HTML5_code/square_RT.zip
- Supplementary/Code/HTML5_code/square_RT/
- Supplementary/Code/HTML5_code/square_RT/index.html
- Supplementary/Code/HTML5_code/square_RT/jquery.fullscreen-0.3.4.min.js
- Supplementary/Code/R_code/
- Supplementary/Code/R_code/Figure-1.R
- Supplementary/Code/R_code/Figure-2.R
- Supplementary/Code/R_code/Figure-3.R
- Supplementary/Code/R_code/Figure-4.R
- Supplementary/Code/R_code/supp_study1_disp.R
- Supplementary/Code/R_code/supp_study1_RT.R
- Supplementary/Code/R_code/supp_study2_disp.R
- Supplementary/Code/R_code/supp_study2_RT.R
- Supplementary/concise-specs.csv
- Supplementary/Data/
- Supplementary/Data/DSCAR-BA-R.csv
- Supplementary/Data/DSCAR-CJNEW-R.csv
- Supplementary/Data/DSCAR-CJOLD-R.csv
- Supplementary/Data/DSCAR-CLABPRES-R.csv
- Supplementary/Data/DSCAR-CLABSTUD-R.csv
- Supplementary/Data/DSCAR-CLAP-R.csv
- Supplementary/Data/DSCAR-D425-150-R.csv
- Supplementary/Data/DSCAR-D425-300-R.csv
- Supplementary/Data/DSCAR-D425-600-R.csv
- Supplementary/Data/DSCAR-HP-R.csv
- Supplementary/Data/DSCAR-LUC-R.csv
- Supplementary/Data/DSCAR-OFF7-150-R.csv
- Supplementary/Data/DSCAR-OFF7-300-R.csv
- Supplementary/Data/DSCAR-OFF7-600-R.csv
- Supplementary/Data/DSCAR-OFFXP-150-R.csv
- Supplementary/Data/DSCAR-OFFXP-300-R.csv
- Supplementary/Data/DSCAR-OFFXP-600-R.csv
- Supplementary/Data/DSCAR-OVL-R.csv
- Supplementary/Data/DSCAR-PSY2423-R.csv
- Supplementary/Data/DSCAR-PSY2595-R.csv
- Supplementary/Data/DSCAR-SEM-R.csv
- Supplementary/Data/DSCAR-SONY-150-R.csv
- Supplementary/Data/DSCAR-SONY-300-R.csv
- Supplementary/Data/DSCAR-SONY-600-R.csv
- Supplementary/Data/DSCAR-SONY-MULTI-150-R.csv
- Supplementary/Data/DSCAR-SONY-MULTI-300-R.csv
- Supplementary/Data/DSCAR-SONY-MULTI-600-R.csv
- Supplementary/Data/DSCAR-WBSCUB-R.csv
- Supplementary/Data/DSCAR-WBSSER-R.csv
- Supplementary/Data/DSCAR-ZE-R.csv
- Supplementary/Data/DSC-BA-R.csv
- Supplementary/Data/DSC-CJNEW-R.csv
- Supplementary/Data/DSC-CJOLD-R.csv
- Supplementary/Data/DSC-CLABPRES-R.csv
- Supplementary/Data/DSC-CLABSTUD-R.csv
- Supplementary/Data/DSC-CLAP-R.csv
- Supplementary/Data/DSC-D425-R.csv
- Supplementary/Data/DSC-HP-R.csv
- Supplementary/Data/DSC-LUC-R.csv
- Supplementary/Data/DSC-OFF7-R.csv
- Supplementary/Data/DSC-OFFXP-R.csv
- Supplementary/Data/DSC-OVL-R.csv
- Supplementary/Data/DSC-PSY2423-R.csv
- Supplementary/Data/DSC-PSY2595-R.csv
- Supplementary/Data/DSC-SEM-R.csv
- Supplementary/Data/DSC-SONY-MULTI-R.csv
- Supplementary/Data/DSC-SONY-R.csv
- Supplementary/Data/DSC-WBSCUB-R.csv
- Supplementary/Data/DSC-WBSSER-R.csv
- Supplementary/Data/DSC-ZE-R.csv
- Supplementary/Graphs/
- Supplementary/Graphs/supp_study1_disp.pdf
- Supplementary/Graphs/supp_study1_RT.pdf
- Supplementary/Graphs/supp_study2_disp.pdf
- Supplementary/Graphs/supp_study2_RT.pdf
- Supplementary/Logs/
- Supplementary/Logs/ba-dsc-150ms-ie-fl-1.rtl
- Supplementary/Logs/ba-dsc-150ms-ie-fl-2.rtl
- Supplementary/Logs/ba-dsc-150ms-ie-fl-3.rtl
- Supplementary/Logs/ba-dsc-150ms-ie-js-1.rtl
- Supplementary/Logs/ba-dsc-150ms-ie-js-2.rtl
- Supplementary/Logs/ba-dsc-150ms-ie-js-3.rtl
- Supplementary/Logs/ba-dscar-300ms-cr-fl-1.rtl
- Supplementary/Logs/ba-dscar-300ms-cr-fl-2.rtl
- Supplementary/Logs/ba-dscar-300ms-cr-fl-3.rtl
- Supplementary/Logs/ba-dscar-300ms-cr-js-1.rtl
- Supplementary/Logs/ba-dscar-300ms-cr-js-2.rtl
- Supplementary/Logs/ba-dscar-300ms-cr-js-3.rtl
- Supplementary/Logs/cjnew-dsc-150ms-ie-fl-1.rtl
- Supplementary/Logs/cjnew-dsc-150ms-ie-fl-2.rtl
- Supplementary/Logs/cjnew-dsc-150ms-ie-fl-3.rtl
- Supplementary/Logs/cjnew-dsc-150ms-ie-js-1.rtl
- Supplementary/Logs/cjnew-dsc-150ms-ie-js-2.rtl
- Supplementary/Logs/cjnew-dscar-300ms-ie-fl-1.rtl
- Supplementary/Logs/cjnew-dscar-300ms-ie-fl-2.rtl
- Supplementary/Logs/cjnew-dscar-300ms-ie-fl-3.rtl
- Supplementary/Logs/cjnew-dscar-300ms-ie-js-1.rtl
- Supplementary/Logs/cjnew-dscar-300ms-ie-js-2.rtl
- Supplementary/Logs/cjnew-dscar-300ms-ie-js-3.rtl
- Supplementary/Logs/cjold-dsc-150ms-ie-fl-1.rtl
- Supplementary/Logs/cjold-dsc-150ms-ie-fl-2.rtl
- Supplementary/Logs/cjold-dsc-150ms-ie-fl-3.rtl
- Supplementary/Logs/cjold-dsc-150ms-ie-js-1.rtl
- Supplementary/Logs/cjold-dsc-150ms-ie-js-2.rtl
- Supplementary/Logs/cjold-dsc-150ms-ie-js-3.rtl
- Supplementary/Logs/cjold-dscar-300ms-ie-fl-1.rtl
- Supplementary/Logs/cjold-dscar-300ms-ie-fl-2.rtl
- Supplementary/Logs/cjold-dscar-300ms-ie-fl-3.rtl
- Supplementary/Logs/cjold-dscar-300ms-ie-js-1.rtl
- Supplementary/Logs/cjold-dscar-300ms-ie-js-2.rtl
- Supplementary/Logs/cjold-dscar-300ms-ie-js-3.rtl
- Supplementary/Logs/clabpres-dsc-150ms-ie-fl-1.rtl
- Supplementary/Logs/clabpres-dsc-150ms-ie-fl-2.rtl
- Supplementary/Logs/clabpres-dsc-150ms-ie-fl-3.rtl
- Supplementary/Logs/clabpres-dsc-150ms-ie-js-1.rtl
- Supplementary/Logs/clabpres-dsc-150ms-ie-js-2.rtl
- Supplementary/Logs/clabpres-dsc-150ms-ie-js-3.rtl
- Supplementary/Logs/clabpres-dscar-300ms-ie-fl-1.rtl
- Supplementary/Logs/clabpres-dscar-300ms-ie-fl-2.rtl
- Supplementary/Logs/clabpres-dscar-300ms-ie-fl-3.rtl
- Supplementary/Logs/clabpres-dscar-300ms-ie-js-1.rtl
- Supplementary/Logs/clabpres-dscar-300ms-ie-js-2.rtl
- Supplementary/Logs/clabpres-dscar-300ms-ie-js-3.rtl
- Supplementary/Logs/clabstud-dsc-150ms-ie-fl-1.rtl
- Supplementary/Logs/clabstud-dsc-150ms-ie-fl-2.rtl
- Supplementary/Logs/clabstud-dsc-150ms-ie-fl-3.rtl
- Supplementary/Logs/clabstud-dsc-150ms-ie-js-1.rtl
- Supplementary/Logs/clabstud-dsc-150ms-ie-js-2.rtl
- Supplementary/Logs/clabstud-dsc-150ms-ie-js-3.rtl
- Supplementary/Logs/clabstud-dscar-300ms-ie-fl-1.rtl
- Supplementary/Logs/clabstud-dscar-300ms-ie-fl-2.rtl
- Supplementary/Logs/clabstud-dscar-300ms-ie-fl-3.rtl
- Supplementary/Logs/clabstud-dscar-300ms-ie-js-1.rtl
- Supplementary/Logs/clabstud-dscar-300ms-ie-js-2.rtl
- Supplementary/Logs/clabstud-dscar-300ms-ie-js-3.rtl
- Supplementary/Logs/clap-dsc-150ms-ff-fl-1.rtl
- Supplementary/Logs/clap-dsc-150ms-ff-fl-2.rtl
- Supplementary/Logs/clap-dsc-150ms-ff-fl-3.rtl
- Supplementary/Logs/clap-dsc-150ms-ff-js-1.rtl
- Supplementary/Logs/clap-dsc-150ms-ff-js-2.rtl
- Supplementary/Logs/clap-dsc-150ms-ff-js-3.rtl
- Supplementary/Logs/clap-dscar-300ms-ff-fl-1.rtl
- Supplementary/Logs/clap-dscar-300ms-ff-fl-2.rtl
- Supplementary/Logs/clap-dscar-300ms-ff-fl-3.rtl
- Supplementary/Logs/clap-dscar-300ms-ff-js-1.rtl
- Supplementary/Logs/clap-dscar-300ms-ff-js-2.rtl
- Supplementary/Logs/clap-dscar-300ms-ff-js-3.rtl
- Supplementary/Logs/d425-dsc-150ms-cr-fl.rtl
- Supplementary/Logs/d425-dsc-150ms-cr-js.rtl
- Supplementary/Logs/d425-dsc-150ms-ff-fl.rtl
- Supplementary/Logs/d425-dsc-150ms-ff-js.rtl
- Supplementary/Logs/d425-dsc-150ms-ie-fl.rtl
- Supplementary/Logs/d425-dsc-150ms-ie-js.rtl
- Supplementary/Logs/d425-dsc-500ms-cr-fl.rtl
- Supplementary/Logs/d425-dsc-500ms-cr-js.rtl
- Supplementary/Logs/d425-dsc-500ms-ff-fl.rtl
- Supplementary/Logs/d425-dsc-500ms-ff-js.rtl
- Supplementary/Logs/d425-dsc-500ms-ie-fl.rtl
- Supplementary/Logs/d425-dsc-500ms-ie-js.rtl
- Supplementary/Logs/d425-dsc-50ms-cr-fl.rtl
- Supplementary/Logs/d425-dsc-50ms-cr-js.rtl
- Supplementary/Logs/d425-dsc-50ms-ff-fl.rtl
- Supplementary/Logs/d425-dsc-50ms-ff-js.rtl
- Supplementary/Logs/d425-dsc-50ms-ie-fl.rtl
- Supplementary/Logs/d425-dsc-50ms-ie-js.rtl
- Supplementary/Logs/d425-dscar-150ms-cr-fl.rtl
- Supplementary/Logs/d425-dscar-150ms-cr-js.rtl
- Supplementary/Logs/d425-dscar-150ms-ff-fl.rtl
- Supplementary/Logs/d425-dscar-150ms-ff-js.rtl
- Supplementary/Logs/d425-dscar-150ms-ie-fl.rtl
- Supplementary/Logs/d425-dscar-150ms-ie-js.rtl
- Supplementary/Logs/d425-dscar-300ms-cr-fl.rtl
- Supplementary/Logs/d425-dscar-300ms-cr-js.rtl
- Supplementary/Logs/d425-dscar-300ms-ff-fl.rtl
- Supplementary/Logs/d425-dscar-300ms-ff-js.rtl
- Supplementary/Logs/d425-dscar-300ms-ie-fl.rtl
- Supplementary/Logs/d425-dscar-300ms-ie-js.rtl
- Supplementary/Logs/d425-dscar-600ms-cr-ff.rtl
- Supplementary/Logs/d425-dscar-600ms-cr-fl.rtl
- Supplementary/Logs/d425-dscar-600ms-ff-fl.rtl
- Supplementary/Logs/d425-dscar-600ms-ff-js.rtl
- Supplementary/Logs/d425-dscar-600ms-ie-fl.rtl
- Supplementary/Logs/d425-dscar-600ms-ie-js.rtl
- Supplementary/Logs/hp-dsc-150ms-cr-fl-1.rtl
- Supplementary/Logs/hp-dsc-150ms-cr-fl-2.rtl
- Supplementary/Logs/hp-dsc-150ms-cr-fl-3.rtl
- Supplementary/Logs/hp-dsc-150ms-cr-js-1.rtl
- Supplementary/Logs/hp-dsc-150ms-cr-js-2.rtl
- Supplementary/Logs/hp-dscar-300ms-cr-fl-1.rtl
- Supplementary/Logs/hp-dscar-300ms-cr-fl-2.rtl
- Supplementary/Logs/hp-dscar-300ms-cr-fl-3.rtl
- Supplementary/Logs/hp-dscar-300ms-cr-js-1.rtl
- Supplementary/Logs/hp-dscar-300ms-cr-js-2.rtl
- Supplementary/Logs/hp-dscar-300ms-cr-js-3.rtl
- Supplementary/Logs/luk-dsc-150ms-cr-fl-1.rtl
- Supplementary/Logs/luk-dsc-150ms-cr-fl-2.rtl
- Supplementary/Logs/luk-dsc-150ms-cr-fl-3.rtl
- Supplementary/Logs/luk-dsc-150ms-cr-js-1.rtl
- Supplementary/Logs/luk-dsc-150ms-cr-js-2.rtl
- Supplementary/Logs/luk-dsc-150ms-cr-js-3.rtl
- Supplementary/Logs/luk-dscar-300ms-cr-fl-1.rtl
- Supplementary/Logs/luk-dscar-300ms-cr-fl-2.rtl
- Supplementary/Logs/luk-dscar-300ms-cr-fl-3.rtl
- Supplementary/Logs/luk-dscar-300ms-cr-js-1.rtl
- Supplementary/Logs/luk-dscar-300ms-cr-js-2.rtl
- Supplementary/Logs/luk-dscar-300ms-cr-js-3.rtl
- Supplementary/Logs/off7-dsc-150ms-cr-fl.rtl
- Supplementary/Logs/off7-dsc-150ms-cr-js.rtl
- Supplementary/Logs/off7-dsc-150ms-ff-fl.rtl
- Supplementary/Logs/off7-dsc-150ms-ff-js.rtl
- Supplementary/Logs/off7-dsc-150ms-ie-fl.rtl
- Supplementary/Logs/off7-dsc-150ms-ie-js.rtl
- Supplementary/Logs/off7-dsc-500ms-cr-fl.rtl
- Supplementary/Logs/off7-dsc-500ms-cr-js.rtl
- Supplementary/Logs/off7-dsc-500ms-ff-fl.rtl
- Supplementary/Logs/off7-dsc-500ms-ff-js.rtl
- Supplementary/Logs/off7-dsc-500ms-ie-fl.rtl
- Supplementary/Logs/off7-dsc-500ms-ie-js.rtl
- Supplementary/Logs/off7-dsc-50ms-cr-fl.rtl
- Supplementary/Logs/off7-dsc-50ms-cr-js.rtl
- Supplementary/Logs/off7-dsc-50ms-ff-fl.rtl
- Supplementary/Logs/off7-dsc-50ms-ff-js.rtl
- Supplementary/Logs/off7-dsc-50ms-ie-fl.rtl
- Supplementary/Logs/off7-dsc-50ms-ie-js.rtl
- Supplementary/Logs/off7-dscar-150ms-cr-fl.rtl
- Supplementary/Logs/off7-dscar-150ms-cr-js.rtl
- Supplementary/Logs/off7-dscar-150ms-ff-fl.rtl
- Supplementary/Logs/off7-dscar-150ms-ff-js.rtl
- Supplementary/Logs/off7-dscar-150ms-ie-fl.rtl
- Supplementary/Logs/off7-dscar-150ms-ie-js.rtl
- Supplementary/Logs/off7-dscar-300ms-cr-fl.rtl
- Supplementary/Logs/off7-dscar-300ms-cr-js.rtl
- Supplementary/Logs/off7-dscar-300ms-ff-fl.rtl
- Supplementary/Logs/off7-dscar-300ms-ff-js.rtl
- Supplementary/Logs/off7-dscar-300ms-ie-fl.rtl
- Supplementary/Logs/off7-dscar-300ms-ie-js.rtl
- Supplementary/Logs/off7-dscar-600ms-cr-fl.rtl
- Supplementary/Logs/off7-dscar-600ms-cr-js.rtl
- Supplementary/Logs/off7-dscar-600ms-ff-fl.rtl
- Supplementary/Logs/off7-dscar-600ms-ff-js.rtl
- Supplementary/Logs/off7-dscar-600ms-ie-fl.rtl
- Supplementary/Logs/off7-dscar-600ms-ie-js.rtl
- Supplementary/Logs/offxp-dsc-150ms-cr-fl.rtl
- Supplementary/Logs/offxp-dsc-150ms-cr-js.rtl
- Supplementary/Logs/offxp-dsc-150ms-ff-fl.rtl
- Supplementary/Logs/offxp-dsc-150ms-ff-js.rtl
- Supplementary/Logs/offxp-dsc-150ms-ie-fl.rtl
- Supplementary/Logs/offxp-dsc-150ms-ie-js.rtl
- Supplementary/Logs/offxp-dsc-500ms-cr-fl.rtl
- Supplementary/Logs/offxp-dsc-500ms-cr-js.rtl
- Supplementary/Logs/offxp-dsc-500ms-ff-fl.rtl
- Supplementary/Logs/offxp-dsc-500ms-ff-js.rtl
- Supplementary/Logs/offxp-dsc-500ms-ie-fl.rtl
- Supplementary/Logs/offxp-dsc-500ms-ie-js.rtl
- Supplementary/Logs/offxp-dsc-50ms-cr-fl.rtl
- Supplementary/Logs/offxp-dsc-50ms-cr-js.rtl
- Supplementary/Logs/offxp-dsc-50ms-ff-fl.rtl
- Supplementary/Logs/offxp-dsc-50ms-ff-js.rtl
- Supplementary/Logs/offxp-dsc-50ms-ie-fl.rtl
- Supplementary/Logs/offxp-dsc-50ms-ie-js.rtl
- Supplementary/Logs/offxp-dscar-150ms-cr-fl.rtl
- Supplementary/Logs/offxp-dscar-150ms-cr-js.rtl
- Supplementary/Logs/offxp-dscar-150ms-ff-fl.rtl
- Supplementary/Logs/offxp-dscar-150ms-ff-js.rtl
- Supplementary/Logs/offxp-dscar-150ms-ie-fl.rtl
- Supplementary/Logs/offxp-dscar-150ms-ie-js.rtl
- Supplementary/Logs/offxp-dscar-300ms-cr-fl.rtl
- Supplementary/Logs/offxp-dscar-300ms-cr-js.rtl
- Supplementary/Logs/offxp-dscar-300ms-ff-fl.rtl
- Supplementary/Logs/offxp-dscar-300ms-ff-js.rtl
- Supplementary/Logs/offxp-dscar-300ms-ie-fl.rtl
- Supplementary/Logs/offxp-dscar-300ms-ie-js.rtl
- Supplementary/Logs/offxp-dscar-600ms-cr-fl.rtl
- Supplementary/Logs/offxp-dscar-600ms-cr-js.rtl
- Supplementary/Logs/offxp-dscar-600ms-ff-fl.rtl
- Supplementary/Logs/offxp-dscar-600ms-ff-js.rtl
- Supplementary/Logs/offxp-dscar-600ms-ie-fl.rtl
- Supplementary/Logs/offxp-dscar-600ms-ie-js.rtl
- Supplementary/Logs/ovl-dsc-150ms-ie-fl-1.rtl
- Supplementary/Logs/ovl-dsc-150ms-ie-fl-2.rtl
- Supplementary/Logs/ovl-dsc-150ms-ie-fl-3.rtl
- Supplementary/Logs/ovl-dsc-150ms-ie-js-1.rtl
- Supplementary/Logs/ovl-dsc-150ms-ie-js-2.rtl
- Supplementary/Logs/ovl-dsc-150ms-ie-js-3.rtl
- Supplementary/Logs/ovl-dscar-300ms-ie-fl-1.rtl
- Supplementary/Logs/ovl-dscar-300ms-ie-fl-2.rtl
- Supplementary/Logs/ovl-dscar-300ms-ie-fl-3.rtl
- Supplementary/Logs/ovl-dscar-300ms-ie-js-1.rtl
- Supplementary/Logs/ovl-dscar-300ms-ie-js-2.rtl
- Supplementary/Logs/ovl-dscar-300ms-ie-js-3.rtl
- Supplementary/Logs/psy2423-dsc-150ms-ie-fl-1.rtl
- Supplementary/Logs/psy2423-dsc-150ms-ie-fl-2.rtl
- Supplementary/Logs/psy2423-dsc-150ms-ie-fl-3.rtl
[truncated: 142 more entries]
