# Supplementary material for: Presentation and response timing accuracy in Adobe Flash and HTML5/JavaScript Web experiments
Source: Behav Res Methods. 2014 Jun 6;47(2):309–27. doi: 10.3758/s13428-014-0471-1 (PMC4427652; doi:10.3758/s13428-014-0471-1)
Supplement: Supplementary file 1 — (ZIP 1.07 MB) [file 13428_2014_471_MOESM1_ESM.zip › Supplementary/Code/R_code/Figure-1.R]

spec <- read.csv("concise-specs.csv")
#Change the following to the machine label you want to plot for
compnames <- c("OFF7")
op_df_dscar <-data.frame(compname = character(0), iefl= character(0),fffl= character(0),crfl= character(0),iejs= character(0),ffjs= character(0),crjs= character(0))


png(file='bbtk-browsers.png', width=750, height=1500)
par(mfrow=c(4,1))
par(mar=c(7,10,5,5))
for(i in compnames){
df150 <- read.csv(paste("./Data/DSCAR-",i,"-150-R.csv", sep=""),header=TRUE,fill=FALSE)
df300 <- read.csv(paste("./Data/DSCAR-",i,"-300-R.csv", sep=""),header=TRUE,fill=FALSE)
df600 <- read.csv(paste("./Data/DSCAR-",i,"-600-R.csv", sep=""),header=TRUE,fill=FALSE)


op.array <- array(rep(0,36),c(6,6))
browsers <- c("ie","ff","cr")
rts <- c("150","300","600")
breaks = seq(100, 800, by=1) 
for(j in browsers) {
  flag <- 0
  if(j=="ie") {fname="Internet Explorer"}
  if(j=="ff") {fname="FireFox"}
  if(j=="cr") {fname="Chrome"}

  for (k in rts) {
  fl <-eval(parse(text=paste("df",k,"$",j,"fl", sep="")))
  js <-eval(parse(text=paste("df",k,"$",j,"js", sep="")))
  fl <-fl[!is.na(fl)]
  js <-js[!is.na(js)]
  mean_fl<-mean(fl)
  sd_fl<-sd(fl)
  mean_sd_fl<-paste("+",round(mean_fl,1)-as.numeric(k)," (",round(sd_fl,1),")",sep="")
  range_fl <- paste("+",range(fl)[1]-as.numeric(k),", +",range(fl)[2]-as.numeric(k), sep="")
  mean_js<-mean(js)
  sd_js<-sd(js)
  mean_sd_js<-paste("+",round(mean_js,1)-as.numeric(k)," (",round(sd_js,1),")",sep="")
  range_js <- paste("+", range(js)[1]-as.numeric(k),", +",range(js)[2]-as.numeric(k), sep="")
  downpos <-match(k, rts)*2-1
  rightpos_fl <- match(j,browsers)
  rightpos_js <- match(j,browsers)+3
  op.array[downpos,rightpos_fl]<-mean_sd_fl
  op.array[downpos,rightpos_js]<-mean_sd_js
  op.array[downpos+1,rightpos_fl]<-range_fl
  op.array[downpos+1,rightpos_js]<-range_js
  fl.cut = cut(fl, breaks, right=FALSE) 
  fl.freq = table(fl.cut) 
  cumfreqfl = c(0, cumsum(fl.freq))
  if(flag==0) {
  plot(breaks, cumfreqfl/100, type="l", col="#000077", ann=FALSE, lwd=2, cex.axis=1.5)
  title(main=paste(spec[spec$pcname==i,2]," Browser: ", fname, sep=""), xlab="Measured Response Time (ms)", ylab="Cum. Freq.", cex.lab=2, cex.main=2.5)
flag <- 1
} else {
  lines(breaks, cumfreqfl/100, col="#000077", lwd=2)
}
  
  js.cut = cut(js, breaks, right=FALSE) 
  js.freq = table(js.cut) 
  cumfreqjs = c(0, cumsum(js.freq)) 
  lines(breaks, cumfreqjs/100, col="#FF5555", lty=1, lwd=2)
  }
}
 barplot(0,0, axes=FALSE) 
             legend(x=0.5, y=0, legend=c("Flash", "HTML5"), col=c("#000077","#FF5555"), lty=c(1,1), lwd=2, xjust=1.5, yjust=-0.5, cex=2.5) 
  temp <- data.frame(op.array)
}
dev.off()
