# Supplementary material for: Presentation and response timing accuracy in Adobe Flash and HTML5/JavaScript Web experiments
Source: Behav Res Methods. 2014 Jun 6;47(2):309–27. doi: 10.3758/s13428-014-0471-1 (PMC4427652; doi:10.3758/s13428-014-0471-1)
Supplement: Supplementary file 1 — (ZIP 1.07 MB) [file 13428_2014_471_MOESM1_ESM.zip › Supplementary/Code/R_code/Figure-3.R]

#Set your WD to be "Supplementary"
spec <- read.csv("concise-specs.csv")

#Change the following to the machine labels you want to plot for
compnames <- c("PSY2595","CLAP","HP")

op_df_dscar <-data.frame(compname = character(0), meansd_fl= character(0), meansd_js= character(0))


png(file='bbtk.png', width=750, height=750)
par(mfrow=c(2,2))
par(mar=c(6,6,6,6))

for(i in compnames){

dfx <- read.csv(paste("./Data/DSCAR-",i,"-R.csv", sep=""),header=TRUE,fill=FALSE)
dfx <- dfx[c("fl1","fl2","fl3","js1","js2","js3")]
all_range <-apply(dfx,2,range)
all_means <-apply(dfx,2,mean)
all_sds <-apply(dfx,2,sd)

mean_means_fl <- mean(all_means[c(1,2,3)])
mean_means_js <- mean(all_means[c(4,5,6)])

mean_sds_fl <- mean(all_sds[c(1,2,3)])
mean_sds_js <- mean(all_sds[c(4,5,6)])
m_m_fl <- formatC(round(mean_means_fl,1)-300,format='f', digits=1)
m_s_fl <- formatC(round(mean_sds_fl,1),format='f', digits=1)
m_m_js <- formatC(round(mean_means_js,1)-300,format='f', digits=1)
m_s_js <- formatC(round(mean_sds_js,1),format='f', digits=1)

m_cell_fl <- paste("+",m_m_fl," (",m_s_fl,")", sep="")
m_cell_js <- paste("+",m_m_js," (",m_s_js,")", sep="")


op_df_dscar <- rbind(op_df_dscar,data.frame(compname=i, meansd_fl=m_cell_fl, meansd_js=m_cell_js))

fltm = data.frame(dfx$fl1, dfx$fl2, dfx$fl3)
fl=stack(fltm)$values
breaks = seq(300, 450, by=1) 
fl.cut = cut(fl, breaks, right=FALSE) 
fl.freq = table(fl.cut) 
cumfreq0 = c(0, cumsum(fl.freq)) 
plot(breaks, cumfreq0/300, type="l", yaxt="n",  col="#000077", ann=FALSE,lwd=2, cex.axis=1.5)
title(main = paste(spec[spec$pcname==i,2],sep=""),  xlab="Measured Response Time (ms)", ylab="Cum. Freq.", cex.lab=1.5, cex.main=2)
axis(2, at=c(0,0.5,1),cex.axis=1.5)


fltm = data.frame(dfx$js1, dfx$js2, dfx$js3)
fl=stack(fltm)$values
breaks = seq(300, 450, by=1) 
fl.cut = cut(fl, breaks, right=FALSE) 
fl.freq = table(fl.cut) 
cumfreq0 = c(0, cumsum(fl.freq))
lines(breaks, cumfreq0/300, col="#FF5555", lwd=2)

 

}
barplot(0,0, axes=FALSE) 
             legend(x=0.5, y=0, legend=c("Flash", "HTML5"), col=c("#000077","#FF5555"), lty=c(1,1), lwd=2, xjust=1, yjust=-0, cex=2) 


dev.off()
