# Supplementary material for: Presentation and response timing accuracy in Adobe Flash and HTML5/JavaScript Web experiments
Source: Behav Res Methods. 2014 Jun 6;47(2):309–27. doi: 10.3758/s13428-014-0471-1 (PMC4427652; doi:10.3758/s13428-014-0471-1)
Supplement: Supplementary file 1 — (ZIP 1.07 MB) [file 13428_2014_471_MOESM1_ESM.zip › Supplementary/Code/R_code/supp_study2_disp.R]

#Set your WD to be "Supplementary"
spec <- read.csv("concise-specs.csv")
compnames <- c("PSY2595","CLAP", "WBSCUB", "PSY2423", "CJOLD", "CJNEW", "HP", "OVL", "BA", "WBSSER", "ZE", "CLABPRES","CLABSTUD","LUC","SEM")

op_df_dsc <-data.frame(compname = character(0), meansd_fl= character(0), rng_fl= character(0),meansd_js= character(0), rng_js= character(0))


pdf(file='supp_study2_disp.pdf', width=8.4, height=11.7)
par(mfrow=c(5,2))
par(mar=c(4,5,3,2))
pt <- seq(2, 200, 2)
for(i in compnames){
dfx <- read.csv(paste("./Data/DSC-",i,"-R.csv", sep=""),header=TRUE,fill=FALSE)
fl1 <- dfx$fl1[pt]
fl2 <- dfx$fl2[pt]
fl3 <- dfx$fl3[pt]


#Need the !is.na's because of shortened columns in BA data - not a problem for js 
mean_means_fl <- mean(c(mean(fl1[!is.na(fl1)]),mean(fl2[!is.na(fl2)]),mean(fl3[!is.na(fl3)])))
mean_sds_fl <- mean(c(sd(fl1[!is.na(fl1)]),sd(fl2[!is.na(fl2)]),sd(fl3[!is.na(fl3)])))


fltm = data.frame(fl1, fl2, fl3)
fl=stack(fltm)$values
breaks = seq(100, 250, by=1) 
fl.cut = cut(fl, breaks, right=FALSE) 
fl.freq = table(fl.cut) 
cumfreqfl = c(0, cumsum(fl.freq)/sum(!is.na(fl))) 
plot(breaks, cumfreqfl, type="l", col="#000077", yaxt="n", ann=FALSE,lwd=2, cex.axis=0.75)
title(main=paste(spec[spec$pcname==i,2], sep=""),  xlab="Actual Display Time (ms)", ylab="Cum. Freq.", cex.lab=1, cex.main=1)
axis(2, at=c(0,0.5,1),cex.axis=0.75)


js1 <- dfx$js1[pt]
js2 <- dfx$js2[pt]
js3 <- dfx$js3[pt]

mean_means_js <- mean(c(mean(js1),mean(js2),mean(js3)))
mean_sds_js <- mean(c(sd(js1),sd(js2),sd(js3)))

m_m_fl <- formatC(round(mean_means_fl,1)-150,format='f', digits=1)
m_s_fl <- formatC(round(mean_sds_fl,1),format='f', digits=1)
m_m_js <- formatC(round(mean_means_js,1)-150,format='f', digits=1)
m_s_js <- formatC(round(mean_sds_js,1),format='f', digits=1)


m_cell_fl <- paste("+",m_m_fl," (",m_s_fl,")", sep="")
m_cell_js <- paste("+",m_m_js," (",m_s_js,")", sep="")


op_df_dsc <- rbind(op_df_dsc,data.frame(compname=i, meansd_fl=m_cell_fl, meansd_js=m_cell_js))
 

fltm = data.frame(js1, js2, js3)
fl=stack(fltm)$values
fl.cut = cut(fl, breaks, right=FALSE) 
fl.freq = table(fl.cut) 
cumfreq0 = c(0, cumsum(fl.freq)/sum(!is.na(fl)))
lines(breaks, cumfreq0, col="#FF5555", lwd=2)

}

barplot(0,0, axes=FALSE) 
             legend(x=0.5, y=0, legend=c("Flash", "HTML5"), col=c("#000077","#FF5555"), lty=c(1,1), lwd=2, xjust=1, yjust=0.5, cex=2) 


dev.off()
