# Supplementary material for: Presentation and response timing accuracy in Adobe Flash and HTML5/JavaScript Web experiments
Source: Behav Res Methods. 2014 Jun 6;47(2):309–27. doi: 10.3758/s13428-014-0471-1 (PMC4427652; doi:10.3758/s13428-014-0471-1)
Supplement: Supplementary file 1 — (ZIP 1.07 MB) [file 13428_2014_471_MOESM1_ESM.zip › Supplementary/concise-specs.csv]

pcname	model	processor	processorspeed	os	memory	graphics	graphicsspeed	browser	browserfull	flashver	monitor	osb
PSY2595	RM DESKTOP 310	i7-3770	9426	Win 7 Ent	4	NVIDIA GeForce GT630	722	IE8	IE 8.0.7600.16385	11.8.800.94	Hanns.g HP198DJB	Win 7/IE8
CLAP	Asus Notebook K40C/K50C	Cel. D 220	402	Win 7 HP	2	SIS Mirage 3	~15	FireFox	23.0.1	11.8.800.94	Own	Win 7/FF
WBSCUB	Dell OptiPlex 780	E7500	1871	Win 7 Ent	4	Intel GMA 4500	~50	IE10	IE 10.0.9200.16660	11.8.800.94	Dell P2210	Win 7/IE10
WBSSER	Dell Optiplex 790	i7-2600	8312	Win 7 Ent	8	Intel HD 2000	~200	Chrome	Chrome 28.0.1500.95 M		Dell P2210	Win 7/Chr
PSY2423	RM DESKTOP 320b	i3-2100	3604	Win 7 Ent	4	Intel HD 2000	~200	IE9	IE9.0.8112,16421	11.7.700.224	Hanns.g HP191DJ0	Win 7/IE9
CJOLD	Satellite L500-1XJ	T3100	1153	Win 7 HP	3	GMA 4500M	~50	IE10	IE 10.0.9200.16635IC	11.7.700.224	Own	Win 7/IE10
CJNEW	Toshiba Satellite L955-10N	i3-3227U	2587	Win 8	4	Intel HD 4000	465	IE10	IE 10.0.9200.16635	11.8.800.94	Own	Win 8/IE10
HP	HP Pavilion g6	i5 M 480	2451	Win 7 HP	4	Intel HD (Core i5)	~75	Chrome	Chrome 29.0.1547.62 m (may have updated)	11.8.800.115 (may have updated)	Own	Win 7/Chr
OVL	Satellite L300-1G8	T3400	1108	Win Vista HP	4	GMA 4500M	~50	IE8	IE 8.0.6001.19453	11.8.800.94	Own	Vista/IE8
BA	Satellite L300-1BV	T1600	999	Win Vista HP	2	GMA 4500M	~50	Chrome	CHROME 29.0.1547.62 M	11.8.800.115	Own	Vista/Chr
SONY	Sony Vaio VPCW11S1E (Low Load)	Atom N280	300	Win XP	1	GMA 250	~25	-	-	-	Own	Win XP
SONY-MULTI	Sony Vaio VPCW11S1E (High Load)	Atom N280	300	Win XP	1	GMA 250	~25	-	-	-	Own	Win XP
OFFXP	Dell Optiplex 760	E2220	1351	Win XP	3	HD2400 Pro	134	-	-	-	Dell P2211H	Win XP
OFF7	Dell Optiplex 9010	i3-3220	4237	Win 7 Ent	8	Intel HD 2500	~250	-	-	-	Dell P2211H	Win 7
D425	Dell Optiplex 790	i3-2100	3596	Win 7 Ent?	4	Intel HD 2000	~200	-	-	-	Sharp LL-T15A4-B	Win 7
LUC	RM DESKTOP 320a	i3-3220	4237	Win 7 Ent	4	Intel HD 2500	~250	Chrome	Chrome 29.0.1547.66 m	11.8.800.97	Hanns.g HW191D	Win 7/Chr
SEM	RM MINIPC 214	i7-3770	9426	Win 7 Ent?	16	Intel HD 4000	465	FireFox	FF 22.0	11.8.800.94	Philips 226V	Win 7/FF
CLABSTUD	RM Expert 3040M	E7500	1871	Win 7 Ent	4	Intel GMA 4500	~50	IE9	IE 9.0.8112.16421	11.7.700.169	Hanns.g HW191D	Win 7/IE9
CLABPRES	RM Expert 3040M	E7500	1871	Win 7 Ent	4	Intel GMA 4500	~50	IE9	IE 9.0.8112.16421	11.2.202.235	Hanns.g HW191D	Win 7/IE9
ZE	Toshiba Portege R700-15U	i3 M 350	1911	Win 7 Pro	2	Intel HD Core i3	~75	IE9	IE 9.0.8112.16421IC	11.8.800.174	Own	Win 7/IE9
