# Supplementary material for: Presentation and response timing accuracy in Adobe Flash and HTML5/JavaScript Web experiments
Source: Behav Res Methods. 2014 Jun 6;47(2):309–27. doi: 10.3758/s13428-014-0471-1 (PMC4427652; doi:10.3758/s13428-014-0471-1)
Supplement: Supplementary file 1 — (ZIP 1.07 MB) [file 13428_2014_471_MOESM1_ESM.zip › Supplementary/Data/DSCAR-BA-R.csv]

fl1	fl2	fl3	js1	js2	js3
373	383	372	374	388	382
369	379	352	359	377	361
365	359	353	374	422	358
363	373	379	361	378	362
376	384	359	378	363	362
373	382	357	360	362	377
369	363	370	376	362	361
365	376	368	361	361	378
363	372	364	377	361	361
361	369	362	361	360	377
374	365	375	362	376	362
371	353	355	375	358	374
368	376	368	378	378	362
363	357	357	650	363	379
377	371	379	363	363	363
357	368	359	378	362	362
372	363	373	363	362	363
366	361	370	363	363	361
380	369	383	361	362	377
360	371	363	362	376	362
358	367	367	378	361	377
371	364	373	359	379	359
368	378	369	378	362	377
366	359	366	362	379	363
361	371	364	379	364	361
374	368	362	362	375	363
355	381	358	357	362	358
368	361	371	360	360	376
365	359	368	363	362	363
378	372	365	362	361	379
360	354	362	362	377	362
372	367	375	379	363	379
369	364	356	357	373	358
366	377	370	376	362	379
363	357	366	362	378	363
376	371	379	361	361	361
357	357	346	364	377	363
370	365	374	363	362	363
367	363	371	363	363	362
351	376	367	362	363	362
361	373	365	377	363	378
374	353	362	362	362	362
371	366	375	377	362	378
368	363	356	362	379	363
365	361	369	378	364	378
362	348	365	363	363	363
373	372	379	372	362	375
356	370	359	376	360	375
369	366	374	379	362	363
366	363	370	362	362	363
379	376	367	378	362	363
360	357	363	362	362	378
373	370	377	363	378	362
370	367	373	363	363	380
367	380	367	363	379	363
364	361	367	379	363	379
377	355	380	363	378	362
361	371	360	379	363	377
371	367	358	363	363	362
384	364	371	363	363	363
377	361	367	362	363	361
360	375	371	361	363	362
359	355	361	362	363	378
372	366	375	363	378	363
355	366	355	363	363	379
366	363	370	360	377	361
364	360	366	378	363	378
376	373	379	362	378	363
357	370	364	379	362	378
370	367	372	362	361	362
367	364	369	363	362	363
380	378	365	363	362	363
361	374	363	363	378	363
374	371	376	363	362	364
371	367	374	363	379	363
368	380	373	378	363	379
365	361	365	364	379	363
378	358	379	379	363	378
375	372	359	363	361	361
370	385	373	378	363	378
367	365	369	362	362	362
380	362	383	378	363	361
360	375	368	362	363	362
374	355	359	379	379	363
371	369	373	362	363	363
353	365	353	359	378	360
364	369	367	363	363	378
362	359	363	363	378	362
375	374	377	379	360	379
356	370	360	362	362	363
369	366	371	379	362	363
366	363	367	363	362	362
380	377	364	363	362	363
360	369	361	363	363	363
365	370	375	360	379	361
370	368	371	363	363	379
367	380	369	364	378	363
364	361	366	379	360	378
363	373	379	361	363	360
376	370	360	378	362	361
