# Supplementary material for: Presentation and response timing accuracy in Adobe Flash and HTML5/JavaScript Web experiments
Source: Behav Res Methods. 2014 Jun 6;47(2):309–27. doi: 10.3758/s13428-014-0471-1 (PMC4427652; doi:10.3758/s13428-014-0471-1)
Supplement: Supplementary file 1 — (ZIP 1.07 MB) [file 13428_2014_471_MOESM1_ESM.zip › Supplementary/Data/DSCAR-CJNEW-R.csv]

fl1	fl2	fl3	js1	js2	js3
359	360	360	374	381	382
360	360	360	384	377	382
344	344	360	370	375	367
344	360	344	371	375	384
359	359	359	388	377	384
359	344	359	386	379	372
344	359	359	372	376	373
360	344	359	373	377	390
344	360	359	358	379	387
344	360	344	375	380	373
344	360	343	376	365	374
359	344	359	362	366	360
343	344	359	379	383	377
344	343	344	380	369	377
359	344	360	382	370	379
359	359	344	367	387	379
359	359	359	384	372	382
359	359	359	386	374	368
359	343	359	371	375	369
344	375	344	371	376	384
375	360	344	387	375	387
359	360	359	374	377	372
359	344	359	376	376	374
344	359	344	362	377	376
359	343	360	379	379	377
359	360	344	380	380	378
359	360	344	366	365	364
360	360	375	367	382	381
360	344	359	368	383	382
344	360	344	384	369	368
375	360	343	370	370	369
360	360	359	371	389	385
344	344	360	372	373	372
360	360	360	374	374	372
344	343	360	377	375	374
344	359	360	376	360	391
360	359	344	361	377	376
360	359	375	378	379	378
360	344	360	379	364	363
344	359	360	365	365	380
359	344	360	366	382	381
359	360	343	383	384	383
359	360	359	384	369	368
359	359	359	370	370	385
360	344	359	371	387	385
344	375	359	371	373	371
344	359	344	384	373	372
360	359	375	370	371	386
360	344	360	371	373	371
344	360	344	372	374	372
359	360	359	373	375	373
344	360	359	374	376	391
359	360	359	375	378	376
359	360	375	361	379	377
359	344	360	378	364	362
343	375	343	379	365	380
344	360	344	365	382	381
360	344	360	365	384	366
360	359	360	383	368	368
343	343	360	367	370	385
359	344	360	369	387	386
344	360	359	369	368	372
344	359	343	386	370	373
375	359	375	369	371	390
359	343	359	369	387	376
343	359	359	370	373	376
344	344	359	387	374	362
344	360	360	373	376	363
359	359	360	374	361	380
359	359	360	376	376	381
359	343	360	375	378	367
359	344	344	377	363	383
344	360	344	378	380	385
360	360	360	364	382	370
359	343	359	381	367	372
360	359	359	382	369	373
360	344	359	368	370	374
359	360	359	369	371	375
344	359	359	386	372	376
359	360	375	372	373	362
360	344	360	372	390	379
344	343	360	374	376	380
344	359	344	359	377	366
375	359	359	376	363	366
359	344	359	377	380	383
343	359	359	363	381	385
359	343	359	364	367	371
343	359	359	381	368	371
343	359	344	383	384	388
360	359	375	370	370	374
359	344	359	369	372	375
359	343	359	386	373	377
343	359	344	372	374	378
359	344	360	373	375	379
344	360	360	359	377	365
360	359	359	374	362	382
359	360	359	376	378	382
359	344	359	378	380	384
343	359	343	363	366	370
359	360	375	381	367	371
