# Supplementary material for: Presentation and response timing accuracy in Adobe Flash and HTML5/JavaScript Web experiments
Source: Behav Res Methods. 2014 Jun 6;47(2):309–27. doi: 10.3758/s13428-014-0471-1 (PMC4427652; doi:10.3758/s13428-014-0471-1)
Supplement: Supplementary file 1 — (ZIP 1.07 MB) [file 13428_2014_471_MOESM1_ESM.zip › Supplementary/Data/DSCAR-CJOLD-R.csv]

fl1	fl2	fl3	js1	js2	js3
374	374	374	462	407	386
374	374	390	396	395	388
390	374	374	385	397	394
374	375	374	389	389	399
374	390	359	394	392	387
390	374	359	400	398	392
374	374	375	389	403	397
390	390	358	393	390	402
358	374	375	398	395	390
374	374	375	403	400	395
374	359	374	392	404	399
359	374	374	397	394	404
374	374	374	402	398	392
359	358	375	407	402	398
374	375	375	396	408	387
374	375	374	384	412	407
359	374	374	405	386	396
375	374	390	394	406	401
375	374	374	383	397	389
374	375	374	385	399	394
374	375	390	391	403	410
390	374	374	395	394	388
374	374	390	385	399	393
390	390	358	390	387	397
374	374	375	394	392	402
374	390	375	399	397	391
390	374	358	388	401	395
374	374	375	393	389	400
374	375	374	398	394	405
359	359	375	403	399	394
374	374	375	392	403	399
374	374	374	397	392	403
359	374	374	402	397	408
374	374	374	407	402	381
374	359	374	396	391	401
374	374	374	384	395	390
375	374	390	388	384	395
359	374	374	393	388	383
374	375	390	382	392	387
375	390	374	386	397	392
375	374	374	391	386	397
374	374	374	396	390	401
390	374	359	385	395	390
374	374	374	389	400	395
374	390	359	394	388	399
390	374	374	397	407	403
374	390	374	402	397	393
374	359	359	392	402	398
359	358	374	397	391	402
374	375	374	402	395	408
374	359	374	406	400	411
359	374	374	396	405	402
374	375	390	400	410	390
374	374	374	389	399	395
375	375	374	394	388	384
375	359	375	399	393	388
374	374	375	387	396	392
374	375	390	391	385	397
374	375	375	396	389	386
375	374	390	385	394	390
374	390	375	390	398	394
390	374	358	395	387	399
374	374	375	400	392	404
390	374	359	389	396	392
374	375	374	394	401	397
375	390	375	398	390	402
374	375	359	403	394	407
359	375	374	393	399	396
375	374	374	397	404	400
374	359	374	402	408	405
359	375	375	407	397	409
374	374	375	395	401	383
359	374	374	385	407	387
374	374	374	389	396	391
374	359	374	410	385	396
375	375	375	383	389	385
375	374	390	387	394	389
390	374	359	392	398	394
374	374	374	397	387	398
375	390	359	386	392	387
390	374	359	390	396	391
375	390	374	395	400	396
390	374	359	401	389	401
375	374	375	390	393	405
374	390	374	394	398	394
359	374	375	399	403	399
359	374	374	404	391	404
375	359	359	393	396	392
358	375	374	398	401	397
374	374	375	403	405	402
374	359	375	408	394	390
359	375	375	397	399	395
374	374	390	386	388	384
375	374	375	390	392	388
375	374	375	395	397	393
375	359	374	383	384	396
375	374	374	387	390	386
374	375	390	393	394	390
390	375	374	397	399	395
374	374	390	387	388	400
