# Supplementary material for: Presentation and response timing accuracy in Adobe Flash and HTML5/JavaScript Web experiments
Source: Behav Res Methods. 2014 Jun 6;47(2):309–27. doi: 10.3758/s13428-014-0471-1 (PMC4427652; doi:10.3758/s13428-014-0471-1)
Supplement: Supplementary file 1 — (ZIP 1.07 MB) [file 13428_2014_471_MOESM1_ESM.zip › Supplementary/Data/DSCAR-CLABPRES-R.csv]

fl1	js1	fl2	js2	fl3	js3
375	346	367	358	359	361
367	351	359	376	352	367
360	372	375	369	367	356
352	361	375	375	367	362
352	367	367	364	360	366
375	356	367	369	360	372
360	361	368	401	351	361
375	366	359	364	367	366
375	357	375	369	367	371
367	362	351	359	359	361
367	366	367	363	359	366
367	372	367	369	351	371
360	346	360	374	375	377
359	366	359	364	367	366
367	371	351	369	359	371
367	361	367	358	359	377
368	366	367	364	359	350
360	372	359	369	351	371
360	346	359	374	375	376
359	366	359	364	359	366
351	357	367	369	375	371
367	361	367	374	375	376
359	366	367	347	367	366
359	355	359	369	367	371
359	361	359	374	367	376
367	367	352	364	359	350
367	356	368	369	359	371
367	361	367	385	375	376
359	368	359	364	351	366
359	359	360	368	367	371
352	365	352	374	359	377
367	370	367	363	359	350
367	360	368	369	360	371
359	365	360	358	368	376
359	370	360	363	367	366
352	376	359	368	367	371
368	350	367	374	359	377
367	370	367	363	359	350
359	375	360	369	352	371
360	365	359	358	368	376
360	370	359	363	367	366
351	375	367	368	359	371
375	349	367	374	360	360
359	370	367	363	360	365
360	360	360	368	367	371
359	365	359	374	368	376
352	370	351	363	360	366
367	375	352	369	360	371
368	365	367	358	359	361
375	370	359	363	351	365
375	360	360	369	375	371
375	364	359	374	367	376
367	370	367	364	359	366
367	376	352	368	359	371
368	365	360	400	352	361
360	370	360	363	375	366
360	360	360	366	367	371
367	365	352	374	359	376
352	370	375	363	359	365
367	359	368	369	359	371
360	364	360	374	352	360
359	370	360	363	375	365
351	359	367	368	359	371
367	365	367	374	359	376
367	370	367	363	359	365
359	376	359	353	367	371
359	365	359	374	367	376
359	370	375	363	368	365
367	360	367	368	360	371
367	364	367	374	375	360
367	370	368	364	375	365
359	375	359	369	367	370
359	365	359	375	367	360
351	370	367	364	367	366
352	360	367	368	359	370
367	365	367	373	359	376
359	369	360	362	351	365
360	374	359	352	367	370
352	364	367	374	367	377
367	370	351	363	359	350
368	359	367	369	360	371
360	364	359	400	368	376
360	369	359	363	367	366
359	375	359	368	367	371
352	365	367	374	359	360
367	370	367	363	359	365
360	360	359	369	360	370
359	365	359	374	368	376
360	370	360	363	367	365
351	359	352	368	359	371
359	364	367	358	360	376
375	370	368	363	360	349
367	359	359	369	351	370
359	365	360	374	367	375
368	370	351	363	367	365
367	359	359	368	359	370
367	365	360	374	359	376
359	369	352	363	352	365
359	359	367	368	368	371
375	364	360	374	367	376
