# Supplementary material for: Presentation and response timing accuracy in Adobe Flash and HTML5/JavaScript Web experiments
Source: Behav Res Methods. 2014 Jun 6;47(2):309–27. doi: 10.3758/s13428-014-0471-1 (PMC4427652; doi:10.3758/s13428-014-0471-1)
Supplement: Supplementary file 1 — (ZIP 1.07 MB) [file 13428_2014_471_MOESM1_ESM.zip › Supplementary/Data/DSCAR-CLABSTUD-R.csv]

fl1	js1	fl2	js2	fl3	js3
375	400	359	377	375	364
359	370	375	383	360	386
375	375	375	373	375	375
375	383	360	380	375	366
359	370	375	383	359	386
375	375	375	373	359	375
360	381	359	362	375	381
375	370	375	383	375	371
375	401	375	373	359	376
359	381	359	377	375	382
375	371	359	367	375	371
375	376	375	372	359	392
359	381	360	377	359	381
375	387	360	383	375	371
375	377	375	373	360	360
375	365	375	378	344	381
359	386	359	367	375	371
375	376	375	389	360	376
375	382	375	378	375	366
360	372	359	367	375	370
375	377	375	372	359	376
375	383	375	378	375	365
359	372	359	367	375	370
359	376	375	372	359	375
375	382	375	377	375	365
359	372	359	382	375	386
359	378	359	372	375	375
375	384	375	377	375	365
360	414	359	396	359	399
359	378	375	373	375	376
375	369	375	362	375	381
360	374	359	384	359	371
375	379	343	372	375	402
375	368	375	362	375	380
360	390	359	383	360	371
375	379	375	372	375	376
375	385	375	377	375	382
359	374	359	383	359	372
359	364	359	372	375	377
375	385	375	377	375	382
359	374	359	383	375	372
359	364	359	389	359	376
375	385	375	378	359	381
375	374	375	368	375	372
359	364	360	389	360	377
375	385	375	378	360	366
375	375	375	367	375	387
359	381	359	372	359	377
359	369	375	378	359	366
375	402	375	367	375	388
359	380	359	388	359	378
359	370	375	378	359	383
375	375	375	384	375	373
359	381	360	373	360	377
375	371	375	377	360	383
375	403	375	383	375	373
359	381	359	373	359	378
375	370	359	362	375	384
375	376	375	384	375	373
359	366	359	373	359	362
375	371	375	378	375	383
359	376	375	367	375	372
359	381	359	372	359	362
375	386	375	377	359	383
359	376	375	367	375	372
359	366	359	372	359	377
375	387	375	377	375	383
360	377	360	382	375	389
375	382	375	372	359	378
375	371	375	377	359	368
360	377	359	367	375	389
375	383	375	388	375	379
375	372	375	377	359	368
359	377	359	367	375	373
375	383	375	387	375	378
375	372	375	377	359	384
360	377	375	367	375	374
359	380	360	385	375	376
375	373	375	378	360	384
375	378	375	383	375	374
360	367	359	373	375	363
375	388	375	377	360	383
375	377	375	383	360	373
359	366	359	373	375	378
375	387	375	362	359	384
375	378	375	383	375	373
359	367	360	373	375	362
375	372	360	362	359	383
375	377	375	382	375	372
360	367	359	372	375	378
375	371	344	360	375	368
375	376	375	382	375	373
360	366	359	371	360	378
360	372	359	376	375	383
375	377	375	382	375	373
359	383	360	372	359	378
359	372	375	377	375	367
375	361	375	366	375	388
359	382	359	387	359	377
359	371	359	377	375	368
