# Supplementary material for: Presentation and response timing accuracy in Adobe Flash and HTML5/JavaScript Web experiments
Source: Behav Res Methods. 2014 Jun 6;47(2):309–27. doi: 10.3758/s13428-014-0471-1 (PMC4427652; doi:10.3758/s13428-014-0471-1)
Supplement: Supplementary file 1 — (ZIP 1.07 MB) [file 13428_2014_471_MOESM1_ESM.zip › Supplementary/Data/DSCAR-CLAP-R.csv]

fl1	fl2	fl3	js1	js2	js3
391	360	380	367	376	363
390	370	390	380	380	376
380	360	390	370	385	383
390	360	380	370	379	385
380	360	380	370	371	384
400	370	370	370	371	379
390	370	370	386	371	370
390	360	370	398	387	370
380	360	380	389	383	386
390	360	410	398	380	382
400	360	382	388	385	377
380	350	380	380	381	383
390	360	370	402	371	379
390	350	400	394	388	385
392	360	380	382	396	378
380	370	380	391	384	386
380	370	370	384	381	383
412	360	390	375	387	379
402	360	380	398	382	385
382	360	410	389	378	381
400	360	400	396	368	371
380	350	380	389	385	371
372	360	380	380	379	372
400	350	370	387	384	386
380	380	390	394	380	382
370	370	380	401	371	387
390	370	400	393	370	383
381	370	390	384	370	379
372	350	390	391	386	370
390	360	380	399	382	370
390	360	380	389	387	385
400	360	370	397	384	382
370	350	410	389	380	388
390	370	380	380	370	383
390	350	380	387	370	380
380	370	370	394	386	370
390	370	390	401	382	370
390	360	382	392	388	383
390	370	391	384	384	389
380	370	390	391	380	385
380	350	390	382	384	380
380	360	380	405	381	387
390	360	390	397	369	383
400	380	380	388	385	379
380	360	380	395	381	384
370	360	400	386	387	380
390	360	380	393	383	386
390	360	400	399	377	377
380	370	390	392	385	370
390	370	390	383	381	370
390	350	380	390	387	370
390	360	390	377	383	386
380	360	390	407	375	399
360	370	370	397	379	381
360	370	360	388	369	388
351	360	360	395	369	384
350	380	360	387	384	380
350	360	350	393	380	370
370	360	360	401	386	385
370	350	350	393	382	381
360	350	360	384	372	387
370	350	380	391	372	383
370	370	370	382	372	372
360	360	370	405	372	373
360	370	370	397	388	371
360	370	351	388	384	386
370	370	360	393	378	380
360	360	350	387	386	388
360	360	360	378	381	384
360	350	350	401	371	380
370	360	350	392	387	370
360	351	370	400	383	386
370	380	371	391	379	382
370	370	370	382	385	388
350	370	360	405	372	384
360	370	370	397	386	389
350	360	370	386	380	383
370	360	360	393	370	371
360	360	360	386	388	395
360	360	380	379	384	381
360	350	350	402	380	387
360	350	370	393	386	383
370	360	380	400	380	379
370	370	360	391	380	385
350	370	360	383	371	381
360	360	370	406	387	387
360	370	370	398	383	383
380	370	360	389	388	382
370	360	360	396	384	383
370	360	351	373	372	379
360	350	370	370	366	379
360	360	360	383	372	379
350	370	360	391	389	386
360	372	370	397	385	382
350	370	370	391	381	387
360	360	352	381	386	383
370	370	361	406	382	379
380	370	360	397	372	370
370	350	380	388	388	386
360	360	370	396	381	379
