# Supplementary material for: Presentation and response timing accuracy in Adobe Flash and HTML5/JavaScript Web experiments
Source: Behav Res Methods. 2014 Jun 6;47(2):309–27. doi: 10.3758/s13428-014-0471-1 (PMC4427652; doi:10.3758/s13428-014-0471-1)
Supplement: Supplementary file 1 — (ZIP 1.07 MB) [file 13428_2014_471_MOESM1_ESM.zip › Supplementary/Data/DSCAR-D425-150-R.csv]

iefl	iejs	fffl	ffjs	crfl	crjs
234	225	230	247	228	226
218	225	230	222	247	249
218	226	230	229	249	232
218	227	220	222	250	234
219	227	220	255	236	250
219	227	230	230	238	234
234	228	230	226	240	234
218	228	230	237	242	232
219	229	250	224	244	251
219	230	220	231	246	234
218	230	220	226	248	234
234	231	220	232	234	248
234	231	230	228	236	234
219	232	230	242	239	234
218	233	230	226	225	250
218	232	340	233	228	234
234	233	240	230	245	234
234	234	210	242	231	250
234	219	220	243	250	234
219	219	230	229	252	235
219	219	220	241	221	235
234	234	230	241	240	247
234	220	230	230	226	235
234	222	230	240	246	233
219	223	220	243	247	251
218	222	220	229	249	235
219	223	220	241	251	231
234	224	230	243	235	219
234	225	230	229	237	235
218	225	230	241	239	219
218	241	230	243	241	219
219	226	220	229	227	219
234	226	220	241	247	215
234	227	220	243	249	217
234	228	230	229	235	234
218	229	230	241	237	232
218	229	230	243	239	218
234	229	230	229	242	235
234	230	240	241	228	251
234	247	220	243	230	219
219	232	230	229	249	235
218	231	220	241	251	249
234	232	230	245	220	235
234	230	230	228	223	235
234	231	230	240	242	250
219	232	230	243	227	234
219	230	220	229	229	235
234	232	230	233	248	250
234	233	220	231	250	251
234	234	230	243	220	235
218	218	230	229	239	235
219	234	230	241	241	250
219	234	230	243	243	235
234	219	220	230	245	236
234	220	230	241	247	235
234	220	270	243	249	234
218	221	230	229	235	235
218	220	230	241	237	250
234	221	230	243	239	240
234	237	230	229	241	229
234	222	230	241	227	235
218	222	220	243	230	235
219	222	230	229	249	235
234	222	220	241	235	219
234	223	230	243	221	235
234	224	230	229	239	217
218	239	230	241	225	219
218	224	230	243	227	235
234	224	220	229	230	219
234	225	230	241	249	219
234	225	220	243	235	219
234	228	230	229	236	218
219	225	230	241	238	219
234	242	230	243	224	235
234	227	230	229	227	251
234	227	240	241	231	235
234	228	220	243	249	219
218	227	230	229	251	235
234	228	220	241	253	234
234	228	230	243	237	235
234	245	230	249	239	234
234	229	230	253	241	235
218	230	240	256	243	234
218	229	220	244	245	233
234	230	230	263	232	235
234	230	220	251	236	235
234	215	230	255	237	219
219	231	230	258	239	235
219	246	230	262	225	219
234	247	240	250	227	219
234	216	240	253	246	219
234	232	220	257	232	216
218	233	230	261	235	219
219	217	230	248	253	219
234	233	230	252	238	219
234	233	230	254	224	234
234	234	230	243	243	235
218	219	230	245	245	234
218	218	240	248	231	233
234	219	240	252	249	233
