# Supplementary material for: Presentation and response timing accuracy in Adobe Flash and HTML5/JavaScript Web experiments
Source: Behav Res Methods. 2014 Jun 6;47(2):309–27. doi: 10.3758/s13428-014-0471-1 (PMC4427652; doi:10.3758/s13428-014-0471-1)
Supplement: Supplementary file 1 — (ZIP 1.07 MB) [file 13428_2014_471_MOESM1_ESM.zip › Supplementary/Data/DSCAR-D425-300-R.csv]

iefl	iejs	fffl	ffjs	crfl	crjs
374	395	380	81	390	382
390	383	400	387	385	394
374	388	380	382	381	391
390	391	370	386	393	377
374	379	390	386	389	393
374	384	380	381	401	393
375	373	400	388	380	393
359	393	390	383	377	395
390	381	370	389	390	380
375	370	380	387	386	393
390	390	380	382	383	379
375	379	390	387	395	376
358	367	390	383	376	395
390	387	370	391	387	379
374	375	380	386	383	395
375	395	370	383	380	391
375	384	390	389	393	376
374	389	390	385	389	395
374	377	380	391	385	393
375	381	380	387	381	393
375	369	370	383	377	394
374	404	390	387	390	378
374	378	390	385	385	394
374	383	380	391	397	378
390	387	390	387	378	378
374	391	370	377	374	392
375	380	370	393	387	378
375	368	380	405	383	394
358	388	370	391	380	394
390	376	390	387	393	378
374	397	390	393	389	395
390	385	380	389	385	379
374	374	380	385	381	390
374	394	370	391	378	394
374	382	390	387	390	378
375	371	390	377	386	393
390	391	380	393	398	395
375	379	380	390	378	395
375	384	380	401	375	394
375	388	380	387	386	378
359	392	380	378	383	392
390	381	370	393	395	396
375	385	390	391	391	378
390	389	390	401	371	395
375	378	380	386	384	379
374	398	380	378	380	395
374	386	370	393	378	395
390	375	390	390	391	379
390	396	390	402	387	394
374	383	390	388	384	395
374	388	390	394	379	394
374	376	370	390	376	395
375	380	380	386	389	379
390	384	380	393	385	394
390	389	390	388	397	395
374	377	390	378	393	389
375	381	370	394	373	394
375	386	380	390	384	378
358	390	370	386	380	394
390	379	390	392	393	382
374	383	390	388	389	375
390	387	380	394	386	395
374	376	380	390	381	379
359	396	370	402	379	378
390	385	390	388	390	394
375	373	390	377	386	378
390	393	380	393	399	396
375	382	390	389	395	395
375	386	390	401	376	395
374	374	370	387	388	395
374	379	380	377	384	379
390	383	370	393	396	395
374	387	370	389	392	395
374	392	390	401	389	378
375	380	370	387	383	394
374	369	390	377	380	378
390	389	380	393	376	394
374	377	370	389	388	395
374	397	380	401	384	379
374	386	380	387	396	395
375	374	390	393	377	379
359	394	370	389	373	395
390	383	370	385	387	395
374	387	380	391	382	378
374	391	370	387	394	395
374	380	390	377	391	395
359	384	390	394	387	380
390	389	370	389	384	395
375	393	390	401	380	363
390	382	370	387	394	395
375	370	370	377	389	379
358	390	390	393	385	378
374	378	370	389	397	378
358	398	390	401	376	394
390	387	390	387	389	395
374	376	380	377	384	395
375	395	380	393	380	378
375	385	370	389	393	391
358	388	390	401	389	395
390	376	390	387	386	379
