# Supplementary material for: Presentation and response timing accuracy in Adobe Flash and HTML5/JavaScript Web experiments
Source: Behav Res Methods. 2014 Jun 6;47(2):309–27. doi: 10.3758/s13428-014-0471-1 (PMC4427652; doi:10.3758/s13428-014-0471-1)
Supplement: Supplementary file 1 — (ZIP 1.07 MB) [file 13428_2014_471_MOESM1_ESM.zip › Supplementary/Data/DSCAR-D425-600-R.csv]

iefl	iejs	fffl	ffjs	crfl	crjs
686	680	680	697	690	672
671	675	690	685	673	681
671	688	670	686	674	680
670	684	680	684	690	682
671	680	680	688	690	683
671	676	680	687	674	666
687	673	680	687	675	666
687	685	680	686	675	669
671	681	700	689	691	681
671	677	680	689	691	680
670	674	680	687	676	682
687	686	680	687	677	679
671	682	680	687	678	666
671	678	680	689	694	667
670	674	680	671	678	683
671	671	680	693	679	683
687	682	680	693	680	683
671	678	680	693	680	683
671	690	680	677	697	682
671	686	680	681	680	667
671	699	680	691	681	667
670	695	680	689	681	679
671	691	680	691	682	682
671	688	680	691	683	681
671	684	680	675	667	666
670	696	680	695	684	667
671	692	680	695	685	678
686	688	680	679	685	681
671	684	680	689	669	683
670	681	680	689	670	682
671	692	680	689	686	667
671	689	680	689	686	667
687	685	680	689	685	663
670	681	680	689	669	682
671	677	680	689	670	683
671	689	680	689	687	680
671	685	680	689	687	682
686	682	680	689	671	666
687	678	680	689	671	667
671	674	680	689	688	666
671	686	700	689	689	682
670	682	680	689	689	680
686	678	680	706	673	683
686	676	680	694	674	667
687	671	680	694	674	666
670	683	700	695	690	667
671	680	680	679	690	684
671	676	670	688	674	679
671	672	680	688	675	682
671	684	670	688	675	682
670	680	670	689	692	666
687	676	680	688	692	665
686	673	680	688	676	667
687	685	690	689	677	682
686	679	680	689	678	683
686	677	690	689	695	683
686	674	690	704	679	667
687	670	680	694	680	667
670	682	680	694	679	670
671	678	680	694	680	666
671	690	690	695	697	684
671	686	690	695	681	682
671	698	670	695	681	682
670	695	680	695	682	666
671	691	670	679	683	667
671	687	680	689	699	665
687	683	680	689	683	682
686	695	690	689	684	682
671	691	670	689	684	683
671	688	680	689	685	667
670	684	680	689	669	667
687	680	690	689	670	666
671	692	690	689	685	667
671	688	670	689	685	683
670	685	680	689	685	682
671	681	680	689	669	683
686	677	680	689	670	682
686	689	680	689	687	666
687	685	680	689	687	667
687	679	680	705	687	683
655	677	690	695	671	683
670	673	680	695	687	683
671	685	680	695	687	667
671	682	680	679	687	680
671	678	690	689	672	667
671	690	680	689	673	683
686	686	680	689	673	683
686	683	680	689	689	681
686	679	690	689	689	682
687	675	680	689	673	666
656	671	680	689	674	667
671	683	680	689	691	667
670	679	680	689	691	682
671	676	680	705	691	682
671	673	690	695	675	683
671	684	680	695	675	682
671	680	680	695	692	667
686	676	680	695	692	667
686	688	690	711	676	681
687	700	680	709	677	683
