# Supplementary material for: Presentation and response timing accuracy in Adobe Flash and HTML5/JavaScript Web experiments
Source: Behav Res Methods. 2014 Jun 6;47(2):309–27. doi: 10.3758/s13428-014-0471-1 (PMC4427652; doi:10.3758/s13428-014-0471-1)
Supplement: Supplementary file 1 — (ZIP 1.07 MB) [file 13428_2014_471_MOESM1_ESM.zip › Supplementary/Data/DSCAR-HP-R.csv]

fl1	fl2	fl3	js1	js2	js3
391	379	381	397	383	377
402	390	395	393	393	393
382	387	406	390	390	374
394	382	386	410	394	392
390	395	398	393	408	377
387	391	393	408	394	378
383	387	389	394	392	377
396	384	400	391	392	377
392	396	395	394	393	377
389	393	392	394	410	377
399	388	387	406	392	391
378	399	400	393	406	375
391	380	379	377	394	392
403	392	393	393	393	377
382	389	405	394	393	393
395	384	383	409	393	378
392	397	396	390	395	392
387	393	392	393	391	377
399	389	389	393	392	378
396	386	386	393	391	375
391	397	397	410	390	378
388	377	393	393	410	377
399	390	389	409	394	378
379	402	402	393	391	391
393	383	381	406	393	378
388	394	393	408	390	391
385	391	405	394	408	375
397	386	384	410	393	393
394	398	395	377	394	377
388	394	392	394	394	377
401	389	387	394	393	376
397	386	400	388	409	377
392	399	395	393	388	389
389	378	391	379	409	376
400	390	388	390	393	393
380	402	399	393	391	376
392	383	380	395	393	393
404	394	392	409	393	377
385	407	406	377	409	378
396	386	385	393	394	377
392	398	396	390	393	378
396	379	409	409	393	377
384	390	388	392	392	378
396	387	401	393	409	377
393	398	395	408	393	377
389	378	391	394	393	394
401	392	387	409	394	378
397	403	383	377	394	393
394	383	394	391	407	375
404	395	390	394	394	392
383	391	402	377	406	378
396	389	381	409	393	377
408	400	395	377	394	378
388	396	406	392	393	377
400	391	387	378	393	378
395	387	397	378	409	377
392	399	409	377	393	394
403	397	391	378	393	377
398	391	402	376	393	393
394	388	382	377	394	378
390	383	394	394	410	393
402	396	407	377	394	377
382	376	385	409	393	392
395	389	397	377	393	377
407	400	394	391	393	378
387	380	390	377	392	393
400	392	400	379	394	379
395	388	396	377	409	394
390	385	392	377	393	377
403	380	389	409	392	393
397	392	401	377	395	377
393	390	380	394	393	393
406	386	394	377	410	377
400	399	405	393	394	377
396	377	385	378	394	393
392	391	397	378	393	377
404	402	394	378	394	393
400	381	391	377	392	377
396	394	402	378	393	396
393	390	398	376	409	376
388	387	394	377	393	393
400	398	389	378	393	377
380	394	401	393	393	378
393	390	396	393	394	378
405	386	392	395	411	377
385	399	404	376	391	377
397	378	384	378	393	378
409	391	396	377	394	377
387	402	408	378	394	378
399	382	386	393	410	393
394	395	398	378	390	374
390	390	394	394	408	393
387	387	391	377	394	377
398	383	403	393	393	394
394	396	397	378	409	377
390	392	394	392	393	393
402	387	390	378	409	394
383	399	402	378	393	377
394	379	399	377	392	393
406	392	394	377	393	377
