# Supplementary material for: Presentation and response timing accuracy in Adobe Flash and HTML5/JavaScript Web experiments
Source: Behav Res Methods. 2014 Jun 6;47(2):309–27. doi: 10.3758/s13428-014-0471-1 (PMC4427652; doi:10.3758/s13428-014-0471-1)
Supplement: Supplementary file 1 — (ZIP 1.07 MB) [file 13428_2014_471_MOESM1_ESM.zip › Supplementary/Data/DSCAR-LUC-R.csv]

fl1	js1	fl2	js2	fl3	js3
389	396	372	392	364	371
384	376	369	376	375	377
380	375	382	375	373	376
377	378	379	394	369	378
390	378	375	394	366	379
386	394	372	377	363	378
382	377	368	378	377	378
378	377	380	394	374	379
392	379	376	393	371	379
387	393	374	376	368	377
383	379	370	378	379	362
380	375	383	376	376	375
392	379	380	395	372	378
389	378	376	379	369	379
384	378	372	379	382	378
396	377	385	378	379	377
392	378	366	394	375	378
388	378	364	377	371	378
385	377	361	378	368	376
396	379	358	376	380	378
392	376	371	378	377	362
388	379	368	394	375	377
384	379	365	378	371	379
381	396	363	378	384	379
394	378	361	378	379	379
390	376	373	391	376	379
386	378	370	393	374	375
399	393	366	377	371	377
394	379	364	378	384	378
390	379	361	395	379	378
385	378	374	395	375	378
397	378	371	379	372	378
378	374	368	375	384	375
374	377	364	378	381	378
356	378	362	394	378	394
368	376	359	392	375	376
382	378	372	378	386	379
362	378	370	378	383	378
360	378	367	394	380	379
356	378	364	394	377	379
355	378	361	378	373	379
384	394	375	378	385	379
365	379	371	394	381	378
362	380	367	394	379	379
358	378	364	378	375	378
356	379	361	378	388	378
370	395	374	395	384	376
366	377	371	395	380	376
363	378	368	379	377	378
359	378	364	377	389	378
357	394	378	395	384	378
370	378	374	395	381	377
367	378	370	378	378	378
365	378	367	378	391	378
363	395	364	394	386	378
360	378	378	394	383	378
373	378	374	379	379	379
370	378	372	378	391	363
367	378	369	362	387	379
364	395	382	379	384	379
361	379	379	378	379	379
374	379	374	394	392	379
371	379	371	362	389	362
368	396	367	362	383	378
365	379	379	379	379	378
362	377	376	378	392	376
359	378	374	363	374	378
373	378	370	363	371	378
369	394	383	363	366	378
365	378	380	378	379	378
363	379	376	378	376	378
361	379	372	378	373	378
373	395	369	362	370	378
372	378	382	362	367	378
368	378	379	362	380	379
380	378	376	378	377	379
377	378	389	378	373	395
374	395	384	362	369	379
371	379	380	362	366	379
367	379	377	362	379	378
380	379	374	378	376	394
376	395	386	378	372	378
374	379	382	363	368	378
369	378	379	363	382	378
381	378	376	363	378	378
379	394	388	379	376	392
376	394	383	379	373	378
371	378	380	362	384	378
369	378	377	362	381	378
365	378	390	364	378	378
379	394	385	360	375	378
375	378	366	378	372	378
371	378	379	378	385	379
369	378	360	362	380	379
382	394	373	362	376	393
379	395	370	379	373	379
375	379	365	378	387	379
372	379	363	377	383	378
384	378	360	362	378	377
380	395	374	362	375	378
