# Supplementary material for: Presentation and response timing accuracy in Adobe Flash and HTML5/JavaScript Web experiments
Source: Behav Res Methods. 2014 Jun 6;47(2):309–27. doi: 10.3758/s13428-014-0471-1 (PMC4427652; doi:10.3758/s13428-014-0471-1)
Supplement: Supplementary file 1 — (ZIP 1.07 MB) [file 13428_2014_471_MOESM1_ESM.zip › Supplementary/Data/DSCAR-OFF7-150-R.csv]

iefl	iejs	fffl	ffjs	crfl	crjs
203	213	230	252	224	231
218	233	230	243	227	233
219	233	230	231	228	232
219	234	230	225	215	234
218	235	230	235	218	219
203	236	220	230	221	218
203	236	210	242	224	232
218	221	230	243	226	235
234	221	230	247	229	234
218	221	230	248	217	218
218	222	230	234	220	219
203	238	230	228	223	233
202	239	220	244	225	235
219	240	230	243	227	235
218	224	220	247	230	235
219	225	230	249	216	218
203	225	230	252	220	218
218	225	230	244	222	218
203	226	220	230	226	233
234	226	220	236	229	234
219	244	220	230	231	235
219	226	230	244	218	218
218	226	230	246	222	217
203	226	230	248	224	219
203	227	230	233	226	234
234	228	230	228	229	219
218	229	220	235	231	216
218	213	220	231	217	219
203	229	230	243	220	219
203	229	230	245	223	235
219	230	230	247	226	234
234	230	220	249	228	219
219	230	220	235	215	215
218	231	220	231	218	218
203	215	230	243	221	235
219	216	230	245	225	232
202	216	230	247	227	219
234	232	230	249	230	218
218	233	220	251	217	218
203	234	220	245	219	234
218	235	220	227	222	234
218	219	230	240	224	233
219	220	230	243	227	218
218	220	230	245	231	219
219	220	210	248	233	218
203	236	220	250	219	236
203	237	230	252	222	235
218	238	220	228	224	237
234	239	230	233	227	217
218	223	230	229	231	219
203	224	230	235	233	235
219	224	230	247	220	234
202	225	220	250	223	235
219	225	230	241	225	219
234	226	220	243	227	219
219	227	230	229	214	219
203	243	230	235	217	235
218	226	230	232	220	235
219	228	230	243	223	218
219	229	240	245	226	218
234	229	220	247	228	218
219	230	230	249	231	234
218	231	220	235	219	234
203	215	230	231	221	235
203	216	230	243	224	235
218	231	230	245	227	218
234	231	240	247	229	219
218	232	220	249	231	235
203	233	230	251	218	235
218	233	220	243	220	220
203	234	230	230	239	219
218	219	230	236	225	219
234	219	230	231	228	219
218	219	220	243	246	235
203	235	230	245	248	235
219	236	220	247	234	219
218	237	230	233	236	219
203	222	230	229	238	219
234	222	230	235	240	235
219	223	230	231	242	234
219	223	220	244	228	234
202	223	230	245	247	218
219	228	220	247	233	216
234	240	230	249	220	219
219	225	230	235	238	234
219	223	230	231	240	235
218	223	220	243	242	219
203	223	220	245	243	217
219	225	220	247	245	219
218	225	230	249	231	235
218	226	230	251	235	235
218	242	230	227	237	219
203	227	210	233	239	219
203	227	210	229	241	220
218	228	220	235	243	235
234	228	230	247	245	235
218	229	220	249	231	235
218	229	230	251	219	235
203	230	230	243	221	218
218	230	220	229	224	235
