# Supplementary material for: Presentation and response timing accuracy in Adobe Flash and HTML5/JavaScript Web experiments
Source: Behav Res Methods. 2014 Jun 6;47(2):309–27. doi: 10.3758/s13428-014-0471-1 (PMC4427652; doi:10.3758/s13428-014-0471-1)
Supplement: Supplementary file 1 — (ZIP 1.07 MB) [file 13428_2014_471_MOESM1_ESM.zip › Supplementary/Data/DSCAR-OFF7-300-R.csv]

iefl	iejs	fffl	ffjs	crfl	crjs
375	380	370	398	374	395
375	373	380	399	372	378
358	390	380	404	385	375
359	379	370	387	381	378
374	383	370	404	378	377
374	372	380	405	374	361
375	392	380	391	372	379
359	381	370	386	383	378
374	385	370	394	381	377
374	373	380	406	378	377
374	393	380	390	374	363
359	381	370	386	387	376
374	385	370	393	383	379
374	374	380	402	380	379
359	394	380	392	376	379
374	383	370	388	373	378
359	371	370	394	369	379
390	375	380	406	382	378
375	379	380	391	378	379
374	384	370	388	376	377
374	390	370	392	371	362
359	390	380	406	384	378
374	365	380	392	380	378
374	385	370	388	377	378
374	390	370	394	373	379
359	378	380	406	386	374
359	367	380	392	382	378
359	371	370	400	379	379
374	390	370	386	377	379
375	379	380	400	373	377
359	384	380	398	387	379
374	372	370	390	382	379
375	392	370	400	378	375
359	380	380	403	375	378
374	385	380	387	371	379
359	373	370	395	383	393
374	393	370	408	379	379
374	382	380	392	376	378
359	386	380	388	373	378
375	374	370	385	370	378
359	378	370	407	382	378
374	382	380	400	380	377
374	386	380	402	375	379
375	374	370	388	372	379
359	395	370	410	385	379
374	382	380	402	381	379
375	388	380	388	377	377
375	376	370	392	374	379
374	381	370	406	372	379
359	369	380	392	384	379
375	389	380	388	381	379
375	377	370	394	377	379
359	381	370	406	374	379
374	370	380	392	386	379
359	390	380	388	382	379
390	378	370	394	379	379
374	383	370	406	375	378
359	371	380	392	372	378
375	391	380	388	385	378
358	380	370	394	381	379
375	384	370	406	377	379
375	372	380	392	374	378
374	376	380	389	371	380
359	381	370	394	384	379
359	385	370	406	380	379
374	373	380	392	378	393
375	376	380	388	373	379
375	381	370	393	386	379
358	385	370	405	383	379
359	373	380	392	379	379
375	379	380	388	375	395
358	378	370	394	372	379
375	385	370	405	385	379
359	374	380	391	381	378
359	378	380	387	378	378
375	367	370	393	374	378
359	387	370	407	372	378
374	375	380	408	383	379
359	379	380	394	380	379
390	367	370	406	377	379
374	372	370	408	373	379
359	392	380	394	370	379
374	380	380	390	383	380
375	385	370	396	379	379
375	373	370	408	376	379
374	393	380	394	373	392
374	382	380	390	385	379
359	386	370	396	382	379
374	374	370	408	378	379
374	378	370	394	376	379
359	382	380	390	371	395
374	387	370	396	400	378
359	375	370	408	396	378
375	380	370	394	392	378
375	384	380	389	388	378
359	389	380	395	384	379
374	389	370	407	396	378
359	380	370	393	392	379
374	384	390	390	372	379
374	389	380	381	385	377
