# Supplementary material for: Presentation and response timing accuracy in Adobe Flash and HTML5/JavaScript Web experiments
Source: Behav Res Methods. 2014 Jun 6;47(2):309–27. doi: 10.3758/s13428-014-0471-1 (PMC4427652; doi:10.3758/s13428-014-0471-1)
Supplement: Supplementary file 1 — (ZIP 1.07 MB) [file 13428_2014_471_MOESM1_ESM.zip › Supplementary/Data/DSCAR-OFF7-600-R.csv]

iefl	iejs	fffl	ffjs	crfl	crjs
671	742	670	709	687	678
671	727	670	688	687	681
671	725	680	691	686	680
670	738	670	672	670	682
671	735	670	697	702	683
671	718	680	696	686	681
671	715	670	697	702	682
671	728	680	680	702	682
671	725	680	691	701	681
687	738	680	706	685	681
686	735	680	680	701	682
686	732	680	691	700	680
670	746	680	707	684	683
671	727	680	708	700	682
671	725	680	677	683	683
671	737	680	697	700	683
655	735	680	681	700	683
686	733	670	708	700	683
687	730	680	682	700	698
687	726	680	692	700	683
686	724	680	705	700	683
671	721	680	682	700	680
686	734	680	692	701	682
671	715	680	708	684	683
671	744	660	681	684	683
656	742	660	691	684	682
656	739	680	707	683	679
671	737	660	681	683	683
671	735	660	691	699	683
671	732	670	702	699	683
671	729	670	678	699	683
671	726	660	690	699	683
670	724	670	701	699	679
655	720	670	681	699	682
671	717	670	690	699	682
671	714	670	706	699	680
671	711	670	695	700	682
671	739	670	681	684	683
670	737	670	707	684	684
671	734	680	680	683	683
671	732	670	689	683	683
671	729	670	708	683	697
686	726	680	701	684	699
671	724	680	693	684	699
671	720	680	677	684	698
671	717	680	697	684	699
671	714	680	681	684	699
670	727	680	691	684	698
671	724	680	707	684	698
655	737	680	679	684	698
686	734	680	691	684	686
686	749	680	707	685	698
687	730	680	681	684	699
656	711	680	691	684	699
670	724	680	708	684	683
655	720	680	681	684	699
655	717	680	691	684	683
671	714	680	707	684	683
671	714	680	681	684	682
671	749	680	691	684	683
671	722	680	707	684	682
671	735	680	681	684	682
671	733	680	691	684	682
656	714	680	707	684	683
656	711	680	681	684	683
671	724	680	691	701	681
671	721	680	707	684	683
670	717	680	697	684	683
671	714	680	683	684	684
671	727	680	705	684	683
671	724	680	695	684	683
671	721	680	680	684	683
686	734	680	706	684	683
671	716	680	697	684	698
671	729	680	681	684	682
671	726	680	691	684	698
670	723	680	707	684	698
671	719	680	681	684	683
671	716	680	707	683	683
687	713	680	697	683	699
686	726	680	681	684	699
686	723	680	707	684	699
686	721	680	697	684	698
687	734	680	681	684	699
656	729	680	691	684	699
671	728	680	707	684	699
655	710	680	680	684	698
655	723	680	690	684	696
671	720	680	706	684	698
671	732	680	680	684	699
671	729	680	691	684	699
671	726	680	707	684	699
670	723	680	681	683	699
671	721	680	691	683	698
656	718	680	707	683	699
656	715	680	681	685	699
671	728	680	691	685	699
671	725	680	707	685	699
670	722	680	681	685	697
671	734	680	688	685	698
