# Supplementary material for: Presentation and response timing accuracy in Adobe Flash and HTML5/JavaScript Web experiments
Source: Behav Res Methods. 2014 Jun 6;47(2):309–27. doi: 10.3758/s13428-014-0471-1 (PMC4427652; doi:10.3758/s13428-014-0471-1)
Supplement: Supplementary file 1 — (ZIP 1.07 MB) [file 13428_2014_471_MOESM1_ESM.zip › Supplementary/Data/DSCAR-OFFXP-150-R.csv]

iefl	iejs	crfl	crjs	fffl	ffjs
172	188	187	217	180	202
172	188	188	183	182	187
187	188	172	202	185	189
187	187	172	184	188	186
187	172	188	173	176	192
172	187	187	203	181	192
171	187	172	186	192	177
188	188	187	173	177	193
172	187	188	206	179	194
172	187	172	184	183	197
172	188	172	173	192	196
187	172	187	207	179	197
172	188	172	186	183	198
172	188	172	208	184	201
172	172	187	187	175	200
172	172	172	194	177	186
172	187	172	184	189	202
172	188	172	173	185	203
172	171	172	211	173	204
172	172	172	185	185	189
188	187	172	196	186	206
187	172	187	186	175	204
172	172	172	173	175	192
172	172	172	198	183	193
187	187	187	186	184	178
187	172	172	173	173	194
187	188	172	198	178	195
172	188	172	186	188	196
171	187	172	172	192	197
188	188	172	216	181	182
172	188	172	186	184	198
172	188	172	186	188	199
172	187	171	184	175	200
187	188	172	187	179	201
172	187	172	186	180	186
172	187	172	172	186	186
172	188	172	188	173	203
172	187	172	185	185	204
172	187	172	190	181	205
172	172	172	185	186	190
172	187	172	173	180	206
172	188	202	206	180	191
172	188	183	184	182	193
172	171	187	173	172	192
157	187	172	192	183	177
172	188	188	186	185	195
187	172	187	193	188	195
187	172	188	187	178	197
188	188	187	173	181	197
172	187	188	210	187	182
187	172	187	187	191	199
187	187	172	196	181	200
187	187	187	186	183	201
172	172	188	173	186	201
171	172	187	213	190	186
188	187	172	186	177	187
172	187	187	199	182	203
172	172	188	186	186	204
172	172	171	199	173	205
187	187	172	186	177	190
172	188	188	171	182	191
172	187	187	202	193	192
172	188	172	185	181	193
172	188	172	158	184	194
172	187	188	202	189	179
172	188	171	186	193	195
172	187	172	203	181	196
156	188	188	185	183	197
172	188	172	190	186	198
172	187	172	186	176	183
172	188	187	191	179	199
172	172	172	185	181	200
187	187	171	207	185	201
188	188	172	187	174	202
172	187	188	208	185	187
172	172	172	187	187	187
188	187	172	157	175	204
187	187	187	193	233	205
172	172	172	187	178	206
172	187	171	210	189	190
188	188	172	186	193	204
188	187	188	195	181	189
187	172	172	187	185	191
172	187	172	157	188	189
172	187	187	196	176	178
188	172	187	188	179	195
188	172	188	214	181	196
171	188	187	186	186	195
172	187	172	199	174	198
172	172	188	184	185	199
172	171	187	187	181	199
172	203	172	201	186	200
172	203	187	186	181	201
172	187	188	188	184	202
172	187	187	186	187	202
188	187	172	189	193	172
187	188	187	185	180	205
172	187	188	174	183	205
188	187	187	185	186	191
188	188	172	173	173	191
