# Supplementary material for: Presentation and response timing accuracy in Adobe Flash and HTML5/JavaScript Web experiments
Source: Behav Res Methods. 2014 Jun 6;47(2):309–27. doi: 10.3758/s13428-014-0471-1 (PMC4427652; doi:10.3758/s13428-014-0471-1)
Supplement: Supplementary file 1 — (ZIP 1.07 MB) [file 13428_2014_471_MOESM1_ESM.zip › Supplementary/Data/DSCAR-OFFXP-300-R.csv]

iefl	iejs	crfl	crjs	fffl	ffjs
328	344	328	359	349	348
312	343	328	331	342	336
344	344	312	352	344	341
328	328	328	330	343	343
328	328	344	344	328	337
328	343	328	322	338	355
329	328	328	368	324	346
328	328	328	329	333	332
328	328	328	360	319	337
328	344	328	332	344	343
329	344	328	353	346	347
313	343	312	343	341	334
328	328	328	346	342	340
343	344	328	331	337	360
328	328	336	353	337	348
328	328	332	330	324	337
312	344	343	332	350	342
328	328	329	346	320	347
328	344	328	354	345	351
312	328	328	345	332	340
343	343	344	348	332	344
344	344	328	330	342	362
328	328	328	355	329	337
328	328	328	330	337	341
328	328	328	348	323	346
328	328	328	328	332	350
328	328	344	339	322	339
313	327	328	336	348	343
344	343	343	365	333	347
312	343	329	345	343	336
328	328	328	358	330	340
328	328	328	330	330	344
328	343	344	349	341	348
328	327	328	329	327	337
328	328	328	342	324	342
328	328	328	328	333	346
328	328	328	366	333	350
312	327	328	347	337	339
313	328	344	358	343	343
344	312	328	347	344	347
328	343	343	351	339	336
328	343	329	308	340	340
328	328	328	344	327	344
328	328	328	330	336	347
328	344	344	351	321	336
312	328	328	331	331	342
313	328	328	360	335	345
329	328	328	345	343	333
328	328	328	353	329	338
328	328	328	330	342	342
343	328	328	346	329	347
329	328	328	330	327	335
328	343	343	354	335	339
328	344	329	330	321	343
328	328	328	345	331	364
328	343	328	331	348	337
328	343	328	354	343	341
328	327	328	347	344	346
344	327	328	362	331	350
328	327	312	331	340	338
328	328	328	354	325	343
312	344	329	326	323	347
328	328	328	347	333	320
328	344	312	331	350	340
313	343	328	355	346	343
343	328	328	328	346	348
344	328	328	363	342	337
328	344	328	347	329	341
328	328	344	357	329	345
328	328	328	331	339	349
328	312	328	349	325	354
328	344	328	310	333	343
313	343	328	356	319	347
328	328	328	331	345	336
312	343	328	349	346	324
328	328	313	329	342	344
328	328	343	358	342	349
328	328	344	346	338	337
328	328	328	351	338	342
328	328	328	345	325	346
328	343	344	359	334	350
328	327	328	329	320	339
328	343	328	351	346	343
313	344	328	331	332	347
328	328	328	344	342	336
343	328	328	330	328	340
328	343	328	352	337	344
329	328	313	345	338	333
328	328	328	361	334	337
328	312	343	344	335	341
328	344	329	353	346	346
313	343	328	329	346	350
328	328	343	344	342	338
328	343	329	322	329	343
328	328	328	369	329	347
329	328	328	347	339	351
328	328	328	362	325	340
328	328	328	346	334	344
328	328	328	355	336	349
329	344	312	330	329	337
