# Supplementary material for: Presentation and response timing accuracy in Adobe Flash and HTML5/JavaScript Web experiments
Source: Behav Res Methods. 2014 Jun 6;47(2):309–27. doi: 10.3758/s13428-014-0471-1 (PMC4427652; doi:10.3758/s13428-014-0471-1)
Supplement: Supplementary file 1 — (ZIP 1.07 MB) [file 13428_2014_471_MOESM1_ESM.zip › Supplementary/Data/DSCAR-OFFXP-600-R.csv]

iefl	iejs	crfl	crjs	fffl	ffjs
625	640	625	656	632	628
625	640	625	653	637	640
625	640	641	625	634	636
640	624	625	659	641	647
625	640	641	626	639	631
609	640	625	650	644	640
625	640	625	627	627	654
625	624	625	656	631	632
625	641	641	653	631	660
625	641	640	648	635	625
641	624	625	626	640	651
641	640	625	654	643	647
625	641	625	667	641	644
625	625	625	647	631	639
625	625	625	626	628	633
625	641	641	652	631	662
625	640	625	649	635	658
641	640	625	625	640	622
640	640	625	656	643	649
625	656	625	610	641	629
625	624	625	645	631	641
625	625	641	657	629	650
640	640	625	610	631	647
625	625	625	664	635	660
625	640	625	660	640	656
641	625	640	657	643	635
625	641	625	635	641	647
625	625	641	626	631	627
625	640	625	658	629	654
641	641	625	611	631	633
625	625	625	663	635	645
625	640	641	626	640	641
641	625	641	671	644	636
610	640	625	626	641	647
625	625	625	646	647	627
625	640	625	626	629	655
641	640	625	653	631	650
625	640	625	626	635	646
625	625	640	659	633	642
640	641	610	611	640	670
625	625	625	649	638	649
625	625	625	647	645	645
625	640	625	625	641	641
625	640	625	652	633	651
625	640	625	663	631	646
625	625	609	641	635	644
641	640	630	638	641	639
625	625	641	649	640	651
625	641	641	646	644	663
625	640	625	641	643	643
625	656	640	611	633	639
625	625	625	663	631	650
625	624	625	654	636	629
641	640	625	611	635	641
625	625	641	649	639	652
609	641	625	626	638	648
625	641	625	656	628	644
625	641	625	636	633	639
625	625	641	626	632	651
625	625	625	659	636	646
640	640	640	653	636	642
625	625	641	626	639	654
625	640	610	660	638	633
625	640	625	627	628	645
625	640	625	651	633	641
625	625	625	642	632	652
625	625	625	643	636	648
640	641	625	610	636	628
641	625	641	648	639	655
609	640	625	626	642	634
625	640	625	655	642	646
625	656	641	651	630	658
625	624	625	662	636	637
625	625	640	626	633	648
641	641	625	654	640	644
641	625	625	625	635	640
609	640	625	660	644	652
625	640	641	656	642	647
625	656	625	611	630	643
625	624	625	663	636	606
625	625	625	643	634	650
640	640	641	610	640	645
625	625	625	649	635	642
625	641	640	626	644	653
625	641	641	656	642	649
625	640	610	626	645	644
625	625	625	662	630	639
625	641	625	626	634	651
640	641	625	654	639	646
640	625	625	625	638	642
641	640	625	660	644	654
625	625	625	626	642	649
625	625	625	651	632	629
625	625	625	641	630	640
625	640	641	642	634	652
640	640	625	637	636	631
641	640	625	649	638	643
625	640	625	626	644	637
641	625	625	656	642	647
625	625	625	626	648	644
