# Supplementary material for: Presentation and response timing accuracy in Adobe Flash and HTML5/JavaScript Web experiments
Source: Behav Res Methods. 2014 Jun 6;47(2):309–27. doi: 10.3758/s13428-014-0471-1 (PMC4427652; doi:10.3758/s13428-014-0471-1)
Supplement: Supplementary file 1 — (ZIP 1.07 MB) [file 13428_2014_471_MOESM1_ESM.zip › Supplementary/Data/DSCAR-OVL-R.csv]

fl1	fl2	fl3	js1	js2	js3
370	380	380	390	390	374
380	360	380	375	390	390
360	360	370	375	375	374
370	370	390	374	390	390
370	370	370	374	390	390
360	350	370	374	375	375
360	360	360	375	390	390
360	360	370	359	390	374
370	370	370	374	390	374
370	370	370	374	390	375
350	360	370	390	390	390
350	360	370	374	375	390
360	361	360	390	390	374
370	370	370	374	375	390
360	360	370	390	374	390
350	350	370	374	374	390
350	360	370	374	374	374
360	360	360	374	390	390
360	370	370	374	390	374
360	360	370	375	375	375
350	370	370	374	375	390
360	370	370	390	374	374
370	370	370	374	374	374
350	370	360	374	375	375
360	360	360	390	374	390
350	350	370	359	374	375
360	350	370	374	375	390
350	360	370	374	375	390
360	370	380	390	375	374
360	360	360	374	390	374
360	360	360	374	375	374
370	370	370	390	374	390
370	370	370	359	374	374
360	370	370	374	374	390
360	360	360	374	375	390
360	360	360	390	375	390
370	370	370	374	390	390
360	370	370	374	375	390
350	370	370	375	374	374
360	370	360	375	374	374
360	360	360	374	374	390
370	370	370	374	374	374
350	370	370	374	374	390
360	370	370	390	390	390
360	360	360	359	374	390
360	360	360	374	375	374
370	370	370	374	375	375
360	370	370	390	390	390
350	370	370	374	375	374
360	370	370	374	374	390
360	360	350	374	375	390
370	370	360	359	375	390
360	370	370	375	374	390
370	370	370	374	375	390
370	370	370	390	375	374
370	350	360	374	390	375
370	360	370	374	374	390
360	360	370	374	375	374
370	360	370	359	375	390
370	370	380	375	374	390
370	350	350	374	374	390
370	360	370	390	374	375
360	370	370	390	390	374
350	360	360	359	358	390
350	370	380	374	375	374
360	360	370	374	375	390
360	350	360	374	374	390
360	360	370	375	374	390
350	370	370	390	374	374
360	370	370	390	390	390
370	360	370	359	359	374
350	360	360	374	374	374
360	370	370	374	374	390
350	370	370	374	390	390
360	370	370	375	374	390
370	360	370	390	374	390
350	360	370	375	390	390
360	370	360	359	374	374
360	370	360	374	375	375
370	370	370	374	375	390
370	370	370	390	390	374
360	360	360	374	375	390
360	370	370	375	390	390
360	370	370	374	375	374
370	370	370	359	374	374
360	370	370	374	375	390
350	360	370	375	375	390
360	370	360	390	390	374
360	370	361	375	390	390
370	370	370	375	359	390
350	370	370	374	375	374
360	360	370	374	375	374
360	370	360	374	374	390
360	370	360	374	374	374
370	370	370	390	390	375
360	370	370	359	374	390
350	360	370	375	359	390
360	370	360	374	375	390
360	370	360	374	375	390
370	370	370	374	390	374
