# Supplementary material for: Presentation and response timing accuracy in Adobe Flash and HTML5/JavaScript Web experiments
Source: Behav Res Methods. 2014 Jun 6;47(2):309–27. doi: 10.3758/s13428-014-0471-1 (PMC4427652; doi:10.3758/s13428-014-0471-1)
Supplement: Supplementary file 1 — (ZIP 1.07 MB) [file 13428_2014_471_MOESM1_ESM.zip › Supplementary/Data/DSCAR-PSY2423-R.csv]

fl1	js1	fl2	js2	fl3	js3
343	341	328	370	328	362
327	353	328	343	327	367
328	342	327	379	328	371
327	344	343	368	327	359
328	379	327	355	328	378
312	353	343	359	328	367
328	372	328	363	327	356
343	375	327	367	343	359
327	348	328	355	343	379
343	383	328	359	327	368
328	371	328	348	343	356
344	360	343	352	328	359
328	348	343	371	327	347
327	352	327	359	327	351
328	371	343	379	328	354
327	375	328	351	312	341
343	364	343	370	343	360
343	352	327	374	343	364
343	355	328	362	328	352
328	359	328	366	343	371
344	347	327	354	328	359
328	382	328	373	343	363
327	354	343	345	327	367
328	374	327	349	328	355
327	361	328	369	328	374
343	366	344	372	343	347
343	385	328	377	327	351
327	357	327	349	343	355
343	375	327	353	328	373
328	349	328	356	327	361
328	370	343	360	328	350
327	357	343	364	328	353
328	344	327	367	343	357
312	364	343	355	327	345
328	352	328	375	328	364
344	355	328	347	343	384
344	375	327	351	343	372
344	348	328	370	327	359
328	383	327	374	343	348
343	356	327	378	328	352
327	375	343	366	328	355
328	347	343	354	327	373
327	351	343	341	327	361
328	370	328	377	312	366
328	342	344	381	343	354
327	362	328	354	328	372
343	365	327	358	344	362
328	354	328	345	328	365
343	357	327	381	327	369
327	360	312	369	343	357
343	349	343	357	328	361
328	384	343	376	327	365
328	356	327	349	328	385
327	376	343	352	328	357
327	348	327	356	327	362
328	351	343	343	343	349
343	371	328	378	328	369
328	375	327	350	343	357
327	363	343	370	327	343
328	352	343	374	328	378
328	355	328	346	344	351
328	343	344	350	328	371
328	347	328	369	327	375
327	383	327	357	375	363
327	356	328	360	344	368
343	375	327	348	328	355
327	362	343	368	344	375
343	367	328	355	328	364
328	370	328	343	343	368
327	358	343	378	327	340
327	362	343	351	328	375
328	350	327	355	327	364
312	353	343	343	343	351
344	357	328	346	328	371
328	360	327	381	344	358
344	363	328	354	328	379
328	368	328	374	327	368
328	370	312	378	328	368
328	359	327	350	327	359
327	364	343	369	328	346
312	368	343	373	328	349
327	339	343	377	328	353
343	375	328	350	343	341
343	363	344	369	343	359
327	352	328	373	327	363
328	371	327	361	343	351
344	343	328	380	328	355
328	363	327	368	327	358
327	366	312	373	328	379
328	354	343	345	328	351
327	358	343	364	312	355
328	361	327	369	328	375
344	365	343	373	327	363
328	385	328	377	328	352
327	357	343	349	344	356
343	376	327	369	328	359
328	350	328	341	343	364
343	353	328	360	327	367
327	357	328	364	328	355
328	360	328	352	327	359
