# Supplementary material for: Presentation and response timing accuracy in Adobe Flash and HTML5/JavaScript Web experiments
Source: Behav Res Methods. 2014 Jun 6;47(2):309–27. doi: 10.3758/s13428-014-0471-1 (PMC4427652; doi:10.3758/s13428-014-0471-1)
Supplement: Supplementary file 1 — (ZIP 1.07 MB) [file 13428_2014_471_MOESM1_ESM.zip › Supplementary/Data/DSCAR-PSY2595-R.csv]

fl1	fl2	fl3	js1	js2	js3
359	359	374	375	374	359
358	374	374	390	374	375
375	375	359	375	390	358
375	359	374	374	374	390
358	359	374	374	359	374
359	374	374	374	374	375
374	359	359	390	374	375
359	359	390	374	374	374
358	374	375	375	390	374
375	374	359	390	390	375
375	359	374	375	374	374
359	358	359	375	374	374
359	375	375	374	375	374
375	375	374	390	375	374
358	374	359	374	374	359
375	359	375	375	374	390
358	359	358	375	374	375
359	375	375	374	390	374
375	359	359	375	374	374
358	374	374	375	375	374
375	375	375	374	375	375
375	375	359	374	390	375
374	358	358	374	375	374
359	375	375	375	374	375
359	375	375	359	374	390
374	358	358	390	374	375
359	359	375	375	390	359
390	375	375	375	375	374
375	358	358	374	374	375
375	359	359	374	374	375
358	359	375	374	390	374
375	374	374	375	374	390
375	359	359	375	359	374
358	375	375	374	390	359
375	374	374	375	374	390
375	359	359	375	374	374
358	359	375	358	375	375
359	359	375	390	390	375
374	375	359	374	375	374
374	375	374	375	375	375
359	358	359	375	374	374
359	375	375	390	359	374
374	375	374	375	390	374
359	374	374	358	375	390
374	359	359	390	359	374
359	375	358	374	374	359
375	375	374	375	374	375
375	359	359	375	375	374
358	358	358	374	374	374
359	375	375	374	390	374
375	375	359	374	374	375
374	358	359	375	374	375
359	375	374	359	374	374
390	375	374	390	359	375
375	358	359	374	390	358
359	359	375	359	375	390
374	374	374	375	375	374
375	374	359	375	374	375
375	374	375	374	374	375
358	359	358	374	374	374
359	375	375	374	359	375
374	375	375	375	390	375
375	374	375	375	374	390
374	359	359	374	390	375
359	375	374	375	374	374
374	374	374	390	359	375
374	359	359	375	390	375
359	359	374	375	374	374
359	374	374	374	375	375
359	374	359	374	375	375
374	359	359	374	390	374
359	375	374	375	375	390
374	375	375	375	358	374
374	358	359	374	390	359
359	375	374	359	374	390
374	359	375	375	375	374
359	374	359	374	375	375
375	375	374	390	374	375
374	358	359	374	375	374
359	375	374	374	375	374
374	359	375	359	374	374
359	374	375	374	375	375
374	359	358	375	390	375
359	359	375	358	375	390
374	375	375	390	359	375
375	358	358	374	390	358
358	375	359	375	374	390
359	374	374	375	374	374
375	375	359	374	375	375
374	359	358	390	390	375
359	374	375	375	375	390
344	374	375	375	375	375
375	359	358	358	375	374
358	358	390	390	359	375
359	375	374	374	390	358
374	359	359	359	374	390
374	358	374	374	374	374
359	375	374	375	375	375
375	374	375	375	375	374
374	375	375	374	375	374
