# Supplementary material for: Presentation and response timing accuracy in Adobe Flash and HTML5/JavaScript Web experiments
Source: Behav Res Methods. 2014 Jun 6;47(2):309–27. doi: 10.3758/s13428-014-0471-1 (PMC4427652; doi:10.3758/s13428-014-0471-1)
Supplement: Supplementary file 1 — (ZIP 1.07 MB) [file 13428_2014_471_MOESM1_ESM.zip › Supplementary/Data/DSCAR-SEM-R.csv]

fl1	js1	fl2	js2	fl3	js3
370	373	370	375	370	375
370	373	370	374	370	375
380	389	390	391	370	392
370	384	380	369	360	387
360	376	380	387	380	369
380	376	380	377	360	384
360	376	370	377	370	375
360	391	380	393	370	374
370	388	380	389	370	390
370	378	380	370	360	371
370	394	370	385	380	371
380	374	380	375	380	387
380	374	380	375	360	377
370	390	370	392	370	377
370	386	370	387	370	377
370	377	360	378	360	378
380	393	360	378	380	376
370	373	370	378	380	377
370	373	370	378	370	377
370	389	370	378	380	377
360	379	380	378	360	377
360	394	370	377	370	376
370	391	360	378	370	377
370	371	370	378	370	377
370	387	370	378	380	377
380	376	370	378	370	377
380	376	370	378	370	377
370	392	370	378	370	377
370	388	370	378	380	377
370	378	380	378	360	377
360	394	360	378	380	377
380	374	360	377	370	377
370	374	370	377	370	377
360	390	370	377	380	377
370	386	390	377	370	393
370	376	370	377	360	389
370	376	370	377	370	369
370	376	370	377	370	385
370	376	370	377	380	375
380	376	360	377	370	375
380	376	380	377	370	391
360	376	370	377	370	387
390	377	360	378	380	377
370	375	380	377	380	393
370	375	360	377	370	373
380	376	360	377	370	373
380	375	370	377	370	389
360	391	370	378	380	385
390	387	360	394	370	391
370	376	380	390	370	387
360	394	380	370	370	377
380	374	360	386	360	393
380	374	370	376	360	373
370	390	370	376	370	373
380	386	380	392	370	389
380	376	370	388	360	385
360	392	370	378	380	374
380	372	370	394	360	391
360	372	380	374	360	370
360	388	370	374	370	370
370	384	360	390	370	386
370	374	370	386	360	377
360	390	370	376	380	393
380	370	380	392	380	388
370	386	370	372	360	369
370	376	370	372	370	385
370	376	370	388	370	375
360	392	360	378	380	374
380	387	360	378	380	391
380	377	370	378	380	387
370	394	370	378	380	377
370	387	370	394	380	393
380	395	380	389	370	373
370	386	380	369	370	373
370	393	390	385	370	389
370	400	370	375	360	385
360	391	370	375	380	374
380	382	370	391	380	391
380	389	370	371	360	371
370	380	370	371	370	387
370	403	370	387	370	377
360	395	380	377	360	377
380	386	360	377	380	393
370	393	380	377	380	389
370	384	370	377	370	369
380	407	370	393	380	379
380	399	380	390	380	379
360	390	370	369	370	379
390	398	360	385	370	379
370	388	380	375	370	385
370	395	360	375	390	375
380	387	360	391	370	391
380	394	370	387	370	371
360	401	370	377	370	371
390	392	360	393	380	387
370	399	380	373	390	377
360	390	360	373	370	377
380	382	360	389	370	377
380	404	370	385	380	377
370	396	370	391	370	393
