# Supplementary material for: Presentation and response timing accuracy in Adobe Flash and HTML5/JavaScript Web experiments
Source: Behav Res Methods. 2014 Jun 6;47(2):309–27. doi: 10.3758/s13428-014-0471-1 (PMC4427652; doi:10.3758/s13428-014-0471-1)
Supplement: Supplementary file 1 — (ZIP 1.07 MB) [file 13428_2014_471_MOESM1_ESM.zip › Supplementary/Data/DSCAR-SONY-150-R.csv]

crfl	crjs	fffl	ffjs	iefl	iejs
194	199	185	195	172	219
197	197	188	196	172	203
184	193	192	200	188	188
190	197	181	195	188	188
195	194	184	207	172	187
198	196	188	206	172	203
200	197	194	204	172	204
188	196	198	204	203	187
193	199	184	206	203	187
199	182	188	210	188	187
202	196	192	206	188	187
204	195	197	207	188	187
210	200	202	192	188	187
212	199	190	212	171	187
199	199	193	205	172	187
188	182	196	211	188	187
191	196	200	212	188	203
194	200	204	196	188	203
198	198	191	196	187	203
188	210	195	209	172	203
192	183	184	212	172	187
195	199	188	207	187	187
198	198	191	211	187	187
186	194	179	212	187	187
190	199	185	211	172	187
196	193	188	196	172	187
199	196	192	212	187	187
203	199	196	211	187	203
208	199	185	211	187	203
194	198	189	212	188	203
199	182	192	212	188	203
202	199	196	197	188	203
205	191	200	211	188	204
210	198	187	212	187	188
194	200	191	212	172	188
199	193	196	212	188	188
203	199	200	211	188	188
190	200	203	197	188	188
194	197	191	211	187	172
200	198	194	213	172	187
188	182	198	212	172	187
191	200	186	211	187	203
194	199	191	214	187	203
198	199	179	221	172	203
203	198	183	190	172	188
205	199	188	197	172	188
191	182	192	211	172	187
196	199	195	211	203	187
201	196	199	212	188	203
205	197	187	212	188	187
194	199	192	196	188	187
198	198	196	197	188	187
201	198	199	212	171	187
204	198	186	215	188	187
208	199	190	210	188	187
210	184	196	212	188	171
183	182	200	212	188	187
201	197	203	210	187	203
190	196	206	212	172	203
194	199	195	213	172	203
198	200	183	211	187	203
188	199	202	211	187	187
192	198	189	212	172	187
194	199	193	196	172	187
198	200	183	212	172	187
202	196	185	211	188	187
189	183	189	212	171	172
192	200	195	212	172	187
198	198	199	212	172	187
203	198	185	212	172	187
205	199	189	211	187	188
192	184	193	212	203	203
198	200	198	212	187	203
202	198	186	213	188	187
203	198	189	211	188	188
206	182	193	195	188	187
210	184	197	195	188	187
181	198	202	211	187	203
187	198	189	211	172	203
191	198	195	212	188	203
194	198	199	213	188	188
198	184	185	197	188	188
187	197	189	195	187	187
191	199	193	213	172	187
195	199	182	212	172	172
198	198	185	212	172	172
202	184	189	214	187	203
189	199	195	194	172	203
193	197	182	194	172	203
196	192	187	210	187	203
201	198	192	212	187	203
204	185	196	212	187	188
208	199	198	211	172	188
195	200	186	213	188	188
199	197	190	197	187	188
202	198	196	196	187	187
205	183	200	212	187	187
194	198	202	213	172	188
198	199	190	211	172	187
186	198	193	212	187	187
