# Supplementary material for: Presentation and response timing accuracy in Adobe Flash and HTML5/JavaScript Web experiments
Source: Behav Res Methods. 2014 Jun 6;47(2):309–27. doi: 10.3758/s13428-014-0471-1 (PMC4427652; doi:10.3758/s13428-014-0471-1)
Supplement: Supplementary file 1 — (ZIP 1.07 MB) [file 13428_2014_471_MOESM1_ESM.zip › Supplementary/Data/DSCAR-SONY-300-R.csv]

iejs	iefl	ffjs	fffl	crjs	crfl
360	344	361	351	342	347
344	341	358	352	339	345
343	339	343	348	352	343
343	351	340	347	358	341
359	350	367	328	343	340
344	346	366	344	342	336
344	346	350	341	338	351
344	343	348	340	359	348
344	357	348	338	355	347
344	354	354	336	342	345
359	336	351	333	340	343
343	333	348	331	340	358
328	333	366	347	344	354
344	331	372	344	360	351
343	330	363	343	342	348
344	344	353	341	343	363
344	343	355	355	343	359
344	340	372	351	341	356
344	339	355	349	357	338
343	336	355	348	342	338
343	351	355	345	343	335
344	347	366	343	337	348
328	347	355	342	343	347
344	344	355	339	344	344
344	341	355	338	357	343
344	356	355	335	343	341
360	354	356	333	352	354
344	334	355	347	343	352
343	333	355	346	342	349
344	332	355	343	360	347
359	331	372	342	357	346
344	344	356	339	344	358
344	344	356	337	334	357
359	341	356	352	357	354
343	339	353	350	328	335
344	337	354	347	355	333
344	334	355	345	342	348
360	350	356	328	341	347
344	346	355	342	343	344
344	345	372	339	358	341
344	343	356	338	344	339
360	340	354	335	354	354
344	356	358	333	344	352
359	353	347	348	343	348
343	333	365	345	357	346
344	333	354	344	344	345
360	331	354	341	343	343
344	330	372	339	342	358
343	344	356	338	344	354
328	343	355	350	343	351
360	340	356	349	355	348
344	338	356	347	342	331
344	351	372	346	344	345
344	350	357	343	343	344
343	347	354	358	344	342
328	346	356	338	343	340
343	344	673	337	343	337
344	341	359	334	343	350
344	339	356	332	343	347
328	353	355	348	343	348
359	350	355	329	342	344
359	333	355	343	358	342
343	332	371	340	341	357
328	331	354	340	345	355
344	329	355	337	343	351
359	343	355	335	339	347
343	341	372	349	361	364
344	340	356	346	343	344
344	338	360	346	343	343
344	335	341	343	342	340
344	349	364	341	343	338
344	347	356	355	359	338
343	345	354	337	344	350
328	344	354	335	344	349
360	341	355	333	341	346
344	339	364	332	344	344
343	354	354	346	344	342
344	351	353	344	357	356
360	348	352	341	343	354
344	330	368	340	343	350
344	345	353	338	343	348
344	342	355	336	343	346
328	341	354	350	356	344
344	338	363	347	342	358
360	336	356	346	344	356
344	335	355	344	344	337
328	348	356	342	342	333
329	347	355	339	344	332
359	344	355	353	359	348
344	342	349	350	344	346
344	341	355	332	344	344
343	354	353	330	344	342
359	351	371	329	359	340
344	349	356	345	360	337
360	347	355	342	342	352
344	330	355	341	344	349
343	327	356	339	344	347
344	326	356	337	342	344
344	342	351	334	358	358
344	339	355	348	342	355
