# Supplementary material for: Presentation and response timing accuracy in Adobe Flash and HTML5/JavaScript Web experiments
Source: Behav Res Methods. 2014 Jun 6;47(2):309–27. doi: 10.3758/s13428-014-0471-1 (PMC4427652; doi:10.3758/s13428-014-0471-1)
Supplement: Supplementary file 1 — (ZIP 1.07 MB) [file 13428_2014_471_MOESM1_ESM.zip › Supplementary/Data/DSCAR-SONY-600-R.csv]

iejs	iefl	ffjs	fffl	crjs	crfl
657	650	654	655	646	647
656	651	643	654	643	651
656	637	649	654	641	635
656	640	646	641	645	637
641	640	655	642	646	640
656	643	652	643	647	640
656	645	651	630	643	644
657	646	651	649	646	645
641	650	654	634	647	646
656	650	658	638	644	651
657	651	657	640	647	650
657	636	652	640	641	651
641	654	658	643	646	654
657	656	657	645	646	654
657	642	656	646	646	655
656	628	658	634	647	642
641	631	659	636	647	645
657	632	660	637	646	646
656	636	660	639	645	648
656	638	660	642	631	651
641	639	660	642	662	652
656	642	654	646	642	652
656	644	660	648	632	653
656	645	659	633	648	656
640	648	663	651	643	656
641	649	656	653	646	657
657	651	660	654	639	660
656	652	659	656	643	660
641	638	660	640	647	645
641	641	660	644	646	649
656	642	661	645	646	634
656	645	660	631	647	636
641	646	659	633	651	655
640	648	661	636	643	641
656	651	660	639	646	642
656	652	661	641	642	644
640	653	659	642	645	646
640	655	659	645	644	647
656	656	661	646	645	651
656	657	663	648	645	652
640	643	658	635	647	652
656	643	648	636	658	636
656	647	650	638	647	641
656	631	646	640	631	642
640	635	644	642	662	644
656	636	657	645	647	647
656	639	659	646	647	646
656	639	657	649	646	651
641	642	654	650	643	652
656	645	654	651	647	654
656	645	651	653	649	655
657	649	649	654	645	656
641	650	649	655	647	641
656	636	643	657	647	644
657	638	658	642	647	647
657	639	659	643	647	647
641	643	659	647	645	650
657	643	655	633	646	635
657	646	658	635	647	653
656	649	659	636	1005	656
641	649	657	639	652	655
657	651	655	640	648	642
656	652	659	643	643	661
656	652	663	645	644	662
641	656	650	645	646	647
641	626	659	649	656	662
657	644	660	633	658	649
657	630	660	637	660	635
641	633	660	639	647	637
641	636	660	640	647	640
656	638	660	643	645	642
656	639	655	643	645	643
641	643	658	647	646	645
656	643	659	649	665	647
656	646	660	649	658	649
657	648	660	651	631	652
641	649	660	652	645	653
641	650	659	653	647	654
657	636	659	655	646	640
657	638	660	641	646	641
641	639	660	644	647	643
641	642	660	644	646	645
657	644	660	632	643	647
656	645	659	634	647	650
641	648	660	635	646	651
641	649	648	639	647	651
656	651	651	640	646	652
657	653	646	641	640	655
641	654	645	645	647	655
656	655	658	645	645	656
657	641	658	649	647	643
657	644	658	650	647	645
641	645	653	636	645	648
657	648	656	638	646	649
657	632	659	639	649	652
656	636	656	643	646	653
641	637	656	644	647	638
657	640	659	645	648	654
656	641	662	648	643	657
656	643	649	649	661	640
