# Supplementary material for: Presentation and response timing accuracy in Adobe Flash and HTML5/JavaScript Web experiments
Source: Behav Res Methods. 2014 Jun 6;47(2):309–27. doi: 10.3758/s13428-014-0471-1 (PMC4427652; doi:10.3758/s13428-014-0471-1)
Supplement: Supplementary file 1 — (ZIP 1.07 MB) [file 13428_2014_471_MOESM1_ESM.zip › Supplementary/Data/DSCAR-SONY-MULTI-150-R.csv]

iefl	iejs	fffl	ffjs	crfl	crjs
198	218	191	218	196	199
208	171	181	206	187	192
186	187	199	200	193	202
190	188	199	210	194	195
194	188	173	201	199	191
198	187	179	192	191	193
188	203	181	197	188	192
174	203	186	205	193	205
181	203	192	198	198	196
184	203	177	201	198	198
190	188	183	185	204	190
176	188	183	193	188	194
181	187	229	207	194	197
186	187	195	203	198	197
189	203	183	205	204	192
178	188	187	205	205	181
183	172	182	192	178	191
187	172	197	193	202	192
192	172	250	208	191	192
195	203	200	205	189	204
182	203	197	210	218	192
186	203	278	209	180	179
190	187	173	192	185	192
195	188	179	194	220	202
199	188	183	198	189	197
186	187	185	209	194	204
191	203	186	236	199	205
193	188	180	232	187	183
184	203	241	202	190	195
187	188	198	214	194	194
175	219	189	212	197	193
180	203	194	189	203	196
184	187	198	203	187	192
189	188	187	207	193	190
176	188	189	197	197	196
182	203	195	228	200	190
186	187	197	206	210	196
192	203	186	201	193	195
195	188	186	229	196	195
183	187	193	205	186	199
187	187	185	203	189	197
191	187	239	205	199	195
195	203	183	204	179	179
181	203	175	250	186	194
187	204	191	205	189	199
192	187	182	204	192	193
194	187	206	206	201	193
200	187	192	201	201	192
202	188	181	192	185	189
175	188	211	205	196	185
179	187	187	208	196	203
184	203	190	204	199	197
188	188	190	209	202	192
176	187	183	198	188	191
181	188	188	189	194	195
185	187	190	192	199	196
189	187	194	224	205	196
192	204	197	197	194	182
181	203	185	205	193	191
186	203	220	208	180	192
189	171	193	207	202	195
194	187	196	210	195	194
198	188	199	192	191	196
185	203	261	209	195	188
189	203	198	213	182	196
193	218	172	202	188	196
195	203	193	226	195	197
185	187	180	208	193	195
173	187	187	207	181	181
178	187	191	194	187	199
182	203	182	195	193	194
186	203	182	208	215	193
176	204	195	208	198	195
182	188	190	223	203	192
183	187	194	210	219	194
187	172	181	209	193	197
192	187	193	202	196	194
187	188	188	225	202	193
189	203	188	208	263	179
187	203	196	209	204	196
192	187	190	216	208	197
195	188	183	187	196	197
186	188	188	192	191	198
187	187	193	204	184	180
192	187	433	210	190	182
195	188	176	208	200	200
184	188	197	196	198	197
189	203	190	207	203	206
192	172	187	195	185	193
196	203	187	207	193	192
200	204	181	213	205	195
188	203	187	207	211	196
175	203	201	207	204	193
181	203	200	211	195	212
184	203	182	189	210	192
187	203	199	209	197	195
177	203	189	210	194	197
181	172	193	209	208	192
187	188	197	207	226	197
191	188	180	204	200	192
