# Supplementary material for: Presentation and response timing accuracy in Adobe Flash and HTML5/JavaScript Web experiments
Source: Behav Res Methods. 2014 Jun 6;47(2):309–27. doi: 10.3758/s13428-014-0471-1 (PMC4427652; doi:10.3758/s13428-014-0471-1)
Supplement: Supplementary file 1 — (ZIP 1.07 MB) [file 13428_2014_471_MOESM1_ESM.zip › Supplementary/Data/DSCAR-SONY-MULTI-300-R.csv]

iefl	iejs	fffl	ffjs	crfl	crjs
347	375	331	352	344	337
346	359	342	338	334	354
342	344	339	352	389	348
326	359	337	349	345	338
324	344	335	342	348	335
339	344	332	340	351	341
336	329	332	356	359	345
334	344	345	340	373	350
332	360	383	341	340	354
332	344	338	349	336	335
330	328	351	364	336	337
328	360	349	357	381	346
342	344	348	351	342	347
342	328	420	344	342	336
337	359	339	361	340	340
338	343	327	353	355	340
351	343	326	354	355	355
350	328	342	354	346	351
345	344	340	350	347	339
329	328	333	358	345	337
328	359	331	361	379	340
327	359	334	338	353	357
325	344	341	351	334	341
339	328	339	368	333	338
337	343	344	354	334	337
335	343	346	352	345	340
333	328	341	352	354	345
331	344	349	353	339	338
346	344	337	353	338	341
344	360	401	355	336	342
342	344	338	353	335	338
339	343	339	353	349	337
338	343	343	353	372	354
336	343	329	352	356	345
351	344	360	353	341	333
348	343	339	354	338	343
330	343	346	349	351	340
328	343	334	349	338	342
327	343	322	351	345	336
326	328	377	355	346	342
324	344	415	350	354	338
339	359	336	347	346	339
338	343	349	353	346	340
335	344	395	346	336	338
333	359	342	348	367	345
332	343	325	370	331	339
330	360	338	351	347	337
345	344	353	350	344	340
343	360	349	351	341	350
340	344	380	353	339	353
339	344	339	342	341	337
336	328	340	353	352	355
351	344	343	348	355	355
347	344	330	352	347	352
330	344	369	353	343	338
329	344	465	346	360	342
328	359	330	353	353	351
324	344	340	349	352	353
341	329	341	353	333	343
338	344	348	336	333	340
337	344	400	370	349	339
334	359	335	353	349	342
327	329	337	346	346	324
332	344	335	352	341	339
345	344	333	352	338	351
344	359	331	353	336	334
342	344	534	353	361	342
340	344	337	353	363	338
337	344	341	367	344	345
335	344	343	353	357	340
351	328	334	352	367	350
347	344	343	340	353	336
331	359	342	371	385	356
328	344	339	355	346	349
329	344	337	352	368	336
342	360	334	353	340	337
349	360	338	350	350	339
338	344	341	336	337	336
335	360	347	354	335	343
335	344	342	343	348	350
331	328	322	351	370	332
345	344	375	368	342	341
343	360	333	350	337	335
341	328	348	354	335	349
339	344	462	346	352	341
338	344	338	368	343	340
351	344	333	354	347	340
350	344	343	346	336	341
348	359	332	351	357	339
330	344	328	365	354	353
328	329	345	341	338	340
327	329	343	349	336	340
342	359	340	349	336	337
339	344	338	357	330	336
339	328	336	357	345	340
336	344	335	350	357	341
339	360	348	350	340	339
332	328	331	351	359	340
330	344	330	368	336	337
345	344	330	353	348	350
