# Supplementary material for: Presentation and response timing accuracy in Adobe Flash and HTML5/JavaScript Web experiments
Source: Behav Res Methods. 2014 Jun 6;47(2):309–27. doi: 10.3758/s13428-014-0471-1 (PMC4427652; doi:10.3758/s13428-014-0471-1)
Supplement: Supplementary file 1 — (ZIP 1.07 MB) [file 13428_2014_471_MOESM1_ESM.zip › Supplementary/Data/DSCAR-SONY-MULTI-600-R.csv]

iefl	iejs	fffl	ffjs	crfl	crjs
638	656	646	640	655	652
641	656	649	665	652	651
626	657	665	649	652	652
630	657	657	649	656	654
632	656	690	667	652	645
634	641	638	660	650	661
640	625	637	654	643	656
638	641	638	642	652	643
642	641	654	649	646	657
642	656	643	652	650	639
643	656	628	652	654	629
653	641	631	644	664	640
648	641	628	644	636	645
649	641	636	654	655	642
652	641	639	659	643	647
638	640	638	651	642	638
638	641	628	654	645	643
625	640	645	656	680	647
627	640	880	656	660	640
629	625	640	653	663	634
634	641	640	671	635	644
636	656	626	647	635	642
636	765	630	657	669	644
644	641	632	650	708	647
642	641	636	657	651	643
643	640	629	656	662	637
646	640	639	649	638	642
647	640	652	654	642	643
633	657	646	658	636	646
634	656	645	656	645	629
639	656	646	658	640	628
640	656	638	653	634	658
642	641	644	654	635	652
645	657	740	656	685	656
645	656	633	658	639	645
633	640	637	653	640	651
635	640	639	658	641	642
638	640	644	656	652	642
638	640	638	657	645	644
642	641	644	655	648	643
627	625	645	654	659	645
629	640	647	655	651	642
632	640	650	662	650	641
634	640	636	645	653	637
637	657	650	649	638	642
638	641	636	653	645	645
641	640	659	656	650	643
642	641	637	702	643	643
644	641	640	655	645	645
648	625	640	656	646	644
645	640	639	654	644	645
651	641	675	652	670	642
652	656	643	641	638	643
637	625	679	662	652	647
638	641	646	649	653	643
624	640	644	656	652	646
627	656	635	655	651	647
630	625	636	657	641	646
633	641	637	646	644	644
633	641	706	641	644	642
637	641	640	656	649	627
638	656	650	649	648	658
640	625	639	655	660	645
643	656	642	652	651	646
643	640	646	653	676	629
642	625	665	650	655	638
631	640	698	651	640	646
636	657	640	652	640	640
636	641	667	653	643	643
640	656	636	647	660	639
641	641	647	654	645	643
642	640	624	651	650	643
646	657	680	660	652	640
631	656	628	655	654	643
633	641	630	654	663	644
636	640	633	656	638	642
639	656	635	655	662	638
639	656	653	657	641	644
626	641	639	654	653	644
628	640	633	657	642	641
631	640	639	646	643	644
634	641	639	656	640	643
636	641	645	657	631	644
646	641	628	652	635	652
639	657	630	655	635	645
643	641	789	657	639	657
644	625	629	654	640	659
645	656	651	657	645	645
649	656	644	655	645	643
650	657	633	655	645	628
650	641	629	653	649	658
668	640	629	657	659	642
637	641	637	640	649	639
638	641	626	655	650	632
641	641	629	657	638	642
642	625	631	640	643	641
644	640	635	655	640	646
647	641	637	658	644	640
633	656	763	641	650	641
635	625	658	653	647	643
