# Supplementary material for: Presentation and response timing accuracy in Adobe Flash and HTML5/JavaScript Web experiments
Source: Behav Res Methods. 2014 Jun 6;47(2):309–27. doi: 10.3758/s13428-014-0471-1 (PMC4427652; doi:10.3758/s13428-014-0471-1)
Supplement: Supplementary file 1 — (ZIP 1.07 MB) [file 13428_2014_471_MOESM1_ESM.zip › Supplementary/Data/DSCAR-WBSCUB-R.csv]

fl1	fl2	fl3	js1	js2	js3
373	385	381	383	365	374
370	379	362	376	362	377
377	377	375	364	380	364
379	374	372	379	365	364
376	369	368	379	364	379
367	367	381	363	381	380
369	363	377	362	381	379
377	378	374	380	365	379
379	373	370	364	380	379
377	371	383	364	379	363
382	384	379	380	364	380
378	379	376	380	363	379
374	377	388	364	379	363
377	374	368	380	379	378
374	385	365	380	362	378
365	381	362	364	379	364
367	362	376	381	380	380
375	358	373	380	364	380
377	373	370	364	380	364
374	368	383	380	380	364
381	366	379	380	364	381
377	379	376	380	380	380
379	376	389	364	380	364
360	373	385	380	364	380
373	385	365	380	380	380
370	381	361	364	380	364
377	379	374	380	364	380
378	360	371	380	364	380
375	373	368	364	380	364
367	370	380	380	379	379
384	365	377	379	363	379
380	364	374	365	379	379
377	377	369	380	379	379
369	374	383	380	363	379
371	369	379	364	379	379
379	383	376	364	379	379
375	379	372	380	363	379
377	374	369	380	363	378
374	388	366	364	378	362
365	368	363	380	379	380
367	365	376	380	364	380
375	362	373	364	380	364
377	375	371	380	380	380
374	372	383	380	364	380
381	369	379	364	380	354
377	381	376	380	380	380
363	378	388	379	364	380
370	375	384	363	380	364
372	387	364	363	380	379
369	383	362	379	363	380
360	379	375	379	379	364
379	361	372	363	379	363
370	373	368	379	363	379
372	371	381	378	363	379
385	368	378	362	379	363
377	379	374	380	379	379
379	376	371	380	363	379
360	372	384	364	379	363
373	368	380	380	379	379
370	382	376	380	363	379
377	379	373	364	379	363
379	375	370	363	378	362
376	372	366	379	378	378
367	369	379	379	380	380
369	365	376	363	380	380
377	363	371	379	364	380
380	376	369	379	364	380
376	373	382	363	380	364
382	369	378	379	380	380
378	382	375	379	379	379
374	379	388	363	380	364
360	375	368	379	379	380
385	389	364	379	363	380
365	385	362	379	379	364
366	365	375	379	379	380
375	360	372	379	363	380
376	376	368	379	379	364
373	370	381	378	379	380
381	368	378	378	363	380
377	365	374	364	379	364
378	378	387	364	379	364
360	375	383	380	363	380
373	371	380	380	379	380
370	384	376	364	379	364
377	380	373	380	379	380
379	377	369	380	379	379
376	373	365	364	378	363
366	370	379	364	380	381
384	367	375	380	364	380
380	363	372	364	379	365
377	377	370	363	379	380
368	373	382	380	363	381
386	370	379	380	380	364
366	383	376	364	379	380
375	379	388	380	363	380
360	376	368	379	380	364
369	390	365	364	379	364
370	369	362	380	364	380
363	364	376	380	380	380
380	363	372	364	380	364
