# Supplementary material for: Presentation and response timing accuracy in Adobe Flash and HTML5/JavaScript Web experiments
Source: Behav Res Methods. 2014 Jun 6;47(2):309–27. doi: 10.3758/s13428-014-0471-1 (PMC4427652; doi:10.3758/s13428-014-0471-1)
Supplement: Supplementary file 1 — (ZIP 1.07 MB) [file 13428_2014_471_MOESM1_ESM.zip › Supplementary/Data/DSCAR-WBSSER-R.csv]

fl1	js1	fl2	js2	fl3	js3
372	380	363	356	367	356
352	378	362	378	379	363
381	362	359	377	376	362
361	363	372	378	373	363
375	363	368	379	369	363
356	363	365	362	366	347
370	346	362	379	363	363
366	359	359	363	377	348
364	346	356	378	357	363
361	361	371	363	371	346
358	347	351	379	368	346
372	361	365	362	381	362
368	348	363	379	362	364
381	379	376	363	375	363
362	364	357	380	340	364
375	364	370	364	386	363
372	363	367	347	366	347
368	348	364	364	362	364
365	363	361	347	359	347
378	362	358	379	373	363
374	364	371	362	385	348
371	347	367	378	365	348
367	363	364	364	379	348
380	348	361	379	375	379
377	363	358	363	388	367
374	345	372	377	368	362
355	347	368	363	365	364
368	363	365	363	362	362
365	364	346	363	375	363
378	363	377	363	372	346
359	348	359	364	370	363
372	364	371	364	366	348
369	346	353	362	380	362
382	363	365	363	376	348
362	364	364	364	373	378
360	363	377	379	353	363
373	348	358	364	366	364
369	363	355	363	363	364
365	347	368	363	377	380
363	364	365	378	357	364
376	364	362	364	371	348
373	364	359	379	367	364
385	362	372	363	380	347
365	363	369	379	361	364
348	363	366	364	358	347
378	348	363	380	355	363
374	364	360	364	369	346
371	348	374	364	365	363
352	363	354	363	363	348
381	347	368	364	392	379
378	347	349	364	373	363
374	363	379	364	386	363
371	363	360	364	366	364
352	364	373	364	378	347
381	364	354	378	375	365
361	364	383	379	371	348
374	364	364	379	368	364
355	364	360	380	365	348
384	348	357	364	378	364
364	364	370	380	375	347
377	364	367	363	371	364
358	347	364	380	368	348
387	347	362	364	365	380
367	346	360	379	378	362
365	347	372	364	359	363
362	362	370	379	356	362
360	364	366	364	369	364
373	364	364	380	382	362
370	363	360	364	363	363
382	348	375	363	377	362
363	363	355	364	374	364
392	364	370	348	385	363
372	364	349	378	381	348
368	348	380	362	362	363
365	348	361	378	343	348
378	347	373	378	373	348
375	364	354	378	386	364
371	360	367	379	366	364
368	364	364	364	379	364
381	363	362	379	376	364
377	363	359	364	389	364
374	363	356	380	353	363
355	363	370	364	350	362
368	363	366	380	364	347
382	364	364	363	361	364
378	348	361	380	359	364
359	348	374	364	340	364
372	348	371	380	354	348
369	347	352	364	350	347
382	365	365	364	364	364
377	364	363	361	362	364
358	364	377	363	359	364
371	363	357	378	357	363
368	364	370	379	354	364
381	364	366	379	351	367
361	364	379	379	349	363
375	364	360	380	347	364
371	347	357	379	361	363
384	347	370	364	374	364
364	346	367	380	371	346
