# Supplementary material for: Presentation and response timing accuracy in Adobe Flash and HTML5/JavaScript Web experiments
Source: Behav Res Methods. 2014 Jun 6;47(2):309–27. doi: 10.3758/s13428-014-0471-1 (PMC4427652; doi:10.3758/s13428-014-0471-1)
Supplement: Supplementary file 1 — (ZIP 1.07 MB) [file 13428_2014_471_MOESM1_ESM.zip › Supplementary/Data/DSCAR-ZE-R.csv]

fl1	js1	fl2	js2	fl3	js3
374	395	390	388	390	404
359	386	390	416	375	393
390	407	375	405	358	384
375	413	374	411	375	406
374	401	374	400	375	409
374	390	374	389	390	398
374	395	375	394	375	388
375	400	390	398	390	392
375	405	390	404	375	413
374	409	374	393	374	402
374	396	375	398	374	408
374	401	375	403	374	397
374	390	374	408	375	386
374	395	374	398	375	391
375	400	374	402	374	411
374	404	375	392	374	401
375	393	390	396	374	405
375	398	375	401	374	394
359	386	390	405	374	399
390	407	375	411	375	404
374	397	375	401	374	409
390	402	374	405	375	398
374	407	374	395	390	403
374	396	374	400	375	392
374	401	359	405	375	397
359	406	374	395	374	386
374	395	390	399	374	406
358	400	390	404	374	396
390	405	375	393	375	400
374	394	375	414	374	390
390	415	374	404	359	395
374	405	359	392	374	399
375	394	375	398	374	404
375	398	358	402	390	393
358	388	375	407	374	397
375	392	359	397	390	386
375	414	390	401	374	391
390	403	374	390	359	412
375	408	374	395	374	401
374	397	375	400	359	391
374	402	375	405	374	395
374	407	374	410	359	400
375	397	374	400	375	405
375	402	374	405	375	410
374	390	390	394	375	399
390	395	374	399	374	404
374	416	375	404	374	393
374	406	375	393	374	398
375	395	374	398	375	403
375	399	375	403	359	408
374	389	374	408	375	397
374	393	390	398	375	402
374	410	374	400	390	387
359	403	390	407	375	396
390	408	374	397	390	401
374	398	374	386	375	406
390	418	374	406	358	394
375	408	375	412	374	399
375	398	375	401	374	389
374	402	358	406	390	393
359	391	375	395	374	398
375	395	359	383	390	403
358	415	390	404	374	407
375	407	375	410	375	398
359	396	390	398	375	401
374	401	374	403	358	407
375	390	359	408	375	396
375	394	375	398	359	400
374	399	358	403	390	390
374	405	375	392	374	395
374	393	375	394	374	399
375	399	390	402	375	405
359	404	375	407	375	409
374	392	375	412	374	398
375	398	375	400	374	403
390	402	374	406	374	392
375	407	375	395	390	394
390	396	374	416	374	386
375	401	390	406	374	407
359	403	374	395	374	396
374	408	374	400	375	400
375	398	374	389	374	389
375	401	374	393	375	410
374	391	375	415	375	400
390	396	375	404	358	405
374	401	375	393	390	393
374	406	359	398	374	397
374	395	359	388	374	387
375	400	390	408	374	392
375	389	375	397	375	413
390	394	374	401	375	402
390	399	374	407	358	392
375	404	374	396	374	396
375	393	375	417	359	400
374	398	359	404	374	406
374	387	374	395	374	396
374	391	375	400	390	401
375	413	390	389	374	405
375	402	375	395	374	394
390	407	390	415	375	383
