# Supplementary material for: Presentation and response timing accuracy in Adobe Flash and HTML5/JavaScript Web experiments
Source: Behav Res Methods. 2014 Jun 6;47(2):309–27. doi: 10.3758/s13428-014-0471-1 (PMC4427652; doi:10.3758/s13428-014-0471-1)
Supplement: Supplementary file 1 — (ZIP 1.07 MB) [file 13428_2014_471_MOESM1_ESM.zip › Supplementary/Data/DSC-BA-R.csv]

fl1	js1	fl2	js2	fl3	js3
806.25	1828.25	197.75	202	393.5	143.75
167.5	167	184.25	171.25	166.75	183.75
486	486.5	484.25	482.25	469.75	487
169.5	167	172.25	170.5	167.25	166.5
483.75	486.75	480.75	483	486.25	487
170.25	166.75	190.25	173.5	167	166.5
483	486.75	480	480.25	486.75	487
187.75	166.75	173.25	172.75	166.5	166.5
483	486.75	480.25	480.75	487.5	487
152.75	166.75	176.25	172.5	165.5	166.5
485	486.75	477.25	480.75	487.75	487
182.75	183.5	193.5	172.25	165.5	166.5
487.5	486.75	476.75	481.25	470.75	487.75
186.75	167	176.25	171.75	167.75	165.5
481	486.5	477.25	482	485.75	487
205	167	175.75	171.25	167.5	166.5
448.5	486.5	477.75	483	486	487.75
186.75	167	175.25	187.5	167.25	183.25
466.75	486.75	461.25	482.5	486.25	470
186.5	166.5	177.5	171	166.75	165.75
467	487	476.25	481.75	486.75	487.75
204.25	166.25	194.5	175	166.5	165.5
466.25	487.25	475.75	478.5	470.5	488
169.25	166.25	177.25	174.75	167.75	165.25
467.25	487.75	476.5	462.25	485.75	488
203.75	165.5	194.5	190.75	167.5	167.25
466.75	488.25	475.5	462.75	484.25	486.25
204.5	165.25	177.75	172.75	173.25	167.25
465.75	488	475.75	480.75	479.25	486.25
187.5	165.5	177.25	190	174	167.25
466.25	488	476.75	480.25	479.5	486.25
187	165.25	176.5	172.75	155.75	167.25
449.5	488.5	476.75	480.75	481.5	486.25
186	165.25	176.5	172.5	171.75	184
467.5	488	477	481	482	486.25
185.75	165.25	179.75	175.5	171	167.5
468	488.25	457	478	484	486.25
203.25	165.25	196.5	175.25	169	167.25
467	488.25	473.75	478.25	484.5	486.25
186.25	165.25	179.25	174.75	168.75	167
467.25	488.25	474.25	478.75	467.25	486.5
204	165	197	174.25	171.5	166.75
449.5	488.5	473.25	479.25	481.5	486.75
203.75	166.75	201	173.75	171.75	166.5
466.75	486.75	469.5	480.25	481.25	487.5
186.5	166.75	201.25	172.75	172.25	165.75
467	503.75	452.25	480.5	481.25	470.75
186.25	165.5	201	172.5	175.5	182.5
467.25	488	469.25	481	478	471
186	165.25	201.5	175.5	175	167.25
467.5	488.25	468.5	478	478.5	486.25
167.75	165.25	184.5	174.75	174.75	167.25
469.25	488.25	469.5	478.75	478.75	486.25
201.75	165.25	183.75	174	174.5	167.25
468.5	488.25	469.5	480	479	486.25
184.75	166.75	183.5	173	174	166.75
468.75	486.75	453.25	480.25	479.5	486.75
202.25	167	185.5	172.75	173.75	166.25
468	486.5	468	480.75	480	487.75
199.5	167	203	172.25	158.75	165.25
454	486.5	467.25	481.25	478	488.25
181.25	167	185.75	175.25	175.25	167
472.25	486.5	467.75	478.25	478.25	486.25
184.25	167	203.5	174.75	175	167.25
469.75	486.5	467	478.75	478.5	486.25
183.5	167	186.25	174.25	174.5	182.25
470	486.5	467.25	479.25	479	471.25
179.75	167.25	186	173.5	174.25	184
473.5	486.25	467.5	480.25	462.75	486.5
197.5	167.25	185.75	172.75	172.5	167
456.25	486.25	467.75	480.75	481	486.5
179.25	167.25	185.5	172.25	175.5	167.25
474.25	486.25	468	481.25	478	486.25
196.75	167	185.25	175.25	175	167
473.5	486.75	451.75	478.25	478.5	470
197.5	166.75	204.75	174.5	174.5	165.25
473	486.75	465.25	479	479	488.5
180	166.5	191.5	174	174.25	166.5
473.5	487	462.25	479.5	462.5	487
179.75	166.5	222.75	173.5	172.75	166.75
456.75	487	447.5	480.25	480.75	486.5
178.5	166.5	226.5	172.75	175.75	167
475	487.75	443.5	480.75	477.75	486.75
178.25	165.5	186.75	172.25	175.25	166.75
475.25	488	466.75	481.25	478.25	486.75
177.75	165.5	186.25	175	175	183.5
492.75	487.75	467.25	478.5	478.5	470.5
178.5	165.5	185.5	174.25	174.75	165.5
458.5	488	468.25	479.25	462.5	488
194.75	165.25	202.5	173.5	172.75	165
475.25	488	467.75	480.25	480.5	488.5
195.75	167.25	185	172.5	172.75	164.75
474.5	486.5	452	481	480.75	488.75
179	167	197.5	175.25	175.75	166.25
474.75	486.5	472.75	478.25	477.75	487.5
178.5	167	194.25	174.75	175.25	181.25
475	486.5	476.25	478.75	478.25	489
178.25	167	176.75	174	157	166
475.25	486.5	476.75	479.75	480.25	487.5
160.25	167	176	173	173	166
476.75	486.5	477.5	480.5	480.25	487.5
194.25	167	175.25	172.5	172.75	166.25
475.75	486.5	461.5	481	480.75	487.25
177.5	166.5	177	172	175.75	166.25
476	487.75	476.75	481.5	477.75	487.75
195.25	165.5	194	174.75	175.5	165.25
475.25	487.75	476.25	478.75	461.25	488.25
192	165.5	176.75	174	173.75	165
461.5	488	476.75	479.5	480.25	488.25
177.5	165.25	194.25	173.5	172.75	164.75
476	488.25	459.25	480.25	480.5	488.75
177.25	166.75	193.75	172.75	172.5	164.5
476.75	486.75	476.75	480.75	481.5	489
176.25	166.75	176.25	172.25	170	166
477	486.5	477	481.25	485	487.5
176.25	167.25	176.25	175	169.25	166.25
477.25	486.25	477.25	478.5	467.25	487.25
193.75	167.25	175.75	174.25	170.25	166.25
459.75	486.25	478	479.25	482.5	487.75
175.75	166.75	175.25	173.75	171.5	165.25
477.75	487.5	461.25	480	481.75	488.25
193	165.5	192	173	171.25	164.5
477.5	487.75	478.5	480.5	482	488.75
193.5	165.5	174.5	172.5	171	164.5
476.75	488	479	481	482.5	472
176.25	166.75	192	172.25	156	166.5
	486.75	478.25	481.25	481	488
	167	192.5	175.25	172	165.25
	486.5	478	478.25	481.5	488
	167	157.25	174.75	189.25	165.25
	486.5	479.25	478.75	481	504.5
	167	177.25	174.25	171.75	166.25
	486.5	476.75	479.25	481.75	488
	166.75	176.5	173.75	171.25	165.25
	486.25	477	480.25	482.25	488
	167	176	172.75	156.25	165
	484.5	477.5	480.5	480.75	488.5
	172	193.75	172.5	172.25	164.75
	481.5	476.75	481	481.25	488.5
	172	158.5	172	171.5	164.5
	481.5	478	481.5	482	489
	171.75	193	175	171	166.25
	481.5	477.25	478.5	482.5	487.25
	171.5	193.75	174.25	173.5	149
	482.25	476.75	479.25	463.5	488
	174.25	176.5	173.75	171.75	165
	479.25	477	480.25	482	488.5
	173.75	176.25	172.75	171	164.75
	479.75	460.25	480.5	482.5	488.75
	173.5	174.75	172.25	170.5	166.25
	480.5	478.75	481.25	483	487.25
	172.5	174.25	175.25	170	166.25
	480.75	479.5	478.25	484.5	487.25
	172.5	191.5	174.5	168.25	166.25
	481	478.75	479	468	487.25
	172.25	174.25	174	170.75	166.25
	481.25	479.25	479.5	482.5	488
	172	191.75	173.5	170.25	165.25
	481.5	461.75	480.5	484	488
	171.75	191.5	172.75	169	165
	481.75		480.5	484.25	488.5
	171.5		172.5	168.75	164.5
	482		481	484.75	488.75
	174.5		172.25	153.75	164.5
	479		481.25	483	489
	174.25		175.25	170	166.25
	479.25		478.25	483.75	487.25
	173.75		174.5	169.25	166.25
	480.25		479	484.25	487.5
	173		174.25	168.75	166
	480.5		479.25	484.5	488.25
	172.75		173.5	171.75	165
	480.75		480.5	481.75	488
	172.25		172.5	153.5	165
	481		464	483.75	488.25
	172.25		174.75	169.25	164.75
	481.25		478.75	484	488.5
	171.75		174.25	169.25	166.75
	482		479.25	486	486.75
	171.25		173.75	167	166.75
	482.25		480.25	486.5	486.75
	174		172.75	166.5	166.75
	479.5		480.5	470	486.75
	173.75		172.5	168.25	166.25
	480		481	483.5	487.75
	173		175.25	173.75	165.25
	463.5		478.25	479	488
	171.75		174.5	174.25	165.25
	481.75		479	479.25	488.25
	171.25		174	173.75	166.75
	482.25		479.75	480.25	486.75
	188.5		173	173	166.75
	482		480.5	463.5	486.75
	171.25		172.5	172	166.75
	465.75		481	481.5	487
	190.75		172	175	166.25
	462.75		481.5	478.5	487.75
	172.5		174.75	174.5	165.25
	480.75		478.75	479	488.25
	172.5		174.25	174.25	165
	481		479.25	479.25	488.5
	172.25		173.75	174	164.75
	481.5		480	463	488.75
	171.75		173	172.25	164.5
	481.75		480.5	481.25	489
	171.75		172.5	175.25	166
	481.75		481	478.25	487.25
	171.5		172	174.75	166.5
	482		481.5	478.75	487
	171.25		174.75	174.5	166.5
	482.25		478.75	462.5	487
	174.5		174.25	172.75	166.5
	479		479.25	480.75	487
	174.25		173.75	172.5	166.5
	479.25		480.25	481	487.25
	174.25		172.75	172	166.25
	479.25		480.5	481.5	487.25
	174		172.25	174.75	166.25
	479.75		481.25	478.75	487.75
	173.75		175	174.25	147.75
	479.75		478.25	462.75	488.75
	173.5		175	172.75	182.25
	480.5		478.75	480.75	488
	172.75		174	172.25	149.75
	480.5		479.5	481.25	486.75
	172.75		173.75	172	166.75
	480.75		480	481.5	486.75
			173	175	166.75
			480.5	478.5	486.75
			172.75	174.5	166.75
			480.75	462.5	486.75
			172.25	172.5	166.75
			481.25	481	486.75
			175.25	172.25	167
			478.25	481.25	486.5
			175	171.75	166.75
			478.5	498.5	487.5
			174.5	172.25	165.5
			479	481.75	487.75
			174	171.25	165.5
			479.5	466.25	488
			173.5	169.25	165
			480.75	484	488.5
			172.25	172.25	166.5
			481.25	481.75	487
			171.75	186	166.5
			481.75	485.25	487
			171.25	168	166.5
			482.25	468.5	487.25
			170.75	167	166.25
			482.75	486.25	487.25
			170.5	169	166.25
			483	485.25	487.75
			173.5	168.25	165.5
			480.25	485.25	488
			172.5	168.25	165.25
			480.75	485	488.25
			172.25	168.5	165
			481.25	468.25	488.25
			171.75	167.25	164.75
			481.75	486.25	488.75
			171.25	167	166.25
			482	486.5	487.25
			174.5	168.5	166.25
			479.5	501.75	487.25
			170.25	167	166.5
			485.75	486.5	486.75
			167.25	168.75	166.75
			486.25	468.25	485.25
			166.75	168.25	168
			487	485.25	485.5
			166.25	168	169.75
			487.75	485.5	484
			165.25	168	169.75
			488	485.5	483.5
			165.25	167.5	170
