# Supplementary material for: Presentation and response timing accuracy in Adobe Flash and HTML5/JavaScript Web experiments
Source: Behav Res Methods. 2014 Jun 6;47(2):309–27. doi: 10.3758/s13428-014-0471-1 (PMC4427652; doi:10.3758/s13428-014-0471-1)
Supplement: Supplementary file 1 — (ZIP 1.07 MB) [file 13428_2014_471_MOESM1_ESM.zip › Supplementary/Data/DSC-CJNEW-R.csv]

fl1	js1	fl2	js2	fl3	js3
1657.75	677.50	575.25	936.25	418.00	445.00
168.00	201.50	185.00	184.75	168.00	184.75
482.00	482.00	482.00	498.75	482.00	498.50
184.75	201.50	168.00	168.00	168.25	185.00
482.00	498.50	482.00	498.75	498.50	498.50
185.00	168.25	168.25	184.75	168.25	184.75
482.00	515.25	482.00	498.75	482.00	498.75
168.00	168.25	184.75	168.00	184.75	184.75
482.00	515.25	482.00	515.25	482.00	482.00
184.75	184.75	168.00	168.25	184.75	168.25
482.00	482.00	482.00	498.75	482.00	515.25
168.25	184.75	168.25	201.50	168.25	184.75
482.00	498.75	482.00	498.50	482.00	482.00
168.00	184.75	184.75	185.00	168.00	168.25
482.00	498.75	482.00	498.50	482.00	515.25
184.75	184.75	168.00	184.75	184.75	201.50
482.00	482.00	482.00	482.00	482.00	498.75
168.25	168.25	185.00	168.25	168.25	184.75
482.00	498.50	482.00	498.50	482.00	498.75
168.25	201.50	168.00	168.25	168.00	184.75
498.50	498.75	482.00	498.50	482.00	515.25
168.25	201.50	168.25	185.00	185.00	168.25
498.50	481.75	482.00	498.50	481.75	498.50
168.25	168.25	184.75	201.75	168.25	201.50
482.00	498.75	482.00	481.75	482.00	498.75
184.75	168.00	168.00	168.25	184.75	168.00
482.00	498.75	498.75	498.50	482.00	498.75
184.75	201.50	168.25	185.00	168.25	201.50
498.75	498.50	481.75	481.75	482.00	498.75
168.00	168.25	185.00	185.00	168.00	168.00
482.00	498.75	482.00	498.50	515.25	515.25
185.00	201.25	168.00	185.00	185.00	168.25
481.75	498.75	482.00	481.75	482.00	498.75
168.25	168.25	168.25	168.50	168.00	184.75
482.00	515.25	482.00	515.00	482.00	498.50
168.25	184.75	201.50	185.00	168.25	168.25
481.75	498.75	482.00	498.50	482.00	498.75
185.00	184.75	168.00	168.25	184.75	168.00
482.00	498.75	482.00	498.50	482.00	498.75
168.00	168.00	184.75	185.00	168.00	201.50
482.00	498.75	482.00	481.75	482.00	498.50
168.25	168.00	168.25	168.50	168.25	168.25
482.00	498.75	482.00	498.25	482.00	498.50
184.75	201.50	168.00	168.50	184.75	185.00
498.50	498.50	482.00	498.50	482.00	498.50
168.25	168.25	184.75	185.00	168.25	185.00
482.00	498.75	482.00	498.50	482.00	498.50
168.00	201.50	168.25	168.25	168.00	185.00
482.25	498.50	482.00	498.50	498.75	498.50
201.25	185.00	168.00	185.00	168.00	168.25
482.00	498.50	482.00	498.50	498.75	498.50
168.25	184.75	185.00	168.25	184.75	201.50
482.00	482.00	498.50	498.50	482.00	498.75
184.75	185.00	168.25	168.25	168.25	168.00
482.00	498.50	482.00	498.50	498.50	498.50
168.25	168.25	168.00	201.75	168.25	201.75
481.75	498.50	498.75	498.25	482.00	498.50
168.25	201.50	184.75	185.25	168.00	168.50
482.00	498.75	482.00	498.25	482.00	515.00
184.75	201.50	168.25	185.25	184.75	185.00
482.00	482.00	482.00	481.50	482.00	498.25
168.25	184.75	184.75	168.50	168.25	185.25
482.00	482.00	482.00	498.50	498.75	498.25
168.00	184.75	184.75	168.25	168.00	168.50
482.00	498.75	498.75	498.50	482.00	498.25
184.75	184.75	168.00	185.00	184.75	168.50
498.75	498.75	482.00	498.50	482.00	498.50
168.00	184.75	168.25	201.75	185.00	201.75
482.25	498.50	498.50	481.50	481.75	481.50
168.00	168.25	168.25	168.50	168.25	202.00
482.00	498.75	482.00	498.50	482.00	498.25
184.75	201.50	168.00	201.75	184.75	168.50
482.00	498.50	482.00	498.25	482.00	515.00
168.25	168.25	184.75	185.00	168.25	185.00
482.00	498.50	482.00	498.50	482.00	498.50
184.75	201.50	168.25	168.50	168.00	185.00
465.25	498.75	482.00	498.25	482.00	498.50
184.75	184.75	168.00	201.75	184.75	185.00
482.00	498.75	498.75	498.50	482.00	498.50
168.25	184.75	184.75	185.00	168.25	168.25
498.75	482.00	498.75	481.75	482.00	498.50
184.75	184.75	168.25	168.25	168.00	201.75
482.00	482.00	498.50	498.50	482.00	498.25
168.00	168.25	168.25	168.50	184.75	168.50
482.00	498.50	498.50	498.25	482.00	498.25
168.25	168.25	185.00	185.00	168.25	202.00
482.00	498.50	482.00	498.50	482.00	498.25
201.50	185.00	184.75	168.50	184.75	185.00
482.00	498.50	482.00	498.25	482.00	498.50
168.00	201.50	168.00	201.75	184.75	185.00
482.00	482.00	482.00	498.50	498.75	481.75
168.25	184.75	201.50	168.25	168.25	168.50
482.00	498.75	482.00	515.25	481.75	498.25
184.75	168.25	168.25	185.00	185.00	185.25
482.00	498.50	481.75	498.50	482.00	498.25
168.00	201.50	168.25	185.00	168.00	201.75
482.00	482.00	482.00	498.25	498.75	481.75
168.25	168.25	184.75	168.50	168.00	185.00
498.50	515.25	482.00	498.50	482.00	481.75
168.25	184.75	168.25	168.25	185.00	168.50
482.00	498.75	498.50	498.50	481.75	498.25
168.00	168.00	168.25	201.75	168.25	185.25
482.00	498.75	482.00	498.25	482.00	481.50
185.00	201.50	184.75	168.50	168.25	185.25
482.00	482.00	482.00	498.25	481.75	498.25
168.00	168.00	168.25	201.75	185.00	201.75
482.00	498.75	481.75	498.50	482.00	481.75
168.25	168.25	168.25	185.00	168.00	168.50
482.00	498.50	482.00	498.50	482.00	515.00
184.75	201.50	184.75	185.00	168.25	168.50
482.00	498.75	498.75	481.75	482.00	498.25
168.00	184.75	168.00	168.50	184.75	185.25
482.00	482.00	482.00	498.25	482.00	498.25
168.25	184.75	168.25	168.50	168.00	168.50
498.50	515.25	498.50	498.25	482.00	498.25
185.00	168.25	168.25	185.25	185.00	201.75
482.00	498.75	482.00	498.25	481.75	498.50
168.00	201.50	168.25	201.75	168.25	168.50
482.00	481.75	481.75	481.75	482.00	498.25
168.25	185.00	185.00	168.50	168.25	201.75
498.50	498.50	482.00	498.25	481.75	498.25
168.25	168.25	168.00	185.25	185.00	168.50
482.00	498.50	482.00	481.50	482.00	515.00
168.00	201.50	168.25	185.25	168.00	168.50
482.00	498.75	482.00	498.25	482.00	515.00
201.50	184.75	184.75	201.75	168.25	185.25
482.00	515.50	498.75	481.75	482.00	481.50
184.75	184.75	168.00	168.50	201.50	185.25
482.00	498.50	482.00	515.00	481.75	498.25
168.25	168.25	168.25	168.50	168.25	168.50
482.00	498.75	498.50	498.25	482.00	498.25
201.50	201.50	185.00	185.00	168.25	202.00
482.00	481.75	498.50	498.50	481.75	498.25
168.00	185.00	168.25	168.50	185.00	201.75
482.00	498.50	481.75	498.25	482.00	481.75
168.25	168.25	168.25	201.75	168.00	168.50
482.00	515.25	482.00	498.50	482.00	515.00
184.75	201.50	184.75	168.25	185.00	168.25
498.75	482.00	482.00	498.50	481.75	515.00
168.00	184.75	168.25	201.75	168.25	185.25
498.75	515.50	482.00	498.50	482.00	498.25
168.00	184.75	184.75	168.25	168.25	168.50
482.00	498.50	482.00	515.00	481.75	498.25
184.75	185.00	184.75	168.50	185.00	202.00
482.00	498.50	498.75	498.50	481.75	481.50
168.25	168.25	168.00	185.00	168.25	201.75
482.00	498.50	482.00	498.25	482.00	498.50
168.00	185.00	185.00	168.50	168.25	185.00
482.00	498.50	498.50	498.50	481.75	498.50
185.00	168.25	184.75	201.50	185.00	185.00
482.00	498.50	498.75	498.50	482.00	498.50
168.00	185.00	168.25	168.50	168.00	201.75
482.00	498.50	481.75	498.25	482.00	498.25
184.75	185.00	168.25	201.75	184.75	185.25
498.75	498.50	498.75	498.50	482.00	498.25
168.00	184.75	184.75	168.25	168.25	185.00
482.00	482.00	482.00	498.50	498.75	498.50
168.25	168.25	168.00	201.75	168.00	185.00
482.00	498.50	498.75	498.50	482.00	498.50
168.00	201.50	168.25	185.00	184.75	168.25
482.00	482.00	482.00	481.75	482.00	498.50
185.00	201.50	184.75	168.25	168.25	201.75
482.00	498.75	482.00	498.50	482.00	498.25
168.00	168.00	168.00	168.25	168.00	168.50
482.00	498.75	498.75	498.50	482.00	498.50
184.75	168.25	184.75	201.75	201.50	185.00
498.75	498.50	498.75	498.50	482.00	498.25
168.00	201.50	184.75	168.25	168.25	202.00
498.75	498.75	482.00	498.50	498.50	481.50
151.50	184.75	168.00	201.75	168.25	168.50
482.00	498.75	482.00	498.25	482.00	498.25
184.75	184.75	168.25	185.25	201.50	202.00
482.00	498.75	482.00	498.25	482.00	498.25
168.25	168.00	184.75	185.00	168.00	185.00
482.00	498.75	498.75	481.75	482.00	481.75
184.75	168.00	168.00	168.50	168.25	185.25
482.00	515.50	482.00	498.50	482.00	498.25
184.75	184.75	168.25	168.25	184.75	168.50
482.00	498.50	498.50	515.00	482.00	515.00
168.25	185.00	168.25	168.50	168.00	168.50
481.75	482.00	482.00	498.25	482.00	498.25
168.25	168.00	168.00	201.75	168.25	201.75
482.00	498.75	482.00	481.75	498.50	498.50
184.75	201.50	185.00	168.50	185.00	168.25
482.00	498.50	481.75	498.50	498.50	498.50
168.25	185.00	168.50	185.00	168.25	201.75
498.50	481.75	481.50	481.75	482.00	498.25
168.25	168.25	185.25	185.00	168.00	185.25
482.00	498.75	481.75	498.50	482.00	481.50
184.75	168.00	185.00	201.75	185.00	185.25
498.75	515.50	481.75	481.50	481.75	498.25
168.00	184.75	168.25	168.50	168.25	185.25
482.00	515.25	482.00	515.25	482.00	498.25
168.25	168.25	168.25	184.75	184.75	201.75
498.50	498.50	481.75	498.50	482.00	481.75
168.25	201.50	185.00	168.50	168.25	201.75
482.00	482.00	481.75	498.50	481.75	481.75
168.00	184.75	168.50	201.50	168.25	168.50
482.00	482.00	481.75	498.50	482.00	498.25
185.00	168.25	168.25	185.00	185.00	201.75
481.75	515.25	498.50	481.75	515.00	498.50
168.25	201.50	168.25	185.00	168.25	185.00
482.00	498.75	481.75	498.50	482.00	498.25
168.25	168.00	168.50	201.75	168.25	185.25
481.75	498.75	481.75	481.75	498.50	498.25
185.00	201.50	185.00	168.25	185.00	185.25
482.00	498.50	481.75	515.25	481.75	498.25
168.00	185.00	168.25	185.00	168.25	185.25
482.00	482.00	498.50	498.50	498.50	498.25
168.25	168.00	185.00	185.00	168.50	185.25
482.00	498.75	481.75	498.50	498.50	498.25
184.75	168.00	185.25	168.25	184.75	201.75
482.00	498.75	481.50	498.50	482.00	498.25
268.00	201.50	168.50	168.25	168.25	185.25
498.75	498.50	481.75	498.50	481.75	498.25
168.25	168.25	168.25	201.75	168.25	168.50
482.00	498.75	481.75	498.25	482.00	498.25
168.00	201.25	185.25	168.50	185.00	202.00
482.00	498.75	481.75	498.50	481.75	481.50
184.75	184.75	168.25	168.25	168.25	168.50
482.00	498.75	498.50	498.50	481.75	498.25
184.75	184.75	168.25	185.00	168.25	185.25
482.00	482.00	481.75	498.50	482.00	498.25
185.00	168.25	185.00	185.00	185.00	201.75
482.00	498.50	482.00	498.25	481.75	498.50
168.00	185.00	168.25	168.50	168.25	168.50
482.00	482.00	498.50	498.50	482.00	498.25
168.25	168.00	168.25	201.50	184.75	201.75
482.00	498.75	498.50	498.50	482.00	498.50
184.75	168.00	168.25	168.50	168.25	185.00
482.00	498.75	481.75	498.25	481.75	498.50
168.00	201.50	168.50	168.50	168.25	201.75
482.00	498.50	481.75	498.50	482.00	481.50
168.25	185.00	185.00	201.50	185.00	185.25
482.00	482.00	481.75	498.50	481.75	498.25
184.75	184.75	185.00	185.00	168.25	168.50
482.00	498.50	481.75	481.75	481.75	498.25
184.75	201.50	185.00	168.50	168.50	202.00
482.00	498.75	481.75	498.50	481.75	481.50
168.25	168.25	168.50	201.50	185.00	185.25
482.00	498.50	498.25	481.75	481.75	515.00
184.75	168.25	168.50	201.75	168.25	168.50
482.00	498.50	481.75	498.50	482.00	515.00
168.00	185.00	168.50	168.25	168.25	185.00
482.00	498.50	481.50	498.50	498.50	498.50
184.75	201.50	185.25	185.00	168.25	201.75
482.00	498.75	498.25	515.25	481.75	498.25
168.25	184.75	168.50	184.75	168.25	185.25
482.00	498.75	481.75	498.50	498.50	498.25
168.25	168.00	168.25	201.75	185.00	168.50
481.75	498.75	481.75	498.50	498.50	498.25
185.00	201.50	185.25	185.00	168.25	201.75
482.00	482.00	481.75	481.75	482.00	481.75
168.00	168.00	185.00	201.75	168.25	168.50
482.00	498.75	481.75	498.50	481.75	515.00
168.25	184.75	168.25	168.25	185.00	168.50
482.00	482.00	481.75	498.50	481.75	498.25
184.75	168.25	185.00	201.50	168.50	168.50
482.00	498.50	481.75	498.50	481.75	498.25
168.00	201.50	185.25	201.75	168.25	201.75
482.00	482.00	481.75	481.75	481.75	481.75
168.25	168.25	168.25	201.75	185.00	168.50
498.75	498.50	481.75	498.50	482.00	498.25
168.00	168.25	185.00		168.25	185.25
482.00		481.75		481.75
168.25		168.50		168.25
481.75		498.25		498.50
185.00		168.50		168.50
		481.75		481.75
		185.00		168.25
		481.75		481.75
		168.50		185.00
