# Supplementary material for: Presentation and response timing accuracy in Adobe Flash and HTML5/JavaScript Web experiments
Source: Behav Res Methods. 2014 Jun 6;47(2):309–27. doi: 10.3758/s13428-014-0471-1 (PMC4427652; doi:10.3758/s13428-014-0471-1)
Supplement: Supplementary file 1 — (ZIP 1.07 MB) [file 13428_2014_471_MOESM1_ESM.zip › Supplementary/Data/DSC-CJOLD-R.csv]

fl1	js1	fl2	js2	fl3	js3
1062.00	711.75	1452.00	1465.50	1579.25	1091.00
176.00	174.75	176.25	160.00	175.50	175.25
495.50	512.75	495.25	495.25	496.00	495.50
174.50	189.50	174.50	192.25	160.00	191.75
496.75	481.75	496.75	495.25	495.25	479.50
190.75	175.75	176.00	158.50	159.50	174.75
496.50	495.75	495.75	512.75	512.00	496.75
190.75	176.00	175.75	174.75	160.00	175.75
496.50	511.25	479.25	496.75	511.25	495.75
176.25	160.00	174.75	175.75	160.00	175.75
495.50	512.50	496.50	495.50	512.25	495.50
175.75	175.00	176.00	160.00	175.25	158.50
495.25	495.25	479.50	495.25	512.25	496.75
176.25	174.25	176.25	174.50	157.25	160.00
479.25	497.00	495.25	497.00	497.00	511.25
175.75	175.50	174.50	175.50	160.25	176.00
495.75	511.75	480.75	495.75	496.00	496.50
176.00	175.50	160.25	176.25	175.25	175.00
479.25	496.00	511.00	511.00	495.50	495.25
174.50	176.00	158.50	160.25	174.00	174.25
496.75	496.00	497.00	527.25	497.25	530.25
175.75	175.50	160.00	176.00	175.25	157.00
495.75	512.00	511.50	479.25	512.00	497.25
176.00	175.25	160.00	174.00	175.50	175.25
496.50	479.25	495.25	497.50	496.00	496.00
157.25	175.00	159.50	175.00	176.00	176.25
512.75	496.25	511.75	496.25	496.25	479.25
159.75	176.25	160.25	176.25	191.00	173.75
511.75	495.75	511.25	479.25	496.50	497.50
160.00	175.50	160.00	173.50	174.75	175.00
511.50	495.25	512.50	497.75	495.50	496.50
160.00	173.75	157.25	174.75	174.25	176.00
512.25	497.75	513.00	512.75	497.00	479.25
157.25	174.75	159.50	159.75	175.75	173.50
513.00	496.50	495.75	511.50	495.75	514.00
159.50	176.00	176.00	175.75	176.00	173.50
496.00	511.50	496.50	480.75	496.50	481.75
176.00	175.75	175.00	175.00	175.00	175.75
496.25	495.75	479.25	479.25	495.25	495.75
175.25	176.00	190.25	175.50	174.25	176.00
512.00	495.25	513.00	495.75	481.00	495.25
175.25	176.00	174.50	176.25	176.00	176.00
495.25	479.25	497.00	496.00	496.50	511.25
174.00	175.75	175.50	175.25	175.00	176.25
497.25	495.75	480.75	495.25	479.25	479.25
175.25	176.00	175.00	174.00	175.50	175.50
496.25	495.25	495.25	513.50	496.00	495.75
176.00	176.00	174.25	173.75	176.00	176.00
496.00	495.25	481.25	497.50	479.25	511.50
175.50	174.50	176.25	175.00	174.25	176.00
495.25	512.75	495.50	480.75	497.00	479.25
173.75	174.75	175.75	175.75	190.50	174.25
481.50	496.75	479.25	511.75	496.75	481.25
176.25	175.75	174.75	157.00	175.75	176.00
495.75	480.75	496.75	498.00	495.75	496.00
175.50	175.00	175.75	174.50	176.00	157.25
511.75	512.50	495.75	496.75	496.25	513.25
175.50	174.75	175.75	175.75	175.25	174.25
495.25	479.25	496.50	495.75	495.25	481.25
174.00	175.75	175.00	176.00	174.00	176.00
497.50	480.75	479.25	496.25	513.25	479.25
175.00	175.00	175.50	175.00	159.25	174.00
496.25	512.25	495.75	495.25	528.25	513.50
191.00	175.25	176.25	174.50	159.25	173.75
496.25	495.25	496.00	496.75	512.00	497.50
176.25	174.25	175.25	175.50	160.25	175.00
495.75	497.00	495.25	512.00	511.00	480.75
175.75	175.50	174.00	160.00	160.25	175.75
495.00	480.75	497.50	511.25	511.75	495.25
174.00	175.25	190.00	176.25	157.25	158.75
497.50	512.25	497.25	479.25	497.75	512.75
189.75	175.00	175.00	174.00	160.00	174.75
481.50	495.50	512.25	497.25	495.50	496.50
176.25	174.00	175.25	175.25	175.75	176.00
495.75	481.25	496.00	512.00	479.50	511.25
175.50	176.00	176.25	175.25	174.50	176.00
479.25	496.25	495.75	480.75	496.75	495.75
175.00	175.25	175.75	175.50	175.75	175.75
496.50	512.00	495.25	479.50	480.75	479.25
160.00	175.25	158.75	189.50	175.00	174.75
495.25	495.25	512.50	497.75	495.25	496.75
158.75	174.00	160.00	160.00	174.25	175.75
512.75	481.50	511.25	511.25	481.00	495.75
159.75	176.00	160.25	176.00	191.50	175.75
495.75	511.25	511.50	479.50	496.00	495.25
160.00	176.00	159.75	176.00	176.00	173.50
511.00	479.25	495.50	495.25	511.25	482.00
158.75	173.75	159.50	174.50	176.00	175.75
512.75	481.75	511.75	497.00	479.50	511.50
159.75	176.00	160.00	175.50	173.75	160.25
511.50	495.50	511.25	496.00	497.50	511.50
160.25	176.00	160.25	175.75	175.00	175.75
511.50	495.25	512.00	496.25	480.75	479.25
160.00	176.00	157.25	175.25	175.75	174.50
511.00	479.25	497.25	495.50	495.25	497.00
158.50	175.75	175.25	159.00	173.50	190.50
497.00	511.75	512.00	512.25	481.75	496.75
175.75	160.00	175.25	175.00	176.00	175.75
495.75	511.25	496.25	496.25	495.50	480.75
176.00	176.00	176.00	176.00	176.00	175.00
495.25	479.50	495.75	496.00	496.50	495.25
176.00	192.00	175.75	175.50	174.75	174.50
495.25	495.25	479.25	511.75	495.50	512.75
174.50	174.00	189.50	175.50	174.25	174.50
496.75	513.25	481.75	495.25	497.00	497.00
175.75	174.25	176.00	173.75	175.50	175.75
495.75	497.25	495.75	481.75	496.00	495.75
176.00	175.00	175.75	176.00	176.00	175.75
479.50	496.25	495.25	511.25	496.00	496.50
174.00	176.00	176.25	160.00	175.25	157.25
481.25	496.00	495.25	495.50	479.25	513.00
176.00	157.00	174.25	173.25	175.25	174.50
496.00	513.75	513.00	498.00	496.25	497.00
175.50	173.75	174.50	174.50	176.00	190.25
495.25	481.75	496.75	497.00	479.50	481.00
174.00	175.75	175.75	175.50	173.50	176.00
481.25	495.75	495.75	511.75	497.75	496.50
176.25	159.75	176.00	175.50	174.75	174.75
495.75	511.25	479.25	495.75	480.75	495.50
175.50	176.25	174.25	176.00	175.75	174.25
495.25	495.25	513.25	496.50	495.50	497.00
174.00	174.25	174.00	175.00	192.00	175.50
481.50	513.00	497.25	512.25	495.25	496.00
176.00	159.50	175.25	157.25	158.50	160.00
479.25	512.00	496.00	497.25	512.75	527.25
173.75	175.50	176.25	175.25	159.75	160.00
497.50	480.75	479.25	496.00	511.75	479.50
175.00	175.25	173.75	176.00	160.00	175.25
480.75	495.25	513.50	496.00	496.50	496.00
176.00	174.00	173.75	175.25	157.25	176.00
495.25	497.25	497.75	495.50	513.00	511.25
173.50	175.25	175.00	173.75	159.50	176.25
481.75	496.00	480.75	497.50	495.75	496.00
176.00	176.25	175.50	175.00	160.25	175.25
495.50	495.75	495.50	480.75	512.25	479.50
176.00	175.50	158.75	191.75	157.25	175.00
495.25	495.25	512.50	495.75	497.00	512.00
173.50	159.00	160.00	157.00	160.25	175.50
497.75	512.25	511.50	513.75	511.25	480.75
174.75	175.25	160.00	173.75	176.00	175.25
496.75	496.25	495.25	497.75	496.25	495.50
176.00	176.25	158.75	174.75	175.00	173.75
495.50	479.25	512.75	496.50	495.25	530.25
176.00	173.75	174.75	176.00	174.50	142.25
495.25	513.50	512.50	511.25	497.00	496.25
176.00	144.00	160.00	176.00	175.50	176.25
495.25	511.25	495.75	480.75	495.75	495.75
159.75	176.25	157.25	174.75	176.25	175.50
511.75	479.25	513.75	495.50	496.25	512.00
160.00	173.50	158.75	174.25	175.00	157.00
511.50	514.00	496.50	497.00	495.25	513.75
159.75	158.75	176.00	175.50	174.25	192.00
511.25	496.50	495.75	511.75	497.00	463.25
158.75	176.00	175.75	175.75	190.50	176.00
512.75	495.50	495.25	480.75	497.00	495.75
159.75	176.00	173.75	175.00	175.50	175.75
511.50	495.25	497.50	495.25	512.00	511.75
160.25	176.00	175.00	174.25	175.50	157.25
511.50	495.25	496.50	497.25	495.75	513.50
159.75	174.75	176.00	175.50	176.00	173.75
511.25	496.75	511.25	495.75	496.50	481.75
158.75	190.50	176.25	191.50	190.75	176.00
496.75	481.00	495.75	480.75	495.25	495.75
190.50	175.75	175.50	175.25	176.25	175.50
496.75	511.50	495.25	512.00	495.25	495.50
176.00	160.00	173.75	175.25	174.50	173.50
495.50	511.25	481.75	479.25	481.00	497.75
176.00	192.00	176.00	175.25	176.00	174.75
495.25	479.25	511.25	480.75	479.25	480.75
176.00	174.75	176.25	175.50	192.00	176.00
495.25	496.75	495.50	511.75	495.25	495.25
174.75	175.75	175.75	157.25	174.50	158.50
496.75	495.50	495.25	497.75	513.00	513.00
175.75	176.00	173.75	174.75	174.50	174.50
495.75	496.50	497.50	496.50	481.00	496.75
175.75	175.00	189.75	175.75	175.75	175.75
495.50	495.25	497.75	495.75	495.50	480.75
176.00	174.25	175.00	176.00	176.00	175.00
495.25	513.00	512.25	496.50	495.25	511.25
174.75	159.50	175.00	174.75	159.75	176.00
496.50	496.00	496.50	479.50	511.75	479.25
176.00	176.00	176.00	175.25	160.00	175.75
479.50	496.00	495.75	496.00	496.50	495.75
176.00	175.25	175.50	176.00	157.00	176.00
495.25	495.50	495.25	496.25	513.25	496.50
174.75	173.75	174.00	157.00	159.50	174.75
496.75	513.50	513.50	513.50	511.75	495.50
190.50	174.00	173.75	174.00	160.00	174.25
496.75	497.25	497.50	481.25	511.50	481.00
176.00	175.25	160.25	176.25	160.00	176.00
495.50	480.75	511.25	495.75	511.25	496.50
176.00	175.50	160.00	191.50	158.25	175.00
479.25	512.00	511.75	495.75	497.00	512.25
174.50	157.00	157.25	175.50	160.00	175.00
496.75	497.75	513.50	479.50	496.50	479.25
176.00	175.00	159.00	174.75	175.00	175.50
479.50	496.25	512.50	496.50	495.25	496.00
176.00	176.00	160.00	176.00	174.25	176.00
495.25	496.00	511.25	511.25	497.00	511.25
174.50	175.50	160.25	176.25	175.75	176.00
481.00	527.25	495.25	495.50	495.75	496.25
176.00	176.00	173.50	175.75	191.75	175.25
496.50	496.00	497.75	495.25	495.75	495.25
175.00	175.50	174.75	176.25	176.00	174.00
479.25	479.25	496.50	495.25	496.50	497.50
175.50	175.00	176.25	159.75	174.75	175.00
495.75	496.25	495.50	495.50	495.50	496.25
176.25	176.25	175.75	176.00	174.25	176.00
496.25	495.75	495.25	495.25	497.00	496.00
175.00	175.50	192.25	176.25	175.75	175.25
511.25	495.25	495.25	495.25	495.75	479.50
176.00	173.75	173.50	174.50	175.75	175.00
511.25	497.75	513.75	530.00	479.50	512.25
158.50	160.00	173.75	191.00	174.25	160.00
513.00	511.25	497.75	495.25	497.25	511.25
159.50	176.00	174.75	176.00	175.50	191.00
511.75	495.75	480.75	479.25	480.75	496.50
160.25	175.75	191.75	175.75	190.75	176.00
496.25	495.25	479.50	495.75	479.50	495.75
175.00	173.75	176.00	176.00	174.25	175.75
511.25	513.50	479.25	511.25	481.25	511.75
176.00	173.75	175.75	176.00	175.75	175.50
511.25	481.50	495.75	479.50	496.50	495.25
176.25	176.25	176.00	174.00	175.00	173.75
495.25	495.75	479.25	497.25	479.50	497.75
174.50	175.75	192.00	160.00	175.25	174.75
496.75	495.00	479.50	511.25	496.00	496.50
176.00	158.75	175.25	176.25	176.00	160.00
495.50	512.75	496.00	479.25	496.00	511.75
176.00	174.75	176.00	173.75	175.25	159.75
495.25	480.75	479.25	481.50	495.50	479.25
176.00	176.00	174.25	176.25	192.00	175.75
495.25	479.25	497.25	511.25	495.25	511.75
174.75	174.50	175.25	176.00	192.00	160.00
496.75	512.75	480.75	495.50	495.50	496.50
175.75	174.50	175.50	175.75	174.00	174.75
495.75	497.00	495.25	479.50	497.25	495.50
176.00	175.75	173.75	174.50	175.25	174.25
511.50	495.50	497.50	496.75	496.25	481.00
175.75	176.25	175.00	160.00	159.75	176.00
495.25	496.25	496.25	511.50	495.50	496.25
176.25	157.25	176.25	176.00	159.00	175.00
495.00	497.00	495.75	496.25	512.50	495.50
174.75	175.50	175.50	191.00	159.75	174.25
496.75	480.75	495.25	479.50	511.50	481.00
176.00	175.25	174.00	174.00	160.00	176.00
495.50	512.00	497.50	513.25	512.00	496.25
176.00	157.25	175.00	174.00	157.25	175.25
479.25	497.50	496.25	481.25	513.50	479.25
174.50	175.00	160.25	176.00	159.00	175.25
496.75	480.75	511.75	496.00	528.25	496.25
175.75	175.50	157.25	175.50	159.25	176.00
479.75	479.50	513.50	512.00	496.25	495.75
176.00	174.75	159.00	157.00	175.75	191.50
495.25	512.50	512.25	513.75	496.25	496.00
174.50	174.75	175.25	173.75	175.25	175.25
481.00	496.50	512.25	497.50	495.50	479.50
176.00	160.25	160.00	175.00	191.75	175.00
496.25	495.25	527.25	480.75	495.50	480.75
175.25	176.00	160.25	175.75	174.00	175.50
479.25	495.25	495.75	511.50	497.50	495.50
175.50	174.50	175.50	175.75	175.00	173.50
495.75	496.75	495.25	495.25	496.25	497.75
160.25	175.75	174.00	176.00	175.75	174.75
495.00	480.75	497.25		496.25	496.75
159.50	175.00				175.75
	495.50
