# Supplementary material for: Presentation and response timing accuracy in Adobe Flash and HTML5/JavaScript Web experiments
Source: Behav Res Methods. 2014 Jun 6;47(2):309–27. doi: 10.3758/s13428-014-0471-1 (PMC4427652; doi:10.3758/s13428-014-0471-1)
Supplement: Supplementary file 1 — (ZIP 1.07 MB) [file 13428_2014_471_MOESM1_ESM.zip › Supplementary/Data/DSC-CLABPRES-R.csv]

fl1	js1	fl2	js2	fl3	js3
946.75	2050.50	710.25	1120.50	797.00	503.75
179.75	193.00	193.00	165.50	165.25	165.00
488.00	488.00	474.75	502.25	489.25	502.50
166.50	193.00	192.75	192.25	178.50	165.25
487.75	501.50	475.00	488.75	475.75	502.50
179.75	166.25	179.50	192.25	191.75	191.75
488.00	501.25	488.00	502.25	476.00	502.75
179.75	193.00	193.00	192.00	191.75	165.00
474.50	501.50	474.75	489.00	476.00	502.50
180.00	166.25	179.50	192.25	191.75	192.00
487.75	501.50	488.25	502.25	475.75	489.25
179.75	179.50	179.50	192.00	192.00	191.75
474.50	488.25	488.25	489.00	475.75	502.50
193.25	179.50	179.50	192.00	191.75	192.00
474.50	488.00	488.00	502.25	476.00	489.25
193.25	193.00	179.75	192.25	191.75	191.75
474.50	501.50	488.00	489.00	476.00	502.50
193.25	193.00	179.75	192.00	178.50	191.75
474.50	488.00	474.50	502.25	489.00	489.25
179.75	179.75	193.00	192.25	192.00	191.75
487.75	501.25	488.25	488.75	475.75	502.75
193.25	166.25	179.50	192.25	178.50	165.00
474.50	501.50	474.75	502.25	489.25	502.75
180.00	193.00	193.00	192.25	178.50	191.75
487.75	501.50	474.75	488.75	475.75	502.50
179.75	179.50	193.00	192.25	192.00	165.25
488.00	488.00	474.75	502.25	489.25	502.50
179.75	179.75	192.75	165.50	178.25	191.75
488.00	488.00	474.75	502.25	489.25	489.25
179.75	193.00	179.75	192.00	178.50	191.75
487.75	501.50	488.00	502.25	476.00	502.75
180.00	166.25	193.00	165.50	191.75	178.50
474.50	501.25	474.75	502.25	489.25	489.25
193.25	179.75	179.50	192.25	178.50	191.75
487.75	488.00	488.25	488.75	475.75	502.50
179.75	179.75	179.50	192.25	191.75	165.25
474.50	501.25	488.00	502.25	476.00	502.50
193.25	166.50	179.75	192.00	191.75	191.75
474.50	501.25	488.00	489.00	476.00	489.25
193.25	193.00	179.75	192.25	191.75	191.75
474.50	488.00	488.00	502.25	476.00	502.75
193.00	193.00	179.50	192.00	178.25	191.75
474.75	501.50	474.75	489.00	489.25	489.25
179.75	193.00	193.00	192.00	192.00	191.75
487.75	488.00	488.25	502.25	475.75	502.75
193.25	193.00	179.50	192.25	178.50	191.75
474.50	501.50	474.75	489.00	489.25	489.25
179.75	179.50	193.00	192.00	178.50	191.75
488.00	488.25	474.75	502.25	489.25	502.50
179.75	179.50	192.75	165.50	178.25	191.75
488.00	488.00	474.75	502.25	489.25	489.50
179.75	193.00	193.00	192.00	178.50	191.75
487.75	501.50	474.75	502.50	489.25	502.50
180.00	179.75	179.50	165.25	178.50	165.00
487.75	488.00	488.25	502.25	476.00	502.75
180.00	193.00	193.00	192.25	191.75	191.75
474.50	501.25	474.75	489.00	489.25	502.50
193.00	166.50	179.50	192.00	178.25	165.25
488.00	501.25	488.00	502.25	476.00	502.50
179.75	193.00	179.75	192.25	191.75	191.75
474.50	501.50	488.00	488.75	476.00	489.50
193.25	179.50	193.00	192.25	191.75	191.75
474.50	488.00	474.75	502.25	476.00	502.50
193.00	179.75	179.50	178.75	191.75	191.75
474.75	488.00	488.25	489.00	475.75	489.25
193.00	193.00	179.50	192.00	178.50	191.75
474.50	501.50	474.75	502.25	489.25	502.75
180.00	166.25	193.00	165.50	191.75	191.75
487.75	501.50	488.00	502.25	476.00	489.25
193.25	193.00	179.75	192.00	178.50	191.75
474.50	488.00	474.75	489.00	489.25	502.75
179.75	193.00	192.75	192.25	178.50	178.25
488.00	501.25	474.75	502.25	489.00	489.25
179.75	193.00	193.00	192.00	192.00	191.75
487.75	488.25	488.25	489.00	475.75	502.75
193.25	193.00	179.50	192.00	178.50	165.00
488.00	488.00	474.75	502.50	489.25	502.75
179.75	166.25	193.00	192.00	178.50	191.75
487.75	501.50	474.75	489.00	475.75	489.25
180.00	193.00	192.75	192.00	192.00	191.75
487.75	501.25	475.00	502.50	489.25	502.75
166.50	166.25	192.75	192.00	178.25	191.75
488.00	501.50	474.75	489.00	476.00	489.25
179.75	193.00	179.50	192.00	191.75	191.75
474.50	488.00	488.25	502.25	476.00	502.50
193.25	193.00	193.00	192.25	191.75	191.75
474.50	501.50	474.75	488.75	489.25	489.50
193.25	193.00	179.50	192.25	178.50	191.75
487.75	488.00	488.25	502.25	475.75	502.50
179.75	193.00	179.50	165.50	191.75	191.75
474.50	501.25	488.00	502.25	476.00	489.25
193.25	179.75	179.75	192.00	191.75	192.00
474.50	488.00	488.00	502.25	476.00	502.50
193.00	193.00	179.50	165.50	191.75	191.75
474.75	501.50	488.25	502.25	475.75	489.25
193.00	166.25	179.50	178.75	178.50	191.75
474.75	501.50	474.75	489.00	489.25	502.75
179.75	193.00	193.00	192.00	192.00	191.75
487.75	514.75	488.00	502.50	475.75	489.25
193.25	166.25	179.75	165.25	178.50	191.75
474.50	501.25	474.75	502.25	489.25	502.50
179.75	193.25	192.75	192.25	178.50	165.25
488.00	488.00	475.00	489.00	489.25	502.50
179.75	193.00	192.75	192.00	178.25	191.75
488.00	488.00	474.75	502.25	489.25	502.75
179.75	166.25	193.00	192.00	178.50	165.00
487.75	501.50	474.75	489.00	489.25	502.75
180.00	193.00	179.50	192.25	178.50	191.75
501.25	488.00	488.25	502.25	475.75	489.25
179.75	193.00	192.75	192.00	192.00	191.75
474.50	501.25	475.00	489.00	489.25	502.50
179.75	193.00	179.50	192.00	178.25	192.00
488.00	488.00	488.25	502.50	476.00	489.25
179.75	193.25	179.25	192.00	191.75	191.75
474.50	501.25	488.25	489.00	476.00	502.50
193.00	193.00	179.50	192.00	191.75	191.75
474.75	488.00	488.25	502.50	476.00	489.25
193.00	193.00	179.50	192.00	191.75	192.00
474.75	501.50	488.25	489.00	475.75	502.50
193.00	179.75	179.50	192.00	178.50	165.00
474.50	488.00	474.75	502.25	489.25	502.75
179.75	193.00	193.00	178.75	191.75	191.75
488.00	501.25	488.00	489.00	476.00	502.50
193.25	179.75	179.50	192.00	178.50	165.25
474.50	501.25	475.00	502.50	489.25	502.50
179.75	193.25	192.75	165.25	178.50	191.75
488.00	501.25	475.00	502.50	489.00	489.25
179.75	166.25	192.75	192.00	178.50	191.75
488.00	501.50	474.75	489.00	489.25	502.75
179.75	193.00	193.00	192.00	178.50	191.75
487.75	488.00	474.75	502.25	489.25	489.25
179.75	193.00	179.50	192.00	178.50	191.75
488.00	501.50	488.25	489.00	475.75	502.75
179.75	193.00	192.75	192.25	192.00	165.00
474.50	488.00	475.00	502.25	489.00	502.50
193.25	193.00	192.75	192.00	178.50	192.00
488.00	501.25	474.75	489.00	476.00	502.50
179.75	193.00	179.50	192.25	191.75	165.00
474.50	501.50	488.25	502.25	476.00	502.75
193.00	166.25	192.75	192.00	191.75	191.75
474.75	501.50	475.00	489.00	475.75	489.25
193.00	166.25	179.50	192.00	192.00	191.75
474.75	501.25	488.25	502.50	475.75	502.75
193.00	193.25	179.50	192.00	178.50	191.75
474.50	488.00	474.75	489.00	489.25	489.25
179.75	193.00	192.75	192.00	191.75	191.75
501.25	501.25	488.25	502.50	476.00	502.50
179.75	193.00	179.50	165.25	191.75	192.00
474.75	488.00	475.00	502.25	476.00	489.25
193.00	193.25	192.75	192.00	178.25	191.75
474.75	501.25	474.75	502.50	489.25	502.50
179.50	193.00	193.00	165.25	191.75	165.00
501.50	501.50	488.00	502.50	476.00	502.75
179.75	166.25	179.50	192.00	178.50	191.75
474.50	501.25	475.00	489.00	489.25	502.75
179.75	166.50	192.75	192.00	178.50	165.00
488.00	501.25	475.00	502.50	475.75	502.50
179.75	193.00	192.75	192.00	191.75	192.00
501.25	501.50	474.75	489.00	489.25	489.25
166.25	166.25	193.00	192.00	178.50	191.75
488.00	501.50	474.75	502.25	476.00	502.50
179.75	193.00	179.50	192.00	191.75	191.75
474.75	488.00	488.25	489.25	476.00	489.25
193.00	193.00	166.00	192.00	191.75	191.75
474.75	501.25	501.75	502.25	489.25	502.75
193.00	193.25	179.50	192.00	178.25	191.75
488.00	487.75	488.00	489.00	476.00	489.25
179.75	179.75	179.50	192.00	191.75	191.75
474.50	501.50	488.25	502.50	476.00	502.75
193.00	166.25	179.50	165.25	191.75	191.75
474.75	501.25	488.25	502.50	476.00	489.25
193.00	193.25	179.50	192.00	191.75	191.75
474.75	488.00	488.25	502.25	475.75	502.75
193.00	179.75	179.50	165.25	178.50	191.75
474.50	501.25	474.75	502.50	489.25	489.25
179.75	166.25	179.50	192.00	191.75	191.75
488.00	501.50	501.50	489.00	476.00	502.50
193.00	193.00	179.50	192.00	178.50	165.25
474.75	488.00	475.00	502.50	489.25	502.50
179.75	193.00	192.75	192.00	178.25	191.75
488.00	488.00	474.75	489.00	489.25	502.75
179.50	179.75	193.00	192.00	178.50	165.00
488.25	488.00	474.75	502.50	489.25	502.75
179.50	193.00	193.00	192.00	178.50	191.75
488.00	501.25	474.75	489.00	489.25	489.25
179.75	166.50	179.50	192.00	178.50	191.75
488.00	501.25	488.25	502.25	475.75	502.50
179.75	179.75	192.75	165.50	191.75	191.75
474.50	488.00	474.75	502.25	489.25	489.25
193.25	179.75	179.50	192.00	178.50	192.00
488.00	501.25	488.25	502.50	476.00	502.50
179.50	166.50	179.50	165.25	191.75	165.00
474.75	501.25	488.25	502.50	476.00	502.75
193.00	193.00	166.00	191.75	191.75	191.75
474.75	488.00	501.75	489.25	475.75	502.50
193.00	179.75	179.50	192.00	192.00	165.25
474.75	501.25	488.25	502.25	475.75	502.50
193.00	166.50	179.25	192.00	178.50	191.75
474.50	501.25	475.00	489.25	489.25	489.25
179.75	193.00	192.75	192.00	191.75	191.75
488.00	488.00	488.25	502.25	476.00	502.75
193.00	193.00	179.50	165.25	178.25	191.75
474.75	488.00	475.00	502.50	489.50	489.25
179.50	166.50	192.75	192.00	178.25	191.75
488.25	501.25	474.75	502.25	489.25	502.75
179.50	193.00	179.50	165.50	178.50	191.75
488.00	501.50	475.00	502.25	489.25	489.25
179.75	166.25	192.75	192.00	178.50	191.75
488.00	501.50	474.75	489.25	489.25	502.75
179.75	179.50	179.50	191.75	178.50	191.75
488.00	488.00	488.25	502.50	475.75	489.25
179.75	179.75	192.75	192.00	178.50	191.75
474.50	501.25	475.00	489.00	502.50	502.50
193.00	166.50	179.50	192.00	178.50	165.25
488.00	501.25	488.25	502.50	476.00	502.50
179.75	193.00	179.25	192.00	191.75	191.75
474.75	488.00	488.50	489.00	475.75	502.75
193.00	193.00	179.25	192.00	178.50	165.00
474.75	501.50	488.25	502.50	476.00	502.50
193.00	193.00	179.50	178.50	191.75	192.00
474.50	488.00	488.25	489.00	476.00	489.25
193.00	193.00	179.50	192.00	178.25	191.75
474.75	501.50	474.75	502.50	489.25	502.50
179.75	193.00	192.75	165.25	178.50	178.50
488.00	488.00	488.50	502.50	489.25	489.25
193.00	193.00	179.25	192.00	178.50	191.75
474.75	501.50	475.00	489.00	502.50	502.75
193.00	166.25	192.75	192.00	178.50	165.00
474.50	501.25	475.00	502.50	489.25	502.50
179.75	179.75	192.75	191.75	191.75	191.75
488.00	488.00	475.00	489.25	476.00	489.50
193.00	193.00	192.75	192.00	178.50	191.75
474.75	501.50	474.75	502.25	489.25	502.50
179.75	193.00	179.50	192.00	178.25	191.75
488.00	488.00	488.25	489.25	476.00	489.25
179.50	193.00	192.75	191.75	191.75	191.75
474.75	514.75	475.00	502.50	489.25	502.75
193.00	193.00	179.25	192.00	178.50	191.75
488.00	488.00	488.50	489.00	476.00	489.25
179.75	193.00	179.25	192.00	191.75	191.75
488.00	501.50	488.25	502.50	475.75	502.75
179.75	193.00	179.50	192.00	178.50	191.75
474.50	488.00	488.25	489.00	476.00	489.25
193.00	193.00	179.50	192.00	191.75	191.75
488.25	488.00	488.25	502.50	475.75	502.75
179.50	166.50	179.50	165.25	178.50	191.75
474.75	501.25	474.75	502.50	489.25	489.25
193.00	193.00	192.75	191.75	191.75	191.75
474.75	501.25	488.50	502.50	476.00	502.50
193.00	166.50	179.25	165.25	178.50	165.25
474.75	501.25	475.00	502.50	489.25	502.50
192.75	193.00	192.75	192.00	178.50	191.75
474.75	488.00	475.00	489.00	489.25	502.75
179.75	193.25	192.50	192.00	178.25	165.00
488.00	501.25	475.00	502.50	489.25	502.50
193.00	193.00	192.75	178.50	178.50	192.00
474.75	488.00	475.00	489.25	489.25	489.25
179.50	193.00	179.50	191.75	178.50	191.75
488.25	488.00	488.25	502.50	475.75	502.50
179.50		192.75	165.25	192.00	191.75
488.00		475.00		502.50	489.25
179.75		192.75		178.50	192.00
488.00		474.75		489.25
179.75		179.50		178.50
488.00		488.25		475.75
179.50		192.75		178.50
474.75		475.00		502.50
193.00		179.25		178.50
