# Supplementary material for: Presentation and response timing accuracy in Adobe Flash and HTML5/JavaScript Web experiments
Source: Behav Res Methods. 2014 Jun 6;47(2):309–27. doi: 10.3758/s13428-014-0471-1 (PMC4427652; doi:10.3758/s13428-014-0471-1)
Supplement: Supplementary file 1 — (ZIP 1.07 MB) [file 13428_2014_471_MOESM1_ESM.zip › Supplementary/Data/DSC-CLABSTUD-R.csv]

fl1	js1	fl2	js2	fl3	js3
1742.00	701.25	1607.00	349.00	229.00	593.50
169.50	186.00	169.50	203.00	169.25	186.00
482.50	499.25	482.25	499.00	499.25	499.25
186.25	186.25	186.25	186.25	186.00	169.25
482.25	499.00	482.25	499.00	482.50	499.25
169.50	202.75	169.50	169.50	186.00	169.50
499.00	482.50	482.50	499.00	482.50	499.00
169.50	203.00	186.25	169.50	169.50	186.25
482.50	499.00	482.25	499.25	482.50	499.00
169.25	186.25	169.50	186.00	169.25	186.25
482.50	499.00	482.25	499.25	482.50	499.00
186.25	169.50	186.25	186.00	186.00	203.00
482.25	499.00	482.50	499.25	465.75	499.00
186.25	186.25	169.50	202.75	186.25	203.00
482.50	499.00	499.00	499.25	482.50	499.00
169.25	186.25	169.50	202.75	169.25	186.25
482.50	499.25	482.25	499.25	499.25	499.00
169.50	186.00	169.50	186.00	169.25	169.50
482.25	499.25	482.50	499.25	482.50	499.25
186.25	202.75	186.25	169.50	186.25	169.25
482.50	482.50	482.25	499.00	465.75	499.25
169.25	202.75	169.50	169.50	202.75	186.00
482.50	516.00	482.25	499.00	499.25	499.25
169.50	186.00	169.50	186.25	169.25	186.25
482.50	499.25	482.50	499.25	482.50	499.00
186.00	169.50	169.50	186.00	169.50	202.75
465.75	499.00	482.25	499.25	499.00	499.25
186.00	169.50	186.25	202.75	169.50	202.75
482.50	499.00	482.25	499.25	482.50	499.25
169.50	169.50	169.50	202.75	186.00	186.25
482.25	499.00	482.50	499.25	482.50	499.00
169.50	203.00	169.50	186.00	169.25	186.25
482.50	482.25	482.25	499.25	482.50	499.00
186.25	203.00	186.25	169.25	169.50	169.50
465.50	499.25	465.75	499.25	482.50	499.25
186.25	186.00	186.00	169.50	169.25	186.00
482.25	516.00	482.50	499.00	482.50	499.25
169.50	186.00	169.50	186.25	186.00	186.00
499.25	499.25	482.25	499.00	482.50	499.25
169.50	169.25	169.50	186.25	169.50	202.75
499.00	499.25	482.50	499.00	482.50	482.50
169.50	169.50	186.00	203.00	169.25	202.75
482.25	499.00	482.50	482.50	482.50	499.25
186.25	169.50	169.50	202.75	186.00	186.00
482.50	499.00	482.25	499.00	482.50	499.25
169.50	203.00	169.50	186.25	186.25	169.25
482.25	482.25	482.50	499.25	482.50	499.25
169.50	203.00	169.50	169.25	169.25	169.50
482.25	499.00	482.25	499.25	482.50	499.00
186.25	169.50	186.25	169.50	169.50	186.25
465.75	499.25	482.25	499.00	499.00	499.25
186.25	186.00	169.50	186.25	169.50	186.00
482.25	499.25	482.50	499.00	482.50	499.25
169.50	169.50	169.50	203.00	186.00	202.75
482.25	499.00	482.25	482.25	482.50	482.50
169.50	186.25	169.50	203.00	169.25	202.75
482.50	515.75	482.25	499.00	516.00	499.25
186.25	186.25	186.25	203.00	169.50	186.00
482.25	482.25	482.50	499.00	499.00	499.25
169.50	203.00	169.50	186.25	169.50	169.25
499.00	499.00	482.25	499.00	482.50	499.25
169.50	186.25	169.50	169.50	186.00	169.50
482.50	499.00	482.25	499.00	482.50	499.00
169.50	169.50	169.75	169.50	186.00	186.25
482.25	499.25	482.25	499.25	499.25	499.00
186.25	169.25	186.25	186.00	169.25	203.00
482.25	499.25	482.25	499.25	482.50	482.25
169.50	169.50	169.50	202.75	169.50	203.00
482.50	499.00	482.25	482.50	499.25	499.00
169.50	203.00	169.75	202.75	169.25	186.25
482.25	482.25	482.25	499.25	482.50	499.25
169.50	203.00	186.25	202.75	186.00	169.25
499.00	499.00	465.50	499.25	482.50	499.25
186.25	186.25	186.25	186.00	169.50	169.25
465.75	499.00	482.25	499.25	515.75	499.25
186.25	169.50	169.75	169.50	169.50	186.25
482.25	499.00	482.25	499.00	482.50	499.00
169.50	169.50	169.50	186.25	169.25	186.25
482.25	499.25	499.00	499.00	482.50	499.00
169.50	186.00	186.25	186.25	186.25	203.00
499.25	499.25	465.75	499.00	499.00	499.00
186.00	186.00	186.00	186.25	186.25	203.00
465.75	482.50	482.50	499.25	482.50	499.00
186.25	203.00	186.25	202.75	169.25	186.25
482.25	499.00	482.25	499.00	482.50	499.00
169.50	186.25	169.50	203.00	169.25	169.50
482.50	499.00	482.25	482.50	516.00	499.25
169.50	169.50	186.25	202.75	169.50	169.25
482.25	499.00	465.75	499.25	482.25	499.25
186.25	169.50	186.25	169.25	186.25	186.00
482.25	499.25	482.25	499.25	482.50	499.25
169.50	186.00	169.50	169.50	169.25	186.00
482.50	499.25	482.25	499.00	516.00	499.25
169.50	202.75	169.50	186.25	169.25	202.75
499.00	499.25	482.50	499.00	482.50	499.25
169.50	186.00	186.25	186.25	169.50	202.75
499.00	482.50	482.25	499.00	499.00	499.25
186.25	202.75	169.50	203.00	186.25	186.00
465.75	499.25	482.25	499.00	482.50	499.25
186.00	169.50	169.75	203.00	186.00	169.50
482.50	499.00	482.25	499.00	482.50	499.00
169.50	169.50	169.50	203.00	169.25	169.50
482.25	515.75	499.00	499.00	482.50	499.00
169.50	186.25	186.25	186.25	169.50	186.25
482.50	499.00	482.25	499.00	515.75	499.25
186.00	186.25	186.25	169.50	169.50	186.00
482.50	499.00	482.50	499.00	482.50	499.25
169.50	203.00	169.50	169.50	186.00	202.75
482.25	482.25	482.25	499.25	482.50	499.25
169.50	186.25	169.50	186.00	169.50	202.75
482.50	499.25	482.25	499.25	515.75	499.25
169.50	186.00	186.25	202.75	169.50	186.00
482.25	499.25	465.75	482.50	482.25	499.25
186.25	169.25	186.25	202.75	169.50	169.25
482.25	499.25	482.25	499.25	482.50	499.25
169.50	169.50	169.50	202.75	186.00	169.50
482.50	499.00	499.00	499.25	499.25	499.00
169.50	186.25	169.50	186.00	186.00	186.25
482.25	499.00	482.50	499.25	482.50	499.00
169.50	186.25	186.25	169.50	169.50	186.25
482.50	499.00	482.25	499.00	482.50	499.00
186.00	203.00	169.50	169.50	169.25	203.00
482.50	499.00	482.25	499.00	516.00	499.00
169.50	186.25	169.50	186.25	169.25	203.00
482.25	499.00	482.50	499.25	499.25	499.00
169.50	169.50	169.50	202.75	186.00	186.25
482.50	499.25	482.25	482.50	482.50	499.00
169.25	186.00	203.00	202.75	169.50	186.25
482.50	482.50	465.50	499.25	499.25	499.25
186.25	186.25	186.25	202.75	169.25	169.25
482.25	499.00	482.50	499.25	482.50	499.25
169.50	186.25	169.50	186.00	169.25	186.00
482.50	499.00	482.25	499.25	482.50	499.25
169.25	203.00	169.50	169.25	186.25	186.00
482.50	482.25	482.25	499.25	499.00	499.25
186.25	203.00	186.25	169.50	186.25	202.75
465.50	499.00	482.50	499.00	482.50	482.50
186.25	186.25	169.50	186.25	169.25	202.75
482.50	499.00	499.00	499.00	482.50	499.25
169.25	169.50	169.50	203.00	169.25	202.75
482.50	499.25	482.25	482.25	516.00	499.25
169.50	186.00	169.50	203.00	169.50	186.00
482.25	482.50	499.00	482.25	482.50	499.25
186.25	186.25	186.25	203.00	186.00	169.50
482.50	499.00	465.75	499.00	482.50	499.00
169.25	186.25	186.25	169.50	169.25	169.50
482.50	499.00	482.25	499.25	516.00	499.25
169.50	203.00	169.50	169.25	186.00	186.00
482.25	499.00	482.25	499.25	482.50	499.25
169.50	203.00	169.75	186.25	169.50	202.75
482.50	499.00	499.00	499.00	482.25	482.50
186.00	186.25	186.25	186.25	186.25	202.75
482.50	499.00	465.50	499.00	482.50	499.25
169.50	169.50	186.25	203.00	202.75	186.00
482.25	499.00	482.25	499.00	482.50	499.25
169.50	186.25	186.25	203.00	169.25	169.50
482.50	499.00	482.50	482.25	482.50	499.00
169.50	169.50	169.50	203.00	186.25	169.50
482.25	499.25	482.25	499.00	482.25	515.75
186.25	186.00	186.25	186.25	186.25	169.50
482.50	499.25	465.50	499.00	482.50	499.00
169.25	202.75	186.25	169.50	186.00	186.25
482.50	499.25	482.50	499.25	465.75	499.00
169.50	202.75	169.50	186.00	186.00	203.00
482.25	499.25	482.25	499.25	482.50	499.00
186.25	186.00	169.50	186.00	169.50	203.00
465.75	499.25	482.25	499.25	482.50	499.00
186.00	169.50	186.25	202.75	169.25	186.25
482.50	499.00	482.50	482.50	499.25	499.25
169.50	186.25	186.25	202.75	186.00	169.25
482.25	499.00	482.25	482.50	482.50	499.25
169.50	169.50	169.50	202.75	186.25	169.25
482.50	499.00	482.25	499.25	482.25	499.25
186.00	186.25	169.50	169.50	169.50	186.25
465.75	499.00	482.50	499.00	482.50	499.00
186.25	186.25	186.25	169.50	186.00	186.25
482.25	499.00	465.50	499.00	482.50	499.00
169.50	186.25	203.00	186.25	169.50	203.00
482.50	499.25	482.25	499.25	482.50	499.00
169.50	169.50	169.50	186.00	186.00	203.00
482.25	499.00	482.50	499.25	482.50	499.00
186.25	169.50	169.50	202.75	169.25	186.25
482.25	499.00	482.25	482.50	482.50	499.00
169.50	186.25	186.25	202.75	169.50	169.50
482.50	499.00	465.50	499.25	482.50	499.00
152.75	186.25	186.25	186.00	186.00	169.50
499.00	482.25	482.50	499.25	465.75	499.25
169.50	203.00	169.50	169.25	202.75	186.00
482.50	499.00	482.25	499.25	482.50	499.25
186.00	186.25	169.50	169.50	169.25	186.00
482.50	499.25	482.25	499.00	482.50	499.25
169.50	186.00	186.25	186.25	169.50	202.75
482.25	499.25	482.50	499.00	482.50	499.25
169.50	169.50	169.50	186.25	186.00	202.75
482.50	499.00	482.25	499.00	465.75	499.25
169.25	186.25	169.50	203.00	186.25	186.00
482.50	499.00	482.25	499.00	482.25	499.25
186.25	186.25	169.75	203.00	186.25	169.50
482.25	499.00	482.25	499.00	482.50	499.00
169.50	186.25	186.25	186.25	169.25	169.50
482.50	482.25	482.25	499.25	482.50	499.25
169.25	203.00	169.50	169.25	186.00	186.00
482.50	499.00	482.25	499.25	465.75	499.25
186.25	169.50	169.75	169.25	186.25	186.00
465.50	499.25	482.25	499.25	482.50	499.25
186.25	169.25	169.50	186.25	169.25	202.75
482.50	499.25	482.25	499.00	482.50	499.25
169.25	186.25	186.25	186.25	169.50	202.75
499.25	499.00	482.25	499.00	482.25	499.25
169.50	203.00	169.75	203.00	186.25	186.00
482.25	482.25	482.25	499.00	482.50	499.25
186.25	203.00	169.50	203.00	186.00	169.25
482.25	482.25	482.25	499.00	482.50	499.25
186.25	186.25	186.25	186.25	169.50	169.25
482.50	499.00	465.75	499.00	499.00	499.25
169.50	169.50	186.25	169.50	186.25	186.25
482.25	499.00	515.75	499.00	482.25	499.00
169.50	169.50	169.50	169.50	169.50	186.25
482.50	499.25	482.25	499.25	482.50	499.00
169.25	169.50	169.50	186.00	186.00	203.00
482.50	499.00	482.25	499.25	482.50	482.50
186.25	186.25	169.75	202.75	169.50	202.75
482.25	515.75	482.25	482.50	482.50	499.25
169.50	203.00	186.25	202.75	169.25	186.00
482.50	482.25	482.25	499.25	482.50	499.25
169.25	203.00	169.50	202.75	186.00	169.25
482.50	499.00	482.25	499.25	482.50	499.25
186.25	186.25	169.75	186.00	186.25	169.25
465.50	499.00	482.25	499.25	482.25	499.25
186.25	169.50	169.50	169.50	169.50	186.00
482.50	499.00	482.25	499.00	482.50	499.25
169.50	169.50	186.25	169.50	169.25	202.75
482.25	499.25	482.25	499.00	482.50	482.75
169.50	186.00	169.75	186.25	169.50	202.75
482.25	499.25	482.25	499.25	482.50	499.00
186.25	186.00	169.50	186.00	186.00	202.75
482.50	499.25	482.25	499.25	482.50	499.25
169.25	202.75	186.25	202.75	186.00	186.25
482.50	482.50	465.75	499.25	482.50	499.00
169.50	186.25	186.25	202.75	169.50	169.50
482.50	499.00	482.25	499.25	482.25	499.25
169.25	169.50	169.50	186.00	169.50	169.25
482.50	499.00	482.25	499.25	482.50	499.25
186.00	169.50	169.50	169.25	186.00	186.00
482.50	499.00	482.50	499.25	482.50	499.25
169.50	186.25	186.25	169.50	169.50	202.75
482.50	499.25	482.25	499.00	482.25	482.50
169.25	186.00	169.50	186.25	186.25	202.75
482.50	499.25	482.25	499.00	482.50	482.50
169.50	202.75	169.50	186.25	169.25	202.75
482.25	482.50	482.50	499.00	482.50	499.25
186.25	202.75	169.50	203.00	186.00	169.50
482.25	499.25	482.25	482.25	482.50	499.00
169.50	186.25	186.25	203.00	169.50	169.50
482.50	499.00	482.25	499.00	482.50	499.25
169.50	169.50	169.50	186.25	169.25	186.00
499.00	499.00	482.50	499.25	482.50	499.25
186.25	169.50	169.50	169.25	169.50	186.00
482.25	499.00	482.25	499.25	482.25	499.25
186.25	186.25	169.50	186.00	203.00	202.75
482.50	499.00	482.50	499.25	482.50	499.25
169.25	186.25	186.00	186.00	169.25	202.75
482.50		482.50		482.50
169.50		169.50		169.50
482.25		482.25		482.25
169.50		169.50		169.50
482.50		482.25		482.50
186.25		169.75		186.00
482.25		482.25		482.50
		186.25		186.00
				499.25
				169.50
