# Supplementary material for: Presentation and response timing accuracy in Adobe Flash and HTML5/JavaScript Web experiments
Source: Behav Res Methods. 2014 Jun 6;47(2):309–27. doi: 10.3758/s13428-014-0471-1 (PMC4427652; doi:10.3758/s13428-014-0471-1)
Supplement: Supplementary file 1 — (ZIP 1.07 MB) [file 13428_2014_471_MOESM1_ESM.zip › Supplementary/Data/DSC-CLAP-R.csv]

fl1	js1	fl2	js2	fl3	js3
3026.75	952.50	480.75	662.50	650.00	390.00
190.25	186.50	186.00	188.50	170.00	193.50
475.50	479.00	479.50	493.75	495.75	488.75
156.75	186.50	186.00	188.75	186.75	209.25
475.50	495.75	479.50	476.75	478.75	489.50
190.00	170.25	169.50	188.25	170.00	193.00
475.50	495.25	479.50	477.50	495.75	489.50
190.25	186.75	169.25	187.75	169.75	190.75
475.25	478.75	479.75	494.50	479.00	491.25
190.50	186.75	169.25	171.00	170.00	191.00
475.00	479.00	479.75	494.75	479.00	491.25
157.25	186.50	169.25	187.50	169.75	207.75
475.25	495.75	496.25	494.75	479.25	491.25
190.50	169.75	169.25	171.00	169.75	191.00
475.00	512.50	479.75	494.50	479.25	491.00
158.00	169.75	169.25	187.50	169.75	191.50
474.00	495.75	496.25	478.00	495.75	490.75
195.25	169.75	169.25	187.75	169.75	191.25
470.25	495.75	479.75	477.75	479.25	491.00
199.00	186.50	169.25	187.75	169.75	191.50
499.75	495.75	479.75	494.50	479.00	490.75
199.00	170.00	169.00	171.00	170.00	191.25
466.75	495.50	480.00	494.75	479.00	491.00
194.50	170.00	169.00	187.50	169.75	191.50
471.00	495.75	479.75	478.00	479.25	490.75
197.50	186.25	169.25	187.50	169.75	207.75
468.00	479.25	479.75	494.75	479.25	474.50
164.25	186.50	169.00	171.00	169.75	208.00
501.25	495.75	480.00	494.50	479.00	490.75
166.25	186.25	185.75	187.75	170.00	191.25
499.25	496.00	496.50	477.75	495.50	491.00
199.50	169.50	169.00	187.75	170.00	191.50
466.25	496.25	479.75	494.50	479.00	490.75
199.25	186.00	169.25	171.00	170.00	208.00
466.25	479.50	479.75	494.75	479.00	474.00
195.75	186.25	169.25	170.75	169.75	208.25
470.00	479.25	479.75	494.75	479.25	490.75
162.00	186.25	169.00	187.50	169.75	191.25
503.50	496.00	480.00	494.75	495.75	491.00
161.25	169.50	185.75	171.00	170.00	191.00
471.25	496.00	479.75	494.50	479.00	491.25
193.25	186.25	169.00	171.00	169.75	207.75
472.25	479.50	496.50	494.50	479.00	474.50
159.25	186.00	169.25	187.75	170.00	207.50
473.00	496.25	479.75	478.00	479.00	491.25
192.25	169.50	169.25	187.50	170.00	190.75
473.50	496.00	479.75	494.75	479.00	491.50
158.50	186.25	169.00	170.75	170.00	191.00
473.75	496.00	479.75	494.75	479.00	491.25
192.25	169.50	186.00	187.50	169.75	207.50
473.25	496.00	496.25	478.00	479.00	474.75
159.25	186.00	169.25	187.50	186.75	207.50
473.00	479.50	479.75	478.00	478.75	491.25
192.75	186.25	169.25	187.75	170.25	190.75
473.00	479.50	479.75	478.00	478.75	491.50
159.75	186.00	169.00	187.50	170.25	191.00
505.50	496.25	479.75	494.50	478.75	491.25
162.00	169.25	169.25	171.25	170.00	207.25
470.25	496.25	479.75	494.50	479.00	475.00
199.50	186.00	169.25	187.50	169.75	190.75
466.00	479.50	479.75	494.75	479.25	491.50
166.75	186.25	202.50	171.00	169.75	190.75
465.50	496.00	479.75	494.50	479.00	491.25
200.25	169.50	169.25	171.00	170.00	191.00
465.25	496.00	479.75	494.50	479.00	491.25
200.00	169.50	169.00	187.75	170.00	207.75
465.75	496.00	479.75	477.75	479.00	491.00
166.25	186.25	169.25	187.75	170.00	191.25
466.25	479.50	479.75	494.50	512.25	491.00
197.00	186.25	169.25	171.25	170.00	191.25
468.50	496.00	479.75	494.50	478.75	491.00
161.00	169.50	169.00	187.50	170.00	191.25
471.50	496.00	480.00	478.00	479.00	491.00
193.25	186.25	169.00	187.75	170.00	208.00
472.25	479.25	479.75	494.50	478.75	490.75
192.50	186.25	169.25	171.00	170.25	191.25
473.25	496.00	496.50	494.50	478.75	491.00
192.00	169.50	169.00	187.75	170.25	191.25
473.50	496.00	479.75	477.75	495.50	491.00
158.75	186.25	169.25	188.00	170.00	191.25
473.50	479.50	479.75	494.25	478.75	491.00
191.50	186.25	169.25	171.25	170.50	207.75
474.00	495.75	479.75	494.25	478.50	491.00
158.50	186.50	169.00	188.00	170.25	191.25
473.75	479.00	479.75	477.50	478.75	474.50
192.25	186.50	169.25	188.25	170.25	208.00
473.50	495.75	479.75	494.00	478.50	490.75
192.25	170.00	169.25	171.50	187.00	191.50
473.25	495.50	479.75	494.25	478.75	490.75
175.00	186.75	169.25	187.75	170.25	191.50
507.25	478.75	479.75	494.50	478.50	490.75
174.25	203.50	169.00	171.25	170.50	191.50
475.00	478.75	496.50	494.25	478.50	490.75
173.00	186.75	169.25	187.75	186.75	208.00
476.00	495.50	479.75	477.75	479.00	507.50
172.50	170.25	185.75	187.75	170.00	191.00
526.25	495.25	479.75	494.50	495.50	491.25
189.25	170.25	169.25	171.25	170.00	208.00
476.25	495.50	479.75	494.50	495.75	490.75
173.00	186.75	169.25	171.00	203.00	191.25
476.00	478.75	479.75	494.50	479.00	491.00
172.75	186.75	169.00	187.75	170.00	191.25
476.25	495.50	479.75	494.50	479.00	491.00
172.50	170.00	169.25	171.00	170.00	191.25
476.50	495.50	479.75	494.50	495.75	490.75
172.50	170.00	169.25	187.50	186.50	208.50
476.50	495.75	479.75	478.00	479.00	490.50
172.50	186.50	169.25	187.75	203.00	191.25
476.50	479.00	479.75	477.75	479.25	491.00
172.25	186.50	169.00	188.00	169.75	191.25
476.50	495.75	479.75	494.25	479.25	491.00
172.75	170.00	169.25	171.25	169.75	191.25
476.25	495.50	479.75	494.25	479.00	474.25
172.50	186.50	169.25	171.50	170.00	208.25
476.50	479.00	496.25	494.25	495.75	490.50
189.00	186.75	169.25	188.00	169.75	191.50
493.25	479.00	479.75	477.50	495.75	490.75
172.50	186.50	169.25	188.00	169.75	191.50
476.25	495.75	479.75	494.25	479.25	490.75
172.75	169.75	169.25	171.50	169.75	192.00
476.25	495.75	479.50	494.00	479.25	490.00
172.75	186.50	169.25	188.25	186.25	209.50
476.25	479.00	496.50	477.25	479.25	489.50
172.75	186.50	169.25	188.25	169.50	192.25
476.00	495.75	479.50	494.00	479.50	490.00
172.75	170.00	169.25	171.75	169.50	192.75
493.00	495.50	479.75	493.75	496.25	489.50
189.25	170.00	169.25	171.75	169.25	192.25
476.25	495.75	479.75	494.00	496.25	489.75
172.75	186.50	169.25	188.00	185.75	209.25
476.00	479.00	479.50	477.50	496.50	489.75
173.00	186.50	169.50	188.00	169.00	192.25
476.00	495.75	479.50	494.25	480.00	490.00
173.25	186.50	169.50	171.50	169.00	192.00
475.75	529.00	479.50	494.00	480.00	490.25
173.50	186.50	169.25	188.25	169.00	191.50
475.25	512.25	479.75	477.50	479.75	490.75
207.25	170.00	169.25	188.00	169.25	224.75
475.00	495.50	479.50	494.00	479.75	490.75
174.00	170.00	169.50	171.50	169.25	191.25
474.75	495.75	479.50	494.25	479.75	491.00
174.75	186.50	186.25	188.00	169.00	191.25
490.75	479.00	479.25	477.50	496.50	491.00
208.50	186.75	169.50	188.00	185.75	191.25
473.75	495.50	479.50	494.25	479.75	490.75
175.50	170.00	169.50	171.25	169.25	208.50
473.50	495.50	479.25	494.25	479.75	490.50
192.75	170.25	169.75	188.00	169.25	191.50
472.75	512.00	479.25	477.75	479.50	490.50
176.25	170.25	169.75	187.75	169.50	192.00
472.75	495.25	479.25	494.50	496.25	490.25
175.25	187.00	169.75	171.25	169.25	175.25
490.25	495.25	479.00	494.25	479.50	490.50
174.75	170.25	170.00	171.25	169.50	208.75
474.25	495.25	495.50	494.25	479.50	490.00
174.50	170.25	170.25	187.75	169.50	192.00
491.25	495.25	478.50	478.00	479.50	490.25
190.75	187.00	170.75	187.75	169.25	192.25
491.50	478.50	478.00	494.25	479.75	490.00
173.75	187.25	188.00	171.25	169.25	192.00
475.25	495.00	477.50	494.50	479.50	490.00
173.25	170.50	188.25	187.75	169.50	209.25
475.75	495.25	477.25	477.75	479.50	489.75
173.25	187.00	172.00	187.75	169.50	192.25
475.75	478.50	476.75	494.50	479.50	490.00
172.75	187.00	172.50	171.00	169.25	192.25
476.25	495.25	476.50	511.25	496.25	490.00
172.50	170.25	172.50	171.00	169.50	192.00
476.50	495.25	476.50	544.50	479.50	490.25
172.25	170.25	172.50	187.75	169.50	208.25
476.50	495.25	476.25	494.50	479.50	490.50
172.50	187.00	173.00	171.00	169.25	191.75
476.50	478.75	476.00	494.50	479.50	490.50
172.25	187.00	172.75	187.75	169.50	191.25
476.75	495.25	476.25	494.50	496.00	491.00
172.00	170.25	172.75	187.75	169.75	191.50
477.00	495.25	476.00	477.75	479.25	490.75
171.75	187.00	189.50	187.75	169.75	207.75
477.25	478.50	492.75	477.75	479.25	491.00
171.75	187.25	172.75	187.75	186.00	191.25
477.25	495.00	476.25	494.50	479.50	491.00
171.75	170.50	172.75	171.00	186.25	275.50
493.75	495.00	476.25	511.25	479.50	473.25
171.75	170.50	173.00	171.00	169.50	192.00
477.25	495.00	475.75	494.50	479.25	490.25
171.75	187.25	173.00	187.75	186.25	191.00
477.00	478.50	476.00	478.00	479.25	491.25
172.00	187.00	172.75	187.75	169.75	207.50
477.00	495.25	476.25	477.75	479.25	491.25
171.75	170.50	172.25	187.75	186.50	191.00
477.25	495.00	476.75	494.50	479.00	491.25
171.75	187.25	172.25	171.00	169.75	191.00
477.25	478.25	476.75	494.50	479.25	491.25
171.75	187.25	172.25	187.75	169.75	191.00
477.00	495.00	476.75	477.75	479.25	491.25
172.00	170.50	172.00	187.75	169.75	207.75
477.00	495.00	477.00	494.50	479.00	491.00
172.00	187.25	172.00	171.25	170.00	175.00
477.00	478.50	477.00	494.50	495.75	507.25
171.75	187.00	171.75	187.50	186.25	191.50
477.00	495.00	477.00	478.00	479.25	490.75
172.00	170.75	171.75	187.75	186.50	191.75
477.00	495.00	477.25	477.75	479.00	490.50
172.00	187.00	171.75	187.75	169.75	208.25
510.25	478.50	477.25	494.50	479.25	490.25
172.00	187.25	171.50	171.25	169.75	196.00
477.00	511.50	477.50	494.25	479.25	486.25
172.00	154.00	171.50	188.00	186.25	197.00
476.75	495.00	494.00	477.50	479.25	485.25
172.25	187.25	171.50	188.25	169.75	195.25
510.00	478.25	477.50	494.00	479.25	487.00
172.00	187.25	171.50	171.50	169.75	210.00
477.00	495.00	477.50	494.00	479.25	489.00
172.00	170.75	171.25	171.75	186.25	192.00
477.00	494.75	477.75	493.75	479.25	490.00
172.25	171.00	171.25	188.50	169.75	194.25
476.50	494.50	477.50	477.00	479.25	488.00
172.50	187.75	188.00	188.75	169.75	194.25
476.50	494.50	477.75	493.50	479.00	488.25
172.50	188.00	171.25	172.00	169.75	207.00
476.25	477.50	477.75	493.75	479.00	492.00
173.25	188.25	171.00	188.50	170.25	190.00
475.75	494.00	478.00	477.00	478.75	492.25
173.25	171.25	170.75	188.50	170.25	190.00
492.25	494.25	478.25	493.75	478.75	492.25
190.25	187.75	170.50	171.75	170.00	206.50
475.25	494.50	495.00	493.75	479.00	475.50
173.25	171.25	187.25	172.00	186.75	207.00
475.75	494.25	495.00	493.50	478.75	492.00
189.50	188.00	187.25	188.75	170.25	190.00
476.25	494.25	495.00	476.75	478.75	492.25
172.50	171.50	170.50	189.00	186.75	190.25
493.25	494.00	478.25	493.25	495.50	491.75
172.00	171.75	187.50	172.25	170.00	190.25
476.75	493.75	494.75	493.25	478.75	492.00
172.00	188.50	170.75	172.25	170.25	207.00
493.75	477.25	494.75	493.50	478.75	492.00
171.75	188.25	171.00	188.75	170.25	190.25
477.25	494.00	478.00	493.50	478.75	491.75
171.50	171.75	187.75	172.25	170.00	190.75
477.50	493.75	511.00	493.25	479.00	491.50
171.50	188.25	171.25	172.25	170.00	190.50
477.50	494.00	494.25	493.25	478.75	491.75
171.25	171.75	171.25	189.00	170.25	207.25
477.50	493.75	511.00	493.25	478.75	491.75
171.50	171.75	171.25	189.00	170.25	190.50
477.50	493.75	477.75	493.25	478.75	491.50
171.25	172.00	204.50	172.25	186.75	191.25
477.75	493.50	477.75	510.00	478.75	490.75
171.25	188.50	188.00	172.25	170.25	192.00
494.25	477.25	477.50	493.25	478.75	490.25
171.25	188.50	188.00	188.75	170.25	208.75
477.75	493.75	477.50	493.50	478.50	490.25
171.25	171.75	171.50	172.00	170.25	192.50
477.75	493.75	477.50	493.75	478.75	489.75
171.25	188.50	188.00	188.50	170.25	192.25
477.75	477.00	477.50	477.00	478.75	489.75
171.00	188.50	171.50	188.50	170.25	192.75
494.50	493.75	477.50	493.75	495.25	489.50
171.00	172.00	171.50	188.50	187.00	209.50
478.00	493.50	477.25	493.75	478.50	489.50
171.00	172.25	171.75	171.75	170.25	193.25
527.75	493.25	494.00	493.75	478.75
171.00	189.00	171.50	171.50	170.25
478.00	476.75	477.50	494.25	495.50
171.00	188.75	188.00	187.75	170.00
		477.50	477.75	479.00
		171.50		169.75
		477.50		479.25
		171.25		169.75
		477.75		479.25
		171.00		169.75
		478.00		479.00
		170.75		169.75
