# Supplementary material for: Presentation and response timing accuracy in Adobe Flash and HTML5/JavaScript Web experiments
Source: Behav Res Methods. 2014 Jun 6;47(2):309–27. doi: 10.3758/s13428-014-0471-1 (PMC4427652; doi:10.3758/s13428-014-0471-1)
Supplement: Supplementary file 1 — (ZIP 1.07 MB) [file 13428_2014_471_MOESM1_ESM.zip › Supplementary/Data/DSC-D425-R.csv]

iefl50	iejs50	fffl50	ffjs50	crfl50	crjs50	iefl150	iejs150	fffl150	ffjs150	crfl150	crjs150	iefl500	iejs500	fffl500	ffjs500	crfl500	crjs500
1509.25	317.25	1418.75	1752	461.75	881.5	492	1344.5	1499	792.5	1286.5	1569.5	2484	2324.75	1643.75	906.25	1162.75	948.25
76.25	76.25	60.75	60.25	78.25	76.75	161.5	176.75	160.75	178.25	194	161.75	529.75	496.25	512.5	512.5	512.75	509.75
508.75	492.75	490.25	506.75	490.5	474	507.75	490.25	489.5	489.75	476.25	506.5	489.75	489.5	490	508.25	490	493
76.25	76.75	60.5	60.25	61.25	78.25	161.5	178.5	162.25	179	160.5	144	530	513.25	511.75	512	512.75	528.25
492.75	508	492.5	508.5	489.75	475	523.25	508	490	491.5	489.5	508	507.5	490.5	474.5	506.5	490.25	474.25
76.75	76.75	60	78	78.5	76.75	161.25	176.25	160.5	176	162.5	162.25	527.25	496	511.75	512	512.25	528.75
508.25	492.5	491	491	490.25	489.75	507.75	492.5	492	491.75	489.75	490	508.25	508	492.5	508.5	490.5	490
76.5	76.75	60.75	76.5	76.5	60.25	161.5	176.5	160.75	178	178.75	162	513	493.25	512	512.5	496.5	512.25
492.75	508.25	490.25	492.5	492.5	508.5	507.5	508.25	492	506.25	491.25	490	506.5	492.5	490.25	508.5	490.25	490.5
60	60	60.5	77	76.75	60.75	161.75	160.5	160.75	162.5	160.75	162	513.25	512	512.25	511	512.75	512.25
506.75	490.75	492.5	489.75	492.25	474.25	505.25	508.25	489.5	507.5	491.75	490.25	508.5	490	490.25	507	490.25	490.75
78.25	76.5	60	78.5	60	78	179	195	144.25	160.75	160.25	160.25	511.25	513.25	511.5	512.5	512.25	511.75
506.75	492.5	490.75	490.25	490.75	474.75	507.75	507.75	492	507.25	489.75	491.75	508.25	490.25	492.75	508.25	490.5	493.25
60.25	77	61	76.5	76.5	77	178.75	161.25	161	160.25	162.25	160.5	493	511.5	512	512	512.25	511.25
492.75	490	490.25	492.75	492.5	489.75	490.25	507.5	491.75	508	489.75	491.75	508.5	492.25	490.25	506.5	490.75	491.25
77	78.25	60.5	76.75	76.75	60.25	176.75	161.25	160.75	162.25	178.75	160.75	513	527.5	496	529.75	512	512
508	490.5	492.5	508	492.25	492.5	508	507.75	489.5	508	491.5	507.5	506.5	474.25	490.5	490.5	490.75	490.75
76.75	76.25	60	60.75	58	60.75	161.25	176.5	162.25	160.75	160.75	160	513.25	496	512.25	528	511.75	512.25
490.5	492.75	490.75	508.25	508.5	490.25	507.75	508	490	507.25	491.5	492	490.25	507.75	490	493	475	490.5
78.5	76.75	61	60.25	44.75	60.5	178.75	160.75	160.5	178	160.25	160.5	529.5	495.75	511.75	528.25	512.5	512.5
490	490.5	474	506.5	490.25	492.25	506	508	492	490	489.75	491.75	508.25	490	492.5	490	490.25	490.25
78.25	78.5	76.5	60.5	78.5	77	161	178.5	160.75	178.75	178.5	160.5	527.25	511.5	512	529.5	512.25	512.75
506.75	490.25	474.5	508.5	490.25	490	508	506.25	491.75	489.5	473.5	491.75	508	492.5	490.25	491	490.75	490
78.25	78	78.25	61	76.5	60	161	194.75	161	178.5	179	160.75	511.5	512	512.25	528	512	512.5
506.75	491	474.75	508	492.5	492.5	507.75	508	489.5	491.5	491.25	491.5	508	490	490.25	490.5	493	490.5
78.5	76.5	60.25	76.5	76.75	61	161.5	178.5	162.5	176.25	176.25	161	529.75	513	511.75	530	509.75	512.25
490.5	492.5	490.75	492.5	492.25	490	507.5	506.25	489.75	491.75	476	491.5	508	490.5	474.75	490.5	493	490.5
111	77	61	76.75	60	60.5	176.75	162.25	162	178.5	160.5	160.5	527.25	512	511.5	527.75	511.5	511.75
490.25	489.75	490	490	490.5	492.25	508	506.5	474.5	489.75	489.5	489.5	492	474	492.75	493	491.25	493.25
78.5	78.5	60.5	78.25	76.75	60.5	179.25	179	161	179	162.25	162.25	527.5	511.5	512	528.25	494	509.5
490.25	490.5	492.5	490.5	492.5	508.5	505.75	489.75	489.5	491.25	490	490	508	492.25	490.25	490	490.75	508.75
76.25	76.25	60.25	76.5	76.75	42.5	179.5	194.75	162.25	176.25	178.75	162	529.75	512.25	512.25	529.75	512	512.75
508.75	508.5	490.5	492.5	490	492.25	489.25	490.25	490	507.75	491.5	490	507.75	507.75	490.25	490.75	493	490.25
78	78.25	44.25	76.75	78.75	77	179.75	162.75	160.25	162	160.5	178.75	512	512	511.5	528	509.5	512.5
491	506.75	507	492.5	490	489.75	505.5	506	492	508.25	491.75	489.75	489.75	489.75	492.75	490.75	493.25	490.25
76.75	60.75	44.75	76.5	60.5	60.25	163.25	196	160.75	160.5	160.25	162.25	529.75	496	512	530	511.5	512.25
492.5	508	508.25	508.25	492.5	492.5	505.25	506.5	491.75	507.5	489.75	489.75	492	492.25	490.25	490.25	491.25	490.5
76.75	61.25	60.25	60	60.25	60.5	163.25	179	161	160.5	162.25	162.25	527.25	511.25	496	527.75	512	512
524	490	490.5	506.75	490.5	490.25	523.5	508	491.75	507.5	489.75	489.75	507.75	474.5	490.25	492.75	490.75	493
76.5	78.25	61.25	60.5	76.5	60.75	161.5	160.75	160.5	160.25	178.75	162	511.5	527.5	512.5	528.25	512.25	509.75
492.5	490.5	473.75	508.25	492.25	474.25	507.5	508	489.5	508	491.5	490.25	508	474.25	490	490.25	474.75	493
77	76.5	76.5	61	77	78.25	161.5	176.5	162.25	162.25	176	161.75	529.75	511.5	511.75	530	511.25	511.5
508	492.5	474.75	508	492.25	490.5	507.5	490	490.25	507.75	492	490.25	489.75	492.5	492.75	490.5	491.5	491.25
77	77	78.25	60.75	59.75	61.25	161.25	162.75	160.25	161	144.5	160.25	530	512.25	512	527.75	511.75	511.75
474	490.25	474.75	508.25	490.75	489.75	505.5	506	492	507	489.75	492	473.5	489.75	490.25	493	491	491
76.5	78.5	60.25	77	76.5	60.25	163.25	162.75	145	178.25	162.25	160.25	529.5	513	512.5	528.25	512	512.25
508.5	490.25	490.5	489.75	492.5	492.25	489.5	506	489.5	490	489.75	492	490	490.75	490	490	490.5	490.25
61.25	78	61.25	78.5	77	61	179	194.25	162.25	178.75	179	177.75	529.75	512	511.75	529.5	512.5	512.75
508	491	489.75	490.25	490	474	489.75	508.25	490	491.5	491.25	490.25	489.75	490	474.5	491.25	490.5	490
92	76.5	60.5	76.5	78.5	76.5	179	160.5	160.5	176.25	160.75	160.25	530	513.5	511.75	528.25	512.5	512.5
508.75	492.5	492.5	492.5	490.25	492.25	490	508.25	492	491.75	489.5	492	473.5	490.25	492.75	490.25	490.25	490.25
61	77	60.25	76.75	60.5	77	161.25	160.75	160.75	177.75	162.25	160.25	529.5	511.75	511.75	529.75	496	512.25
508	490	490.5	492.25	492.25	490	507.5	508	491.75	490.25	489.75	491.75	490	492.25	490.5	490.5	491	490.75
94	78.25	44.25	77	77.25	60	161.5	195.25	161	178.5	162.25	160.5	529.75	493.5	512.5	528	512.25	511.75
525.25	490.5	507	489.75	489.75	477	489.5	489.75	489.5	489.75	490	491.75	489.75	492.25	490	493	490.5	493
76.75	76.5	44.75	78.5	78.5	76.5	163	162.5	162.5	178.75	178.75	160.75	530	512.25	511.75	528	512.5	511.5
490	492.5	508	506.5	474.25	474	505.75	506.25	489.75	491.5	491.5	491.5	473.75	489.75	492.75	490.25	490.25	491.25
78.25	76.75	60.75	60.25	76.75	76.5	162.75	162.25	162	176	176	160.75	529.25	513.25	511.5	528	512.75	511.75
506.75	508	490.25	508.5	492.5	474.5	490.25	506.5	490.25	508	491.75	491.5	490.25	490.25	490.75	492.75	490.25	506.75
78.5	76.75	61	60.75	59.75	78.5	195.25	179	160.25	162	144.75	160.75	529.5	511.75	495.5	528.5	512.5	512.5
490.5	508.25	474	508	490.75	490	489.25	523.5	492	508.25	489.5	491.75	490	492.25	490.75	490	490.25	490.25
76.5	76.5	76.25	61	76.5	61	179.5	178.5	160.75	160.5	162.25	160.25	529.75	493.5	512.5	529.75	512.5	512.25
492.75	508.25	474.75	508	492.5	474	505.75	524.25	473.75	507.25	490	489.5	508	492.25	490	491	490.25	490.75
60.25	61.25	78.75	60.5	77	78.25	179.25	144.5	162.25	160.75	178.75	162.25	527.25	512.25	512	528	496.5	511.75
506.75	490	474.25	506.5	490	474.75	489.5	506.25	490	507.5	491.5	508	508	490	490.5	490.5	490.25	493.25
78.25	78.5	60.5	78.75	78.5	77	162.75	179.25	160.5	160.25	160.5	160.75	511.5	513.25	513.25	530	512.75	509.5
506.75	490.25	490.25	490	490	507.5	506	507.75	492	508	489.75	491.5	492	490.25	491	490.5	490.25	493
78.5	76.25	61	78.25	61	60.75	162.5	194.25	160.75	162.25	162.25	160.5	512	511.75	512.25	528	512.75	511.75
474.5	492.75	492.5	490.5	492.25	490.25	490.5	490.25	491.75	507.75	489.75	489.75	507.5	508	490	492.75	490	491
77	76.75	57.75	76.5	76.75	60.75	161.25	160.75	161	176.25	162.25	162.25	511.75	512	512.25	528.25	512.5	512
508	492.5	492.75	492.75	490	474	507.5	508	489.5	491.75	489.75	489.75	507.75	474	474.25	490.25	490.5	490.75
76.75	76.5	60.75	76.75	78.25	78.25	161.5	160.75	162.5	178.5	179	162.25	511.5	511.5	512.25	527.75	512	512.5
490.25	490.25	490.25	490	490.25	474.75	507.5	508	489.75	489.75	491.5	489.75	492.25	492.5	490.25	493	490.75	490.25
78.5	78.25	44.5	78.75	78.25	77	161.25	195	162	179	176	162	512	495.25	511.5	528.25	512	512.75
490.25	490.5	508.5	490	490.5	473.5	505.5	489.75	490.25	491.25	491.75	490.25	507.5	490.5	493	490.25	474.75	490
76.5	76.5	42.75	78.25	61	76.5	178.75	179	160.5	176.25	160.5	161.75	511.75	512	511.75	529.5	512.5	512.5
526.75	492.75	508	506.75	490	474.75	490.25	507.75	492	491.75	473.75	490.25	507.75	492.25	490.25	491	490.25	490.25
59.75	77	61	60.5	60.5	78.5	179	161	160.75	177.75	162.25	160.25	511.75	511.25	512.5	528.5	512.25	512.25
507	490	490	508.25	492.5	474	507.5	507.75	491.75	490.25	490	492	492	490.5	490.25	508.25	490.75	490.75
78.25	78.25	60.75	61.25	77	76.75	176.5	176.75	142.25	178.75	194	178.25	512	511.75	511.5	512	512	511.75
507	490.5	474.25	507.75	490	474.25	492.5	490.25	492	489.5	476.25	490	507.5	492.25	492.75	506.5	490.75	493.25
78.25	76.25	78.25	60.5	78.5	78.25	161.25	196	160.5	178.75	160.5	162	512	511.5	493.75	512	511.75	509.5
506.75	492.75	475	508.5	490.25	490.5	489.25	506.25	492	507.25	489.5	490	507.5	490.25	493	508.5	493.25	493.25
78.25	76.75	76.75	58	60.5	61.25	179.75	162.25	161	178.5	162.25	160.25	511.75	511.75	511.25	512.5	511.25	528.25
506.75	508	474	508.75	492.5	473.75	505.5	506.5	491.75	507.75	490	492	507.75	474.25	490.75	506.25	491.5	490.25
60.25	76.75	61	60.5	77	76.25	163	194.75	160.5	160.75	162	160.25	529.25	511.5	512.5	511.75	494	512.5
508.5	508.25	490	508.25	489.75	492.5	505.75	492.25	489.5	507.25	490	492	506.5	508.25	490	508.75	490.75	490.25
76.25	61	60.5	76.5	78.5	60.75	163	176.5	162.25	160.25	178.75	160.25	529.5	511.75	512.25	512.5	512	496.25
508.75	508	492.5	492.5	490.25	490	505.75	508	490.25	507.75	491.75	492	492	474.5	490.5	508.25	491	506.5
61	60.5	60.25	76.75	78	60.75	163	160.75	160.25	162.25	176	160.5	511.5	513	511.5	511.5	511.75	512
508	490.5	490.5	492.25	490.75	508.25	489.75	508	492	508.25	491.75	491.75	489.75	490.75	492.75	507	493	491
76.75	76.25	61.25	76.75	61	61	178.75	178.25	160.75	160.5	160.75	160.75	530	512	512	512.25	511.5	511.75
508.25	492.75	490	490	490	490	490	506.5	491.75	507.25	491.5	491.5	507.5	474	474.5	508.5	491.25	493
60.75	76.75	44.75	78.25	60.5	60	178.75	162	161	160.5	160.75	160.5	545.75	511.75	511.75	511.75	511.75	511.5
508.5	490.25	508.25	490.5	508.25	492.5	524.25	506.5	489.5	507.5	473.25	489.75	489.75	492.25	490.5	506.75	491	491.25
76.75	78.5	42.5	76.5	61	61	161.25	162.25	162.5	160.25	178.75	162.25	530	511.75	512.5	512	512	511.75
508.25	490.25	508.25	492.5	490	490	505.5	506.5	473.75	508.25	489.75	489.75	507.5	490	490	508.5	475	491
60	78.25	61.25	76.75	78.75	60.5	163	194.75	160.75	178.5	162.25	178.75	527.5	511.75	511.75	512.25	511.25	512
507	490.75	489.75	508	490	492.25	505.75	492.25	491.75	491.5	489.75	491.5	508	492.25	492.75	506.5	491.25	490.5
78.25	76.5	60.5	61	60.75	60.5	163	176.5	161	176	162.25	160.75	511.25	512	511.5	511.75	512	512.5
506.75	492.5	474.5	508.25	492.25	490.25	489.75	508	489.5	508	489.75	489.5	508.25	490	490.75	508.75	490.75	490.5
78.25	77	78.5	60	77	61	160.75	160.75	162.5	162.25	162.25	162.25	530	511.5	512.25	512.5	512.25	512.75
490.5	490	474.5	506.75	489.75	492	508	508	489.75	508	490	489.75	523.5	492.5	490.25	508.5	490.5	490
76.5	78.25	77	60.25	78.5	60	161	178.25	162	160.75	178.75	162.25	511.25	512.25	512.25	511	512.5	512.5
508.5	490.5	474	508.5	490.25	490.75	490.25	506.25	490.25	507.25	489.5	490	508.25	489.75	474.25	507.25	490.25	490.25
76.5	76.5	61	61	78.25	61	178.75	162.25	160.5	160.5	178.25	162	530	496	512.5	512.5	512.75	512.25
492.75	492.5	490	507.75	490.5	489.75	489.75	490.5	491.75	507.5	491.75	490	507.5	507.75	490	508.25	490	490.5
110.5	76.75	60.25	76.75	61.25	78.75	179.25	195	160.75	162	160.75	160.25	512	495.75	511.75	511.75	496.25	512.25
508.75	490.5	492.75	492.5	489.75	474	489.5	508	491.75	506.5	491.5	492	491.75	490	492.75	506.75	490.75	490.75
76.5	78.5	60.25	77	78.5	76.75	163	160.75	161	162.25	160.75	160.25	511.5	512	511.75	512	512.25	511.75
490	490	490.5	489.75	490.25	492.25	505.75	506	489.5	507.5	491.5	508	507.75	492.25	490.5	508.5	490.5	493.25
78.25	78.25	61	78.5	76.25	60	162.75	178.5	162.5	160.75	160.5	162	512	511.75	512.5	512.25	512.5	511.25
506.75	506.75	490.25	490.25	492.75	490.75	506	508	489.75	507.25	489.5	490	507.5	490	490	506.5	490.25	491.5
78.25	78.5	44.75	76.25	76.5	61	162.75	178.25	144.5	178.5	162.25	162	512	511.75	512	511.75	512.75	511.75
490.75	506.5	508	492.5	492.5	473.75	506.25	506.5	491.75	489.75	490	490.25	491.75	492.25	492.75	508.75	490.25	490.75
76.5	60.25	42.25	76.75	60	76.5	162.25	160.5	161	179	162	160.25	511.5	512	493.75	512.5	512.5	512.25
508.5	492.75	508.75	492.5	474.75	474.5	522.75	508.25	491.5	507	490	492	508	474	490.5	506.25	490.25	490.5
76.5	60.5	60.75	77	77	78.75	163	179	160.75	160.5	162	160.5	511.75	512	513.25	511.75	512.25	512.5
492.75	490.25	490.25	507.75	490	490	489.5	473.75	489.5	507.75	490.25	491.75	507.5	490	491	508.75	474.5	490.25
77	76.5	60.25	60.5	78.5	60.5	179	176.25	162.25	162	178.5	160.75	512.25	513.25	512	512.75	512.75	512.75
490	492.75	492.5	506.5	490	474.25	489.75	508.25	490	508.25	489.75	491.5	489.5	490.25	490.25	508.25	490	490
78.25	76.75	60.75	60	78.25	78.5	179	160.5	160.25	160.5	178.5	160.75	513.5	529.5	512.5	511.25	512.75	512.5
506.75	492.5	474.25	508.75	490.75	474.25	489.75	508.25	492	507.5	491.5	491.5	508.25	474.75	490.25	507	490.25	490.25
78.5	76.5	76.75	60.75	61	92.25	179	179	160.5	160.75	160.75	160.75	511.5	511.75	511.75	512.25	512.25	512
506.5	490	474.25	508	490	476.75	490	506	492	507.25	491.5	489.5	523.5	489.75	492.75	508.5	490.5	493
78.5	78.25	60.75	61	78.25	76.75	161.25	178.75	160.75	160.25	160.75	162.25	511.75	511.5	511.5	511.75	512.25	509.75
506.75	490.75	492.5	508	490.5	490	489.75	507.75	491.75	508	489.5	489.75	508	492.5	475	506.75	490.75	493
78.5	76.5	59.75	77	76.25	60.25	162.75	161	160.75	178.75	162.25	162.25	529.5	495.5	511.25	512.25	511.75	511.5
474.5	492.75	491	490	492.5	474.5	506	507.5	489.5	491.5	489.75	490	490	490.25	491	508.5	493.25	491.25
76.75	76.75	60.75	78.5	76.75	78.5	162.75	178.25	162.5	176	162.25	162	529.75	512.25	512.25	512	494.25	511.75
508	490	490.25	490.25	492.25	474	490	490.5	473.75	492	490	508.5	490	492	490.25	506.75	490.25	491
77	78.25	60.5	78.25	60.25	76.75	178.5	176.5	161	178	162	160.25	513	511.5	512.25	511.75	512.25	528.25
490.25	490.5	492.5	490.5	490.5	492.25	490.25	508.25	491.75	508.25	490	489.75	490.5	490.25	490.25	508.75	490.5	490.5
78.5	76.5	42.5	76.75	61	60.25	178.5	160.5	160.75	160.5	160.25	162	529.25	511.75	511.75	512.25	512	512
490.25	492.75	508.25	492.25	507.75	474.5	490.25	508.25	489.5	507.25	492	490	490.25	492.5	492.75	506.5	491	490.75
95	76.75	44	77	60.75	76.75	161.5	179	162.25	160.75	178.25	162	529.5	511.5	511.75	511.5	511.75	512
490.25	490.25	507	490	490.25	474	507.5	489.75	490	507.5	490	490	490	490.25	490.5	508.75	493	493.25
76.25	78.5	60.5	78.5	78.25	78.25	176.5	178.75	160.25	160.25	178.75	160.25	511.25	511.75	495.75	512.75	511.5	509.5
508.75	508.5	492.5	508.5	490.5	474.5	492.25	506	492	508	491.25	492	492.25	492.25	490.75	508.25	491.25	493
60.75	76.75	60.25	59.75	61	77	161.5	178.75	160.5	162.25	160.75	160.25	529.25	511.75	512.25	511.25	511.75	511.75
508.25	490	474.75	507	490	507.75	507.5	490	492	507.75	489.5	492	490.25	490.25	490.25	507.25	473.25	490.75
76.75	78.25	77	60.5	78.5	42.25	161.25	196	160.75	161	162.5	160.5	529.5	496	512	527.75	511.75	512.25
508.25	490.75	473.75	508.25	490.25	492.5	505.5	490.5	491.75	507	489.75	491.75	490.25	490	490.5	493	493	490.5
76.5	60.75	76.5	61.25	78	76.5	163	161	160.75	178.5	178.5	160.75	511.25	511.25	511.5	528.5	509.75	512.5
474.5	490.25	474.5	507.75	490.75	474.5	505.75	507.5	489.5	489.75	491.5	491.75	492.25	492.5	492.75	490	493	490.25
78.25	60.5	60.5	60.5	76.75	78.25	179	178.25	162.25	179	144	160.75	527.25	512.5	512	529.5	511.75	512.75
524.75	492.75	492.5	508.5	492.25	474.5	507.5	506.5	490	491.25	490.25	491.5	492.25	489.75	490.5	491	491	490
77	76.75	60.5	58	60.25	76.75	178.5	194.75	160.25	176.25	161.75	160.5	546	513	512.25	528.5	512	512.75
490	490	490.25	508.75	490.5	492.25	490.5	508	476.5	507.75	490.25	507.5	489.75	506.75	474	490.25	490.75	490.25
78.5	78.25	61.25	78.25	76.5	59.75	176.5	160.5	160.5	162	160.25	160.75	529.75	496.25	512.75	529.75	512.25	512.25
506.5	490.5	490	490.5	492.5	475	508	524.25	489.75	508.25	492	491.75	507.5	473.75	490	491	490.5	490.5
78.5	76.5	60	76.5	76.75	77	160.75	162.25	162.25	160.5	178.25	160.5	512	511.75	511.75	528.25	512.5	512.25
490.5	492.75	492.75	492.5	492.25	473.75	508	506.25	489.75	507.25	490	491.75	507.5	492.25	492.75	490.5	474.25	490.75
76.25	76.75	42.25	76.75	76.75	76.5	179	179	162.25	160.75	178.75	160.25	511.75	511.75	511.5	529.75	512	511.75
492.75	490.25	508.75	490.25	490	508.25	506	489.75	490.25	507.5	491.5	489.75	508	490	490.75	490.75	491	493
77	78.5	44.5	78.75	44.75	44.5	162.75	162.5	160.25	160.25	160.5	162.25	529.25	511.75	512.25	528.25	512	511.5
508	490.25	508.75	490	490.25	508.5	506	506	492	508	489.5	489.75	524.25	508.25	490.25	490.5	490.75	491.25
76.75	76.25	59.75	78.25	78.25	60	162.75	162.75	160.75	162.25	162.25	162	529	496	512	530	512.5	511.75
508.25	492.75	490.75	490.5	490.5	475	506	506	491.75	507.75	490	490.25	490.5	474	490.5	490.75	490.25	490.75
76.75	76.5	61	76.5	76.25	76.75	162.5	196	161	176.25	178.75	160.25	529.25	527.5	496.25	528	512.75	512.25
508	492.75	490	508.5	492.5	489.75	490.25	490.5	489.5	491.75	491.5	492	490.25	492.5	490.25	490.75	490	490.5
76.75	76.5	60.75	61	76.75	60.25	161	195	162.5	178.25	143.75	160.25	529.5	512	511.75	530	512.75	512.75
524.5	508.25	474.25	507.75	492.25	492.5	507.75	507.75	489.75	490	490	492	490	474	492.75	490.5	474.25	490.25
78.25	77	78.25	61	60.25	60.75	178.5	161	162	178.75	160.25	160.5	511.5	512.25	511.5	528.25	512.25	512.75
506.75	489.75	475	508.25	490.5	474	472.5	507.5	474.25	507.25	492	491.75	508.25	489.75	490.75	490.75	490.5	490
78.5	78.5	60	60	76.5	76.75	179.25	194.5	161	160.5	160.25	160.75	529.75	513.25	512.5	530	512.5	512.5
490.25	506.5	490.5	506.75	492.5	474.25	507.5	490	491.5	507.5	492	491.5	507.75	490.75	490	490.5	490.25	490.25
76.25	78.75	61.25	60.5	76.75	78.25	161.25	160.5	160.5	160.25	178	160.75	527.25	512.25	512	528	512.75	529.75
508.75	508.5	489.75	508.25	492	490.5	489.5	508	489.75	508.25	490	489.75	492.25	489.75	490.5	491	490	491.25
78	58	60.5	76.25	77	61	162.5	160.5	162.25	162.25	178.75	162.25	512	513.25	511.75	530	512.5	512
491	508.75	492.5	492.75	489.75	492	524.5	508.25	490	507.75	489.75	489.75	507.5	490.75	474.75	490.5	490.5	490.75
76.75	60.75	60.5	76.75	60.5	58	161	194.75	160.25	160.75	162.25	178.75	511.75	495.75	511.75	528	512.25	512.25
492.5	492.5	490.25	492.25	492.25	476.75	505.75	492	492	507.25	489.75	491.5	507.75	490.25	493	490.75	490.5	490.5
59.75	76.5	44.5	76.75	77	76.75	163	176.5	160.5	160.25	162.25	160.5	511.75	511.75	511.5	530.25	512	512.5
507	490	506.75	490	474	490	505.75	507.75	492	508	489.75	489.75	492	508	490.75	490.25	474.75	490.25
78.25	78.25	44.75	78.5	78	78.5	162.75	178.5	160.75	178.75	179	162.25	512	496	512.25	528.25	512.75	512.75
506.75	490.75	508	490.25	490.75	490.25	489.75	506.25	491.75	491.5	491.25	489.75	507.5	490.25	490	493	490	490
60.5	76.5	60.75	76.5	76.75	60.75	195.5	179	160.5	176	160.75	162.25	527.5	511.75	512.5	528	512.5	512.5
524.5	492.75	490	492.5	492.25	474	473.5	507.5	489.75	491.75	489.5	490	508	492.25	490.25	490.25	490.5	490.25
78.5	77	61	76.75	60.25	78.25	178.75	161	162.25	178	144	161.75	511.5	511.75	511.75	528	512	512.25
506.5	489.75	492.25	508	490.5	474.75	490	507.5	490	508.5	492	490.25	508.25	490	492.75	493	491	490.75
60.25	78.5	60	61	76.25	77	161	161	162	160.25	160.25	160.5	529.75	511.75	493.75	528	511.75	511.75
508.5	490.5	475	508.25	492.5	473.5	507.75	507.5	474.5	507.5	492	491.75	489.75	492.5	492.75	490.5	493.25	493.25
110.75	76.25	76.75	60	76.75	76.5	161	195.25	160.75	160.75	178	160.5	530	511.75	511.5	528	509.5	509.5
492.5	492.75	473.75	506.75	492.25	492.5	507.75	507.5	489.5	507.25	490	491.75	489.75	474	490.75	493	493	493
60	76.75	61.25	60.25	77	60.75	161.25	161.25	162.5	160.25	178.75	160.5	513.25	512.5	512.5	528.25	494.25	511.75
506.75	490.25	490	508.5	490	474	507.5	507.25	489.75	508	489.5	491.75	490.25	489.5	490	490	490.5	491
78.25	78.75	60.5	60.75	60.25	76.5	161.5	161.25	162	162.25	162.5	160.75	529.5	513.25	512.25	528.25	512	512
506.75	508.25	492.5	508	492.25	474.5	507.5	507.5	490.25	508	489.75	507.25	490	490.75	490.25	493	491	490.75
60.5	76.75	60	76.75	77	78.25	161.25	194.75	160.5	160.75	162	160.25	529.75	512.25	511.75	528	511.75	512.25
508.5	490	490.75	492.25	492.25	474.5	507.5	489.75	492	507.25	490	492	473.75	490	492.75	490.5	493	490.5
76.25	60.75	61	77	76.75	77	176.5	160.5	160.75	178	178.75	160.5	529.25	530	512	528	511.5	512.75
508.75	492.5	490	490	489.75	507.5	492.25	508.25	491.75	490	491.5	491.75	506.5	473.75	474.5	493	491.25	490
76.25	60	44.75	78.5	78.5	61	194.75	178.75	160.75	178.75	160.5	161	530	512.25	511.75	528	511.75	513
492.75	490.75	508.25	490.25	490.25	474	506	489.75	489.5	507.5	489.75	491.5	507.25	490	490.5	490.25	491	490
76.75	76.5	42.5	76.25	44.5	76.25	179.25	195	162.5	160.5	144	160.75	512	513.25	512.5	528	512	512.5
508	492.5	508.25	492.75	490.5	474.5	507.75	507.75	489.75	507.5	508	489.5	507.75	474.5	490	493	475	490.25
76.75	77	61.25	76.5	76.25	78.75	161	160.75	162.25	160.25	144.25	162.25	511.75	511.75	512	528.25	509.75	512.5
492.5	508	490	492.5	492.5	474	507.75	507.75	474	508	491.75	489.75	524	490	492.75	490.25	493	490.5
76.75	60.5	60	77	76.75	76.75	161	178.5	161	162.25	178	162.25	530	511.75	511.25	527.75	511.5	512
508.25	506.5	492.75	507.75	492.25	492.25	505.75	506.25	491.5	507.75	490.25	490	489.75	492.5	491	493.25	491.25	491
77	60.25	60.5	60.5	77	60.25	162.75	194.25	160.75	161	178.5	162	529.75	511.75	512	528.25	512	511.75
489.75	492.75	474.5	506.5	490	474.5	506	508.25	489.5	507	489.75	490.25	507.5	490	490.25	506.5	490.75	493
78.5	76.75	76.75	60.25	60	77	162.75	178.75	162.5	160.5	162.25	160.25	529	511.75	496	511.5	512.25	511.5
506.5	490.25	474	508.5	492.5	473.75	523.75	506	489.75	507.75	489.75	491.75	506.75	492.5	490.5	508.75	490.5	491
78.5	78.5	61	60.75	76.75	78	161.25	162.75	162	162	162.25	160.5	513	493.25	512.5	512.75	512.5	528.5
508.5	490.25	492.25	508	492.25	490.5	507.75	508	490.25	508.5	490	491.75	506.5	492.5	490	508.5	490.25	490.25
76.75	78.25	59.75	61.25	77	61.25	161.25	176.5	160.25	176	178.75	160.75	513.25	512.5	511.75	509.5	496	512.25
474	490.5	491	507.75	489.75	473.75	507.5	507.75	492	491.75	507.25	507.5	506.5	489.75	493	508.75	491	490.5
76.75	76.5	60.75	77	78.75	76.25	176.5	160.75	160.75	177.75	160.5	160.25	513.25	530	528.25	512.75	512	512
524.25	492.75	490.25	490	490	474.75	492.25	507.75	491.75	506.5	491.75	492	508.5	489.75	474	508.25	490.75	491
78.5	77	60.5	78.75	60.75	78.5	176.75	195.25	161	162.5	160.5	160.5	511.25	496.5	512.25	511.25	512.25	511.75
490.25	490	492.5	490	492.25	474	490.25	489.5	491.5	507.5	491.5	491.75	508.25	489.75	506.25	507	490.5	493
76.5	78.25	60	78.25	60.25	94.5	163	162.5	160.5	160.75	161	160.75	527.5	513	513.25	512.75	512.5	511.5
508.75	490.5	490.75	490.5	490.5	490.25	505.75	506.25	489.5	507.25	473.25	491.5	507.75	490.75	491.25	508.25	490.25	491.25
76.25	76.25	44	76.75	76.25	61	162.75	162.5	162.5	160.25	162	161	511.75	512.5	512	511.5	512.75	511.75
508.5	492.75	507	492.5	492.5	473.75	489.75	506.25	473.75	508	490	491.5	508	473.5	490.25	507	490	490.75
78.25	76.75	60.5	77	76.75	78	161	179	161	162.25	178.75	160.5	529.5	512.25	512.5	512.5	512.75	512.25
506.75	492.5	492.5	489.75	492.25	475	524	507.5	491.5	508	489.75	489.5	506.25	492.25	490.25	508.25	474.25	490.75
78.25	76.5	60.25	78.75	60	77	162.75	161	161	160.75	162.25	162.5	529.75	511.25	529.75	511.75	512.5	512.25
490.75	508.25	490.5	508.5	490.75	489.75	506	507.5	489.5	507.25	489.75	489.75	492	490.25	490.5	506.75	490.25	490.5
76.5	76.75	61.25	59.75	76.5	60.25	162.5	161	162.25	160.5	162	162	511.5	512.25	512.5	512.5	512.75	512.5
492.5	508	473.75	506.75	492.25	492.5	506.25	507.75	489.75	507.5	490	490	508.25	492.25	490	508.5	490.25	490.25
60.25	77	76.5	60.5	77	60.75	162.5	178	162.25	178.75	178.75	160.25	527.5	511.25	512.25	511.75	512.75	512.25
506.75	508	474.75	508.25	492.25	474	506.25	506.5	490	489.5	489.75	508.25	507.75	490.5	490.5	506.75	490	490.5
78.5	60.5	60.25	61.25	76.5	76.75	179.25	194.5	160.5	178.5	162.25	162.25	529.25	512	496.25	512.25	512.75	512
506.5	506.5	492.5	507.75	490	474	473.75	508	492	507.5	489.75	489.75	490.25	492.25	490	508.5	490.25	490.75
60.25	60.25	60.5	60.5	60.5	78.5	176.5	160.5	160.5	160.25	162.25	162	529.5	511.25	512	512	512.25	512
492.75	492.75	490.5	508.5	492.5	474.5	508.25	508	491.75	508	489.75	490.25	506.5	490.5	492.75	506.75	490.5	493
77	76.75	61	60	77	76.75	160.75	178.75	161	162.25	144.75	161.75	529.75	496	511.5	512	496.5	511.25
508	492.5	490	506.75	489.75	473.75	492.25	506.25	491.5	507.75	491.5	490.25		490	490.75	508.75	490.25	491.25
76.75	76.5	60.25	78.25	78.75	78.25	161	195.75	160.75	161	176	160.25		511.75	512.25	512	512.75	512
508.25	490	492.5	490.5	490	474.75	505.75	490.5	489.5	507	492	492.25		492.5	490.25	506.5	490.25	490.75
76.5	78.25	60.75	76.5	78.25	77	163	160.75	144.25	160.5	178.5	160.25		511.75	512.25	512.25	512.5	512.25
508.25	490.75	490.25	492.5	490.75	473.75	489.5	507.75	492	507.75	489.75	492		490	490.5		490.25	490.5
76.75	76.5	44.5	76.75	61	76.25	160.75	195.25	160.75	162	162.25	160.75		511.75	511.75		512.25	512.5
492.5	492.75	508.75	492.5	473.75	492.5	508.25	489.5	491.5	508.25	490	491.5			492.75		490.5	490.25
110.25	76.75	59.75	76.5	76.5	60.75	178.75	162.5	161	176.25	162	160.75					512.25	512.75
490.5	490	490.75	490	492.5	490	474.25	506.25	489.5	491.75	490	491.5
76.25	78.5	61	78.25	76.75	78.5	176.5	179	162.5	176	178.75	160.5
492.75	490.25	490	490.5	492.25	474.5	508	507.5	489.75	492	489.5	489.75
77	76.5	60.75	76.5	76.75	77	161	176.25	162.25	178.5	162.5	162.25
508	492.75	474.25	508.5	489.75	490	490	508.25	490	507.75	489.75	489.75
76.75	76.75	78.25	61	60.75	60	163	162	160.25	160.75	162	162
492.5	490.25	475	507.75	492.5	492.5	505.75	506.5	492	507	490	508.5
76.5	78.5	60	61	76.75	61	162.75	162.25	160.5	160.5	162	160.25
508.25	508.5	490.5	508	490	473.75	490	506.5	491.75	508	490.25	489.75
110.25	76.75	61.25	60.25	78.5	76.5	178.75	194.5	161	162	160	162.25
474.75	508.25	490	506.75	490.25	474.5	506	508	491.5	508.25	492	489.75
77	76.75	60.25	60	78	78.5	162.75	160.5	161	160.5	194.75	162.25
507.75	508	492.75	508.5	490.75	490	506	508	473.25	507.25	473.5	490
77	60.25	60.25	78.25	61	60.75	179.5	160.5	160.5	160.5	162	160.25
508	506.75	490.5	490.75	490	474.25	489.25	508.25	492	507.5	490	492
76.75	60.25	61	76.5	60.25	95	179.25	178.75	160.5	178.75	162	160.25
492.5	492.75	490	492.25	492.5	473.5	507.75	489.75	492	489.75	490.25	492
76.5	77	45	77	77	78	176.5	162	160.75	178.5	178.5	160.5
490.25	490	507.75	490.25	492.25	475	508	506.5	489.5	491.5	489.75	491.75
78.25	78.5	60.75	78.5	76.5	77	160.75	179.25	162.5	176	162.25	160.5
490.5	490.25	490.25	490	490	489.5	524	489.5	489.75	508	489.75	491.75
76.5	76.25	60.75	78.25	60.5	60.25	162.5	179	162.25	162.25	162.25	160.75
508.5	492.75	492.25	490.5	492.5	476.75	506.25	507.5	489.75	508	490	491.5
61.25	76.75	76.75	76.5	77	76.75	162.25	176.25	160.25	160.75	161.75	160.5
490	492.5	490	508.5	489.75	473.75	506.5		492	507	490.25	507.5
78.25	76.75	60.5	61	78.75	76.5	160.5		160.5	160.5	160.25	160.75
524.75	490	492.5	507.75	490	492.25	508.25		492	507.75	492	491.75
60.25	78.25	60.25	61	78.25	60.75	160.75		160.75	162	178.25	160.75
506.75	490.5	474.75	508	490.5	490	524.25		491.5	508.5	490	491.5
78.5	76.5	77	60.25	61.25	60.5	162.75		144.25		162	160.5
508.5	492.75	473.75	506.75	489.75	474.25			490		490	489.5
92.25	76.75	76.5	60.25	78.5	78.5			160.25		162	162.25
492.75	490.25	492.75	508.5	490.25	490.25			492		490.25	490
76.75	78.5	76.75	76.25	78.25	78.25			160.5
508.25	490.25	474	492.5	490.5	474.5			491.75
60	76.25	76.25	76.75	76.5	77
506.75	508.75	474.75	492.5	492.5	473.5
78.5	78	60.25	77	42.25	76.5
490.25	507	492.5	489.75	492.5	476.75
76.5	60.5	60.75	78.5	76.75	76.75
492.75	508.25	490.25	490.25	492.25	473.5
76.75	61	61	76.5	76.75	76.5
524	490.25	492.25	492.5	490	492.25
78.25	78.25	59.75	76.75	78.5	61
490.75	490.5	490.75	508	490.25	473.75
76.75	76.5	42.25	61	61	76.5
508.25	492.5	508.75	508	490	474.5
76.5	77	44.75	60.5	78.75	78.5
492.75	490	508.5	506.5	490	490
76.75	78.5	60	60.25	78.25	60.75
490	490.5	490.75	508.5	490.5	474.25
78.5	76.25	61	60.75	76.25	78.25
506.75	492.75	474	508	492.5	490.25
78.25	76.75	76.5	61	60.75	78.25
506.75	492.5	492.5	508	490	474.75
78.5	76.5	77	77	60.5	77
506.5	490	490	490	492.5	489.75
78.5	78.25	60	78.5	77	60.25
490.25	490.75	492.75	490.25	490	474.5
78	76.5	60.5	78.25	78.5	78.75
507	508.5	490.25	490.5	490	474
60.5	61	44.5	76.75	60.75	76.5
508.25	508	508.75	492.25	492.5	474.25
111	77	42.75	77.25	76.75	60.5
490.25	490.25	508	489.75	490	492.25
78.5	60	60.75	78.75	78.5	60.75
490.25	492.75	508.5	508.25	490	490
76.25	60.5	42.5	58	78.25	78.25
508.75	490.5	508	508.75	490.75	474.75
	61	61.25	60.5	61	76.75
	490	490	508.25	489.75	490
	60.5	60.5	61.25	78.5	78.75
	492.5	508.25		490.25	489.75
	77	61.25		78.25	60.5
	490	489.75		490.5	474.5
	78.75	78.5		76.5	78.5
	490	490.25		474.5	474
	78.25	61.25		60.25	77
		490		492.5	492.25
		60.25		76.75	60
		508.5		492.25	474.5
		60.75		76.75	77
		492.5			473.75
		59.75			76.25
