# Supplementary material for: Presentation and response timing accuracy in Adobe Flash and HTML5/JavaScript Web experiments
Source: Behav Res Methods. 2014 Jun 6;47(2):309–27. doi: 10.3758/s13428-014-0471-1 (PMC4427652; doi:10.3758/s13428-014-0471-1)
Supplement: Supplementary file 1 — (ZIP 1.07 MB) [file 13428_2014_471_MOESM1_ESM.zip › Supplementary/Data/DSC-HP-R.csv]

fl1	js1	fl2	js2	fl3	js3
2076.75	2075.00	1869.00	1463.00	1627.00	315.25
159.25	160.25	160.00	159.50	143.00	160.00
494.50	493.50	494.00	511.50	494.75	494.25
159.50	160.75	160.00	159.50	159.50	159.75
494.75	493.75	494.25	494.50	494.75	494.25
159.50	160.25	159.75	159.50	159.25	159.75
494.75	493.75	494.25	495.00	494.75	511.00
176.00	160.50	160.00	159.25	176.25	160.00
494.75	493.50	494.00	494.25	494.75	494.50
142.50	160.50	160.00	159.75	176.00	159.50
494.75	493.75	494.25	494.75	477.75	494.25
159.50	160.25	160.00	159.25	159.50	160.00
494.50	510.50	494.25	494.50	494.75	494.25
159.50	143.75	176.50	159.75	159.50	159.75
494.75	510.25	494.00	494.75	494.50	494.25
176.25	143.75	160.00	159.25	159.50	160.00
494.50	510.50	477.50	511.25	494.75	494.00
159.50	160.50	176.75	159.50	142.75	160.00
494.50	493.50	494.25	478.00	494.75	511.00
159.75	160.50	160.00	159.50	159.25	143.00
477.75	493.75	494.00	494.75	494.75	511.00
176.25	160.50	160.00	159.25	159.25	143.25
478.00	493.50	494.25	511.75	494.75	511.25
192.75	160.50	159.75	142.50	159.50	159.50
494.75	493.75	494.25	494.50	494.50	494.25
159.50	160.25	160.00	159.50	159.50	160.00
478.00	493.75	494.00	511.75	478.00	494.25
159.25	160.50	160.00	159.25	159.50	159.75
477.50	493.75	494.25	494.50	494.75	494.25
176.75	160.25	176.75	159.50	159.25	160.00
477.75	493.75	494.00	494.75	494.75	494.25
193.00	160.50	160.00	159.25	159.25	159.75
477.75	493.75	494.25	495.00	494.75	494.25
193.25	160.25	159.75	159.25	159.50	159.75
477.75	493.75	494.25	494.75	494.50	494.25
159.50	160.50	160.00	159.25	142.75	160.00
477.75	510.50	494.00	478.25	494.50	511.00
176.25	160.25	160.00	176.00	159.75	159.75
478.00	493.75	494.25	494.50	494.50	494.25
193.00	143.50	160.00	159.50	159.50	160.00
478.00	510.25	494.25	478.00	494.50	494.00
176.00	160.75	159.75	176.25	159.50	160.00
477.75	493.75	494.00	494.75	494.75	494.25
159.75	160.25	160.00	159.25	142.75	160.00
494.75	493.75	494.25	494.50	494.50	494.25
159.25	160.50	176.75	159.50	159.50	159.75
494.75	493.25	494.25	495.00	495.00	494.25
176.25	160.75	159.75	159.25	159.25	159.75
494.75	493.50	494.25	494.75	494.75	494.25
176.00	160.75	160.00	159.25	159.25	160.00
478.00	493.75	494.25	494.25	494.50	494.50
159.25	160.25	159.75	160.00	142.75	159.50
494.75	493.50	494.25	477.75	494.75	494.25
159.50	160.50	160.00	176.25	159.50	159.75
494.75	493.50	493.75	494.50	494.50	494.50
176.00	160.75	160.25	159.75	159.50	159.75
494.75	493.75	494.25	477.75	495.00	494.25
159.50	160.25	159.75	176.25	159.25	159.75
494.75	493.75	494.25	494.50	494.50	494.50
142.50	160.50	160.00	159.50	142.75	159.75
494.75	493.50	493.75	511.50	494.75	494.25
159.25	160.50	177.00	159.50	159.25	159.75
495.00	493.75	494.25	494.75	495.00	494.25
176.00	160.25	160.00	159.25	159.25	160.00
494.75	493.75	494.25	494.75	494.75	494.25
176.00	160.50	159.75	159.50	159.25	159.75
478.00	493.75	494.25	478.00	494.75	494.50
159.50	160.25	160.00	176.00	142.50	159.50
495.00	493.75	494.00	494.50	495.00	494.25
159.00	160.50	160.00	159.50	159.25	160.00
495.00	493.75	494.25	494.75	494.75	511.00
176.00	160.25	159.75	159.50	159.25	159.75
494.50	493.75	494.25	494.75	494.75	494.50
159.50	160.25	160.00	159.25	159.50	159.75
495.00	493.75	494.00	494.75	494.75	494.25
142.25	160.50	160.00	159.50	142.50	159.75
478.25	493.75	494.25	494.75	494.75	494.00
176.00	160.25	176.75	159.25	159.25	160.25
477.75	493.75	494.25	494.75	494.75	494.25
193.00	160.50	159.75	159.25	159.50	159.75
478.00	493.75	494.25	494.25	494.75	494.25
193.00	160.25	176.75	160.00	159.25	160.00
478.00	493.75	477.50	494.75	495.00	494.00
159.25	160.25	159.75	159.25	142.50	160.00
478.25	493.75	494.25	494.75	494.75	494.00
176.00	160.50	159.75	159.50	159.25	160.00
477.50	493.50	494.25	511.50	494.50	494.25
193.25	160.50	160.00	142.50	159.50	160.00
478.00	510.50	494.25	494.75	494.75	494.00
176.25	160.50	159.75	176.25	159.50	160.00
478.00	493.75	510.75	494.50	495.00	494.25
159.25	143.50	160.25	159.50	142.25	160.00
494.75	510.50	494.00	494.75	495.00	494.00
159.25	143.75	160.00	159.50	159.25	160.00
494.75	510.00	494.25	478.00	494.75	494.25
176.25	144.00	160.00	176.00	159.25	160.00
478.00	493.75	494.00	477.75	494.75	494.00
192.75	160.25	160.00	176.25	159.25	160.00
478.25	510.50	494.25	478.00	495.00	494.00
159.25	160.50	159.75	176.25	142.50	160.00
494.75	493.75	494.25	478.00	511.50	494.00
159.25	160.25	160.00	176.00	142.50	160.25
478.00	493.75	494.25	477.75	494.75	494.25
193.00	160.50	159.75	176.50	159.25	159.75
477.75	493.75	494.25	477.75	494.75	493.75
176.25	160.25	160.00	176.25	159.50	160.50
494.75	493.75	493.75	477.75	494.75	494.00
142.50	160.50	160.25	176.25	159.25	160.00
494.75	493.50	494.00	478.00	495.00	494.25
159.50	160.50	177.00	176.25	142.50	159.75
478.00	493.75	494.00	478.00	494.75	494.25
192.75	160.25	160.00	176.00	159.25	160.00
494.75	493.75	494.25	477.75	494.75	494.00
176.25	160.50	176.50	176.50	159.25	160.00
477.75	493.25	477.25	494.75	495.25	494.25
159.50	160.75	160.25	159.25	159.00	159.75
494.75	493.75	494.25	494.75	477.75	494.50
159.25	160.25	159.75	159.50	159.50	159.75
494.75	494.00	494.25	494.50	495.00	494.00
176.25	160.25	160.00	159.50	159.25	160.00
494.75	493.75	494.00	494.75	494.50	494.00
159.25	160.25	176.75	159.25	159.50	160.25
478.25	493.75	477.50	494.50	495.00	511.00
159.25	160.50	159.75	159.75	159.00	143.00
478.00	510.50	494.50	477.75	495.00	510.75
176.00	160.25	176.50	176.25	142.50	160.25
478.00	493.75	494.25	477.75	495.00	493.75
176.00	160.50	159.75	176.50	159.00	160.25
478.00	493.50	494.25	477.75	495.00	494.00
176.25	160.50	176.75	176.25	159.00	160.25
494.75	494.00	494.25	477.75	495.25	494.00
176.00	160.25	143.00	193.00	159.00	160.00
478.00	493.50	494.25	494.75	494.25	494.25
159.50	160.50	160.00	159.50	143.00	159.75
478.00	493.50	494.00	477.75	495.00	494.25
176.00	160.50	160.00	176.25	159.25	160.00
478.00	494.00	494.25	478.00	495.00	494.00
193.00	160.25	176.75	176.25	159.00	160.00
478.00	493.50	494.00	477.75	494.75	494.25
176.00	160.50	143.25	176.25	159.25	159.75
478.00	493.75	493.50	478.00	495.00	494.25
159.25	160.50	177.25	176.25	142.50	160.00
494.75	493.50	494.50	478.00	494.50	494.25
176.25	160.50	159.75	176.00	159.50	159.75
494.75	493.75	494.25	478.00	495.00	494.25
176.00	160.50	176.50	176.00	159.25	160.00
478.00	493.50	494.00	477.75	495.00	494.00
176.25	160.50	143.50	176.50	159.00	160.00
477.75	493.75	494.00	478.00	494.25	494.00
159.50	160.25	160.00	176.00	143.00	160.25
494.75	493.25	494.25	477.75	494.50	494.00
159.50	161.00	159.75	176.50	159.75	160.00
478.00	493.75	494.25	478.00	495.00	494.25
192.75	160.25	176.75	176.00	159.00	160.00
478.00	493.50	477.25	494.75	495.00	494.00
159.25	160.75	160.00	159.50	159.25	160.00
477.75	493.50	494.25	494.50	494.75	494.00
176.50	160.50	176.75	159.50	159.25	160.00
478.00	493.50	494.25	494.75	478.25	494.25
192.75	160.50	159.75	159.25	159.25	160.00
478.00	493.75	494.00	494.50	494.75	494.00
193.00	160.50	177.00	159.75	159.25	160.00
494.75	493.50	494.25	478.00	494.75	494.00
159.25	160.50	143.00	176.00	159.25	160.00
494.50	493.75	494.25	478.00	494.75	494.50
143.00	160.50	159.75	176.25	142.75	159.75
477.75	493.50	494.25	477.75	495.00	494.00
176.25	160.50	160.00	176.25	159.00	160.00
478.00	493.50	494.00	477.75	494.50	494.25
192.75	160.50	176.75	176.25	159.50	160.00
478.00	493.75	494.25	478.00	494.75	494.25
176.25	160.50	143.25	176.25	159.50	159.75
461.25	493.50	494.00	477.75	494.50	494.25
176.00	160.50	176.75	176.25	159.50	160.00
477.75	494.00	494.25	478.00	478.25	494.00
193.25	160.25	160.00	176.25	159.25	160.00
477.75	493.75	494.25	477.75	494.75	494.00
193.00	160.25	176.50	176.25	159.25	160.00
478.00	493.75	494.25	478.00	494.75	494.25
159.50	160.50	143.00	176.00	159.25	160.00
494.50	493.50	494.25	494.75	495.00	494.25
142.75	160.50	160.00	159.50	142.50	159.75
494.75	493.50	494.00	494.50	494.75	494.25
176.00	160.50	160.00	159.50	159.25	160.00
477.75	494.00	494.50	494.75	494.75	494.00
193.25	160.25	176.50	159.50	159.25	160.00
478.00	493.50	494.25	494.50	494.75	494.25
159.25	160.50	143.00	159.50	159.50	160.00
494.75	493.50	494.25	477.75	494.75	494.00
159.50	160.75	176.50	176.25	159.25	160.00
477.25	493.75	494.50	477.75	478.00	494.00
193.50	160.25	159.75	176.50	159.50	160.00
477.75	493.75	494.25	478.00	495.00	494.00
193.25	160.25	176.50	176.00	159.00	160.25
477.75	493.50	494.25	477.75	495.00	494.25
159.50	160.75	143.25	176.50	159.25	159.75
494.50	493.75	494.00	494.25	494.75	494.50
159.50	160.25	160.00	159.75	159.25	159.75
477.75	493.75	494.50	494.75	478.00	494.00
176.50	160.25	159.75	176.25	159.25	160.00
477.75	494.00	494.00	477.50	494.50	494.25
193.00	160.25	176.75	176.50	159.75	159.75
478.00	510.50	494.00	477.75	494.75	494.25
176.25	143.75	143.25	176.50	159.25	160.00
461.00	510.25	494.25	477.50	494.75	494.00
159.50	143.75	176.75	176.50	159.25	160.00
494.50	493.75	494.25	478.00	495.25	494.25
193.00	160.25	159.75	176.00	142.25	159.75
477.75	493.75	494.00	478.00	494.75	494.50
193.25	160.50	177.00	176.25	159.25	159.75
477.75	510.25	494.25	477.75	495.00	494.25
176.25	143.75	143.00	176.25	159.25	159.75
478.00	493.75	494.25	477.75	494.75	494.25
159.50	160.50	159.75	176.50	159.25	160.00
477.75	510.25	494.50	477.75	494.75	494.25
176.25	143.75	159.75	176.25	142.50	159.75
478.00	510.50	494.25	477.75	495.00	494.50
193.00	160.50	176.50	176.25	159.25	159.75
477.75	493.50	494.50	477.75	494.75	494.25
176.25	143.75	143.00	176.50	159.25	159.75
478.00	510.25	494.25	477.75	495.00	494.25
159.25	143.75	176.50	176.25	159.25	159.75
478.00	510.75	494.25	477.75	494.75	494.50
193.00	143.25	160.00	176.50	142.50	159.75
477.75	494.00	494.25	477.75	494.75	494.00
193.25	177.00	176.50	176.25	159.25	160.00
477.75	493.75	494.50	477.75	495.25	494.50
176.25	143.75	142.75	176.25	159.00	159.75
477.75	510.25	494.25	478.00	494.75	494.25
159.50	143.75	160.00	176.25	159.25	159.75
477.75	510.50	494.25	477.75	494.75	494.25
176.25	160.25	159.75	176.25	142.50	160.00
478.00	493.75	494.25	477.75	495.25	494.25
176.25	160.50	176.75	176.50	159.00	159.75
494.75	493.50	494.00	477.75	494.75	494.25
159.25	160.50	160.00	176.25	159.25	159.75
494.75	493.75	477.50	477.50	495.00	494.50
159.50	143.75	176.75	176.50	159.25	159.75
477.75	493.75	494.25	478.00	495.00	494.25
176.25	160.25	159.75	176.25	142.25	159.75
494.75	493.75	494.25	477.50	495.00	494.50
176.25	160.25	176.75	176.75	159.00	159.50
494.50	493.50	494.25	477.75	495.00	494.50
176.25	160.75	159.75	176.25	159.25	159.75
477.75	493.75	494.00	477.75	494.50	494.25
159.50	160.25	143.25	176.25	159.50	159.75
477.75	493.75	494.50	494.50	495.00	494.25
176.50	160.50	159.75	159.75	142.50	160.00
477.75	510.50	494.00	477.50	494.75	494.25
193.00	143.50	176.75	176.50	159.25	159.75
478.00	510.25	494.25	477.75	494.75	494.50
176.25	143.75	143.25	176.25	159.50	159.75
477.75	493.75	494.00	478.00	494.75	494.50
142.75	160.50	176.75	176.25	159.25	159.50
494.50	493.75	494.25	477.50	495.00	494.25
193.25	160.25	176.75	176.50	159.00	160.00
477.75	510.50	494.25	478.00	478.25	494.00
193.00	160.50	159.75	176.25	159.25	160.00
477.75	493.50	494.25	477.50	494.75	494.00
176.50	160.50	159.75	176.50	159.25	160.00
477.75	493.75	477.50	478.00	495.00	494.50
159.50	160.25	160.00	176.00	159.00	159.75
478.00	493.75	494.25	477.75	495.00	494.00
176.00	160.50	159.75	176.50	159.25	160.00
477.50	493.75	494.50	494.50	478.00	494.50
193.50	160.25	176.25	176.25	159.25	159.75
477.75	493.75	494.50	478.00	495.00	494.00
176.25	160.50	159.75	176.25	159.25	160.00
477.50	493.50	477.50	477.75	494.50	494.25
	160.50	176.50	176.25	159.50	159.75
			478.00	495.00	494.25
				159.00	160.00
					494.25
					159.75
