# Supplementary material for: Presentation and response timing accuracy in Adobe Flash and HTML5/JavaScript Web experiments
Source: Behav Res Methods. 2014 Jun 6;47(2):309–27. doi: 10.3758/s13428-014-0471-1 (PMC4427652; doi:10.3758/s13428-014-0471-1)
Supplement: Supplementary file 1 — (ZIP 1.07 MB) [file 13428_2014_471_MOESM1_ESM.zip › Supplementary/Data/DSC-LUC-R.csv]

fl1	js1	fl2	js2	fl3	js3
560.50	274.25	1821.75	678.00	2479.25	611.00
166.75	167.25	167.25	166.50	166.50	182.75
482.75	483.00	483.25	483.00	483.00	483.25
167.25	183.75	183.75	183.50	167.00	167.00
483.00	483.25	483.25	483.50	483.25	483.25
167.25	167.25	167.00	167.00	184.00	167.00
483.00	483.25	483.75	483.25	483.25	483.50
167.25	167.00	183.00	167.00	167.00	166.75
483.25	483.50	483.00	483.50	483.25	483.75
183.75	166.50	167.00	166.75	166.75	166.50
483.50	483.00	483.25	500.50	500.75	499.50
166.50	183.75	184.00	166.25	166.25	167.00
482.75	483.25	483.00	483.00	483.00	483.50
184.00	167.25	167.00	167.00	167.00	167.00
483.00	483.00	483.50	483.50	483.25	483.25
184.25	167.25	166.75	167.00	167.25	167.00
483.00	483.25	482.75	500.00	483.25	483.50
167.00	183.50	167.25	167.00	183.50	183.25
483.50	482.75	483.25	483.50	483.75	484.25
166.75	167.50	183.75	166.50	166.50	166.00
482.75	483.00	483.25	483.00	483.00	483.00
167.25	167.00	167.00	167.25	183.50	167.00
483.00	483.25	483.25	483.00	483.25	483.50
167.25	167.25	183.75	167.25	167.25	167.00
483.00	483.25	483.75	483.25	483.25	483.25
184.00	166.75	166.25	183.75	167.00	167.00
483.25	483.75	483.00	483.25	483.50	483.75
167.00	166.50	183.75	166.75	166.75	166.25
483.75	483.00	483.25	484.00	483.75	483.00
183.00	183.50	167.25	166.25	166.25	183.50
482.75	483.25	483.00	483.00	483.00	483.50
184.00	167.50	167.25	167.00	167.00	167.25
483.00	483.00	483.50	500.00	483.50	483.25
167.50	167.00	166.50	167.25	183.75	167.00
483.00	483.50	483.00	483.25	483.25	500.00
167.25	166.75	183.75	166.75	167.00	166.75
483.25	482.75	483.25	483.75	483.50	484.00
166.75	167.25	167.00	166.50	183.25	149.50
482.75	499.75	483.25	483.00	483.00	483.00
167.50	167.00	183.75	167.00	183.50	183.75
482.75	483.25	483.25	483.25	483.50	466.50
184.00	167.25	167.00	167.00	167.00	183.75
483.00	483.25	483.75	483.25	483.25	483.50
167.50	167.00	183.00	167.25	167.00	183.50
483.00	483.50	483.00	483.25	483.50	467.00
167.00	166.75	167.00	183.50	166.75	166.50
483.75	499.50	483.25	483.75	484.00	483.00
183.00	167.00	167.25	149.75	166.25	166.75
483.00	483.25	483.25	483.00	483.00	483.50
167.00	167.25	167.00	183.50	183.50	167.00
483.25	483.00	483.50	483.50	483.50	500.00
167.50	167.25	183.25	167.25	167.00	167.00
482.75	483.25	483.00	483.00	483.25	483.50
184.00	167.00	167.00	167.00	183.75	166.75
483.25	483.75	483.25	483.50	483.50	484.00
150.25	166.25	183.75	166.75	183.25	166.00
482.75	499.75	483.25	483.00	483.00	483.25
200.50	167.00	167.00	167.00	166.75	166.75
483.00	483.25	483.50	483.25	483.50	483.50
150.75	167.25	183.50	183.75	167.00	183.75
483.00	483.25	483.75	483.25	483.25	483.25
184.00	167.00	166.25	167.00	167.25	167.00
483.00	483.50	483.00	483.25	483.25	483.75
183.75	166.50	167.00	167.00	166.75	183.00
483.75	499.50	483.25	483.75	484.00	466.25
166.50	167.00	167.25	166.50	182.75	167.00
482.75	483.50	483.25	499.50	483.25	483.50
167.25	167.25	183.75	150.25	167.00	167.00
483.00	483.00	483.50	516.75	483.25	500.00
167.50	167.25	166.50	150.50	183.75	167.00
483.00	483.25	483.00	500.00	483.25	483.50
167.00	166.75	183.75	150.25	183.75	166.50
483.50	484.00	483.25	483.50	483.50	484.00
183.50	166.25	167.00	166.75	166.50	166.25
482.75	499.50	483.25	482.75	483.00	483.00
167.25	167.25	183.75	167.25	167.00	167.00
483.00	483.25	483.50	483.00	483.25	483.50
184.00	167.00	166.75	167.00	167.25	183.75
483.00	483.25	483.75	500.00	483.25	483.25
184.00	167.00	166.50	167.25	167.00	166.75
483.00	483.75	482.75	483.25	483.25	483.75
167.00	166.50	167.25	167.00	183.50	166.50
483.75	482.75	483.25	483.75	484.00	483.00
166.50	183.75	183.75	166.25	166.25	183.50
482.75	483.25	483.25	483.00	483.00	466.75
167.25	167.25	167.00	167.00	183.75	183.75
483.00	483.25	483.50	500.00	483.25	483.25
167.50	167.00	183.25	167.25	183.75	183.75
483.00	483.25	466.25	483.00	483.25	466.75
183.75	167.00	184.00	167.00	167.00	166.75
483.50	483.75	483.00	483.50	483.50	484.00
166.75	166.25	183.75	183.50	166.50	166.25
482.75	499.75	466.50	466.25	483.00	483.00
184.00	167.00	184.00	167.00	167.00	167.00
483.00	483.25	466.50	483.25	483.50	483.25
184.00	167.25	183.50	183.75	167.00	183.75
483.00	483.25	483.75	483.25	483.25	483.25
167.25	167.00	166.50	167.00	183.75	167.00
483.25	483.50	483.00	483.50	483.25	483.75
167.00	183.25	183.50	166.75	166.75	166.50
483.50	483.00	466.75	483.75	484.00	483.00
166.50	167.00	184.00	166.50	183.00	166.75
483.00	483.25	466.50	483.00	483.00	483.50
167.00	167.25	183.50	166.75	183.50	167.00
483.25	483.00	483.50	500.00	483.50	500.00
184.00	167.25	183.50	167.25	167.00	167.00
483.00	483.25	466.00	483.25	483.25	483.50
167.25	166.75	184.00	167.00	167.00	166.75
483.25	484.00	483.00	483.50	483.75	483.75
183.50	166.25	167.25	166.75	166.50	166.25
482.75	499.50	483.25	484.00	483.00	483.00
184.00	167.25	167.00	166.00	166.75	167.00
483.00	483.25	483.25	483.00	483.50	483.50
167.25	167.25	167.00	167.25	183.75	167.00
499.75	483.00	500.50	499.75	483.25	500.00
184.00	167.00	166.25	167.25	167.00	167.00
483.00	483.75	483.00	483.25	483.50	483.50
183.75	166.50	167.00	167.00	183.25	166.50
483.75	499.50	483.25	483.75	484.00	483.00
166.50	167.00	184.00	166.25	183.00	167.00
482.75	483.25	483.25	483.00	483.00	483.25
167.25	167.25	167.00	167.00	167.00	167.25
483.00	483.25	483.50	483.25	483.25	499.75
167.50	167.00	183.25	184.00	167.25	167.25
483.00	483.50	482.75	483.25	483.25	483.25
167.00	166.75	167.25	167.00	166.75	166.75
483.50	483.75	483.25	483.50	483.75	484.00
183.50	166.25	167.00	166.50	166.50	166.25
482.75	499.75	483.25	484.00	483.00	483.00
167.25	167.00	167.25	166.25	183.50	167.00
483.00	483.25	483.25	499.75	483.50	500.00
184.00	167.25	183.50	167.00	167.00	167.00
483.00	483.25	483.75	483.25	483.25	483.25
184.00	167.00	166.50	167.00	183.75	167.00
483.00	483.50	482.75	483.50	483.50	483.75
167.00	166.75	183.75	166.75	183.25	166.50
483.75	482.75	483.25	483.75	484.00	483.00
166.50	167.00	167.25	166.50	166.25	167.00
482.75	500.00	483.25	499.50	483.00	483.25
167.25	167.25	183.75	167.00	167.00	167.00
483.00	483.00	483.50	483.50	483.25	500.00
167.50	167.25	166.50	167.00	167.25	167.00
483.00	483.25	483.00	483.25	483.25	483.50
183.75	167.00	167.25	167.00	167.00	166.75
483.50	483.75	483.00	483.50	483.50	483.75
166.75	166.25	167.00	166.75	183.25	166.25
482.75	499.75	483.25	500.75	483.00	483.25
184.00	167.00	184.00	166.00	167.00	166.75
483.00	483.25	483.25	483.00	483.25	483.50
184.00	167.25	166.75	167.00	183.75	167.00
483.00	483.00	483.75	483.50	483.25	500.00
167.25	167.25	183.00	167.00	183.75	167.00
483.25	483.50	483.00	483.25	483.50	483.50
167.00	166.50	167.00	167.00	166.75	166.50
483.50	483.00	483.50	500.25	483.75	483.00
166.50	167.00	183.75	166.50	166.25	167.25
482.75	499.75	483.25	483.00	483.00	483.00
167.25	167.25	167.00	167.00	167.00	167.25
483.25	483.25	483.50	483.25	483.50	483.25
184.00	167.00	166.50	167.25	167.00	183.75
483.00	483.50	483.00	483.25	483.25	483.25
167.25	166.75	167.25	167.00	183.75	166.75
483.25	483.75	483.00	483.50	483.50	484.00
183.50	166.50	183.75	183.25	166.50	166.25
482.75	482.75	483.25	484.00	483.00	483.00
184.00	183.75	167.25	166.25	183.50	167.00
483.00	483.25	483.25	483.00	483.50	483.25
167.25	167.25	183.50	167.00	183.75	184.00
483.00	483.25	483.75	483.25	483.25	483.25
167.25	167.00	166.50	167.25	167.00	166.75
483.25	483.50	483.00	483.25	483.50	483.75
167.00	166.75	183.50	166.75	166.75	166.50
483.75	482.75	483.25	500.50	484.00	483.00
166.25	183.75	167.25	166.50	166.00	167.00
483.00	483.25	483.25	483.00	483.25	483.25
183.75	167.25	167.00	166.75	167.00	183.75
483.25	483.00	483.50	483.50	483.25	483.25
167.25	167.25	166.75	167.25	183.75	167.00
483.00	483.25	482.75	483.00	483.25	483.50
184.00	167.00	184.00	167.00	167.00	166.75
483.25	483.75	483.00	483.50	483.50	483.75
183.50	166.25	167.00	166.75	183.25	166.25
482.75	483.00	483.25	500.75	483.00	483.25
167.25	183.75	184.00	166.00	183.50	166.75
483.00	483.25	483.25	483.00	483.50	483.50
167.25	167.25	166.75	167.00	167.00	167.00
483.00	483.25	484.00	483.50	483.25	500.00
167.25	167.00	183.00	167.00	167.25	167.00
483.25	483.50	482.75	483.25	483.25	483.50
167.00	166.50	167.25	167.00	166.75	166.75
483.75	483.00	483.25	500.25	484.00	482.75
183.00	167.00	167.25	166.50	166.25	167.25
483.00	500.00	483.00	483.00	483.00	483.25
167.00	167.00	167.00	167.00	183.75	167.00
483.25	483.25	483.50	483.25	483.25	483.25
184.00	167.25	183.50	167.25	167.00	183.75
483.00	483.25	482.75	483.25	483.50	483.25
183.75	166.75	167.25	167.00	183.50	167.00
483.50	483.75	483.00	483.50	483.50	483.75
166.75	166.50	183.75	166.75	183.25	166.25
482.75	483.00	483.25	500.50	483.00	483.00
167.25	183.50	167.25	166.25	167.00	167.00
483.00	483.50	483.25	483.00	483.25	483.25
167.25	167.25	183.50	167.00	167.25	167.25
483.25	483.00	484.00	483.25	483.25	500.00
167.25	167.00	166.25	167.25	167.00	166.75
483.25	483.50	483.00	483.25	483.50	483.75
183.50	166.75	167.00	167.00	166.75	166.50
483.75	482.75	483.25	483.50	483.75	483.00
166.50	167.25	167.25	183.25	183.00	167.25
482.75	499.75	483.25	483.00	483.00	483.00
183.75	167.25	183.50	167.00	167.00	167.00
483.25	483.25	483.50	483.25	483.25	483.25
184.00	167.00	166.75	167.25	167.25	183.75
483.00	483.25	482.75	483.00	483.25	483.50
167.25	167.00	184.00	167.25	183.50	166.75
483.50	483.75	483.00	500.00	483.75	483.75
166.50	166.25	167.25	166.75	166.50	166.50
482.75	499.75	483.25	484.00	483.00	483.00
167.50	167.00	183.75	166.00	166.75	167.00
483.00	483.25	483.25	483.25	483.50	483.25
167.25	167.25	167.00	167.00	167.00	167.25
483.00	483.25	483.75	483.25	500.00	499.75
184.00	167.00	166.25	167.00	150.25	167.00
483.25	483.50	483.00	483.50	483.50	483.50
166.75	166.50	167.00	166.75	200.00	166.75
483.75	483.00	483.25	483.75	484.00	484.00
183.25	167.25	184.00	183.25	149.50	166.00
482.75	499.75	483.25	482.75	483.00	483.25
183.75	167.00	167.00	167.00	183.75	167.00
483.25	483.25	483.50	483.25	483.50	483.25
167.25	167.25	183.25	167.25	183.75	167.00
483.00	483.25	482.75	483.25	483.25	500.00
167.25	166.75	167.25	167.00	166.75	167.00
483.50	483.75	483.25	483.50	483.75	483.75
166.75	166.50	183.75	166.75	166.50	166.25
482.75	483.00	483.25	500.50	483.00	483.00
167.25	167.00	167.00	166.25	167.00	167.00
483.00	500.00	483.25	483.00	483.25	483.50
184.00	167.25	167.00	167.00	167.00	167.00
483.00	483.00	483.75	483.25	483.25	500.00
167.25	167.00	166.25	167.25	183.75	167.00
483.25	483.50	483.00	483.25	483.50	483.50
183.50	166.75	183.75	167.00	166.75	166.50
483.75	483.00	483.25	483.50	484.00	484.25
183.25	167.00	167.25	183.25	182.75	166.00
466.00	499.75	483.25	483.00	483.00	483.00
167.25	167.25	183.75	167.00	183.75	167.00
483.00	483.25	483.50	483.25	483.25	483.50
167.50	167.00	166.50	167.25	167.25	183.75
483.00	483.25	483.00	483.00	483.25	483.25
183.75	167.00	183.75	167.25	167.00	166.75
483.50	483.75	483.25	483.25	483.50	483.75
150.00	166.50	167.00	183.50	166.50	166.50
482.75	482.75	483.25	484.00	483.00	483.00
200.75	167.00	167.25	166.25	167.00	167.00
483.00	500.00	483.25	483.00	483.25	483.25
150.50	167.25	166.75	167.00	183.75	167.25
483.25	483.25	483.75	483.25	483.25	483.25
183.75	167.00	183.00	167.25	167.25	183.50
483.25	483.50	483.00	483.25	483.25	483.50
183.75	166.75	167.00	166.75	183.50	166.75
483.75	482.75	483.50	500.25	484.00	484.00
183.00	184.00	183.75	166.75	182.75	166.00
466.00	483.00	483.25	483.00	483.00	483.25
184.00	167.00	167.00	166.75	167.00	167.00
466.50	483.25	483.50	483.50	483.50	483.25
184.00	167.25	183.25	167.00	167.00	183.75
483.00	483.25	483.00	483.25		483.25
150.50	167.00	167.25	167.00		167.00
483.50	483.50		483.50		483.75
200.00	166.50		166.75		166.25
482.75	483.00		500.50		483.25
150.50	167.00		166.25		166.75
	500.00				483.50
					167.00
					500.00
					167.00
					483.50
					166.75
					484.00
					166.00
					483.00
					167.00
					483.50
					167.00
					500.00
					166.75
					483.75
					166.50
					483.00
					167.00
					483.25
					167.25
					499.75
					167.00
					483.50
					166.75
					484.00
					166.25
					483.00
					167.00
					483.25
					167.25
