# Supplementary material for: Presentation and response timing accuracy in Adobe Flash and HTML5/JavaScript Web experiments
Source: Behav Res Methods. 2014 Jun 6;47(2):309–27. doi: 10.3758/s13428-014-0471-1 (PMC4427652; doi:10.3758/s13428-014-0471-1)
Supplement: Supplementary file 1 — (ZIP 1.07 MB) [file 13428_2014_471_MOESM1_ESM.zip › Supplementary/Data/DSC-OFF7-R.csv]

iefl50	iejs50	fffl50	ffjs50	crfl50	crjs50	iefl150	iejs150	fffl150	ffjs150	crfl150	crjs150	iefl500	iejs500	fffl500	ffjs500	crfl500	crjs500
1445.00	1653.75	113.50	774.25	1001.00	1165.00	609.00	544.25	794.00	684.25	708.50	304.00	1183.00	256.00	1368.50	348.75	1319.50	346.75
84.50	67.75	67.75	84.50	51.75	68.00	181.75	198.25	165.25	148.75	165.00	164.75	514.00	514.75	531.00	530.75	513.75	514.50
482.25	482.25	482.25	499.00	481.50	482.00	484.75	501.75	485.00	484.50	485.00	485.25	501.75	485.25	485.75	502.50	485.00	485.50
84.50	101.00	67.75	67.75	85.00	68.00	182.00	164.75	165.00	182.25	165.25	164.75	548.25	498.00	514.25	514.00	515.25	514.50
499.00	499.00	482.25	498.75	481.75	482.00	502.50	502.25	485.00	501.00	485.00	485.50	486.25	485.25	485.75	502.50	484.75	485.50
67.75	67.75	67.75	68.00	68.50	68.00	164.25	197.75	165.00	182.25	164.75	164.50	530.50	531.50	514.25	514.25	515.25	531.25
498.75	498.75	482.25	498.75	481.50	498.75	502.50	502.00	485.00	484.50	485.00	485.50	502.75	468.75	485.75	502.50	486.00	485.50
84.50	67.75	67.75	84.50	68.50	68.00	164.25	164.75	165.00	149.00	165.00	181.00	530.50	514.50	514.25	530.75	514.00	514.50
482.25	515.75	482.25	482.25	481.50	482.00	501.25	501.75	484.75	484.25	485.00	485.75	502.75	485.25	485.75	485.75	486.00	485.50
84.50	84.25	67.75	67.75	68.50	68.00	182.00	198.25	165.25	165.75	165.00	164.25	530.50	514.75	514.25	531.00	514.00	514.50
498.75	482.50	482.25	498.75	464.75	482.00	501.25	485.25	484.50	484.25	485.25	485.50	486.25	485.25	485.75	485.75	484.75	485.25
67.75	84.25	67.75	68.00	68.50	68.00	165.25	164.75	165.50	182.25	165.00	164.50	513.75	531.50	514.25	531.00	515.25	514.75
499.00	482.25	482.25	498.75	481.50	482.00	501.50	518.75	484.50	484.75	484.75	485.50	486.25	485.25	485.75	502.25	484.75	485.50
84.50	84.50	67.75	67.75	68.50	84.50	165.25	181.25	165.50	182.00	165.25	164.50	547.25	514.75	514.25	514.50	515.25	514.50
498.75	482.25	482.25	499.00	481.75	482.00	501.50	518.50	484.75	484.50	485.00	485.50	502.75	502.00	485.75	502.50	484.75	485.25
84.50	84.25	67.75	67.75	68.25	68.00	165.25	181.50	165.25	165.50	165.00	181.25	530.50	498.00	514.25	514.00	515.25	531.50
499.00	482.25	482.25	482.25	498.25	482.00	502.50	501.75	484.75	484.50	485.00	485.50	501.75	485.25	485.75	486.00	484.75	485.25
84.25	84.50	67.75	67.75	68.50	68.00	180.75	165.00	165.25	182.25	165.00	164.50	531.75	514.75	514.25	530.75	515.25	514.75
499.00	482.25	482.25	482.25	481.50	482.00	486.00	501.75	484.50	484.25	485.00	485.50	501.50	485.25	485.75	502.50	484.75	485.25
84.50	84.50	67.75	67.75	68.50	68.00	164.00	198.25	165.50	182.25	165.00	164.50	531.75	514.75	531.00	514.25	515.25	514.75
498.75	499.00	482.25	498.75	481.50	482.00	502.50	501.75	484.75	484.50	485.00	485.50	486.00	502.25	485.75	502.25	484.75	485.25
84.50	51.00	67.75	68.00	68.50	84.75	164.25	181.50	165.25	182.25	165.00	147.75	514.00	497.75	531.00	514.25	515.25	514.75
499.00	499.00	482.25	482.00	466.00	482.00	501.25	485.25	484.75	484.50	484.75	502.00	501.75	485.25	485.75	485.75	486.00	485.25
84.50	67.50	67.75	68.00	67.25	68.00	165.50	198.25	165.25	165.50	165.25	164.75	515.00	514.75	530.75	531.00	514.00	514.75
482.00	482.25	482.25	482.25	498.25	482.00	502.50	501.75	484.75	501.25	484.75	502.25	501.25	485.25	485.75	502.25	484.75	485.25
84.50	84.50	67.75	67.75	68.50	68.00	180.75	164.75	165.25	165.50	165.25	164.50	515.25	514.75	531.00	514.50	515.25	514.75
499.00	482.25	482.25	482.25	482.50	482.00	501.25	501.75	484.75	484.50	485.00	485.50	501.50	485.50	485.75	485.50	486.00	502.00
67.75	67.75	67.75	67.75	67.50	68.00	165.50	198.25	165.25	165.50	165.00	164.50	531.75	497.75	531.00	514.50	514.00	514.75
515.50	499.00	482.25	498.75	481.50	482.00	501.25	485.25	484.75	484.50	484.75	485.25	501.75	502.25	485.75	502.25	486.00	485.25
84.50	84.25	67.75	68.00	68.50	68.00	165.25	181.50	165.25	165.50	165.25	164.75	531.75	497.75	497.50	514.25	514.00	514.75
498.75	482.50	482.25	482.00	481.50	482.00	484.75	501.75	484.50	484.50	484.75	485.50	485.00	485.25	502.50	502.50	485.00	485.25
84.50	84.25	67.75	67.75	68.50	68.00	182.00	181.50	165.50	165.50	165.25	164.50	515.00	531.50	497.50	514.25	515.00	514.75
499.00	482.25	482.25	482.25	465.00	498.75	502.50	502.00	484.75	484.50	484.75	502.00	502.75	485.50	502.50	502.50	486.00	485.25
84.50	84.50	67.75	68.00	85.00	68.00	180.75	164.75	165.25	165.50	165.25	164.50	514.00	497.75	514.25	514.25	514.00	514.75
482.00	499.00	482.25	498.75	481.50	482.00	501.50	501.75	484.75	501.25	484.75	485.75	501.50	502.25	485.75	502.50	486.00	502.00
84.50	51.00	67.75	67.75	68.50	68.00	165.25	181.50	165.25	165.50	165.25	164.25	515.00	514.50	514.25	514.25	514.00	514.50
499.00	499.00	482.25	482.25	481.50	482.00	501.25	502.00	484.50	484.50	485.25	485.75	501.75	485.25	485.75	485.75	484.75	485.25
84.50	67.75	67.75	67.75	68.50	68.00	165.50	164.75	165.50	165.50	164.75	164.50	515.00	531.50	514.25	530.75	515.25	514.75
482.00	498.75	482.25	482.25	481.50	482.00	501.25	501.75	484.75	484.50	484.75	485.50	501.75	485.25	485.75	502.50	486.00	485.50
84.50	67.75	67.75	67.75	68.50	68.00	165.25	181.50	165.25	165.50	165.25	164.50	515.00	498.00	497.50	514.25	514.00	514.50
499.00	499.00	499.00	499.00	481.50	482.00	501.50	518.50	485.00	484.50	484.75	502.00	502.75	485.50	502.50	502.50	484.75	485.50
84.50	84.50	84.50	67.75	51.75	68.00	182.00	165.00	181.75	182.00	165.25	164.50	530.50	514.50	514.25	514.25	515.25	514.50
498.75	482.25	465.50	498.75	482.75	482.00	501.25	501.75	484.75	501.25	484.75	485.50	484.75	485.25	485.75	502.50	484.75	485.75
67.75	84.25	84.50	68.00	84.00	84.50	182.00	181.50	182.00	165.50	165.25	164.50	515.25	514.75	514.25	514.00	515.25	514.50
499.00	482.25	465.50	482.00	481.50	482.25	484.75	501.75	501.50	484.50	485.25	485.50	501.75	485.25	485.75	502.50	485.00	485.00
84.50	84.50	84.50	68.00	68.50	68.00	165.25	165.00	165.25	165.50	164.75	164.50	531.75	514.75	514.25	514.25	515.00	514.75
482.00	482.25	465.50	482.00	482.50	482.00	501.50	501.75	501.25	484.50	485.00	485.50	501.50	502.00	485.75	502.50	486.00	485.50
84.50	84.50	84.50	68.00	67.50	68.00	165.25	198.25	165.25	165.50	165.00	181.25	531.75	498.00	514.25	514.25	514.00	531.25
499.00	498.75	499.00	482.00	481.50	482.00	485.75	501.75	484.75	484.50	485.00	485.50	501.50	468.75	485.75	502.50	485.00	485.50
67.75	84.50	67.50	68.00	68.50	68.00	180.75	165.00	182.00	165.50	165.00	164.50	531.75	531.25	514.25	530.75	515.00	514.50
515.50	482.25	482.50	498.75	481.75	482.00	501.50	501.50	484.75	484.50	485.00	485.50	501.50	485.50	485.75	485.75	484.75	485.50
84.50	67.75	67.50	67.75	51.50	68.00	165.25	198.50	165.25	165.50	165.00	164.50	532.00	514.50	514.25	531.00	515.25	514.50
499.00	482.25	499.00	482.25	498.25	482.00	501.25	501.50	484.75	484.75	485.00	485.25	484.75	485.50	485.75	485.50	485.00	485.50
84.25	67.75	84.50	67.75	68.50	84.50	165.50	165.00	165.25	182.00	165.00	148.00	531.75	514.50	514.25	514.50	515.00	514.50
499.00	482.25	465.50	482.25	482.50	482.00	501.50	501.75	484.50	484.50	484.75	502.25	503.00	485.50	485.75	485.50	485.00	485.50
84.50	84.50	101.00	67.75	67.50	68.00	165.25	181.75	165.50	165.50	165.25	181.25	513.75	531.25	514.25	531.00	515.00	514.50
498.75	482.25	482.50	482.25	482.50	482.00	501.25	501.75	484.75	484.50	485.00	485.25	502.75	485.50	485.75	502.50	486.00	485.50
84.50	67.75	84.25	67.75	67.50	68.00	182.00	198.25	165.25	165.50	165.00	164.75	530.50	497.75	514.25	514.25	514.00	531.25
499.00	498.75	482.25	482.25	481.50	482.00	501.25	501.50	484.75	484.50	485.00	485.50	485.00	485.50	485.75	486.00	486.00	485.50
67.75	67.75	101.00	67.75	68.50	68.00	165.50	165.00	165.25	165.50	165.00	164.50	531.75	514.50	514.25	530.75	514.00	514.50
498.75	499.00	482.50	482.25	481.50	482.25	484.50	501.75	484.75	484.50	485.00	485.50	501.75	485.50	485.75	485.75	485.00	485.50
84.50	84.50	67.75	67.75	68.50	67.75	165.50	181.75	165.25	165.50	165.00	164.50	531.50	514.50	514.25	514.25	515.00	514.50
482.25	498.75	482.25	482.25	482.50	498.75	502.50	501.75	484.75	484.50	485.00	485.50	485.00	485.75	485.75	502.25	485.00	485.25
84.50	84.50	67.50	67.75	67.50	68.00	180.75	164.75	165.25	165.50	165.00	181.00	531.75	514.25	514.25	514.50	515.00	514.75
498.75	482.25	482.50	499.00	481.50	482.00	501.25	502.00	484.50	501.25	485.00	485.50	501.50	485.50	485.75	485.75	485.00	485.25
68.00	84.50	67.50	67.75	68.50	68.00	182.00	198.00	165.50	165.50	165.00	164.50	531.75	498.00	514.25	530.75	515.00	514.75
482.00	498.75	482.50	482.25	482.50	482.00	501.50	502.00	484.75	484.50	485.00	485.50	501.50	502.25	485.75	486.00	485.00	485.50
84.50	84.50	67.75	67.75	67.50	68.00	165.25	164.75	165.25	165.50	165.00	148.00	532.00	514.25	514.25	514.00	515.00	514.50
499.00	482.25	482.25	482.25	481.75	482.00	501.25	502.00	484.75	484.50	485.00	502.00	484.75	485.50	502.50	502.50	485.00	502.00
84.50	84.50	67.50	67.75	68.25	68.00	165.50	181.25	165.25	165.50	165.00	148.00	532.00	514.50	514.25	514.25	515.00	514.75
498.75	482.25	482.50	482.25	481.50	482.00	501.25	502.00	484.75	501.00	485.25	502.00	484.75	485.50	485.75	485.75	485.00	485.25
84.50	84.25	67.75	67.75	51.75	84.75	165.25	198.00	165.25	165.50	164.75	181.25	531.75	514.50	514.25	514.25	515.00	514.75
498.75	482.50	482.25	482.25	498.50	482.00	501.25	502.00	484.75	484.75	485.00	485.50	486.25	485.75	502.50	502.25	486.25	485.25
84.50	67.75	67.75	67.75	68.25	68.00	182.25	164.75	165.25	165.25	165.00	164.50	547.25	531.00	514.25	514.50	514.00	514.75
499.00	498.75	482.25	482.25	481.75	482.00	501.25	518.50	484.75	484.75	485.00	485.50	484.75	468.75	485.75	485.50	484.50	485.25
84.50	51.25	67.75	67.75	68.25	68.00	165.25	164.75	165.25	165.25	165.00	164.50	531.75	514.75	514.25	531.00	515.25	514.75
482.00	498.75	482.25	482.25	481.75	482.00	501.25	502.00	484.75	484.75	485.00	485.50	485.00	485.50	485.75	485.75	485.00	485.50
118.00	84.50	67.75	67.75	68.25	68.00	165.50	164.75	165.25	182.00	165.00	164.50	531.75	514.50	514.25	531.00	515.25	514.50
482.00	482.25	482.25	482.25	482.75	482.00	484.75	502.00	484.75	484.75	485.25	485.50	485.00	485.50	485.75	485.75	484.75	485.25
84.50	84.50	67.75	67.75	67.25	68.00	165.25	181.25	165.25	182.00	164.75	164.50	531.75	514.50	514.25	514.25	515.25	514.75
499.00	482.25	482.25	499.00	481.75	498.50	484.50	502.00	484.75	501.25	485.00	485.25	501.50	485.25	485.75	502.25	484.75	485.00
67.75	84.25	67.75	67.75	68.25	68.00	182.25	164.75	165.25	165.25	165.00	181.50	531.75	514.75	514.25	514.50	515.25	531.75
498.75	482.25	482.25	498.75	481.75	482.00	501.50	501.75	484.50	501.50	485.00	485.50	485.00	485.25	485.75	502.25	484.75	485.00
84.50	67.75	67.75	68.00	68.25	68.00	165.00	198.25	165.50	165.25	165.00	164.50	531.75	514.75	514.25	514.25	515.25	515.00
499.00	482.25	482.25	482.00	481.75	482.25	484.75	502.00	484.50	484.50	485.00	485.25	485.00	485.25	485.75	486.00	486.00	485.25
84.50	84.50	67.75	68.00	68.25	67.75	165.50	181.50	165.50	165.50	165.00	148.00	531.50	514.75	514.25	514.00	514.00	514.75
498.75	499.00	482.25	482.00	482.75	482.25	501.25	501.75	484.75	501.50	485.00	502.25	485.00	468.50	485.75	502.75	484.75	485.00
84.50	67.75	67.75	68.00	67.25	68.00	182.00	181.50	165.25	181.75	165.00	147.75	531.75	531.50	514.25	514.00	515.25	515.00
499.00	498.75	482.25	482.00	481.75	482.00	484.50	501.75	485.00	484.75	485.00	502.25	501.50	485.25	485.75	486.00	485.00	485.25
84.25	84.50	67.75	68.00	68.25	68.00	182.25	165.00	165.00	165.25	165.00	181.25	532.00	514.75	514.25	514.00	515.00	514.75
499.00	482.25	482.25	482.00	482.75	498.50	501.00	501.75	484.75	484.75	485.00	485.50	501.25	485.25	485.75	502.50	484.75	485.25
84.50	84.50	67.75	68.00	67.25	68.00	165.50	181.50	165.25	165.25	165.00	164.50	532.00	531.25	514.25	514.25	515.25	514.75
498.75	482.25	482.25	482.00	481.75	482.00	501.50	518.50	485.00	484.50	485.25	485.50	484.75	469.00	485.75	502.50	484.75	485.25
84.50	84.25	67.75	68.00	68.25	68.00	165.25	164.75	165.00	165.50	164.75	164.50	532.00	514.50	514.25	514.25	515.25	531.50
499.00	499.00	482.25	482.00	482.75	482.00	501.50	502.00	484.75	484.75	485.25	485.50	501.50	485.50	485.75	485.75	486.00	485.50
84.50	84.50	67.75	68.00	67.25	68.00	181.75	181.50	165.25	165.25	164.75	164.50	531.75	514.50	514.25	514.25	514.00	514.50
498.75	498.75	482.25	498.75	481.75	482.00	484.75	501.75	484.75	501.25	485.00	485.50	484.75	485.25	485.75	502.50	484.75	485.25
84.50	67.75	67.75	67.75	68.25	68.00	182.00	198.25	165.25	165.50	165.00	181.00	532.00	498.00	514.25	514.00	515.25	514.75
498.75	482.25	482.25	482.25	481.75	482.00	501.25	501.75	484.75	484.50	485.00	485.50	484.75	502.00	485.75	485.75	485.00	485.50
84.50	84.50	67.75	67.75	68.25	84.75	165.50	181.50	165.25	165.50	165.00	164.50	531.75	498.00	514.25	531.00	515.00	514.50
499.00	482.25	482.25	482.25	482.75	482.00	501.25	501.75	484.75	484.75	485.25	468.75	501.75	485.50	485.75	485.75	486.00	485.00
84.50	84.50	67.75	67.75	50.50	68.00	165.25	181.50	165.25	165.25	164.75	164.75	531.75	514.50	514.25	514.25	514.00	515.00
482.00	498.75	482.25	482.25	498.50	482.00	501.25	501.75	484.75	501.25	485.25	502.25	501.50	502.25	485.75	502.50	485.00	485.25
84.50	84.50	67.75	67.75	68.25	68.00	182.25	165.00	165.25	165.50	164.75	147.75	531.75	514.50	514.25	514.25	515.00	514.75
499.00	482.25	482.25	482.25	481.75	482.00	484.50	501.75	484.75	484.50	485.00	485.50	501.50	485.25	485.75	485.75	485.00	485.25
84.25	67.75	67.75	67.75	68.25	68.00	182.00	181.50	165.25	165.50	165.00	197.75	531.75	514.75	514.25	514.25	515.00	514.75
482.25	482.25	482.25	482.25	481.75	482.00	484.75	502.00	485.00	484.50	485.25	469.00	501.75	485.75	485.75	485.75	486.00	502.00
67.75	67.75	67.75	67.75	68.25	68.00	165.25	181.50	165.00	165.50	164.75	164.25	515.00	514.25	514.25	530.75	514.00	514.50
515.75	482.25	482.25	482.25	482.75	498.75	501.50	502.00	484.75	484.50	485.25	485.50	501.50	485.25	484.75	486.00	485.00	485.50
84.50	84.50	67.75	67.75	67.25	68.00	165.25	164.50	165.25	165.50	164.75	164.50	515.25	514.75	515.25	514.00	515.00	514.50
498.75	482.25	482.25	482.25	482.75	482.00	501.25	501.75	484.75	484.75	485.25	485.50	502.75	485.50	485.75	486.00	486.00	485.25
84.50	67.75	67.75	67.75	67.25	68.00	182.00	181.75	165.25	165.25	164.75	164.75	513.75	514.50	514.25	530.75	514.00	514.75
498.75	499.00	482.25	482.25	482.75	482.00	501.25	501.75	484.50	484.50	485.00	485.25	485.00	485.50	502.50	502.25	486.00	485.50
84.50	67.50	67.75	67.75	67.25	68.00	182.25	181.50	182.25	165.50	165.00	164.75	515.00	514.50	514.25	514.50	514.00	514.50
482.25	499.00	482.25	482.25	481.75	482.00	484.50	501.75	484.75	501.25	485.00	502.00	501.75	485.50	502.50	485.75	486.00	485.50
84.50	84.50	67.75	67.75	68.25	68.00	165.50	181.75	165.25	165.50	165.00	164.50	531.75	497.75	514.25	514.25	514.00	514.50
482.25	482.25	482.25	482.25	481.75	482.00	501.25	501.75	484.75	484.50	485.25	485.50	501.50	502.25	519.00	502.25	485.00	485.50
84.50	84.25	67.75	67.75	68.25	68.00	165.25	164.75	165.25	182.00	164.75	164.50	531.75	497.75	514.25	514.50	515.00	514.75
498.75	482.50	482.25	482.25	482.75	498.75	501.25	502.00	484.75	484.75	485.25	485.50	501.75	502.25	485.75	485.50	486.00	485.25
84.50	84.25	67.75	68.00	67.25	67.75	182.25	198.00	165.25	165.25	165.00	164.50	515.00	514.50	514.25	531.00	514.00	514.75
498.75	482.25	482.25	482.00	481.75	482.25	501.25	502.00	501.50	484.50	484.75	485.50	501.50	485.50	485.75	502.50	486.00	502.00
84.50	84.50	67.75	68.00	68.25	67.75	182.00	164.75	165.25	165.50	165.25	164.50	515.25	514.50	514.25	514.25	514.00	514.50
499.00	482.25	482.25	482.00	481.75	482.25	501.25	502.00	484.75	484.75	484.75	485.50	502.75	485.50	485.75	485.75	486.00	485.25
67.75	84.25	67.75	67.75	68.25	67.75	165.50	181.25	165.25	165.25	165.25	198.00	513.75	514.50	514.25	514.25	514.00	514.75
498.75	499.00	482.25	482.25	481.75	482.25	501.25	502.00	484.50	484.75	485.00	468.75	502.75	485.50	485.75	502.50	484.75	485.25
84.50	84.50	67.75	68.00	68.25	67.75	165.50	181.50	165.50	165.25	164.75	164.50	530.75	514.50	514.25	514.25	515.25	514.75
499.00	499.00	482.25	482.00	481.75	482.25	501.00	501.75	484.75	484.75	486.50	485.75	501.50	485.50	485.75	502.50	486.00	485.25
84.50	67.75	67.75	68.00	68.25	84.50	199.00	181.50	165.25	165.25	163.75	164.25	515.00	514.50	514.25	530.75	514.00	514.75
482.00	498.75	482.25	482.00	481.75	482.00	484.50	501.75	484.75	484.75	485.00	485.50	503.00	485.50	485.75	486.00	486.00	485.25
68.00	84.50	67.75	68.00	68.25	68.00	182.00	181.50	165.25	165.25	165.00	164.50	513.75	498.00	514.25	530.75	514.00	514.75
515.50	482.25	482.25	482.00	481.75	482.00	501.25	502.00	484.50	484.75	484.75	485.50	501.50	502.00	485.75	485.75	485.00	485.25
84.50	84.50	67.75	68.00	68.25	68.00	165.50	164.75	165.50	165.25	165.25	164.50	531.75	498.00	514.25	530.75	515.00	514.75
498.75	482.25	482.25	498.75	482.75	482.00	501.25	502.00	484.75	484.75	485.00	502.25	501.75	485.25	502.50	502.50	485.00	502.00
84.50	67.75	67.75	51.25	67.25	68.00	165.50	198.00	165.25	165.25	165.00	164.50	531.75	514.75	547.50	514.25	515.00	514.75
499.00	482.25	482.25	498.75	481.75	482.00	501.00	502.00	484.75	484.75	485.00	485.50	501.50	485.25	485.75	502.50	485.00	485.25
84.50	67.75	67.75	67.75	68.25	68.00	165.50	164.75	165.25	165.25	165.00	164.50	531.75	514.75	514.25	514.25	515.00	514.75
498.75	482.25	482.25	1332.25	482.75	482.00	501.25	501.75	484.50	501.50	485.00	485.75	501.75	485.25	485.75	485.75	486.00	485.25
84.50	84.25	67.75	67.75	67.25	84.75	182.25	198.25	165.50	165.25	165.00	164.25	531.50	531.25	514.25	531.00	514.00	514.75
498.75	499.00	482.25	482.25	482.75	482.00	517.75	501.75	484.50	484.50	485.00	485.75	485.00	485.75	485.75	485.75	485.00	485.25
67.75	51.00	67.75	67.75	67.25	68.00	165.50	164.75	165.50	165.50	165.00	164.25	531.75	514.25	514.25	530.75	515.00	514.75
499.00	499.00	482.25	515.50	481.75	482.00	501.25	502.00	484.50	484.50	484.75	485.50	501.50	485.50	485.75	486.00	485.00	485.50
84.50	84.50	67.75	68.00	68.25	68.00	165.50	198.00	165.50	165.50	165.25	181.00	532.00	514.50	514.25	514.00	515.00	514.50
498.75	482.25	482.25	482.00	482.75	482.00	484.50	502.00	484.50	484.50	485.00	485.50	501.25	485.75	485.75	502.75	486.00	485.25
84.50	84.25	67.75	68.00	67.50	68.00	165.50	164.75	165.50	165.50	165.00	164.50	515.25	514.25	514.25	514.00	514.00	514.75
499.00	482.25	482.25	482.00	481.50	482.00	501.25	502.00	484.50	484.50	485.00	485.50	501.50	468.75	485.75	502.50	486.00	502.25
84.25	84.50	67.75	68.00	68.25	68.00	182.00	181.25	165.50	165.50	165.00	164.50	532.00	531.25	514.25	530.75	514.00	514.50
499.00	482.25	482.25	498.75	482.75	498.75	501.25	501.75	484.50	501.25	485.00	485.75	501.50	469.00	485.75	485.75	486.00	485.25
84.50	84.50	67.75	84.50	67.50	68.00	165.50	181.75	165.50	165.50	165.00	164.25	531.75	514.50	514.25	514.25	514.00	514.75
482.25	482.25	482.25	482.25	482.50	482.00	501.00	502.00	484.75	484.75	485.25	485.75	501.50	502.25	485.75	502.25	485.00	485.50
84.50	84.25	67.75	67.75	67.25	68.00	165.50	164.75	165.25	165.25	164.75	164.50	515.25	497.75	514.25	531.25	515.00	514.50
498.75	482.25	482.25	482.25	482.75	482.00	501.25	501.75	484.75	484.50	485.00	485.25	502.75	485.50	485.75	469.00	485.00	485.25
84.50	84.50	67.75	67.75	67.25	68.00	165.50	198.00	165.25	165.50	165.00	181.25	530.50	531.00	514.25	514.25	515.00	514.75
498.75	515.50	482.25	498.75	482.75	482.00	501.25	502.00	484.75	484.50	484.75	485.75	501.50	485.75	485.75	502.50	486.25	485.25
84.50	51.25	67.75	68.00	67.25	68.00	182.00	164.75	165.25	165.50	165.25	164.25	515.25	514.50	514.50	530.75	513.75	514.75
499.00	515.50	482.25	482.25	482.75	482.00	484.75	502.00	484.75	484.75	484.75	485.75	501.25	485.50	485.50	486.00	486.25	485.25
67.75	84.50	67.75	67.75	67.50	84.50	165.50	198.00	165.25	165.25	165.25	164.25	515.25	514.50	514.50	514.00	513.75	514.75
482.25	482.25	482.25	482.25	482.50	482.25	501.25	502.00	484.75	484.75	485.00	485.75	501.75	485.50	485.50	485.75	485.00	502.00
84.50	84.25	67.75	67.75	67.50	67.75	165.25	181.50	165.25	165.25	165.00	164.25	515.00	514.50	514.50	531.00	515.25	514.75
498.75	482.50	482.25	482.25	482.50	482.25	501.25	501.75	484.50	484.75	485.00	485.50	501.75	485.25	485.50	485.75	486.00	485.25
84.50	84.25	67.75	67.75	67.25	67.75	182.25	164.75	165.50	165.25	165.00	164.50	531.50	514.75	531.00	514.25	514.00	514.75
498.75	482.25	482.25	482.25	482.75	482.25	484.50	502.00	485.00	501.25	485.00	502.25	518.25	485.50	485.75	485.75	485.00	485.25
101.25	67.75	67.75	67.75	67.50	67.75	182.00	198.00	165.00	165.50	165.00	164.50	531.75	514.50	547.75	531.00	515.00	514.75
498.75	499.00	482.25	482.25	482.50	482.25	501.50	502.00	484.75	484.50	484.75	485.50	503.00	485.25	485.75	502.50	486.00	485.25
84.50	84.25	67.75	67.75	67.50	67.75	165.25	164.75	165.25	165.50	165.25	164.50	530.50	514.75	514.25	514.25	514.00	514.75
499.00	482.50	482.25	482.25	482.50	498.75	501.25	502.00	484.75	484.50	485.25	485.50	484.75	485.25	485.75	485.75	485.00	485.25
84.50	67.75	67.75	67.75	67.25	68.00	165.50	181.25	165.25	165.50	164.75	164.50	532.00	514.75	514.25	530.75	515.00	514.75
498.75	482.25	482.25	482.25	482.75	482.00	484.50	518.50	484.75	484.75	485.00	485.75	484.75	485.50	485.75	485.75	486.00	502.00
84.50	67.75	67.75	67.75	67.50	68.00	182.00	165.00	165.25	165.25	165.00	164.25	531.75	514.50	514.25	514.25	514.00	514.75
498.75	498.75	482.25	482.25	482.50	482.00	484.50	501.75	484.75	484.50	484.75	485.50	501.75	485.25	485.75	485.75	486.00	485.00
84.50	84.50	67.75	67.75	67.25	68.00	182.25	181.50	165.25	165.50	165.25	164.50	531.75	514.75	514.25	531.00	514.00	515.00
499.00	482.25	482.25	498.75	482.75	482.00	484.50	502.00	484.75	484.50	485.00	502.25	501.50	485.50	485.75	485.75	484.75	485.25
67.75	84.50	67.75	68.00	67.50	68.00	165.50	164.75	165.25	165.50	165.00	164.50	531.75	514.50	514.25	531.00	515.25	514.75
515.50	482.25	482.25	498.75	482.50	482.00	501.25	502.00	484.75	484.75	485.00	485.50	501.75	485.50	485.75	485.75	484.75	485.25
84.50	84.25	67.75	67.75	67.50	84.75	165.50	198.00	165.25	165.25	165.00	164.50	531.50	531.00	514.25	514.25	515.25	514.75
499.00	482.25	482.25	482.25	482.50	482.00	501.25	485.00	484.75	484.50	485.25	485.50	501.75	468.75	485.75	485.50	485.00	485.25
101.00	84.50	67.75	67.75	67.50	68.00	182.00	165.00	165.25	165.50	164.75	164.50	515.00	514.75	514.25	514.50	515.00	514.75
482.25	482.25	482.25	482.25	482.50	482.00	501.25	501.75	484.50	484.50	485.00	485.50	501.50	485.50	485.75	502.25	485.00	485.25
84.50	84.50	67.75	67.75	67.50	68.00	165.50	198.25	165.50	165.50	165.00	164.50	515.25	514.50	514.25	514.25	515.00	514.75
498.75	482.25	482.50	482.25	482.50	482.00	501.25	501.75	501.25	484.50	485.00	485.75	518.25	485.50	485.75	485.75	485.00	485.25
84.50	67.75	67.50	84.50	67.50	68.00	165.25	164.75	165.50	165.50	165.00	180.75	531.75	514.50	514.25	514.25	515.00	531.25
499.00	515.50	482.50	482.25	482.50	482.00	501.25	502.00	484.50	484.50	485.00	485.75	485.00	485.25	485.75	502.50	484.75	485.25
101.00	67.75	67.50	67.75	67.50	68.00	165.50	181.50	182.25	165.50	165.00	164.25	531.50	514.75	514.25	514.25	515.25	514.75
499.00	499.00	482.50	482.25	482.50	498.75	484.50	501.50	484.50	501.25	485.25	485.75	503.00	502.00	485.75	485.75	486.00	485.25
84.25	67.75	67.50	67.75	67.50	68.00	182.25	181.75	182.00	165.50	164.75	164.25	530.50	498.00	514.25	531.00	514.00	514.75
482.25	482.25	482.50	482.25	482.50	482.00	501.25	485.00	501.50	484.50	485.00	485.75	501.75	485.50	485.75	485.75	486.00	485.25
84.50	84.25	67.50	67.75	67.50	68.00	165.25	198.25	165.25	165.50	165.00	164.50	531.50	514.50	514.25	514.25	514.00	514.75
499.00	482.25	482.50	482.25	482.50	482.00	501.25	502.00	484.75	484.50	485.00	485.50	501.50	485.50	485.75	485.75	486.00	485.25
84.25	84.50	67.50	67.75	67.50	68.00	165.50	164.75	182.00	165.50	165.00	164.50	548.50	514.50	514.25	531.00	514.00	514.75
482.25	482.25	482.50	482.25	482.50	482.00	501.25	501.75	484.50	484.50	485.25	485.50	486.25	485.50	485.75	485.50	486.00	485.25
84.50	84.50	67.50	84.50	67.50	68.00	165.50	181.50	182.00	165.50	164.75	164.50	530.50	514.50	514.25	514.50	514.00	514.75
499.00	482.25	482.50	482.00	482.50	482.00	501.25	502.00	501.50	484.50	486.50	502.25	502.75	502.25	485.75	485.50	486.00	485.25
101.00	84.25	67.50	68.00	67.50	68.00	182.00	198.25	165.25	165.50	163.50	164.25	530.50	514.50	514.25	514.50	514.00	514.75
499.00	499.00	482.50	498.75	482.50	498.50	501.25	501.75	484.75	484.50	485.00	485.75	501.75	452.25	485.75	502.50	486.00	502.00
84.50	51.00	67.50	67.75	67.50	68.00	165.50	164.75	165.25	165.50	165.00	164.25	531.50	531.00	514.25	514.00	514.00	514.75
498.75	499.00	482.50	482.25	482.50	482.25	484.75	501.75	484.50	484.50	485.00	485.75	501.75	485.50	485.75	502.50	485.00	485.25
84.50	84.50	67.50	67.75	67.50	67.75	165.25	198.25	165.50	165.50	165.00	164.25	531.75	514.50	514.25	514.25	515.00	514.75
515.50	482.25	482.50	482.25	482.50	482.00	501.00	502.00	484.75	484.50	485.00	485.75	501.50	485.50	485.75	486.00	485.00	485.25
84.50	84.25	67.50	67.75	67.50	68.00	182.25	181.50	165.25	165.50	165.00	164.25	515.25	514.50	514.25	514.00	515.00	514.75
498.75	482.50	482.50	482.25	482.50	482.25	468.00	501.75	484.75	484.25	485.00	485.50	501.50	485.50	485.75	502.50	486.00	485.25
84.50	84.25	84.25	67.75	67.50	67.75	182.00	181.50	165.25	165.75	165.00	181.25	531.75	514.50	514.25	514.25	514.00	514.75
499.00	482.25	482.25	499.00	482.50	482.25	501.25	502.00	484.75	501.25	485.25	485.75	502.75	485.50	485.75	485.75	486.00	485.25
101.00	84.50	84.50	67.75	67.50	84.50	165.50	164.75	165.25	165.25	164.75	164.25	530.50	514.50	514.25	514.25	514.00	514.75
499.00	482.25	465.50	482.25	482.75	482.00	501.25	501.75	484.75	501.25	485.25	485.75	503.00	485.50	485.75	502.25	486.00	485.25
84.50	84.25	84.50	84.50	67.25	68.00	165.25	198.25	165.25	165.50	164.75	164.25	547.00	514.50	514.25	514.25	514.00	514.75
498.75	482.50	465.50	465.50	482.50	482.00	502.75	501.75	484.75	484.50	485.25	485.50	518.25	485.75	485.75	502.50	486.00	502.00
84.50	67.50	84.50	67.75	67.50	68.00	180.75	164.75	165.25	182.25	164.75	164.50	515.25	531.00	514.25	514.25	514.00	514.75
482.25	499.00	465.50	482.25	482.75	482.00	484.75	502.00	484.75	501.00	485.25	485.75	501.50	468.75	485.75	502.50	485.00	485.25
84.50	67.75	67.75	84.50	67.25	68.00	181.75	181.50	165.25	165.50	164.75	164.25	515.00	514.50	531.00	514.25	515.00	514.75
482.00	482.25	482.25	482.25	482.75	482.00	501.50	501.75	484.50	484.75	485.00	485.75	501.75	502.25	485.75	485.75	485.00	485.25
84.50	84.50	84.50	67.75	67.25	68.00	165.25	164.75	165.50	165.25	165.00	164.25	515.00	514.50	514.25	514.25	515.00	514.75
499.00	499.00	465.50	482.25	482.75	482.00	502.50	502.00	484.75	484.50	485.25	502.50	501.50	468.75	485.75	502.25	485.00	485.25
101.00	84.25	84.50	67.75	67.25	84.75	164.25	181.50	165.25	182.25	164.75	164.25	515.25	514.50	514.25	514.50	515.00	514.75
499.00	482.25	465.50	498.75	482.75	482.00	501.25	485.00	484.75	484.50	485.00	485.50	501.75	485.50	519.00	502.25	486.00	485.25
84.50	84.50	84.50	68.00	67.25	68.00	182.00	181.50	165.25	165.50	165.00	164.50		514.50	514.25	514.25	514.00	514.75
498.75	482.25	465.50	482.00	482.75	482.00	484.75	502.00	484.50	484.50	485.25	485.75		502.25	485.75	502.25	486.00	501.75
84.50	84.50	84.50	68.00	67.25	68.00	182.00	164.75	165.50	165.50	164.75	164.25		514.50	514.25	514.50	514.00	515.00
515.50	482.25	465.50	482.00	482.75	482.00	501.25	502.00	484.75	484.75	485.00	502.00		468.75	485.75	485.75	486.00	485.25
84.50	84.25	84.50	84.50	67.25	68.00	165.50	198.00	165.25	165.25	165.00	164.50		514.50			514.00	514.75
482.25	499.00	465.50	482.25	482.75	482.00	485.75	501.75	484.75	484.50	485.00	485.75		485.50				485.00
84.50	51.00	84.50	67.75	67.25	68.00	164.25	165.00	165.25	165.50	165.00	164.25		514.50
498.75	499.00	465.50	482.25	482.75	498.75	501.25	518.25	484.75	501.25	485.25	486.00
84.50	67.75	84.50	67.75	67.25	67.75	182.00	181.75	165.25	182.25	164.75	164.00
499.00	482.25	465.75	499.00	482.75	482.25	484.75	501.75	485.00	484.50	485.25	485.75
84.25	67.75	84.25	51.00	67.25	67.75	165.25	164.75	165.00	165.50	164.75	164.25
499.00	482.25	465.50	482.25	482.75	482.25	501.50	501.75	484.75	484.25	485.25	485.75
84.50	67.75	84.50	84.50	67.25	68.00	165.25	181.75	165.25	165.75	165.00	164.50
498.75	482.25	465.75	482.25	482.75	482.00	484.50	501.75	484.75	484.50	484.75	502.00
84.50	84.50	84.25	67.75	67.25	67.75	182.00	165.00	165.25	165.50	165.25	164.50
499.00	498.75	465.75	482.25	482.75	498.75	484.75	501.75	484.75	484.50	485.00	485.75
84.25	67.75	84.25	67.75	67.25	68.00	182.00	198.25	165.25	165.50	165.00	164.25
499.00	499.00	465.75	498.75	481.75	482.00	501.25	501.75	484.75	484.75	484.75	485.75
101.00	67.75	84.25	68.00	68.25	68.00	165.50	164.75	165.25	165.25	165.00	164.25
499.00	482.25	465.75	482.00	482.75	482.00	501.25	502.00	484.75	484.50	485.00	485.75
84.50	84.50	67.50	68.00	67.25	68.00	165.50	181.50	165.25	165.50	165.00	164.25
498.75	482.25	482.50	482.25	481.75	482.00	501.25	501.75	484.75	484.75	485.00	485.50
84.50	84.25	84.25	67.75	68.25	68.00	165.25	164.75	165.25	165.25	165.00	164.50
515.50	482.50	465.75	482.25	481.75	482.00	501.25	485.25	485.00	484.50	485.25	502.25
84.50	84.25	84.25	67.75	68.25	68.00	182.00	181.50	165.00	165.50	165.00	164.50
482.25	482.25	465.75	498.75	482.75	498.75	501.25	502.00	485.00	501.25	485.00	485.75
84.50	84.50	84.25	67.75	67.25	68.00	165.50	164.75	165.00	165.25	164.75	164.25
498.75	499.00	465.75	482.25	482.75	482.00	501.25	502.00	484.75	484.50	485.00	485.50
67.75	84.25	84.25	67.75	67.25	68.00	165.50	198.00	165.25	165.50	165.25	164.50
515.75	499.00	465.75	499.00	482.75	482.00	501.25	501.75	485.00	484.50	485.00	485.50
84.50	67.75	84.25	67.75	67.25	68.00	165.50	164.75	165.00	165.50	165.00	164.50
498.75	499.00	465.75	482.25	482.75	482.00	501.25	502.00	484.75	484.50	485.00	485.75
84.50	84.25	67.50	67.75	67.25	68.00	182.00	198.00	165.25	165.50	165.00	164.25
498.75	482.25	482.50	482.25	481.75	482.00	501.25	502.00	485.00	484.75	485.00	485.75
84.50	84.50	84.25	84.50	68.25	68.00	165.50	181.50	165.25	165.25	164.75	181.00
499.00	482.25	465.75	482.00	482.75	498.75	501.25	501.75	484.75	484.75	485.25	485.50
84.50	84.25	84.25	68.00	67.25	68.00	165.25	181.50	165.25	165.25	165.00	164.50
498.75	482.50	465.75	482.25	482.75	482.00	501.25	502.00	501.50	501.50	485.00	485.50
101.00	84.25	84.25	67.75	67.25	68.00	165.50	164.75	165.00	165.25	165.00	164.50
499.00	482.25	465.75	482.00	482.75	482.00	501.25	502.00	484.75	484.50	485.00	485.50
84.50	67.75	84.25	68.00	67.25	68.00	198.75	198.00	165.25	165.50	165.00	181.00
498.75	482.25	465.75	482.25	482.75	482.00	501.25	501.75	501.50	484.50	485.00	469.00
84.50	84.50	84.25	67.75	67.25	68.00	165.50	164.75	165.25	165.50	165.00	164.50
515.50	499.00	465.75	482.25	481.75	482.00	501.00	501.75	485.00	501.00	485.00	502.00
84.50	84.25	84.25	84.50	68.25	84.50	165.50	165.00	181.50	165.75	165.00	164.50
465.75	482.25	465.75	482.00	482.75	482.25	501.25	501.75	501.50	484.50	485.00	485.50
84.25	84.50	84.25	68.00	67.25	67.75	165.50	165.00	182.00	165.50	165.00	164.50
499.00	482.25	465.75	482.00	482.75	482.25	501.25	501.75	501.50	484.50	485.00	485.75
84.50	84.50	84.25	68.00	67.25	67.75	182.00	181.50	165.25	165.50	165.00	164.50
482.25	498.75	465.75	498.75	482.75	482.25	501.50	501.75	484.75	484.50	485.00	485.25
84.25	67.75	84.25	51.25	67.25	67.75	165.25	165.00	165.25	165.50	165.00	164.75
482.25	482.25	465.75	482.00	482.75	482.25	501.25		485.00	484.50	485.00	485.25
84.50	84.50	84.25	84.50	67.25	67.75	165.50		165.00	165.50	165.00	181.25
499.00	482.25	465.75	482.25	481.75	482.25	501.00		484.75	484.50	485.00	485.50
84.25	84.50	84.25	67.75	68.25	84.50	165.75		165.25	182.25	165.00	164.50
499.00	498.75	465.75	482.25	482.75	482.00			484.75	484.50	485.00	485.50
84.50	67.75	84.25	84.50	67.25	68.00			165.25	165.50	165.00	164.50
498.75	499.00	465.75	482.25	482.75	482.00			484.75	484.50	485.00	485.50
84.50	67.75	67.75	67.75	67.25	68.00			165.25	165.50	165.00	164.50
499.00	499.00	482.25	482.25	482.75	482.00			485.00	484.50	485.00	485.50
84.25	84.25	84.25	67.75	67.25	68.00			165.00	165.50	165.00	164.50
499.00	482.50	465.75	482.25	499.50	482.00					485.00	485.75
84.50	84.25	84.25	67.75	50.50	68.00					165.00
482.25	482.25	465.75	482.25	482.75	498.75
84.50	67.75	84.25	84.50	67.25	68.00
515.50	482.25	465.75	482.00	482.75	482.00
84.50	67.75	84.25	68.00	67.50	68.00
482.00	482.25	465.75	482.00	481.50	482.00
84.50	67.75	84.25	68.00	68.25	68.00
499.00	499.00	465.75	482.00	481.75	482.00
67.75	67.75	84.25	84.50	68.50	68.00
515.50	482.25	465.75	482.25	482.50	482.00
84.50	84.25	84.25	67.75	67.25	84.75
498.75	482.50	465.75	482.25	482.75	482.00
84.50	84.25	84.25	67.75	67.25	68.00
499.00	482.25	465.75	482.25	482.75	482.00
84.50	67.75	84.25	67.75	67.50	68.00
498.75	482.25	465.75	499.00	481.50	482.00
84.50	67.75	84.25	67.75	68.25	68.00
498.75	499.00	465.75	482.25	481.75	482.00
101.25	51.00	84.25	67.75	68.25	68.00
498.75	499.00	465.75	482.25	482.75	498.75
84.50	84.25	84.25	67.75	67.50	67.75
499.00	499.00	465.75	482.25	482.50	482.25
84.50	84.50	67.75	67.75	67.25	67.75
515.50	482.25	482.25	482.25	481.75	482.00
67.75	84.50	84.25	84.50	68.50	68.00
482.25	498.75	465.75	482.25	481.50	482.25
84.50	84.50	84.25	84.50	68.50	67.75
498.75	482.25	465.75	482.00	481.50	482.25
84.50	84.50	84.25	68.00	68.50	67.75
482.25	482.25	465.75	482.00	481.50	498.75
84.50	84.25	84.25	68.00	68.50	68.00
	482.25	465.75	482.00	481.50	482.00
	84.50	84.25	68.00	68.50	68.00
	482.25	465.75	498.75	481.50	482.00
	84.50	84.50	67.75	68.50	68.00
	498.75	498.75	482.25	481.50	482.00
	67.75	67.75	67.75	68.50	68.00
		482.25	482.25	481.50	498.75
		67.75	67.75	68.50	68.00
		482.25	499.00	482.50	482.00
		67.75	67.75	67.50	68.00
		482.50	482.25	482.50	482.00
		67.50	67.75	67.50	68.00
		482.50	498.75	481.50	482.00
		84.25	68.00	68.50	68.00
		482.25		482.50	482.00
		51.00		67.50	68.00
		499.00		481.50
		67.75		68.50
		482.25
		51.00
		499.00
