# Supplementary material for: Presentation and response timing accuracy in Adobe Flash and HTML5/JavaScript Web experiments
Source: Behav Res Methods. 2014 Jun 6;47(2):309–27. doi: 10.3758/s13428-014-0471-1 (PMC4427652; doi:10.3758/s13428-014-0471-1)
Supplement: Supplementary file 1 — (ZIP 1.07 MB) [file 13428_2014_471_MOESM1_ESM.zip › Supplementary/Data/DSC-OFFXP-R.csv]

iefl50	iejs50	crfl50	crjs50	fffl50	ffjs50	iefl150	iejs150	crfl150	crjs150	fffl150	ffjs150	iefl500	iejs500	crfl500	crjs500	fffl500	ffjs500
694.25	174.00	203.75	21.50	251.00	574.50	520.00	1316.00	1220.25	631.75	538.00	1608.25	1325.50	980.25	400.50	1293.25	1739.50	1440.25
52.50	69.75	75.75	52.25	73.50	84.75	149.00	166.50	145.50	135.00	150.50	168.00	500.25	518.00	484.00	484.50	499.25	515.25
497.50	480.25	490.75	493.50	493.50	481.75	501.00	483.50	504.50	498.25	499.50	482.00	499.75	482.00	513.00	515.50	500.75	518.00
69.25	86.50	75.75	56.50	56.50	85.00	165.75	166.50	145.50	151.75	167.25	168.00	500.25	518.00	503.25	501.00	499.25	515.50
514.25	480.25	491.00	495.00	493.00	498.50	517.25	483.50	514.50	515.00	499.50	515.25	499.75	482.00	483.25	482.25	500.75	501.25
69.00	86.50	75.75	38.25	73.75	68.00	149.25	183.00	152.00	151.75	167.00	168.25	500.25	518.00	516.75	517.75	499.25	515.25
497.50	480.25	491.00	495.00	492.25	498.75	500.75	483.50	504.75	498.25	514.50	498.25	499.75	481.75	483.00	482.00	500.50	501.50
52.75	86.25	59.00	71.75	74.50	68.00	149.25	183.25	145.25	151.75	152.25	168.25	500.25	518.25	500.50	518.00	499.50	498.50
513.00	463.75	491.00	495.00	492.25	515.00	500.75	483.50	504.75	498.25	498.25	498.25	516.25	481.75	499.50	482.00	500.50	501.25
53.25	86.25	75.75	55.00	57.50	51.50	166.00	166.50	178.75	135.00	168.50	135.25	500.25	518.25	500.50	518.00	499.50	498.75
497.75	480.25	492.25	495.25	492.50	498.50	501.00	483.50	504.50	515.00	498.25	514.75	499.75	481.75	515.00	482.00	500.75	501.25
69.00	86.50	74.25	54.75	74.25	68.25	149.00	183.00	145.25	151.75	168.25	151.75	500.25	518.25	485.00	501.25	499.25	498.75
497.50	480.00	490.75	495.75	492.50	481.75	501.00	483.50	504.75	498.00	498.50	498.25	499.75	481.75	499.50	515.50	500.50	501.25
69.25	86.75	76.00	37.50	57.50	68.25	165.50	166.50	145.25	135.25	151.50	168.50	500.25	518.25	517.00	501.25	499.50	498.75
497.25	480.00	490.50	492.75	492.50	498.25	500.75	483.50	504.75	498.25	498.25	498.25	499.75	481.75	483.00	482.25	500.50	501.25
52.75	86.50	59.50	74.00	57.50	85.00	149.25	166.50	162.00	168.50	151.75	135.00	500.25	518.25	517.00	501.50	499.50	498.75
506.50	463.50	490.50	491.75	492.50	465.00	517.50	483.50	504.50	514.75	498.25	515.00	499.75	481.75	483.00	498.50	500.50	501.25
60.00	86.50	76.00	41.50	74.25	85.00	149.25	183.25	145.50	135.25	168.50	152.00	500.25	518.25	500.50	501.50	499.50	498.75
497.50	480.00	490.75	491.75	492.25	498.25	500.50	483.50	504.50	498.00	498.25	514.50	499.75	481.75	499.50	498.25	500.50	501.25
69.25	86.75	76.00	58.25	57.75	68.50	166.00	166.50	145.50	152.00	151.75	151.75	500.25	518.00	500.25	501.25	499.50	498.75
497.25	480.00	490.75	491.75	492.25	481.50	500.75	483.50	504.50	498.00	499.50	481.75	499.75	482.00	516.25	498.75	500.50	501.25
69.50	86.50	76.00	58.25	74.25	68.50	149.25	183.25	162.25	151.75	150.50	168.25	500.25	518.00	483.75	501.25	499.50	498.75
514.00	480.00	490.75	508.50	492.50	498.25	500.75	466.75	504.50	498.25	499.25	498.50	499.50	482.00	499.75	498.75	500.50	501.25
52.50	86.75	59.25	58.25	57.50	85.00	149.25	183.00	145.25	151.75	167.25	185.00	500.50	518.00	517.00	501.25	499.50	515.25
497.50	463.25	491.00	491.50	492.50	498.25	500.75	483.50	504.75	498.25	499.50	498.25	499.50	482.00	499.50	498.75	500.75	501.25
85.75	86.75	75.50	41.75	74.25	68.50	166.00	166.50	162.00	135.25	167.25	135.00	500.50	518.00	500.25	501.25	499.00	498.75
497.50	480.00	491.25	491.75	492.25	481.50	500.75	483.50	504.50	514.75	499.50	498.25	499.50	482.00	483.00	498.75	501.00	501.25
69.25	86.50	75.50	58.25	74.25	68.50	149.25	183.25	145.50	151.75	151.25	168.25	500.50	518.00	500.50	517.75	499.00	498.75
497.50	480.25	492.25	491.50	492.50	498.25	500.75	483.50	504.50	515.00	513.50	498.50	499.50	481.75	499.50	498.75	500.75	501.25
69.25	86.50	74.25	58.50	57.50	68.50	166.00	166.50	145.50	135.00	152.25	168.25	500.50	518.25	500.50	501.25	499.25	498.75
497.25	480.00	493.00	491.50	492.50	498.00	500.50	483.50	504.50	502.50	499.50	498.25	499.50	481.75	515.00	482.25	500.75	501.25
52.75	86.75	57.00	58.50	74.25	68.50	166.00	166.50	162.25	164.25	167.25	135.00	500.25	518.25	485.25	517.75	499.25	498.75
497.25	463.25	495.75	491.50	492.50	498.25	500.75	483.50	504.50	498.25	499.50	515.00	499.75	481.75	499.25	482.25	500.50	501.25
69.25	86.75	71.00	41.75	57.50	68.50	149.25	183.25	145.50	135.00	167.25	151.75	500.25	518.25	517.00	517.75	499.50	498.75
497.50	480.00	495.75	491.50	492.50	481.50	500.75	483.25	504.50	498.25	499.25	498.25	499.75	481.75	483.00	482.00	500.50	501.25
69.25	86.50	71.00	75.25	74.25	68.50	166.00	166.75	145.25	151.75	150.75	168.50	500.25	518.25	502.25	501.25	499.50	498.75
497.25	480.00	495.75	491.50	492.50	498.25	500.50	483.25	504.75	498.25	499.25	498.25	499.75	481.75	497.75	498.75	500.75	501.25
69.25	86.75	70.75	41.75	57.25	68.25	149.50	183.25	162.00	151.75	150.50	135.00	500.25	518.25	500.25	518.00	499.25	498.50
497.50	480.00	495.75	491.50	492.50	481.75	500.50	466.75	504.50	498.25	499.50	515.00	499.75	481.75	499.75	482.00	500.75	501.50
52.50	86.75	54.25	58.50	74.25	85.00	149.50	183.25	145.50	151.75	167.25	168.25	500.25	518.25	500.25	518.00	499.25	498.50
497.50	463.25	496.00	491.50	492.50	448.25	500.50	483.50	504.50	498.25	498.50	498.50	499.75	481.75	515.00	482.00	500.75	501.50
69.25	86.75	70.75	58.50	74.25	85.00	166.00	166.50	162.25	151.75	151.50	134.75	500.25	518.25	485.00	501.25	499.25	498.50
497.50	479.75	496.25	491.50	492.25	498.25	500.75	483.50	504.50	498.25	498.50	498.50	499.75	481.75	499.75	498.75	500.50	501.50
69.25	86.75	70.25	58.50	57.75	68.50	149.25	183.25	145.50	151.75	151.50	168.25	500.25	518.00	517.00	501.25	499.50	498.50
497.25	480.00	496.50	491.50	492.25	481.50	500.75	483.50	504.50	498.25	499.50	498.25	499.50	482.00	483.00	498.75	500.50	501.50
69.25	86.75	70.25	41.75	74.25	68.50	149.25	166.50	145.50	151.75	167.25	168.50	500.50	518.00	517.00	518.00	499.50	498.50
497.50	480.00	496.25	491.50	492.50	498.25	500.75	483.25	504.50	498.25	499.25	498.25	499.50	482.00	483.00	482.00	500.50	501.50
52.50	86.50	53.75	58.50	57.50	68.25	166.00	183.25	162.00	151.75	167.25	135.00	500.50	518.00	500.25	501.25	499.50	498.50
497.50	463.50	496.50	508.25	492.50	465.00	517.25	466.75	504.50	498.25	499.50	515.00	499.50	482.00	499.50	498.75	500.75	501.25
69.25	86.50	70.00	41.75	57.50	85.00	149.25	183.25	145.50	135.00	151.00	151.50	500.50	518.00	500.50	501.25	499.00	498.75
514.00	480.00	496.50	491.50	492.50	498.25	500.75	483.50	504.50	498.25	509.25	498.50	499.50	482.00	514.50	498.75	500.75	501.25
69.25	86.75	70.25	58.50	74.25	68.50	166.00	166.50	145.50	168.50	157.00	168.25	500.50	518.00	485.50	517.75	499.25	498.75
497.50	480.00	496.50	491.50	492.50	481.50	500.75	483.50	504.50	498.00	499.50	498.25	499.50	482.00	499.50	482.25	500.75	501.25
69.25	86.75	70.25	41.75	57.50	68.50	165.75	183.25	162.25	135.25	167.00	135.00	500.50	518.00	517.00	501.25	499.25	498.75
497.25	479.75	494.50	508.25	492.75	498.25	501.00	466.75	504.50	498.25	499.50	515.00	499.50	482.00	483.00	498.75	500.75	501.25
52.75	86.75	55.50	58.50	73.75	68.50	149.00	183.25	145.50	151.75	167.25	168.50	500.25	518.00	501.25	517.75	499.25	498.75
497.25	463.25	496.25	491.50	492.50	481.50	500.75	483.50	504.50	514.75	499.50	498.25	499.75	482.00	498.75	482.25	500.75	501.25
69.25	86.75	70.25	41.75	57.50	85.00	166.00	166.50	162.00	135.25	150.50	135.00	500.25	518.00	500.50	501.00	499.25	498.75
497.50	480.00	496.50	491.50	493.50	481.75	500.75	483.25	504.50	498.25	499.50	498.25	499.75	482.25	499.50	498.75	500.50	501.25
69.25	86.75	70.25	58.50	73.25	68.25	149.25	183.25	145.50	151.75	150.50	151.75	500.25	517.75	500.25	501.25	499.50	498.75
497.25	480.00	496.50	491.50	493.00	481.75	500.75	483.50	504.50	498.25	499.50	515.00	516.25	482.25	513.25	498.75	500.50	501.25
69.50	86.50	70.00	58.50	73.75	68.25	149.25	166.50	145.50	151.75	167.00	168.25	500.50	517.75	486.75	518.00	499.50	498.50
497.25	480.00	496.50	491.50	492.25	498.25	500.75	483.50	504.50	498.25	499.50	498.25	499.50	482.25	499.75	482.00	500.50	501.50
52.75	86.75	53.50	58.50	57.75	68.50	166.00	166.50	162.25	151.75	150.50	135.00	500.50	534.25	500.75	518.00	499.50	498.50
497.25	463.25	496.50	491.50	495.50	481.50	500.50	483.50	504.50	498.00	499.50	515.00	499.50	466.00	499.25	482.00	500.50	501.50
69.25	86.75	70.25	41.75	71.00	85.00	149.50	183.25	145.50	135.25	150.50	151.75	500.50	517.25	500.75	501.25	499.50	498.50
497.50	480.00	496.50	508.25	495.75	465.00	500.50	483.25	504.50	514.75	499.50	498.25	499.50	482.75	499.25	498.75	500.50	501.50
69.25	86.75	70.25	58.50	54.25	85.00	149.25	166.75	145.50	152.00	167.25	168.50	500.50	517.25	500.25	501.25	499.50	498.50
514.00	479.75	496.50	491.50	495.75	498.25	500.75	483.25	504.50	498.00	499.50	498.25	499.50	483.00	499.75	498.75	500.50	501.50
52.50	86.75	54.25	41.75	71.00	51.75	166.00	183.25	162.00	135.25	167.25	135.00	500.50	517.00	500.25	501.25	499.50	498.50
498.75	480.00	511.75	491.50	495.75	498.25	500.75	466.75	504.50	498.25	499.50	515.00	499.50	483.00	499.75	498.75	500.50	501.25
68.00	86.75	54.00	58.50	54.25	68.50	149.25	183.25	145.50	168.25	150.50	168.25	500.25	517.00	500.25	517.75	499.25	498.75
497.25	463.25	496.50	508.00	495.75	498.25	500.75	483.50	504.50	515.00	502.75	498.25	499.75	483.25	499.50	482.25	500.50	518.00
69.50	86.75	70.25	58.75	70.75	85.00	166.00	166.50	162.25	135.00	163.75	135.00	500.25	516.75	517.00	501.25	499.50	482.00
497.25	480.00	496.50	491.50	495.75	465.00	500.50	483.50	504.50	498.25	499.50	498.50	499.75	483.25	483.00	498.75	500.75	501.25
69.25	86.50	70.25	58.50	71.00	85.00	149.50	183.25	145.50	151.75	167.25	152.00	500.25	516.75	500.75	501.25	499.25	498.75
497.50	480.00	496.25	491.25	495.75	498.25	500.50	483.50	503.25	515.00	499.50	514.50	499.75	483.25	499.25	498.75	500.75	518.00
52.50	86.75	70.25	42.00	54.25	51.75	149.25	166.50	146.75	135.00	167.00	168.50	500.25	516.75	500.50	501.25	499.25	498.50
497.50	480.00	489.25	491.50	495.75	498.25	500.75	483.50	503.25	498.25	499.50	498.25	499.75	483.25	499.50	498.75	500.50	518.00
69.25	86.75	60.75	58.50	71.00	68.50	166.00	166.50	163.25	151.75	150.50	135.00	500.25	516.75	500.50	501.00	499.50	498.75
497.25	463.25	496.50	491.75	495.50	498.25	500.75	483.25	503.25	498.25	499.50	515.00	499.50	483.50	513.25	499.00	500.50	501.25
69.25	86.75	70.25	58.25	54.25	68.25	149.25	183.25	146.75	151.75	150.50	151.75	500.50	516.50	486.75	501.00	499.50	498.75
497.50	479.75	496.50	491.50	495.75	481.75	500.75	483.50	503.25	498.25	499.50	498.25	499.50	483.50	499.50	498.75	500.50	501.25
69.25	86.75	70.00	58.50	54.25	85.00	149.25	166.50	146.75	151.75	167.25	168.25	500.50	516.50	500.50	501.25	499.50	498.75
497.50	480.00	496.50	491.25	495.75	498.25	500.75	483.50	503.25	515.00	499.50	498.50	498.50	483.50	499.50	498.75	500.50	501.25
53.00	86.75	70.00	42.00	71.00	51.75	166.00	183.25	163.50	151.75	150.50	134.75	501.50	516.25	502.25	518.00	499.50	498.75
497.25	480.00	489.25	492.25	495.75	498.25	501.00	466.75	503.00	498.25	499.50	515.25	498.50	483.75	497.75	482.00	500.50	501.25
69.00	86.50	61.00	74.50	54.25	68.25	149.00	183.25	147.00	151.75	150.50	168.25	501.50	516.25	500.25	501.25	499.50	498.75
497.25	463.50	496.50	491.50	495.75	498.50	500.50	483.50	503.00	498.25	499.50	498.25	499.50	483.75	499.75	498.75	500.50	501.25
69.25	86.50	70.25	41.75	71.00	68.25	166.00	166.50	147.00	135.00	167.00	135.00	500.50	516.25	500.25	501.25	499.50	498.75
514.00	480.00	496.25	491.50	495.75	481.75	501.00	483.25	503.00	498.25	499.50	498.50	498.50	483.75	499.75	498.75	500.50	501.25
69.50	86.75	70.25	58.50	54.00	85.00	149.00	183.25	147.00	168.25	167.25	151.50	501.50	516.25	500.25	518.00	499.50	498.75
497.25	480.00	496.50	491.50	495.75	498.25	501.00	483.50	503.00	498.25	499.50	515.00	499.50	483.50	499.75	482.00	500.50	501.25
52.50	86.75	54.00	58.50	71.00	51.50	149.00	166.50	147.00	135.25	150.50	168.25	500.50	516.50	500.75	517.75	499.50	498.50
497.50	480.00	504.00	491.25	495.75	498.50	500.75	483.50	502.75	498.25	506.25	498.50	498.50	483.50	499.00	498.75	500.50	518.00
86.00	86.50	62.25	58.75	71.00	68.25	166.00	167.50	163.75	151.75	160.50	134.75	501.25	516.50	500.50	501.25	499.25	532.00
497.25	463.25	496.50	491.50	495.75	498.50	501.00	482.50	503.00	514.75	499.25	498.50	499.75	483.50	499.50	482.25	500.75	484.75
69.25	86.75	70.00	41.75	54.25	84.75	149.00	183.25	147.00	135.25	167.25	168.25	500.25	516.50	500.50	517.75	516.00	498.75
497.50	480.00	496.50	491.50	495.75	465.25	501.00	483.50	503.00	498.25	499.50	498.50	499.75	483.50	499.50	482.25	500.50	501.25
69.25	86.75	70.25	75.25	70.75	84.75	149.00	166.50	147.00	151.75	167.25	168.25	500.25	516.50	500.50	501.25	499.50	498.75
497.50	480.00	496.50	491.50	495.75	498.50	501.00	483.50	502.75	498.25	499.50	498.25	499.75	483.50	499.50	498.75	500.50	501.25
52.50	86.50	53.75	41.75	54.25	68.25	165.50	183.00	164.00	151.75	150.50	135.00	500.25	516.50	500.50	501.00	499.50	515.25
497.25	480.00	512.75	491.50	495.75	481.75	501.25	467.00	502.75	498.25	499.50	515.00	499.75	483.50	499.50	498.75	500.50	484.75
69.50	86.75	53.75	58.50	71.00	68.25	148.75	183.00	147.25	151.75	150.50	168.25	500.25	516.50	501.00	518.00	499.50	498.50
497.25	463.25	496.25	491.50	495.75	498.50	501.00	483.50	502.75	498.25	516.00	498.50	499.50	483.50	499.00	482.00	500.50	501.50
69.25	86.75	70.25	58.50	54.25	68.00	165.75	166.50	163.75	151.50	167.25	151.50	500.50	516.50	500.50	518.00	499.50	498.50
497.50	480.00	496.50	491.50	495.75	482.00	501.00	483.50	502.75	498.25	499.50	481.75	499.50	483.50	499.50	482.00	500.50	501.50
69.25	86.75	70.25	58.50	71.00	84.75	149.00	183.25	147.25	151.75	150.50	151.75	500.50	516.25	500.25	518.00	499.50	515.25
497.25	479.75	496.50	491.50	495.50	498.75	501.00	483.50	502.75	498.25	499.50	514.75	499.50	483.75	499.75	482.00	500.50	518.00
52.75	86.75	54.00	41.75	71.00	51.25	149.00	166.50	147.25	135.25	167.00	168.50	500.50	516.25	500.25	518.00	499.50	498.50
497.25	480.00	500.75	491.50	495.75	498.75	501.00	483.50	502.75	514.75	499.50	498.25	499.50	483.75	499.75	482.00	500.75	501.50
69.25	86.75	65.25	58.50	54.25	68.00	165.50	166.50	164.00	151.75	167.25	135.00	500.50	516.25	500.25	518.00	499.00	498.50
497.50	463.25	496.50	491.50	495.75	498.50	501.25	483.50	502.50	498.25	499.50	498.25	499.50	483.75	499.75	482.00	500.75	501.50
69.25	86.75	70.25	58.50	71.00	84.75	148.75	183.00	147.50	135.25	150.50	168.50	500.50	516.25	517.00	501.50	499.25	498.50
497.25	480.00	496.50	491.50	495.75	482.00	501.25	483.50	502.50	498.25	499.50	498.25	499.50	483.75	483.00	498.50	500.75	518.00
69.50	86.50	70.25	58.50	54.25	68.00	148.75	166.50	149.00	168.25	150.50	168.25	500.50	516.25	500.25	501.25	499.25	498.75
497.25	480.00	496.50	491.50	495.75	498.75	501.25	483.50	501.00	498.25	499.50	498.50	516.25	483.50	499.75	498.75	500.75	501.25
52.75	86.75	53.50	41.75	54.25	51.25	165.50	183.25	164.00	135.00	167.25	135.00	517.00	516.50	500.25	501.25	499.25	498.75
497.25	480.00	501.25	508.00	495.50	498.75	501.00	466.75	502.50	498.50	499.50	515.00	516.25	483.50	499.75	498.75	500.50	501.25
69.25	86.75	65.25	58.75	71.00	67.75	149.00	183.25	147.50	151.50	167.00	168.25	500.25	516.50	500.25	501.25	499.50	498.75
497.50	463.25	496.50	491.50	495.75	482.25	501.00	483.50	502.50	498.50	499.50	498.25	499.75	483.50	499.75	498.75	500.50	501.25
69.25	86.75	70.25	41.75	54.25	67.75	165.50	166.50	164.25	151.50	150.50	151.75	500.25	516.50	500.25	501.25	499.50	498.75
514.00	479.75	496.25	491.50	495.75	465.50	501.00	483.50	502.50	498.50	499.50	481.50	499.75	483.50	499.50	498.75	500.75	501.25
69.25	86.75	70.25	58.50	71.00	84.50	149.00	183.00	147.50	151.50	167.25	151.75	500.25	516.50	500.50	501.25	499.25	498.50
497.50	480.00	496.50	491.50	495.75	499.00	501.00	483.50	502.25	498.50	499.50	515.00	499.75	483.50	499.50	498.50	500.50	501.50
52.50	86.75	53.75	58.50	54.25	67.75	149.00	166.50	147.75	151.50	167.00	168.25	500.25	516.50	500.50	518.00	499.50	498.50
497.50	480.00	501.00	491.50	495.75	482.25	501.00	483.50	502.25	498.50	499.50	498.50	499.75	483.50	499.50	482.00	500.50	501.50
69.25	86.75	65.50	58.50	70.75	84.25	165.75	166.50	164.25	151.50	150.50	135.00	500.25	516.50	500.25	518.00	499.50	498.50
497.25	463.25	496.50	491.50	495.75	499.00	501.00	483.50	502.00	498.50	499.50	515.00	499.50	483.50	499.75	482.25	500.50	501.50
69.25	86.50	70.25	41.75	71.00	67.75	149.00	183.25	148.00	134.75	150.50	151.50	500.50	516.50	500.25	517.75	499.50	498.50
497.50	480.00	496.50	491.50	495.75	499.00	501.00	483.50	502.25	515.25	499.50	498.50	498.50	483.50	499.75	482.00	500.50	501.50
69.25	86.75	70.00	58.75	54.25	84.25	149.00	166.50	147.75	151.50	167.25	168.25	501.50	517.25	500.25	518.00	499.50	498.50
497.25	480.00	496.50	507.75	495.75	499.00	500.50	483.50	502.25	498.50	499.50	498.25	499.50	482.75	499.75	482.00	500.50	501.25
52.75	86.75	70.25	42.00	71.00	67.75	166.00	183.00	164.50	134.75	167.00	135.00	500.50	516.25	500.25	501.25	499.50	498.75
497.25	479.75	483.75	491.50	495.75	499.00	501.00	467.00	502.25	498.50	499.50	515.00	499.50	483.75	499.75	498.75	500.50	501.25
69.50	86.75	66.25	58.50	54.00	67.75	149.00	183.00	147.75	168.25	150.50	168.25	500.50	516.25	500.25	501.25	499.25	498.75
497.25	463.25	496.50	491.50	495.75	498.75	501.00	483.50	502.25	498.50	499.50	498.50	498.50	483.75	499.75	498.75	500.75	501.25
69.25	86.75	70.00	42.00	71.00	84.50	165.75	166.50	164.25	134.75	150.50	151.50	501.50	516.25	500.25	501.25	499.25	498.75
497.50	480.00	496.50	507.75	495.75	482.25	501.00	483.50	502.25	498.50	499.50	481.75	499.50	483.75	499.75	498.75	500.75	501.25
69.25	86.75	70.25	58.75	54.25	67.75	149.00	183.25	147.75	151.50	167.25	151.75	500.50	516.25	500.25	501.25	499.25	498.75
497.50	480.00	496.50	491.50	495.75	482.25	501.00	483.50	502.25	515.25	499.50	515.00	499.50	483.75	499.75	499.00	500.75	501.25
69.00	86.75	70.00	41.75	71.00	67.75	149.00	166.50	147.75	134.75	167.25	168.25	500.50	516.25	500.25	501.00	499.25	498.75
497.50	479.75	496.75	491.50	495.75	498.75	501.00	483.50	502.25	498.75	499.50	498.50	499.50	483.50	499.75	498.75	500.50	501.25
69.25	86.75	70.00	58.75	70.75	67.75	165.50	167.50	164.50	151.25	150.50	134.75	500.25	516.50	500.25	501.25	499.50	498.75
497.25	463.25	480.00	491.25	495.75	499.00	501.25	482.50	501.75	498.75	499.25	498.50	499.75	483.75	499.75	499.00	500.75	501.25
69.50	86.75	53.50	58.50	54.25	84.50	148.75	183.00	148.25	151.25	167.25	168.25	500.25	516.25	516.75	501.00	499.25	498.75
497.25	480.00	513.00	491.50	495.75	482.00	501.25	483.50	502.25	498.75	499.50	498.25	499.75	483.50	483.25	498.75	500.75	501.25
52.75	86.75	36.75	58.50	71.00	68.00	148.75	166.50	147.75	151.25	167.25	168.25	500.25	516.50	500.25	517.75	499.25	498.50
497.25	480.00	496.50	491.50	495.75	482.00	517.75	483.50	502.25	498.75	499.50	498.50	499.75	483.50	499.50	482.50	500.50	501.50
69.25	86.50	70.25	42.00	54.25	84.50	165.75	183.25	164.25	134.50	150.50	135.00	500.25	516.50	500.25	500.75	499.50	498.50
497.50	480.00	496.50	491.25	495.75	482.25	501.00	466.75	502.25	515.50	499.50	515.00	499.75	483.50	499.75	499.25	500.50	501.50
69.25	86.75	53.50	75.25	54.25	84.50	148.75	183.25	147.75	151.25	150.50	168.25	500.25	516.50	500.25	517.50	499.50	498.50
497.25	463.25	496.50	491.25	495.75	482.00	501.25	483.50	502.25	498.75	499.50	498.25	499.50	483.50	499.75	482.50	500.50	501.50
69.25	86.75	70.25	42.00	71.00	84.75	165.50	166.50	164.50	134.50	167.00	151.75	500.50	516.50	500.25	517.50	499.50	498.50
497.50	480.00	496.50	491.50	495.50	498.75	500.75	483.50	502.25	498.75	499.50	481.75	516.25	483.50	499.75	482.50	500.50	501.50
52.50	86.75	70.00	58.75	54.25	67.75	166.00	183.00	147.75	168.00	167.25	151.50	500.50	516.25	500.25	500.75	499.50	498.50
497.50	479.75	496.50	491.25	495.75	482.00	500.50	483.50	501.75	498.75	499.50	515.00	499.50	483.75	499.75	499.25	500.75	501.25
69.25	86.75	70.25	58.75	71.00	68.00	149.50	166.50	148.25	134.50	150.50	168.25	500.25	516.25	500.25	500.75	499.25	498.75
497.25	480.00	496.50	491.25	495.75	498.75	501.00	483.50	501.75	498.75	499.50	498.50	499.75	483.50	499.75	499.25	500.75	501.25
69.50	86.75	53.50	58.75	54.25	68.00	165.50	167.50	164.75	151.25	150.50	135.00	500.25	516.50	500.25	500.75	499.00	498.75
497.25	463.25	496.50	491.25	493.75	482.00	501.25	482.50	501.75	499.00	499.50	498.25	499.75	483.75	499.75	499.25	501.00	501.25
69.25	86.75	70.25	42.00	73.00	84.50	165.50	183.25	148.25	151.00	167.00	168.25	500.25	516.25	500.25	500.75	499.00	498.75
497.50	479.75	496.50	508.00	492.25	498.75	501.00	483.50	501.75	499.00	499.50	498.50	499.75	483.75	499.75	499.50	500.75	501.25
52.50	86.75	70.00	58.50	74.25	68.00	149.00	166.50	148.25	151.00	167.25	168.25	500.25	516.25	500.25	500.50	499.25	498.75
497.50	480.00	496.50	491.25	492.50	482.00	501.00	483.50	501.75	499.00	499.50	498.25	499.75	483.75	499.75	499.50	500.75	501.25
69.25	86.75	70.25	58.75	57.50	68.00	165.50	183.25	165.00	151.00	150.50	151.75	500.25	516.25	500.25	517.00	499.25	498.75
530.75	480.00	496.50	491.25	492.50	498.50	501.25	466.75	501.75	499.00	499.50	498.25	499.50	483.50	499.75	483.00	500.50	501.25
69.25	86.75	53.50	58.75	74.25	68.25	148.75	183.25	148.25	151.00	167.25	168.25	500.50	516.50	500.25	517.00	499.50	498.75
497.25	463.25	496.50	491.25	492.25	481.75	501.25	483.25	501.75	515.50	499.25	515.25	499.50	483.50	499.75	484.00	501.00	501.25
69.25	86.75	70.00	58.75	57.75	84.75	148.75	166.50	164.75	151.00	167.25	168.25	500.50	516.50	500.25	516.00	499.00	498.75
497.50	479.75	496.50	491.25	492.25	498.50	501.25	483.50	501.75	499.25	499.50	498.25	499.50	483.50	499.50	483.00	500.50	501.25
52.50	86.75	70.25	58.75	74.25	68.25	165.50	183.25	148.25	150.75	150.50	135.00	500.50	516.50	500.50	517.00	499.50	498.50
497.50	480.00	496.50	491.25	492.50	481.75	501.00	483.50	501.75	499.25	499.50	515.00	499.50	483.50	499.50	483.00	500.50	501.50
69.25	86.75	70.25	42.00	57.50	68.25	149.00	166.50	148.25	134.00	150.50	168.25	500.50	516.50	500.50	500.25	499.50	498.50
497.25	479.75	496.50	491.25	509.00	498.50	501.25	483.50	501.75	499.25	499.50	498.50	499.50	483.50	499.50	499.75	500.75	501.50
69.50	86.75	53.25	58.75	57.75	68.00	148.75	167.50	165.00	167.50	167.25	151.50	500.50	516.50	500.25	500.25	499.25	498.50
497.25	463.25	496.50	491.25	492.25	465.25	501.00	482.50	501.50	499.00	499.50	498.50	499.50	483.50	499.75	499.75	500.50	501.50
69.25	86.75	70.25	58.75	74.50	85.00	165.50	183.25	148.50	134.25	167.00	151.50	500.50	516.25	500.25	500.25	499.50	498.50
497.50	480.00	496.50	491.25	492.25	498.25	501.25	483.25	501.50	499.25	499.50	498.50	499.50	483.75	499.75	499.75	500.75	501.50
52.50	86.75	70.25	58.75	57.75	68.25	148.75	166.50	148.50	150.75	150.50	168.25	500.25	516.25	500.25	517.00	499.25	498.50
497.50	480.00	496.50	491.25	492.25	481.75	501.25	483.50	501.25	499.25	499.50	498.25	499.75	483.75	499.75	483.00	500.75	501.25
69.25	86.75	70.00	42.00	74.25	68.25	165.50	183.25	165.25	150.75	150.50	135.00	500.25	516.25	500.25	500.25	499.00	498.75
497.25	479.75	496.50	491.50	492.25	498.50	501.00	466.75	501.50	499.25	499.50	498.50	499.75	483.75	499.75	500.00	500.75	501.25
69.25	86.75	53.50	75.25	57.75	68.25	149.00	183.25	148.50	150.75	167.25	168.25	500.25	516.25	500.25	516.50	499.25	498.75
497.50	463.25	496.50	491.25	492.25	498.25	517.75	483.50	501.50	499.25	499.50	498.25	499.75	483.75	499.75	483.50	500.75	501.25
69.25	86.75	70.25	42.00	57.75	85.00	148.75	166.50	165.25	150.75	167.00	168.25	500.25	516.25	500.25	500.00	499.25	498.75
497.25	480.00	496.50	491.25	492.25	481.75	501.25	483.50	501.50	499.25	499.50	515.00	499.75	483.75	499.75	500.25	501.00	501.25
52.75	86.75	70.25	59.00	74.50	68.25	165.50	183.25	148.50	150.75	150.50	135.00	500.25	516.25	500.25	499.75	499.00	498.75
497.25	479.75	496.25	491.25	492.25	481.75	501.25	483.25	501.25	499.00	499.50	515.00	499.75	483.75	499.75	500.00	500.75	501.25
69.50	86.75	70.25	58.75	57.75	68.25	148.75	166.75	148.75	151.00	167.25	151.75	500.25	516.25	500.25	500.00	499.25	498.75
497.25	480.00	496.50	491.00	492.25	498.25	501.25	483.25	501.25	499.00	499.50	506.75	499.50	483.75	499.50	500.00	500.75	501.25
69.25	86.75	53.50	59.00	74.25	68.50	148.75	183.25	165.25	151.00	167.00	160.00	500.50	516.25	500.50	516.50	499.25	498.75
497.50	463.25	496.50	491.00	492.50	481.50	501.25	466.75	501.50	499.25	499.75	498.25	499.50	483.50	499.50	483.50	500.50	501.25
69.25	86.75	70.25	42.25	57.50	85.00	165.50	183.25	148.50	134.00	150.25	135.00	500.50	516.50	500.50	499.75	499.50	498.50
514.00	480.00	496.25	491.25	492.50	498.50	501.00	483.50	501.50	499.25	499.50	515.00	499.50	483.50	499.50	500.25	500.75	501.50
52.50	86.75	70.25	58.75	74.25	68.25	149.00	166.50	148.50	167.50	150.50	168.25	500.50	516.50	500.50	499.75	499.25	498.50
497.50	479.75	496.50	491.25	492.25	481.75	501.00	483.50	501.50	499.00	499.50	498.50	499.50	483.50	499.50	500.25	500.50	501.50
69.25	86.75	70.25	58.75	74.50	68.25	165.50	183.25	165.25	134.25	167.25	134.75	500.50	516.50	500.50	499.75	499.50	498.50
497.50	480.00	496.25	491.00	492.25	498.25	501.25	466.75	501.25	499.25	499.50	498.50	499.50	483.50	499.50	500.50	500.75	501.50
69.25	86.75	53.75	59.00	57.50	68.25	165.50	183.25	148.75	167.50	167.25	168.25	500.50	516.50	500.25	499.50	499.25	498.50
497.25	463.25	496.00	491.00	492.50	498.50	501.25	483.25	501.25	499.25	499.50	498.25	499.50	483.50	499.75	500.50	500.75	501.50
69.25	86.75	70.75	42.25	74.25	85.00	148.75	166.75	165.50	134.00	150.50	168.50	500.50	516.25	500.25	516.25	499.25	498.50
497.50	479.75	496.00	507.75	492.25	481.50	501.00	483.25	501.25	499.25	499.50	498.25	499.50	483.75	499.75	483.75	500.50	501.50
52.50	86.75	70.50	59.00	57.75	68.50	165.50	183.25	148.75	150.75	150.25	135.00	500.25	516.25	500.25	499.50	499.50	498.50
497.50	480.00	496.50	491.00	492.25	481.50	518.00	483.50	501.00	499.25	499.75	515.00	499.75	483.75	499.75	500.50	500.75	501.25
69.25	86.75	70.25	42.25	74.50	68.50	148.75	166.50	148.75	150.75	167.00	151.75	500.25	516.25	500.25	516.00	499.00	498.75
497.25	480.00	496.25	491.25	492.25	498.25	501.00	483.50	501.25	499.25	499.50	501.25	499.75	483.75	514.50	484.00	500.75	501.25
69.50	86.75	53.75	58.75	57.75	68.25	149.00	166.75	165.50	150.75	167.25	165.25	517.00	516.25	485.50	499.50	499.25	498.75
497.25	463.25	496.25	491.25	492.25	481.75	501.25	483.25	501.25	499.25	499.50	498.25	499.50	483.75	499.75	500.50	501.00	501.25
69.25	86.75	70.25	58.75	74.25	85.00	165.25	183.25	148.75	150.75	150.50	135.00	500.50	516.25	500.25	516.00	499.00	498.75
497.50	479.75	496.50	491.00	492.25	481.75	534.75	483.25	501.25	499.00	499.50	515.00	499.50	483.75	499.75	484.00	501.00	501.25
52.50	86.75	70.25	59.00	74.50	68.25	148.75	166.75	148.75	151.00	167.00	168.50	500.50	516.25	500.25	499.50	499.00	498.75
497.50	480.00	496.25	491.25	492.25	498.25	501.00	483.25	501.25	499.00	499.50	498.25	499.50	483.75	499.75	500.50	501.00	501.25
69.25	86.75	70.50	42.00	57.75	51.75	149.00	183.25	165.50	134.25	167.25	135.00	500.50	516.25	500.25	516.00	499.00	498.75
497.25	479.75	496.25	491.25	492.25	498.25	501.00	466.75	501.00	515.75	499.50	498.25	499.50	483.75	499.75	484.00	501.00	501.25
69.25	86.75	53.75	75.25	74.25	68.25	165.50	183.25	149.00	151.00	150.50	168.25	500.50	516.25	500.25	499.25	499.00	498.75
514.00	463.25	496.25	491.25	492.50	498.50	501.25	483.50	501.00	499.00	499.50	498.50	499.50	483.50	499.50	500.75	500.75	501.25
52.75	86.75	70.25	42.25	57.50	85.00	148.75	166.50	165.50	134.25	150.50	168.25	500.50	516.50	500.50	499.25
497.25	480.00	496.50	491.25	492.50	481.75	501.25	483.50	501.25	499.00	499.50	498.25		483.50	499.50
69.50	86.75	70.25	58.75	57.50	68.25	148.75	183.25	148.75	151.00	167.00	135.00			500.25
497.25	480.00	496.25	491.25	492.50	498.25	501.25	483.25	501.25	515.75	499.50	515.00
69.25	86.75	70.25	58.75	74.25	51.50	165.50	166.75	148.75	134.25	167.25	151.75
497.25	479.75	496.50	491.25	492.25	498.50	501.00	483.25	501.25	499.00	499.50	501.50
69.50	86.75	53.50	58.75	57.75	68.25	149.00	166.75	165.50	151.00	150.50	165.25
497.25	463.25	496.50	491.00	492.25	498.50	501.00	483.25	501.00	515.50	499.50	498.25
52.75	86.75	70.25	42.25	74.50	68.25	149.25	183.25	149.00	134.50	150.50	135.00
497.25	480.00	496.50	491.25	492.25	498.25	517.50	483.50	501.00	499.00	516.25	515.00
86.00	86.75	70.25	58.75	57.50	68.25	148.75	166.50	148.75	151.00	150.25	168.25
514.00	479.75	496.25	507.75	492.50	498.50	501.25	483.50	501.25	498.75	516.25	498.50
69.25	87.00	70.25	42.25	74.25	51.50	148.75	183.25	165.50	151.25	150.50	134.75
497.50	479.75	496.50	491.25	492.25	498.50	501.25	466.75	501.25	498.75	499.50	498.50
69.25	86.75	53.50	58.75	74.50	68.25	165.50	183.25	148.75	151.25	150.50	168.25
497.50	463.25	496.50	491.25	492.25	498.50	501.25	483.50	501.25	498.75	499.50	498.25
52.50	86.75	70.25	42.00	57.75	84.75	148.75	166.50	165.50	151.25	167.25	168.50
497.50	480.00	496.25	508.00	492.25	481.75	517.75	483.25	501.00	498.75	499.50	498.25
69.25	86.75	70.25	58.75	74.25	68.25	148.75	183.25	149.00	151.00	167.00	135.00
497.25	479.75	496.50	491.25	492.50	498.50	501.25	483.50	501.00	499.00	499.50	498.25
69.25	86.75	70.25	58.75	57.50	51.50	165.50	166.50	149.00	134.50	150.50	168.50
497.50	480.00	496.50	491.00	492.25	498.50	501.25	483.50	501.00	498.75	499.50	514.75
69.25	86.75	53.50	59.00	74.50	68.25	148.75	166.50	165.50	167.75	150.50	151.75
497.25	463.25	496.50	491.00	492.25	498.25	501.25	483.50	501.25	498.75	499.50	498.25
52.75	86.75	70.25	59.00	57.75	85.00	165.50	183.25	148.75	134.75	167.25	135.00
497.25	479.75	496.25	491.00	492.25	481.75	501.00	483.25	501.25	498.75	499.50	515.00
69.25	87.00	70.25	59.00	74.25	68.25	165.50	166.75	148.75	151.25	167.00	168.50
497.50	479.75	496.50	491.00	492.50	498.50	501.25	483.50	501.25	498.50	499.50	498.25
69.25	86.75	70.25	42.25	74.25	51.50	148.75	183.00	165.50	151.50	150.50	151.75
497.25	479.75	496.25	507.75	492.25	498.50	501.25	467.00	501.00	498.50	499.50	481.50
69.50	87.00	53.75	59.00	57.75	68.25	149.00	183.00	149.00	151.50	150.50	168.50
497.25	463.25	496.25	491.00	492.25	498.25	516.75	483.50	501.00	498.50	499.50	498.25
52.75	86.75	70.25	42.25	74.50	85.00	149.75	166.50	165.50	151.25	167.25	168.25
497.25	479.75	496.50	491.25	492.25	481.75	501.00	483.50	501.25	498.75	499.50	498.25
69.25	86.75	70.25	58.75	57.75	68.25	149.00	183.25	148.75	151.25	167.00	135.25
497.50	480.00	496.50	491.00	492.25	498.50	501.00	482.50	501.25	515.25	499.75	515.00
69.25	86.75	70.25	59.00	57.50	51.50	165.50	167.50	148.75	134.75	150.25	151.50
497.25	479.75	496.25	491.00	492.50	498.50	501.25	483.50	501.25	515.25	499.75	499.75
69.25	87.00	53.75	59.00	74.25	68.00	148.75	166.50	165.50	151.50	167.00	167.00
497.50	463.00	496.25	491.00	492.25	482.00	501.25	483.50	501.00	498.50	499.50	498.25
52.50	87.00	70.25	42.25	57.75	68.00	148.75	183.00	149.00	134.75	167.25	135.00
497.50	479.75	496.50	491.25	492.25	482.00	501.25	483.50	501.00	498.75	499.50	515.00
69.25	86.75	70.25	58.75	74.50	84.75	165.50	166.50	149.00	168.00	150.50	168.25
497.25	480.00	496.25	491.25	492.25	498.50	501.00	483.50	501.00	498.50	499.50	498.50
69.50	86.75	70.50	58.75	57.75	68.00	149.00	183.25	165.50	134.75	150.50	151.50
497.25	479.75	496.25	491.25	492.25	482.00	501.00	466.75	501.25	498.50	499.50	481.75
69.25	86.75	53.50	58.75	74.25	68.00	149.00	183.25	148.75	151.50	167.00	168.25
497.50	463.25	496.50	491.25	492.50	498.75	515.00	483.50	501.25	498.75	499.50	498.25
52.50	86.75	70.25	42.00	74.25	84.75	151.50	166.50	165.50	151.25	167.25	168.50
497.50	480.00	496.50	491.25	492.25	465.25	501.25	483.25	501.00	498.75	499.50	498.00
69.25	86.75	70.25	75.50	57.75	84.75	148.75	183.25	149.00	151.25	150.50	135.25
497.25	479.75	496.25	491.00	492.25	498.50	501.25	482.75	501.00	498.75	499.50	498.00
69.25	87.00	70.25	42.25	74.50	68.00	165.50	167.25	149.00	151.25	150.50	168.75
514.25	479.75	496.50	491.25	492.25	482.00	501.25	483.50	501.00	498.50	499.50
69.25	86.75	53.50	58.75	57.50	68.00	148.75		165.50	151.50	167.00
497.25	463.25	496.50	491.25	492.50	498.75				498.75
52.75	86.75	70.25	58.75	74.25	68.00				151.25
497.25	480.00	496.50	491.25	492.25	498.75				498.75
69.25	86.75	70.25	58.75	57.75	67.75				151.25
497.50	479.75	496.25	491.25	492.25	498.75
69.25	86.75	70.25	42.00	74.50	68.00
497.25	480.00	496.50	491.25	492.25	482.00
69.50	86.75	53.50	58.75	74.25	68.00
497.25	463.25	496.50	506.00	492.25	498.75
69.25	86.75	70.25	44.00	57.75	84.50
497.50	479.75	496.25	491.25	492.25	465.50
69.25	87.00	70.25	58.75	74.50	84.50
497.25	479.75	496.50	491.25	491.25	498.75
69.25	86.75	70.25	42.00	58.75	68.00
497.50	480.00	496.50	508.00	492.25	482.00
52.50	86.75	53.50	58.75	57.75	68.00
497.50	463.25	496.50	491.25	492.25	498.75
69.25	86.75	70.25	42.00	74.25	84.50
497.25	479.75	496.25	491.25	492.50	465.50
69.50	86.75	70.25	58.75	57.50	84.50
497.25	480.00	496.50	492.75	492.50	499.00
69.25	86.75	70.25	57.25	74.25	67.75
497.50	479.75	496.25	491.25	492.25	482.25
52.50	87.00	53.75	58.75	57.75	67.50
514.00	463.00	496.25	491.25	492.25	482.50
52.75	87.00	70.25	42.00	74.50	67.75
497.25	479.75	496.50	508.00	492.25	482.25
69.25	86.75	70.25	58.75	74.25	84.25
497.50	480.00	496.00	491.25	492.25	499.25
69.25	86.75	70.75	58.75	57.75	67.50
497.25	480.00	496.00	491.25	492.25	482.50
52.75	86.50	54.00	58.75	74.50	67.50
497.25	463.50	495.75	491.25	492.25	499.25
69.50	86.50	70.75	58.75	57.75	67.25
497.25	480.25	496.00	491.25	492.25	482.75
69.25	86.50	70.75	58.75	74.25	84.00
497.25	480.25	496.00	491.25	492.25	499.25
69.50	86.50	70.50	42.00	57.75	67.25
514.00	479.75	496.00	491.25	492.25	483.00
52.50	86.75	54.00	58.75	74.50	67.00
497.50	463.25	496.00	496.50	492.25	499.75
86.00	86.75	70.75	53.50	74.50	83.75
497.25	480.00	495.75	491.25	491.00	449.50
69.25	86.75	71.00	58.75	58.75	83.75
497.50	479.75	495.75	491.25	492.50	499.75
69.25	86.75	70.75	42.00	74.25	67.00
	480.00	496.00	491.25	491.25	483.00
	86.75	54.00	75.50	58.75	66.75
			491.25	492.25
			42.00	57.75
			491.25
			58.75
			491.25
			58.75
			491.25
			58.75
			491.25
			42.00
