# Supplementary material for: Presentation and response timing accuracy in Adobe Flash and HTML5/JavaScript Web experiments
Source: Behav Res Methods. 2014 Jun 6;47(2):309–27. doi: 10.3758/s13428-014-0471-1 (PMC4427652; doi:10.3758/s13428-014-0471-1)
Supplement: Supplementary file 1 — (ZIP 1.07 MB) [file 13428_2014_471_MOESM1_ESM.zip › Supplementary/Data/DSC-OVL-R.csv]

fl1	js1	fl2	js2	fl3	js3
1800.50	12802.25	722.00	292.00	1284.00	643.75
160.50	164.75	156.25	178.75	162.75	178.75
514.50	506.50	501.00	495.25	477.75	495.00
143.25	168.00	156.75	162.50	163.00	179.25
500.25	506.00	478.25	510.50	495.00	495.25
140.25	151.75	163.25	164.00	162.50	162.50
528.00	523.50	491.50	494.00	477.75	511.75
129.75	150.75	166.25	163.50	163.00	162.50
493.50	524.00	491.25	494.00	494.50	512.00
148.50	150.50	149.50	180.50	163.00	162.50
492.00	506.75	491.25	477.00	494.75	495.25
165.50	167.75	166.25	180.50	146.00	179.25
492.25	502.50	492.50	494.00	494.50	495.00
165.25	172.25	164.75	163.50	163.00	179.50
475.50	497.75	482.25	511.00	494.50	495.75
165.25	160.00	158.00	163.50	163.25	161.75
492.25	513.00	493.25	511.00	477.50	511.25
165.25	161.50	165.00	163.50	163.25	163.50
475.50	511.50	473.75	494.00	494.25	491.75
165.25	162.75	167.25	180.50	163.25	183.00
492.25	500.00	491.00	494.00	477.50	491.50
165.25	174.75	166.50	180.50	163.25	182.75
475.50	492.00	473.50	493.75	494.25	491.75
165.25	183.00	167.50	163.75	163.25	166.00
492.25	491.50	489.75	510.75	477.50	508.50
165.25	166.00	168.00	163.75	163.25	165.75
492.25	508.50	489.50	510.75	494.25	508.50
148.50	166.00	151.25	163.50	163.25	166.00
492.25	508.50	489.25	494.00	494.25	491.75
165.50	165.75	168.25	180.50	146.50	182.75
492.00	491.75	489.50	494.00	494.25	491.50
165.50	182.75	168.00	180.50	163.25	182.75
475.25	491.75	472.50	493.75	494.25	475.00
165.50	165.75	168.25	163.75	146.50	165.75
492.25	491.75	489.50	510.75	494.25	509.50
165.25	166.00	168.25	163.75	163.25	164.50
475.50	508.25	472.50	494.00	494.50	497.00
165.25	166.00	168.00	180.25	163.25	160.25
497.00	508.50	489.75	494.00	477.50	497.00
159.75	166.00	167.75	180.50	163.00	177.50
480.75	491.75	473.00	494.00	494.25	494.25
160.50	182.75	167.75	163.50	163.50	180.75
496.00	491.50	489.75	511.00	477.50	492.25
161.00	166.00	167.75	163.50	163.25	165.50
501.00	508.50	489.75	511.00	494.25	508.00
139.50	166.00	151.00	163.50	163.25	166.50
503.75	508.25	489.75	494.00	477.25	509.50
154.00	166.25	168.00	180.50	163.50	164.75
495.50	491.50	489.50	494.00	494.25	493.50
162.25	166.00	168.00	180.25	163.25	180.50
480.00	491.50	473.25	494.25	494.25	478.00
160.75	183.00	167.00	163.25	146.50	179.50
495.00	474.50	492.75	511.00	494.75	494.75
162.75	183.00	164.25	163.50	162.75	163.00
477.25	491.50	481.00	511.00	493.50	494.75
163.50	166.00	159.25	163.50	164.25	162.75
494.00	508.50	498.50	494.00	476.50	511.75
163.75	166.00	159.00	180.50	164.25	162.75
476.75	508.25	483.25	493.75	493.50	511.75
164.00	166.25	157.50	163.75	164.00	162.50
493.75	491.50	499.75	511.00	476.75	495.00
163.75	182.75	157.75	163.50	164.00	179.50
476.75	491.75	479.75	511.00	493.50	495.00
164.00	166.00	161.25	163.25	164.00	162.50
493.75	508.25	499.25	494.25	476.50	512.00
163.75	166.25	158.00	180.25	164.25	162.50
493.75	508.25	498.25	494.25	493.50	512.00
147.00	166.00	142.50	180.25	164.00	162.50
493.75	474.75	500.50	494.00	493.50	495.00
163.75	183.00	157.00	163.50	147.25	162.50
493.75	491.25	500.00	511.00	493.50	495.00
163.75	183.00	157.75	163.50	164.00	179.50
477.00	491.50	481.75	511.00	493.50	495.00
163.75	166.00	159.00	163.50	164.25	162.50
493.75	508.50	500.00	494.25	476.50	512.00
163.75	166.00	157.50	180.00	164.25	162.50
477.00	508.50	477.75	494.75	493.25	512.00
163.75	166.00	163.50	179.75	164.25	162.50
493.75	491.50	492.25	494.75	476.50	495.00
164.00	183.00	165.75	162.75	164.25	179.25
476.75	491.25	475.25	511.75	493.25	495.25
163.75	183.00	165.25	162.75	164.25	179.25
493.75	474.75	494.25	494.75	476.50	478.25
164.00	166.00	162.75	179.50	164.25	162.50
493.75	508.25	494.50	495.00	493.25	512.00
147.00	166.25	146.50	179.50	164.25	162.50
493.50	491.50	495.00	494.75	476.25	495.00
164.00	166.00	162.25	162.75	164.50	162.50
493.75	491.50	498.00	511.25	493.25	495.00
163.75	183.00	159.50	163.50	164.25	179.50
477.00	491.50	482.00	510.75	493.50	495.00
163.75	183.00	159.00	163.50	147.25	179.25
493.75	491.50	495.25	493.25	493.25	495.00
163.75	166.00	162.25	181.50	164.25	162.75
477.00	508.25	478.50	491.50	493.50	511.75
163.75	166.25	162.25	183.25	164.25	162.50
493.75	508.25	495.00	474.50	476.25	512.00
163.75	166.00	162.50	166.25	164.50	162.50
476.75	491.50	478.25	508.00	493.25	495.50
164.00	183.00	162.50	166.25	164.25	179.00
493.75	474.75	495.00	508.25	476.50	478.25
164.00	182.75	162.50	166.25	164.25	179.25
493.50	491.50	495.00	491.50	493.50	495.00
147.00	166.25	145.75	183.00	164.00	162.50
493.75	491.50	494.25	491.25	476.75	495.25
164.00	166.00	163.50	183.25	164.00	162.50
493.50	508.50	494.00	491.25	493.50	511.75
164.00	166.00	146.75	166.25	164.00	162.75
476.75	491.50	494.75	508.00	493.50	494.75
164.00	166.00	162.75	166.50	147.25	179.50
493.50	491.50	495.25	491.25	493.50	494.75
164.00	183.00	162.25	166.25	164.00	179.75
476.75	474.50	478.00	491.25	492.50	494.75
164.00	183.00	162.75	183.25	165.50	162.75
493.50	491.50	495.25	474.25	474.25	511.75
164.00	166.00	162.25	183.25	166.50	162.75
476.75	508.00	478.50	491.25	491.25	511.75
164.00	166.75	162.25	183.25	166.25	162.75
493.50	507.75	495.25	491.25	474.25	494.75
164.00	166.50	162.25	166.25	166.50	179.50
476.75	491.00	478.50	508.25	491.25	478.00
164.00	183.50	162.25	166.25	166.25	179.75
493.75	491.00	495.50	491.25	474.25	494.75
163.75	166.50	162.00	183.00	166.50	162.75
493.75	508.00	495.50	491.50	491.25	511.75
147.00	166.50	145.25	183.00	166.50	162.75
493.75	508.00	495.75	491.25	491.00	511.75
164.00	166.50	161.75	166.25	149.50	162.50
493.50	491.00	495.75	510.75	491.25	495.00
164.00	183.25	162.00	163.25	166.50	179.50
476.75	491.00	478.75	495.25	491.00	494.75
164.00	183.50	161.75	162.25	166.50	179.75
493.50	491.00	495.50	493.75	474.25	494.75
164.00	166.50	162.25	180.75	166.50	162.75
476.75	508.00	478.75	493.75	491.25	494.75
164.00	166.50	162.00	180.75	166.25	162.75
493.50	508.00	495.50	493.75	476.00	512.00
164.00	166.50	162.00	163.75	164.25	162.50
476.75	491.00	478.75	510.50	494.00	478.25
164.00	183.50	162.00	164.00	163.50	179.25
493.50	490.75	495.50	510.50	476.50	495.00
164.00	183.50	162.00	164.00	164.25	179.50
493.50	491.00	495.75	493.75	493.25	495.00
147.25	166.75	161.75	180.50	164.50	162.50
493.50	507.75	495.75	477.00	476.25	512.00
164.00	166.50	161.75	180.75	164.50	162.50
493.75	508.00	479.00	493.75	493.25	512.00
164.00	166.50	161.75	163.75	164.00	162.50
476.50	491.00	495.50	493.75	494.00	495.25
164.00	183.50	162.25	163.75	146.75	179.00
493.50	491.00	478.50	510.50	493.75	495.25
164.25	166.50	162.00	164.00	164.00	179.25
476.75	507.75	496.00	493.75	493.75	495.25
164.00	166.75	161.50	180.75	163.75	162.25
493.50	507.75	478.75	493.75	476.75	512.25
164.00	166.50	162.25	180.50	164.00	162.25
476.50	508.00	495.25	493.75	493.75	512.25
164.25	166.50	162.25	164.00	163.75	162.25
493.50	491.00	495.25	510.50	476.75	495.00
164.00	183.50	145.50	163.75	164.00	179.50
493.50	491.00	495.25	510.50	493.75	495.00
147.25	166.50	162.25	164.00	163.75	162.75
493.50	507.75	495.75	493.75	477.00	494.75
164.00	166.75	161.75	180.75	163.75	162.50
493.50	507.75	479.00	493.75	493.75	512.00
147.25	166.75	161.75	180.75	163.75	162.50
493.50	491.00	495.75	493.75	493.75	511.75
164.00	183.25	161.75	163.75	147.00	162.75
493.50	491.00	479.00	510.50	493.75	495.00
164.25	183.50	161.75	164.00	163.75	179.25
476.50	491.00	495.75	510.50	493.75	495.25
164.25	166.50	161.75	163.75	164.00	164.25
493.25	508.00	479.25	477.00	476.75	510.25
164.25	166.50	161.50	180.75	164.00	162.25
476.50	507.75	496.00	493.75	493.50	512.00
164.25	166.75	161.50	180.50	164.00	162.50
493.25	491.00	496.00	493.75	476.75	495.00
164.25	183.50	144.75	163.75	164.00	179.50
476.50	474.00	495.75	510.75	493.75	495.00
164.25	183.50	162.00	163.75	163.75	179.50
493.50	491.00	496.00	510.75	477.00	495.00
164.00	166.50	144.50	163.75	163.75	162.50
493.50	491.00	500.50	493.75	493.00	511.75
147.25	166.75	157.00	180.75	164.75	162.75
493.50	507.75	498.00	493.75	493.00	511.75
164.00	166.50	159.50	163.75	147.50	162.50
493.50	474.00	480.75	510.75	493.25	495.25
164.00	183.75	160.00	163.75	164.25	179.25
476.75	490.75	497.00	510.50	493.25	495.00
164.00	183.50	160.75	163.75	147.50	179.50
493.50	491.00	477.00	493.75	493.25	495.00
164.25	166.75	164.00	180.75	164.50	162.50
476.50	507.75	496.00	493.75	493.25	512.00
164.00	166.50	161.25	180.75	164.25	162.50
493.50	507.75	478.25	493.75	476.50	511.75
164.25	166.75	162.75	163.75	164.25	162.75
476.50	491.00	493.50	510.75	493.25	478.00
164.00	183.50	164.25	163.75	164.25	179.50
493.50	490.75	493.25	510.50	476.50	495.25
164.25	183.50	147.50	164.00	164.25	179.25
493.25	474.25	493.00	493.75	493.25	478.25
147.50	166.50	164.50	180.50	164.25	162.25
493.25	507.75	493.25	494.00	476.50	512.25
164.25	166.75	164.25	180.50	164.25	162.25
493.50	507.75	476.50	493.75	493.50	495.25
164.00	166.75	164.25	163.75	164.00	162.25
476.50	490.75	493.50	510.75	493.50	495.25
164.25	183.75	164.00	163.75	147.25	179.25
493.50	490.75	476.50	494.00	493.50	495.25
164.00	183.50	164.25	180.50	164.00	179.25
476.75	491.00	493.50	493.75	493.50	495.25
164.00	166.75	164.00	180.75	164.00	162.25
493.50	507.50	476.50	493.75	476.75	512.00
164.00	166.75	164.25	180.50	164.00	162.50
476.75	507.75	493.50	510.75	493.50	512.00
164.00	166.75	164.00	163.75	164.25	162.50
493.50	490.75	493.50	510.75	476.50	495.25
164.25	183.75	147.25	163.75	164.00	179.00
476.50	490.75	493.75	493.75	493.50	495.25
164.00	166.75	163.75	180.50	164.25	162.25
493.50	507.75	493.75	494.00	476.50	512.25
164.25	166.75	164.00	163.75	164.25	162.25
493.25	507.75	476.75	510.75	493.50	512.00
147.50	166.50	163.75	163.50	164.00	162.50
493.25	491.00	494.00	494.00	493.50	512.00
164.25	183.50	163.75	163.75	147.25	162.50
493.25	490.75	476.75	510.75	493.50	495.25
164.25	183.75	164.00	163.50	164.00	179.00
476.50	490.75	493.75	494.00	493.50	495.25
164.25	166.75	163.75	180.50	164.00	162.50
493.50	507.75	477.00	494.00	476.50	495.00
164.00	166.75	163.75	163.50	164.25	162.50
476.50		493.25	510.75	493.50	512.00
164.25		164.25	163.75	164.00	162.50
493.50		476.50	510.75	476.75	495.25
164.00		164.25	163.75	164.00	162.25
476.50		493.50	494.00	493.50	495.25
164.25		164.00	180.50	164.25	179.25
493.25		493.75	477.00	476.25	495.25
164.25		147.00	180.50	164.50	179.00
493.50		493.50	493.75	493.00	495.25
147.25		164.00	180.75	164.50	162.50
493.50		493.75	493.75	493.25	512.00
164.25		164.00	163.75	147.50	162.25
493.25		476.25	510.75	493.25	512.25
164.25		164.50	163.75	164.25	162.25
476.50		492.25	493.75	493.25	495.25
164.25		165.50	180.50	147.50	179.25
493.25		475.25	494.00	493.25	478.25
164.25		165.50	180.50	164.25	179.25
476.50		492.00	493.75	493.25	495.25
164.25		165.50	163.75	164.25	162.25
493.25		475.25	494.00	476.50	495.50
164.25		165.50	163.75	164.25	162.25
476.50		492.00	510.75	493.25	512.00
164.25		165.50	163.50	164.25	162.50
493.25		492.25	494.00	476.50	495.00
164.25		148.50	163.75	164.25	162.50
493.25		492.25	493.75	493.50	495.25
147.50		165.25	180.50	164.00	179.00
493.25		492.25	494.00	476.50	478.50
164.25		165.25	180.50	164.25	162.25
493.50		475.50	494.00	493.50	512.25
164.25		165.25	163.50	164.25	162.25
476.25		492.25	511.00	493.50	512.25
164.50		165.25	163.50	147.00	162.25
493.25		475.50	494.00	493.50	495.25
164.25		165.25	180.50	164.25	179.00
476.50		492.50	493.75	493.25
164.25		165.00		164.25
493.25		475.75		476.50
164.25		165.00		164.25
		492.50		493.25
		165.25		164.25
		492.25
		148.25
