# Supplementary material for: Presentation and response timing accuracy in Adobe Flash and HTML5/JavaScript Web experiments
Source: Behav Res Methods. 2014 Jun 6;47(2):309–27. doi: 10.3758/s13428-014-0471-1 (PMC4427652; doi:10.3758/s13428-014-0471-1)
Supplement: Supplementary file 1 — (ZIP 1.07 MB) [file 13428_2014_471_MOESM1_ESM.zip › Supplementary/Data/DSC-PSY2423-R.csv]

fl1	js1	fl2	js2	fl3	js3
1084.50	902.25	741.50	1287.00	603.00	985.00
168.50	151.50	168.00	151.25	167.75	168.00
481.50	498.25	498.50	515.00	498.75	515.00
201.50	168.00	168.00	184.75	167.75	168.00
498.00	481.75	498.25	481.75	498.75	498.50
168.50	201.50	184.75	168.00	200.75	151.25
498.00	481.75	498.50	515.25	482.25	498.50
168.25	168.00	184.50	168.00	201.00	184.75
498.25	498.50	515.25	481.75	498.75	481.75
168.25	184.50	168.00	184.50	167.50	184.50
498.25	481.75	481.75	498.50	499.00	515.25
201.50	168.00	168.00	168.00	167.50	151.25
498.25	481.75	498.50	481.75	498.75	481.75
168.25	184.75	184.50	184.75	184.25	184.75
514.75	498.50	498.50	515.00	482.25	481.75
168.25	168.00	184.50	151.25	201.00	168.00
498.25	515.00	515.25	498.50	498.75	498.50
168.25	151.25	168.00	184.75	167.75	184.50
498.25	498.50	498.50	498.25	482.00	481.75
184.75	168.00	167.75	184.75	167.75	184.75
481.50	481.75	498.75	481.75	498.75	515.00
168.25	184.75	167.75	184.75	184.25	151.50
498.25	515.00	498.50	515.00	482.25	481.75
168.25	151.25	184.50	151.25	167.50	184.50
481.50	481.75	482.00	515.25	515.50	515.25
168.25	184.75	167.75	168.00	167.50	151.25
498.25	515.00	498.75	498.50	498.75	498.50
184.75	151.50	167.75	167.75	167.75	184.50
481.50	498.25	482.00	498.50	498.75	498.50
168.25	184.75	184.50	151.25	184.25	168.00
481.75	498.50	481.75	515.25	482.25	498.50
168.00	168.00	168.00	168.00	184.25	168.00
498.25	498.25	498.50	515.00	498.75	498.50
185.00	168.25	168.00	168.00	167.75	201.25
481.50	498.25	481.75	515.25	498.75	481.75
168.25	184.75	184.50	151.25	167.50	168.00
498.25	498.50	482.00	498.50	499.00	515.00
168.00	167.75	184.50	184.50	184.25	168.00
498.50	515.25	498.50	498.50	498.75	498.50
168.00	168.00	168.00	184.50	167.75	168.00
498.25	498.50	498.50	482.00	498.75	498.50
184.75	151.25	167.75	184.50	167.50	201.25
498.50	515.00	498.50	515.25	498.75	481.75
168.00	168.00	184.75	151.25	167.75	184.50
515.00	498.50	481.75	498.50	498.75	515.25
168.00	168.00	201.25	184.50	184.25	151.25
498.50	515.00	498.50	498.50	498.75	515.25
168.00	168.00	168.00	184.75	184.50	167.75
498.25	498.50	498.50	498.25	498.75	498.50
184.75	184.75	168.00	168.00	167.50	184.75
498.50	481.75	498.25	515.25	515.50	481.75
168.00	168.00	184.75	168.00	167.75	201.25
498.25	515.00	481.75	481.75	498.75	481.75
168.25	168.00	201.25	168.00	184.25	168.00
498.25	481.75	498.50	498.50	498.75	481.75
184.75	168.00	168.00	201.25	167.75	184.75
481.75	515.00	481.75	481.75	498.75	515.00
184.75	168.00	168.00	184.50	167.50	168.00
498.25	515.25	498.50	515.25	482.25	515.25
168.25	168.00	184.50	151.25	167.50	151.25
481.50	498.25	482.00	481.75	499.00	498.50
168.25	184.75	167.75	184.75	184.25	201.25
498.25	481.75	515.25	515.00	482.00	481.75
184.75	184.75	168.00	151.25	167.75	184.75
481.50	515.00	498.50	498.50	498.75	481.75
168.25	151.25	167.75	184.75	167.50	184.50
498.25	498.50	498.75	498.50	499.00	481.75
168.25	184.75	184.50	151.25	184.25	168.00
481.50	515.00	481.75	515.00	482.00	498.50
184.75	151.25	184.50	184.75	184.50	184.75
481.75	498.50	498.50	481.75	498.75	481.75
184.75	201.25	168.00	201.25	167.50	184.50
498.25	481.75	515.25	481.75	498.75	515.25
168.25	168.25	167.75	168.00	167.75	151.25
498.25	515.00	498.50	515.25	482.00	498.50
168.25	168.00	184.75	167.75	184.50	168.00
498.00	481.75	498.50	498.50	498.75	481.75
185.00	184.50	167.75	168.00	167.50	168.00
498.25	515.25	498.50	498.50	482.25	515.00
168.25	151.25	168.00	201.25	184.25	168.00
481.50	498.50	515.25	481.75	498.75	481.75
184.75	201.25	167.75	168.00	167.75	184.75
498.25	481.75	498.75	515.25	498.75	515.00
168.25	184.75	184.50	168.00	184.25	151.50
498.25	481.75	498.50	498.25	498.75	498.25
184.75	184.75	167.75	184.75	167.75	184.75
498.25	515.00	498.50	498.50	498.75	498.50
168.25	151.25	168.00	184.50	167.50	151.25
481.75	515.25	515.25	481.75	499.00	498.50
168.00	151.25	167.75	184.75	184.25	184.50
498.25	481.75	498.75	515.00	482.00	498.50
184.75	184.75	184.50	151.50	184.25	184.75
465.00	515.00	481.75	498.50	498.75	498.25
184.75	151.25	168.00	184.50	167.75	168.00
498.50	498.50	498.50	498.50	482.00	515.25
168.00	184.75	168.00	184.50	167.75	168.00
498.25	515.00	481.75	482.00	498.75	481.75
168.25	168.00	184.50	184.50	184.50	168.00
498.25	515.00	482.00	498.50	482.00	515.00
184.75	151.50	184.50	184.50	167.75	168.00
498.25	498.25	481.75	498.50	498.75	498.50
168.25	168.00	168.00	184.75	167.50	168.00
498.25	498.50	498.50	481.75	498.75	498.50
168.00	168.00	168.00	184.50	167.75	167.75
498.50	498.50	498.50	482.00	498.75	498.50
168.00	201.25	184.50	167.75	184.25	184.75
498.50	481.75	498.50	498.50	498.75	498.50
184.50	168.00	168.00	184.75	167.75	184.50
498.50	515.00	498.50	515.00	498.75	481.75
168.00	168.25	167.75	151.25	167.75	184.75
498.50	515.00	498.50	515.25	482.00	515.00
168.00	168.00	168.00	151.25	184.25	151.50
481.75	498.25	498.50	515.25	482.25	498.25
184.50	168.25	184.50	167.75	184.25	168.00
481.75	498.25	498.75	498.50	498.75	515.25
184.75	184.75	167.75	168.00	167.75	151.25
498.50	498.25	498.50	498.50	498.75	498.50
168.00	168.25	168.00	201.25	167.50	184.50
498.50	498.25	498.50	498.50	499.00	498.50
167.75	201.50	167.75	151.25	184.25	184.75
498.50	481.50	482.00	515.25	498.75	498.25
184.75	168.25	184.50	168.00	167.75	168.00
481.75	515.00	498.50	498.25	482.00	481.75
184.75	168.00	168.00	168.00	167.75	201.50
481.75	481.75	498.50	482.00	498.75	498.25
168.00	184.75	184.50	167.75	167.50	151.50
498.25	481.75	498.50	515.25	498.75	515.00
168.00	168.00	168.00	168.00	184.50	168.00
481.75	515.00	481.75	498.25	515.25	498.50
184.75	168.00	184.75	168.00	167.75	151.25
498.50	498.50	498.50	515.25	482.00	515.25
168.00	168.00	167.75	168.00	167.75	167.75
498.25	498.25	482.00	515.00	498.75	498.50
168.00	184.75	184.50	168.00	184.25	168.00
498.50	498.50	498.50	498.50	465.50	515.00
184.75	184.50	184.50	151.25	184.25	151.50
481.75	498.50	498.50	481.75	499.00	498.50
184.50	168.00	184.75	184.75	167.50	201.25
498.50	515.00	498.50	481.75	498.75	481.75
168.00	168.00	167.75	168.00	167.75	168.00
498.50	498.50	498.50	515.00	498.75	515.00
168.00	151.25	168.00	168.00	184.25	168.00
498.50	498.50	498.50	515.25	498.75	515.25
184.50	184.75	184.50	167.75	167.75	151.25
481.75	498.25	498.50	498.50	498.75	515.00
184.75	151.50	184.75	168.00	167.50	151.50
515.00	515.00	498.50	498.50	482.25	498.25
168.00	184.75	167.75	201.25	167.75	184.75
498.50	498.25	498.50	481.75	498.75	498.50
168.00	168.25	168.00	168.00	184.25	151.25
498.50	515.00	498.50	498.50	498.75	498.50
184.50	151.25	184.50	184.75	167.75	184.50
481.75	498.50	482.00	498.25	498.50	498.50
184.75	168.00	184.50	151.50	167.75	184.75
498.50	498.50	498.50	498.25	498.75	481.75
168.00	168.00	168.00	168.00	184.50	184.50
498.50	481.75	498.50	515.25	482.00	515.25
167.75	168.00	168.00	168.00	184.25	168.00
498.50	515.00	498.50	498.25	482.25	481.75
184.75	168.00	201.25	168.00	167.50	168.00
498.25	515.00	481.75	498.50	498.75	515.00
168.00	151.50	184.50	201.25	167.75	168.00
482.00	498.25	498.50	482.00	498.75	498.50
167.75	201.50	168.00	167.75	184.25	168.00
498.50	481.75	481.75	515.25	498.75	498.25
168.00	184.50	168.00	168.00	184.50	201.50
481.75	498.50	498.50	481.75	482.00	481.75
184.75	168.00	201.25	168.00	167.75	168.00
498.50	515.00	498.50	515.00	498.75	515.00
167.75	168.00	168.00	168.00	167.50	168.00
515.25	498.50	498.50	481.75	482.25	498.50
168.00	151.25	167.75	184.75	184.25	184.50
498.50	482.00	498.50	515.00	498.75	515.25
167.75	184.50	168.00	151.25	167.75	168.00
482.00	515.00	498.50	498.50	482.00	481.75
184.50	151.50	184.50	184.75	167.75	184.50
498.50	498.50	498.50	498.50	498.75	515.25
168.00	184.50	168.00	184.50	184.25	151.25
498.50	498.50	498.50	482.00	498.75	481.75
167.75	184.75	168.00	184.50	167.75	184.75
498.50	498.25	498.50	515.00	498.75	498.50
184.75	168.00	167.75	151.25	167.75	184.50
498.50	515.00	482.00	498.50	498.75	498.50
168.00	168.25	184.50	168.00	167.50	168.00
498.25	481.50	498.50	481.75	498.75	515.00
168.00	168.25	168.00	201.50	184.50	168.00
482.00	515.00	498.50	481.75	498.75	498.50
167.75	168.00	167.75	168.00	167.50	168.00
498.50	481.75	498.75	515.00	498.75	498.50
184.75	168.00	184.50	184.75	167.75	168.00
498.50	515.00	481.75	481.75	498.75	498.25
184.50	168.00	184.75	184.50	167.75	168.00
498.50	498.50	498.50	515.25	498.75	498.50
168.00	184.75	167.75	151.25	184.25	168.00
481.75	498.25	482.00	498.50	482.00	498.50
168.00	184.75	167.75	168.00	167.75	184.50
498.50	481.75	498.50	515.00	498.75	498.50
184.50	184.75	184.75	151.25	167.75	184.75
482.00	515.00	498.50	498.50	515.25	481.75
167.75	151.25	184.50	201.25	167.75	184.50
498.50	481.75	498.50	482.00	498.75	515.25
168.00	184.75	168.00	184.50	184.25	151.25
481.75	481.75	481.75	498.50	482.25	498.50
184.75	184.75	168.00	168.00	167.75	184.50
481.75	498.25	498.25	481.75	498.75	498.50
168.00	168.25	184.75	184.50	167.50	184.75
498.50	498.25	498.50	515.25	482.25	481.75
167.75	201.25	184.75	151.25	184.25	184.50
498.50	481.75	498.25	515.25	498.75	515.25
184.75	168.25	168.00	167.75	167.75	168.00
481.75	515.00	481.75	498.50	498.75	498.50
184.50	168.00	168.00	168.00	167.50	167.75
498.50	498.25	498.50	498.50	498.75	498.50
168.00	168.25	184.75	201.25	167.75	201.25
498.50	515.00	481.75	498.50	515.50	482.00
168.00	151.25	184.50	151.25	184.25	184.50
498.50	498.50	498.50	498.50	498.75	481.75
184.50	201.25	168.00	168.00	167.75	184.75
481.75	481.75	498.50	481.75	498.75	481.75
168.00	184.75	184.50	201.25	167.50	168.00
481.75	481.75	481.75	482.00	498.75	515.00
168.00	184.75	184.75	167.75	167.75	168.00
498.50	515.00	498.50	515.25	498.75	481.75
168.00	151.25	168.00	167.75	184.50	184.75
481.75	498.50	498.25	498.75	498.50	515.00
184.50	184.75	168.00	167.75	167.75	151.50
498.75	498.25	498.50	498.50	498.75	498.25
167.75	168.00	184.75	201.25	167.75	184.75
498.50	515.25	481.75	482.00	498.75	498.50
184.50	168.00	184.50	184.50	167.75	151.25
498.75	498.25	498.50	498.50	498.50	498.50
184.50	201.50	168.00	168.00	184.50	184.50
465.00	481.75	498.50	498.50	482.00	515.25
184.75	168.00	168.00	184.50	167.75	168.00
498.50	515.00	498.50	498.50	498.75	498.25
168.00	168.00	184.50	168.00	167.75	151.50
481.75	481.75	498.50	498.50	498.50	498.50
184.50	168.00	168.00	201.25	184.50	184.50
498.50	498.50	498.50	481.75	498.75	515.00
184.75	184.50	168.00	168.00	184.25	168.00
498.50	498.50	481.75	481.75	482.00	481.75
167.75	168.00	168.00	184.50	167.75	201.50
498.50	515.00	498.25	498.75	498.75	481.75
168.00	151.50	184.75	167.75	167.75	168.00
482.00	498.25	481.75	515.25	482.00	515.00
184.50	201.50	168.00	167.75	184.50	168.00
498.50	481.75	498.50	498.75	498.75	498.50
184.50	168.00	168.00	167.75	167.75	184.50
498.50	498.25	498.50	481.75	498.50	498.50
168.00	184.75	184.50	168.00	167.75	151.25
498.50	515.00	481.75	515.25	498.75	498.50
167.75	151.50	184.75	167.75	167.75	184.75
498.75	498.25	498.50	498.75	498.75	498.50
167.75	168.25	167.75	151.25	184.25	184.50
498.50	515.00	498.50	515.00	515.50	498.50
184.50	168.00	184.75	168.00	167.75	168.00
498.50	498.25	498.50	498.50	498.50	515.00
168.00	151.50	184.50	184.50	167.75	151.50
498.50	498.50	481.75	498.50	498.75	515.00
168.00	184.50	184.75	184.75	167.75	151.25
498.50	515.25	498.50	481.75	498.75	481.75
184.50	168.00	167.75	184.50	184.25	184.75
465.25	515.00	498.50	515.25	498.75	498.50
184.50	151.25	168.00	151.25	167.75	168.00
482.00	498.50	498.50		498.75	498.25
167.75	168.00	184.75		167.75	168.00
498.50		498.25		498.50
				167.75
