# Supplementary material for: Presentation and response timing accuracy in Adobe Flash and HTML5/JavaScript Web experiments
Source: Behav Res Methods. 2014 Jun 6;47(2):309–27. doi: 10.3758/s13428-014-0471-1 (PMC4427652; doi:10.3758/s13428-014-0471-1)
Supplement: Supplementary file 1 — (ZIP 1.07 MB) [file 13428_2014_471_MOESM1_ESM.zip › Supplementary/Data/DSC-PSY2595-R.csv]

fl1	js1	fl2	js2	fl3	js3
1353.50	979.75	853.50	505.25	883.75	759.00
169.25	202.25	169.00	169.00	169.00	185.75
498.75	482.25	499.00	498.75	498.75	499.00
169.25	185.75	169.00	169.00	169.00	168.75
498.75	499.00	499.00	482.25	499.00	499.00
169.00	168.75	168.75	185.75	169.00	169.00
482.25	499.00	499.00	482.25	499.00	499.00
185.75	169.00	185.75	185.75	169.00	169.00
482.25	482.25	465.50	482.25	499.00	499.00
185.75	169.00	185.75	169.00	185.50	185.50
482.00	499.00	499.00	499.00	482.25	482.25
169.25	185.75	169.00	168.75	185.75	185.75
482.00	482.25	482.25	499.00	499.00	499.00
169.00	185.50	168.75	169.00	169.00	169.00
499.00	499.00	499.00	499.00	482.25	499.00
169.00	169.00	169.00	185.75	169.00	169.00
482.25	499.00	499.00	482.25	498.75	498.75
185.75	169.00	185.75	185.50	169.00	169.00
482.25	499.00	482.25	499.00	499.00	499.00
185.75	168.75	185.50	169.00	169.00	185.75
482.00	499.00	499.00	499.00	499.00	482.25
169.25	169.00	169.00	169.00	185.50	185.50
498.75	499.00	499.00	499.00	499.00	482.25
169.00	185.75	169.00	168.75	169.00	185.75
499.00	465.50	482.25	499.00	499.00	499.00
169.00	185.75	169.00	185.75	169.00	169.00
498.75	498.75	499.00	482.25	482.25	482.25
186.00	169.00	168.75	185.75	169.00	169.00
498.75	499.00	499.00	482.25	499.00	499.00
185.75	169.00	185.75	185.50	169.00	168.75
482.25	499.00	499.00	499.00	482.25	499.00
185.75	169.00	185.50	169.00	185.50	185.75
498.75	499.00	482.25	499.00	482.25	482.25
169.25	185.50	169.00	169.00	185.75	185.75
498.75	482.25	499.00	499.00	499.00	499.00
169.00	185.75	169.00	169.00	169.00	168.75
515.75	499.00	482.25	498.75	498.75	499.00
169.00	169.00	169.00	185.75	169.00	169.00
498.75	499.00	499.00	482.25	499.00	499.00
169.00	168.75	185.50	185.75	169.00	169.00
499.00	499.00	482.50	482.25	499.00	482.25
185.75	169.00	185.50	185.50	185.75	185.75
482.25	499.00	499.00	482.50	465.50	482.25
169.00	169.00	169.00	168.75	185.75	185.50
515.50	499.00	499.00	499.00	498.75	482.25
169.00	185.50	169.00	169.00	169.00	169.00
499.00	482.25	515.50	499.00	499.00	499.00
169.00	185.75	169.00	169.00	169.00	169.00
499.00	482.25	499.00	499.00	499.00	499.00
169.00	169.00	169.00	185.50	169.00	169.00
482.25	499.00	499.00	482.25	515.50	498.75
185.50	169.00	185.50	185.75	169.00	169.00
482.25	482.25	482.25	499.00	499.00	499.00
185.75	169.00	185.75	169.00	185.75	185.75
482.25	498.75	499.00	499.00	482.25	482.25
169.00	185.75	169.00	168.75	185.50	185.75
499.00	482.25	499.00	499.00	499.00	498.75
169.00	185.75	168.75	169.00	185.75	169.00
482.25	499.00	499.00	499.00	499.00	499.00
169.00	169.00	169.00	169.00	169.00	169.00
498.75	498.75	499.00	499.00	498.75	482.25
185.75	169.00	169.00	185.50	169.00	169.00
465.50	499.00	482.25	482.25	499.00	499.00
185.75	169.00	185.75	185.75	169.00	185.50
482.25	499.00	482.25	499.00	482.25	482.25
169.00	169.00	185.50	169.00	185.75	185.75
499.00	499.00	499.00	499.00	482.25	482.25
169.00	185.50	169.00	169.00	185.75	185.75
482.25	482.25	499.00	498.75	498.75	499.00
169.00	185.75	169.00	169.00	169.00	169.00
498.75	499.00	499.00	499.00	499.00	498.75
185.75	169.00	168.75	185.75	169.00	169.00
482.25	498.75	499.00	482.25	499.00	499.00
185.75	169.00	169.00	185.50	169.00	169.00
499.00	499.00	482.25	482.50	498.75	482.25
169.00	169.00	185.75	185.50	169.00	185.75
498.75	499.00	499.00	499.00	482.25	482.25
169.00	169.00	169.00	169.00	185.75	185.50
499.00	499.00	499.00	499.00	499.00	482.25
169.00	185.50	168.75	169.00	169.00	169.00
482.25	482.25	499.00	498.75	482.25	499.00
185.75	185.75	169.00	169.00	169.00	169.00
482.25	499.00	499.00	499.00	499.00	499.00
185.50	169.00	169.00	185.75	168.75	169.00
482.25	499.00	499.00	482.25	499.00	499.00
169.00	168.75	185.50	185.50	169.00	185.50
499.00	482.25	465.75	482.50	499.00	482.25
169.00	169.00	185.50	185.50	185.75	185.75
499.00	499.00	499.00	499.00	482.25	499.00
169.00	185.75	169.00	169.00	185.50	169.00
498.75	482.25	499.00	499.00	499.00	499.00
169.25	185.75	185.50	169.00	169.00	168.75
498.75	498.75	499.00	499.00	482.25	482.25
185.75	169.00	169.00	168.75	169.00	169.00
482.25	499.00	482.25	499.00	499.00	499.00
185.75	169.00	169.00	185.75	169.00	185.75
482.25	499.00	499.00	482.25	499.00	465.50
169.00	169.00	185.75	185.75	185.50	185.75
498.75	499.00	482.25	499.00	499.00	499.00
169.00	168.75	169.00	168.75	185.75	168.75
499.00	499.00	498.75	499.00	482.25	482.50
169.00	185.75	169.00	169.00	185.50	168.75
499.00	482.25	482.25	499.00	499.00	499.00
185.75	185.75	169.00	169.00	169.00	169.00
482.00	498.75	499.00	499.00	499.00	499.00
185.75	169.00	169.00	168.75	185.75	169.00
499.00	499.00	499.00	499.00	482.25	499.00
169.00	169.00	202.25	185.75	169.00	185.50
482.25	499.00	482.25	482.25	482.25	482.25
169.00	169.00	185.75	185.75	185.50	185.75
499.00	499.00	482.25	499.00	482.25	499.00
169.00	169.00	169.00	168.75	185.75	169.00
498.75	482.25	499.00	499.00	499.00	499.00
169.00	185.50	168.75	169.00	169.00	168.75
499.00	482.25	482.50	499.00	515.50	482.50
185.75	185.75	168.75	169.00	169.00	168.75
482.25	499.00	499.00	499.00	499.00	499.00
185.75	169.00	185.75	169.00	169.00	185.75
498.75	498.75	482.25	482.25	482.25	482.25
169.00	169.00	185.75	185.50	169.00	185.75
482.25	499.00	499.00	482.25	499.00	498.75
169.00	169.00	168.75	185.75	185.50	169.00
499.00	499.00	499.00	482.25	482.25	499.00
169.00	185.75	169.00	169.00	185.75	169.00
499.00	482.25	499.00	499.00	499.00	499.00
185.75	185.50	169.00	169.00	169.00	169.00
482.00	499.00	482.25	482.25	499.00	499.00
185.75	169.00	185.75	185.50	169.00	168.75
499.00	499.00	482.25	482.25	498.75	499.00
169.00	169.00	185.50	185.75	169.00	185.75
499.00	499.00	499.00	482.25	499.00	482.25
169.00	168.75	169.00	169.00	169.00	185.75
482.00	499.00	515.75	499.00	499.00	498.75
169.25	169.00	168.75	169.00	185.50	169.00
498.75	499.00	482.50	499.00	482.25	499.00
169.00	185.75	168.75	168.75	185.75	169.00
482.25	482.25	499.00	499.00	499.00	499.00
185.75	185.50	169.00	169.00	169.00	169.00
499.00	499.00	482.25	499.00	482.25	499.00
169.00	169.00	185.75	185.75	169.00	185.50
498.75	499.00	482.25	482.25	499.00	482.25
169.00	169.00	185.50	185.50	169.00	185.75
499.00	499.00	499.00	499.00	482.25	482.25
169.00	169.00	169.00	169.00	185.50	185.75
499.00	498.75	499.00	482.25	482.25	499.00
169.00	169.00	169.00	169.00	185.75	169.00
498.75	499.00	499.00	499.00	499.00	498.75
185.75	185.75	169.00	169.00	169.00	169.00
465.50	482.25	515.50	482.25	499.00	482.25
185.75	185.75	169.00	185.50	168.75	169.00
499.00	498.75	499.00	482.25	499.00	499.00
169.00	169.00	185.75	185.75	169.00	185.75
499.00	499.00	482.25	499.00	499.00	482.25
169.00	169.00	185.50	169.00	169.00	185.50
498.75	499.00	499.00	499.00	482.25	499.00
169.00	169.00	169.00	169.00	185.75	169.00
499.00	482.25	499.00	498.75	498.75	499.00
169.00	185.50	169.00	169.00	169.00	169.00
499.00	482.25	499.00	499.00	482.25	499.00
185.75	185.75	168.75	169.00	185.75	169.00
482.00	499.00	499.00	499.00	499.00	498.75
169.25	169.00	169.00	185.50	169.00	169.00
498.75	499.00	499.00	482.50	498.75	499.00
169.00	168.75	185.75	185.50	169.00	185.75
499.00	499.00	482.25	499.00	499.00	482.25
169.00	169.00	169.00	169.00	185.75	185.50
499.00	499.00	499.00	499.00	465.50	499.00
169.00	169.00	168.75	169.00	185.75	169.00
498.75	499.00	499.00	499.00	499.00	499.00
185.75	185.50	169.00	168.75	169.00	169.00
482.25	482.25	499.00	499.00	498.75	499.00
185.75	185.75	169.00	185.75	169.00	169.00
482.25	499.00	499.00	482.25	499.00	498.75
169.00	169.00	185.50	185.75	169.00	169.00
498.75	499.00	482.25	482.25	499.00	482.25
169.25	169.00	185.75	185.50	185.50	185.75
498.75	498.75	482.25	499.00	482.25	482.25
169.00	169.00	169.00	169.00	185.75	185.75
499.00	499.00	499.00	499.00	482.25	499.00
185.75	169.00	169.00	169.00	169.00	168.75
482.25	482.25	499.00	499.00	499.00	499.00
185.50	185.75	168.75	168.75	169.00	169.00
499.00	482.25	499.00	499.00	499.00	499.00
169.00	185.50	169.00	185.75	169.00	169.00
482.25	482.25	499.00	465.50	498.75	499.00
169.00	169.00	185.75	185.75	169.00	185.50
499.00	499.00	482.25	499.00	499.00	482.25
169.00	169.00	185.50	169.00	185.75	185.75
482.25	482.25	482.25	498.75	482.25	499.00
185.75	185.75	169.00	169.00	185.50	169.00
465.50	482.25	499.00	499.00	482.25	499.00
185.75	185.50	169.00	169.00	169.00	169.00
498.75	482.50	499.00	499.00	499.00	498.75
169.00	168.75	185.50	169.00	169.00	169.00
482.25	499.00	499.00	499.00	482.25	499.00
185.75	169.00	169.00	185.50	169.00	169.00
499.00	499.00	482.25	482.25	499.00	499.00
169.00	169.00	185.75	185.75	185.75	185.50
498.75	499.00	499.00	499.00	482.25	482.25
169.00	169.00	169.00	169.00	185.50	185.75
499.00	498.75	482.25	499.00	515.75	499.00
185.75	185.75	169.00	168.75	169.00	169.00
482.25	482.25	498.75	499.00	482.25	499.00
185.75	185.75	169.00	169.00	169.00	169.00
498.75	499.00	499.00	499.00	498.75	498.75
169.00	168.75	169.00	185.75	169.00	169.00
499.00	499.00	499.00	482.25	482.25	499.00
169.00	169.00	185.50	185.50	185.75	169.00
499.00	482.25	499.00	482.25	482.25	499.00
169.00	169.00	169.00	169.00	185.75	185.75
498.75	499.00	499.00	499.00	499.00	482.25
169.00	185.75	169.00	169.00	168.75	185.50
482.25	482.25	482.25	499.00	499.00	499.00
185.75	185.50	169.00	169.00	169.00	169.00
482.25	482.25	499.00	499.00	499.00	499.00
169.00	185.75	168.75	168.75	169.00	169.00
499.00	499.00	499.00	499.00	499.00	498.75
169.00	169.00	202.50	185.75	169.00	169.00
482.25	499.00	482.25	482.25	482.25	482.25
169.00	169.00	185.50	185.75	185.50	185.75
515.50	498.75	482.50	499.00	482.25	482.25
169.00	169.00	168.75	168.75	185.75	185.75
499.00	482.25	499.00	499.00	499.00	499.00
185.75	185.75	169.00	169.00	169.00	169.00
482.25	482.25	482.25	499.00	499.00	498.75
185.50	185.75	169.00	169.00	168.75	169.00
499.00	482.25	499.00	499.00	499.00	499.00
169.00	169.00	185.75	168.75	169.00	169.00
499.00	498.75	465.50	499.00	499.00	499.00
169.00	169.00	185.75	185.75	169.00	169.00
499.00	499.00	498.75	482.25	482.25	498.75
169.00	169.00	169.00	185.75	185.75	185.75
498.75	499.00	499.00	499.00	498.75	465.50
185.75	185.75	169.00	168.75	169.00	185.75
482.25	482.25	515.75	499.00	499.00	499.00
202.50	185.50	168.75	169.00	169.00	169.00
482.25	499.00	482.50	499.00	499.00	482.25
185.50	169.00	168.75	169.00	185.75	169.00
499.00	499.00	499.00	499.00	482.25	499.00
169.00	169.00	185.75	185.50	169.00	168.75
482.25	498.75	482.25	482.25	498.75	499.00
169.00	169.00	169.00	185.75	185.75	185.75
499.00	499.00	499.00	482.25	465.50	465.50
185.50	169.00	168.75	185.75	185.75	185.75
499.00	499.00	499.00	499.00	499.00	499.00
169.00	185.75	169.00	168.75	169.00	169.00
499.00	482.25	499.00	499.00	482.25	498.75
185.75	185.50	169.00	169.00	169.00	169.00
482.25	499.00	499.00	499.00	498.75	499.00
185.50	169.00	185.50	169.00	169.00	169.00
499.00	482.25	499.00	499.00	499.00	499.00
185.75	169.00	185.75	185.50	185.75	185.75
499.00	499.00	482.25	465.75	482.25	482.25
169.00	169.00	185.75	185.50	185.75	185.50
482.00	482.25	499.00	499.00	498.75	482.25
169.25	185.50	168.75	169.00	169.00	185.75
498.75	482.25	499.00	499.00	499.00	482.25
185.75	185.75	169.00	169.00	169.00	169.00
465.50	499.00	499.00	499.00	482.25	499.00
185.75	169.00	169.00	168.75	169.00	169.00
499.00	499.00	499.00	499.00	499.00	482.25
169.00	168.75	185.50	169.00	169.00	185.50
482.25	499.00	482.25	499.00	498.75	482.25
169.00	169.00	185.75	185.75	185.75	185.75
498.75	499.00	499.00	482.25	499.00	482.25
169.00	185.75	169.00	185.50	169.00	185.75
	482.25	482.25	482.25	499.00	499.00
		169.00	169.00	168.75	168.75
