# Supplementary material for: Presentation and response timing accuracy in Adobe Flash and HTML5/JavaScript Web experiments
Source: Behav Res Methods. 2014 Jun 6;47(2):309–27. doi: 10.3758/s13428-014-0471-1 (PMC4427652; doi:10.3758/s13428-014-0471-1)
Supplement: Supplementary file 1 — (ZIP 1.07 MB) [file 13428_2014_471_MOESM1_ESM.zip › Supplementary/Data/DSC-SEM-R.csv]

fl1	js1	fl2	js2	fl3	js3
644.00	129.50	536.75	751.50	710.00	447.50
168.00	185.00	168.50	168.25	168.25	184.50
483.50	483.50	483.25	500.00	483.50	500.50
168.25	184.75	168.50	168.50	168.00	168.00
483.50	500.25	500.00	500.00	483.50	500.25
168.00	168.00	168.25	185.00	168.25	168.00
483.50	500.25	466.50	483.25	483.50	500.50
168.25	168.25	168.50	185.00	168.25	168.00
483.50	500.25	483.25	483.25	483.50	500.25
168.00	168.00	185.25	185.25	168.00	168.00
483.50	500.25	483.00	483.25	483.50	500.50
168.25	168.25	168.50	185.00	168.25	184.50
483.50	500.00	483.25	483.25	483.50	483.75
168.00	168.25	168.50	185.25	168.00	184.50
483.50	500.25	483.00	483.25	466.75	483.75
168.25	184.75	185.25	185.00	168.25	184.75
466.75	483.50	516.50	500.00	483.50	483.75
168.25	185.00	168.50	168.25	168.00	184.50
483.50	483.50	500.00	500.00	483.50	483.75
168.00	184.75	168.50	168.50	168.25	184.75
483.50	483.50	483.00	500.00	483.50	483.75
168.25	184.75	168.50	168.25	168.25	184.50
483.50	483.50	500.00	500.00	483.25	500.50
168.00	185.00	168.25	168.25	168.25	167.75
483.50	483.50	483.25	500.00	483.50	500.50
168.25	184.75	168.50	185.25	168.25	168.00
483.50	500.25	483.25	483.25	483.50	500.25
168.00	168.25	168.50	185.00	168.00	168.00
483.50	500.00	499.75	483.25	483.50	500.50
168.25	168.25	168.50	185.00	168.25	168.00
483.50	500.25	466.50	483.25	483.50	500.25
168.00	168.00	168.50	185.25	168.00	168.00
483.75	500.25	483.00	483.25	483.50	500.50
168.00	168.25	168.50	185.00	168.25	184.50
483.50	500.25	483.25	483.25	466.75	483.75
168.25	184.75	168.50	185.25	168.25	184.50
483.50	483.50	483.25	499.75	483.25	484.00
184.75	184.75	168.25	168.50	168.25	184.50
483.50	483.50	483.25	500.00	483.50	483.75
168.00	185.00	168.50	168.25	168.25	184.50
500.25	483.50	483.25	500.00	483.50	484.00
168.25	184.75	168.25	168.50	168.00	184.25
483.50	483.50	483.25	500.00	483.50	500.75
184.75	184.75	168.50	168.25	168.25	167.75
483.50	483.50	483.25	500.00	483.50	500.50
185.00	185.00	168.25	185.00	168.00	167.75
483.50	500.25	483.25	483.25	483.50	500.50
184.75	168.00	168.50	185.25	168.25	168.00
483.50	500.25	483.25	483.25	483.50	500.25
168.25	168.25	168.50	185.00	168.00	168.00
483.50	500.00	466.50	483.25	483.50	500.50
201.50	168.25	168.25	185.00	168.25	168.00
500.25	500.25	483.25	483.50	483.50	500.25
168.00	168.00	168.50	185.00	168.00	184.75
500.25	500.25	483.25	483.25	500.25	483.75
168.25	185.00	168.25	185.00	168.25	184.50
483.50	483.25	483.25	500.00	483.50	483.75
168.00	185.00	168.50	168.50	168.00	184.75
483.50	483.50	483.25	500.00	500.25	483.50
168.25	184.75	168.25	168.25	168.25	184.75
483.50	483.50	483.25	500.00	483.50	483.75
168.00	185.00	168.50	168.25	184.75	184.50
483.50	483.50	483.25	500.00	483.50	500.50
168.25	184.75	168.50	168.50	168.25	168.00
483.50	483.50	483.00	500.00	483.50	500.25
168.00	185.00	168.50	168.25	168.00	168.00
483.50	500.00	483.25	500.00	483.50	500.50
168.25	168.25	168.50	185.00	168.25	167.75
483.50	500.25	483.00	483.50	483.50	500.50
168.00	168.00	168.50	185.00	168.00	168.00
483.50	500.25	466.50	483.25	483.50	500.25
168.25	168.25	168.50	185.00	168.25	168.00
466.75	500.00	483.25	483.25	483.50	500.50
168.25	168.25	168.50	185.00	168.00	184.50
483.50	500.25	483.00	483.50	483.50	483.75
168.00	184.75	168.50	185.00	168.25	184.75
483.50	483.50	483.25	500.00	483.50	483.75
168.25	185.00	168.50	168.25	168.25	184.50
483.50	483.25	483.00	500.00	466.75	483.75
168.00	185.00	168.50	168.50	168.00	184.75
483.50	483.50	483.25	500.00	483.50	483.50
168.25	184.75	168.50	168.25	168.25	184.75
483.50	483.50	483.00	500.00	483.50	483.75
168.00	185.00	168.50	168.25	168.00	184.50
483.50	483.50	483.25	500.00	483.50	500.50
168.25	184.75	168.50	168.50	168.25	168.00
483.50	500.25	483.00	500.00	483.50	500.25
168.00	168.25	168.50	185.00	168.00	168.00
483.75	500.00	483.25	483.25	483.50	500.50
168.00	168.25	168.50	185.00	168.25	167.75
483.50	500.25	466.50	483.50	483.50	500.50
168.25	168.00	168.50	185.00	168.25	168.00
466.75	500.25	483.00	483.25	483.25	500.50
168.00	168.25	168.50	185.00	168.25	184.50
483.50	500.00	483.25	483.25	483.50	483.75
168.25	185.00	168.50	185.00	168.25	184.50
483.50	483.50	483.00	483.50	483.50	484.00
168.00	184.75	168.50	185.00	168.00	184.50
483.50	483.50	483.25	500.00	466.75	483.75
168.25	185.00	168.50	168.25	168.25	184.50
483.50	483.25	483.00	500.00	483.50	483.75
168.00	185.00	168.50	168.50	168.00	184.75
483.75	483.50	483.25	500.00	483.50	483.50
168.00	184.75	168.50	168.25	168.25	184.75
483.50	483.50	483.25	500.00	483.50	500.50
168.25	185.00	168.25	168.25	168.00	167.75
483.50	500.00	483.25	500.25	483.50	500.50
168.00	168.25	168.50	184.75	168.25	168.00
483.50	500.25	483.25	483.50	483.50	500.50
168.25	168.25	168.25	185.00	168.25	167.75
483.50	500.00	466.50	483.50	483.50	500.50
168.00	168.25	168.50	184.75	168.00	167.75
466.75	500.25	483.25	483.50	483.50	500.75
168.25	168.00	168.50	185.00	168.25	184.50
483.50	500.25	483.00	483.25	483.50	483.75
168.00	168.25	168.50	185.00	168.00	184.50
483.75	500.00	483.25	483.50	483.50	483.75
168.00	185.00	168.50	184.75	168.25	184.50
483.50	483.50	483.00	500.25	466.75	484.00
168.25	184.75	168.50	168.25	168.00	184.50
483.50	483.50	483.25	500.00	483.50	483.75
168.00	185.00	168.50	168.25	168.25	184.50
483.50	483.50	483.25	500.25	483.50	484.00
168.25	184.75	168.25	168.00	168.25	184.25
483.50	483.50	483.25	500.25	483.50	500.75
168.00	184.75	168.50	168.25	168.00	167.75
483.50	483.50	483.25	500.00	483.50	500.50
168.25	185.00	168.50	185.00	168.25	167.75
483.50	500.25	483.00	483.50	483.50	500.50
168.00	168.00	168.50	184.75	168.00	168.00
483.50	500.25	483.25	483.50	483.50	500.25
168.25	168.25	151.75	185.00	168.25	168.00
466.75	500.00	483.00	483.50	483.50	500.50
168.25	168.25	168.75	184.75	168.00	184.50
483.50	500.25	483.25	483.50	483.50	483.75
168.00	168.00	168.25	185.00	168.25	184.75
483.50	500.25	483.50	483.25	483.50	483.75
168.25	185.00	168.00	185.00	168.00	184.50
483.50	483.25	483.50	500.25	483.50	483.75
168.00	185.00	168.25	168.00	151.50	184.50
483.50	483.50	483.25	500.25	483.50	483.75
168.25	184.75	168.25	168.25	168.25	184.75
483.50	483.50	483.50	500.00	483.50	483.75
168.00	185.00	168.25	168.25	168.00	184.50
483.50	483.25	483.50	500.25	483.50	500.50
168.25	185.00	168.00	168.25	168.25	168.00
483.50	483.50	483.50	500.00	483.50	500.25
168.00	185.00	168.25	185.00	168.00	168.00
483.75	500.00	483.50	483.25	483.50	500.50
168.00	168.25	168.00	185.00	168.25	167.75
483.50	500.00	483.50	483.50	483.50	500.50
168.00	168.25	151.50	184.75	168.00	168.00
467.00	500.25	516.75	483.50	483.50	500.25
168.00	168.25	168.25	185.00	168.25	168.00
483.50	500.00	483.50	483.50	483.50	500.50
168.25	168.25	151.50	184.75	168.00	184.50
483.50	500.25	483.50	483.50	483.50	483.75
168.00	184.75	168.25	185.00	168.25	184.75
483.50	483.50	483.50	500.00	483.50	483.50
168.25	185.00	168.00	168.25	151.50	184.75
483.50	483.25	483.50	500.25	483.50	483.75
168.00	185.00	168.25	168.00	168.00	184.75
483.75	483.50	483.50	500.25	483.50	483.50
168.00	184.75	168.00	168.25	168.25	184.75
483.50	483.50	483.75	500.00	483.50	500.50
168.00	185.00	168.00	168.25	168.00	167.75
483.75	483.50	483.50	500.25	483.50	500.50
168.00	184.75	168.00	168.25	168.25	168.00
483.50	500.25	483.75	500.00	483.50	500.25
168.25	168.25	184.50	185.00	168.00	168.00
483.50	500.00	483.75	483.25	483.50	500.50
168.00	168.25	168.00	185.00	168.25	167.75
466.75	500.00	483.75	483.50	483.50	500.50
168.25	168.25	168.00	184.75	168.25	168.00
483.50	500.25	483.50	483.50	483.50	500.50
168.00	168.25	168.00	185.00	168.00	184.50
483.50	500.00	483.50	483.50	483.50	483.75
168.25	185.00	168.25	184.75	168.25	184.50
483.50	483.50	483.25	500.25	483.50	484.00
168.00	184.75	185.00	168.25	151.25	184.50
483.75	483.50	483.50	500.00	483.50	483.75
184.75	185.00	168.25	168.25	168.25	184.50
483.50	483.25	500.25	500.25	483.50	483.75
168.00	185.00	168.00	168.00	168.00	184.50
483.50	483.50	500.25	500.25	483.50	484.00
168.25	184.75	168.25	168.25	168.25	184.50
483.50	483.50	500.00	500.00	483.50	500.50
168.00	185.00	168.25	168.25	168.25	167.75
483.75	500.00	500.25	500.25	483.50	500.50
168.00	168.25	168.00	184.75	168.00	168.00
483.50	500.25	500.25	483.50	483.50	500.50
168.25	168.25	151.50	185.00	168.25	167.75
483.50	500.00	483.50	483.25	483.50	500.50
168.00	168.25	201.50	185.00	168.00	167.75
483.50	500.00	500.00	483.50	483.50	500.50
168.25	168.25	168.50	185.00	168.25	184.75
483.50	500.25	483.25	483.25	483.50	483.75
168.00	168.25	168.25	185.00	168.00	184.50
483.50	500.00	483.25	483.50	483.50	483.75
168.25	185.00	151.75	184.75	168.25	184.50
500.25	483.50	483.25	500.25	483.50	483.75
168.00	184.75	168.50	168.25	168.00	184.75
483.50	483.50	483.00	500.00	483.50	483.75
168.25	185.00	168.50	168.25	168.25	184.50
483.50	483.25	483.25	500.25	483.50	483.75
168.00	185.00	168.50	168.00	168.00	184.75
500.25	483.50	483.00	500.25	483.75	500.25
168.25	185.00	168.50	168.25	168.00	168.00
500.00	483.25	483.25	500.25	483.50	500.50
185.00	185.00	168.50	184.75	168.25	167.75
500.25	500.00	483.25	483.50	483.50	500.50
168.00	168.25	168.25	184.75	168.00	168.00
483.50	500.25	483.50	483.50	483.50	500.25
168.25	168.25	168.25	185.00	185.00	168.00
483.50	500.00	483.25	483.50	483.50	500.50
168.00	168.25	168.25	184.75	168.00	184.50
483.50	500.00	483.50	483.50	466.75	483.75
168.25	168.25	168.25	185.00	168.25	184.75
483.50	500.25	483.25	483.25	483.50	483.50
184.75	185.00	168.25	185.00	168.00	184.75
483.50	483.25	466.75	500.25	483.50	483.75
168.25	185.00	168.25	168.00	168.25	184.50
483.50	483.25	483.25	500.25	500.25	483.75
168.00	185.00	168.50	168.25	184.75	184.75
483.50	483.50	483.25	500.00	500.25	483.75
168.25	185.00	168.25	168.25	184.75	184.50
483.50	483.25	483.25	500.25	483.50	500.50
168.00	185.00	168.50	168.00	168.25	168.00
483.50	483.50	483.25	500.25	500.25	500.25
168.25	185.00	168.25	185.00	184.75	168.00
483.50	500.00	483.25	483.50	483.50	500.50
168.25	168.25	168.50	184.75	184.75	167.75
466.75	500.00	483.25	483.50	483.75	500.50
168.00	168.25	168.50	184.75	184.75	168.00
483.50	500.25	483.00	483.50	483.50	500.50
168.25	168.25	168.50	185.00	168.00	184.50
483.50	500.00	483.25	483.50	483.50	483.75
168.00	168.25	168.50	184.75	168.25	184.50
483.50	500.00	483.00	483.50	483.50	483.75
168.25	185.00	168.50	185.00	168.00	184.75
483.50	483.50	466.50	500.00	483.75	483.50
168.00	185.00	168.50	168.25	168.00	184.75
483.50	483.25	483.25	500.25	483.50	483.75
168.25	185.00	168.25	168.00	168.00	184.75
483.50	483.50	483.25	500.25	483.75	483.50
168.25	184.75	168.50	168.25	168.00	184.75
483.50	483.50	483.25	500.00	483.50	500.50
168.00	185.00	168.50	168.25	168.25	167.75
483.50	483.25	483.00	500.25	483.50	500.50
168.25	185.00	168.50	184.75	168.00	168.00
483.50	500.00	483.25	483.50	483.50	500.25
168.00	168.50	168.50	185.00	168.25	168.00
483.50	500.00	483.00	483.50	483.50	500.50
151.50	168.25	168.50	184.75	168.00	167.75
483.50	500.00	483.25	483.50	483.50	500.50
168.00	168.25	168.50	184.75	168.25	168.00
483.50	500.25	483.25	483.50	466.75	500.25
168.25	168.25	168.25	185.00	168.25	184.75
483.50	500.00	483.25	483.50	483.50	483.75
168.00	185.00	168.50	184.75	168.00	184.50
483.75	483.25	466.50	500.25	483.50	483.75
168.00	185.00	168.50	168.25	168.25	184.75
483.50	483.50	483.00	500.00	483.50	483.75
168.25	185.00	168.50	168.25	168.00	184.50
483.50	483.25	483.25	500.25	483.50	483.75
168.00	185.00	168.50	168.00	168.25	184.50
483.50	483.25	483.00	500.25	483.50	500.75
168.25	185.25	168.50		168.00	167.75
483.50	483.25	483.25		483.50
168.00		168.50		168.25
483.50		483.00		483.50
168.25		168.50		168.00
483.50		483.25		483.75
151.25		168.50		168.00
		483.00
