# Supplementary material for: Presentation and response timing accuracy in Adobe Flash and HTML5/JavaScript Web experiments
Source: Behav Res Methods. 2014 Jun 6;47(2):309–27. doi: 10.3758/s13428-014-0471-1 (PMC4427652; doi:10.3758/s13428-014-0471-1)
Supplement: Supplementary file 1 — (ZIP 1.07 MB) [file 13428_2014_471_MOESM1_ESM.zip › Supplementary/Data/DSC-SONY-MULTI-R.csv]

iefl50	iejs50	crfl50	crjs50	fffl50	ffjs50	iefl150	iejs150	crfl150	crjs150	fffl150	ffjs150	iefl500	iejs500	crfl500	crjs500	fffl500	ffjs500
698.00	1017.75	1058.50	1228.00	509.00	6757.25	1387.75	975.50	475.00	285.25	1331.00	1039.75	956.50	997.50	1446.00	871.25	1391.00	766.50
60.75	110.75	45.50	73.25	95.50	111.75	161.25	243.25	194.50	161.00	163.00	211.00	527.75	562.25	547.50	512.00	513.25	543.25
489.25	490.00	506.50	507.25	504.75	506.50	489.00	471.75	489.75	506.75	506.50	506.75	488.75	506.00	505.75	505.75	506.25	507.25
62.00	95.00	58.50	77.75	63.25	111.25	177.50	180.00	160.75	177.50	193.50	211.50	512.00	544.75	512.00	528.75	511.50	562.25
490.25	506.00	507.75	488.00	490.25	508.50	488.75	489.50	504.75	507.00	507.00	506.25	487.25	505.75	489.00	489.50	505.50	504.25
60.00	111.50	61.25	80.25	60.25	75.25	179.75	193.50	161.75	160.75	161.25	177.75	512.75	545.75	511.00	527.25	495.75	530.00
487.50	488.75	505.00	505.50	487.75	506.25	490.75	507.00	491.25	504.25	489.00	505.75	491.50	507.00	491.25	491.75	487.50	505.75
80.50	95.50	61.00	61.00	78.75	94.50	175.50	211.50	177.00	163.25	161.75	177.00	511.25	561.00	511.25	510.50	513.50	545.25
490.50	489.75	491.75	506.75	492.50	506.25	490.00	506.50	488.00	507.00	489.00	506.00	491.50	504.00	505.50	507.50	487.00	506.75
57.75	111.00	60.00	61.00	75.75	76.25	178.50	210.00	212.75	177.00	161.75	178.75	492.75	547.00	511.75	527.25	513.00	528.00
491.00	489.25	522.50	505.25	488.75	507.25	489.00	508.75	473.25	489.00	489.25	507.00	489.50	505.75	506.50	489.50	506.75	506.25
61.75	95.00	60.75	95.50	62.00	77.75	161.75	193.25	161.00	195.00	178.00	178.00	511.75	545.50	493.50	543.25	512.25	528.25
490.00	505.75	491.25	489.00	522.25	506.50	505.50	507.25	489.00	489.00	489.00	507.75	488.75	489.25	507.25	489.00	488.25	524.50
77.00	94.75	77.00	77.50	61.75	78.25	160.25	175.75	177.50	162.00	178.50	176.25	512.25	545.50	512.25	516.00	512.50	526.00
488.50	506.00	508.00	491.25	490.75	504.00	493.00	506.75	506.25	490.25	489.75	507.25	487.00	522.25	488.75	501.50	487.75	504.75
45.50	94.50	58.50	58.75	59.50	80.25	176.25	211.75	162.25	176.00	160.50	176.75	513.50	545.25	495.50	513.50	530.25	514.00
489.25	508.50	506.50	506.75	589.00	505.25	492.00	524.25	489.00	507.50	507.25	505.75	491.25	489.00	505.75	522.75	506.00	522.75
76.75	92.25	78.50	78.25	127.50	78.50	173.75	192.00	177.50	177.50	177.00	178.75	510.75	545.75	495.25	529.00	529.00	511.75
477.00	523.00	504.00	489.75	507.00	490.50	491.25	508.50	506.25	506.75	524.25	489.50	489.75	505.50	487.75	506.75	489.25	508.00
75.25	93.25	96.00	78.00	61.50	76.50	177.75	193.50	162.25	160.75	160.50	177.75	511.50	527.25	530.25	511.00	511.75	526.75
489.75	523.75	491.25	523.50	504.75	489.00	487.75	524.75	506.25	505.50	505.25	507.50	490.00	508.75	473.50	507.75	507.50	506.00
77.00	111.25	58.75	60.50	61.75	95.00	179.75	208.25	177.50	162.00	160.50	192.50	511.00	526.25	543.50	527.00	510.50	544.75
470.25	504.25	490.00	489.50	507.25	505.75	490.75	507.75	506.25	504.50	507.25	508.25	489.00	507.50	489.50	506.75	489.75	505.75
64.00	95.75	62.00	78.00	94.50	78.50	176.50	194.50	176.25	179.75	161.75	176.75	511.50	527.50	512.50	527.50	528.00	529.00
489.00	506.50	490.75	489.00	490.50	505.25	489.00	506.25	488.75	492.00	507.50	489.00	489.50	506.75	487.25	487.75	491.50	490.75
77.75	95.50	76.25	78.25	76.50	61.50	177.00	211.25	163.75	173.75	143.25	178.50	510.50	545.00	514.00	528.25	526.50	525.50
488.00	505.50	488.75	507.50	489.00	506.75	491.50	521.50	489.25	508.00	487.50	504.25	489.25	522.50	505.25	489.25	489.50	506.50
62.00	95.00	77.25	59.50	77.00	77.75	177.50	195.75	161.50	161.00	162.75	163.00	513.75	529.00	511.25	530.25	511.50	513.00
491.25	505.75	506.25	488.75	491.50	507.00	489.50	504.50	489.75	487.25	491.25	507.50	489.25	507.75	488.50	489.00	489.50	505.25
60.50	95.00	62.50	77.50	60.50	60.00	176.50	196.50	161.00	180.50	176.25	176.75	512.00	558.75	514.00	529.00	528.25	512.25
487.25	523.00	523.00	507.00	507.00	506.00	490.75	506.25	505.75	489.75	489.25	488.75	489.50	506.25	505.25	489.00	539.50	506.00
80.50	93.50	61.00	78.00	60.25	61.75	178.00	194.75	160.25	193.25	162.25	177.25	511.00	546.25	512.00	512.00	528.50	528.75
490.00	491.75	489.00	506.50	487.25	504.25	489.75	507.00	507.25	507.00	505.75	506.25	491.50	505.50	506.50	523.25	508.25	490.25
60.25	92.75	78.00	77.75	63.50	79.75	176.25	208.75	177.75	161.25	210.00	163.50	510.00	562.00	511.75	511.50	526.25	560.75
487.25	489.25	489.75	489.00	508.00	489.50	491.50	491.50	491.25	505.75	592.50	506.75	489.75	491.25	556.50	508.00	489.50	473.50
62.75	111.25	78.00	78.25	109.75	77.00	177.25	227.50	158.50	161.00	276.50	176.50	511.50	558.50	510.25	527.00	511.00	527.75
491.25	507.25	489.50	487.75	491.00	508.25	487.50	489.50	491.50	506.25	490.50	505.50	489.00	507.25	491.50	489.25	491.25	507.00
76.50	110.50	61.00	80.00	76.00	59.50	180.50	194.75	177.50	162.00	160.00	161.25	495.50	545.75	511.25	527.25	510.50	510.75
488.75	508.50	488.25	490.25	488.75	505.75	491.25	491.25	507.75	506.00	488.00	504.50	489.50	523.50	490.50	491.25	489.75	506.25
62.25	92.00	62.50	75.25	111.25	78.50	175.75	209.50	158.25	160.50	196.50	163.50	511.75	560.75	510.50	527.50	511.50	528.75
490.00	508.00	523.00	507.00	506.75	505.50	489.00	507.25	488.25	507.25	487.75	508.25	489.50	524.00	490.25	504.00	489.50	506.00
60.25	92.75	77.50	61.75	77.75	62.00	177.25	208.50	214.00	161.00	162.75	176.00	511.50	527.75	494.00	512.00	527.25	511.50
487.25	507.25	489.00	489.25	488.75	506.75	488.50	507.50	489.50	505.50	489.25	505.50	491.50	507.50	506.25	507.25	539.75	504.00
80.75	93.50	61.25	77.00	61.75	77.00	180.25	211.50	178.00	178.50	178.00	162.00	508.50	527.25	495.00	527.75	512.50	530.25
490.25	488.75	504.50	509.00	506.75	508.25	491.00	503.75	489.25	489.50	489.25	504.25	491.25	520.75	506.75	506.50	489.25	507.25
59.75	111.25	95.50	59.25	77.50	75.75	175.00	197.00	160.75	178.25	162.00	195.75	511.00	545.25	527.75	512.75	511.75	527.50
488.75	489.25	491.50	489.00	507.50	506.75	491.25	504.25	491.50	491.25	506.00	491.50	506.00	489.75	489.50	507.00	489.00	508.00
62.25	95.25	58.50	77.75	58.25	60.50	161.00	213.25	176.50	175.75	160.75	176.50	511.75	545.25	511.25	510.75	512.25	510.25
490.00	506.75	491.25	522.25	489.25	506.75	505.75	504.75	489.25	506.00	506.50	489.25	489.00	526.25	489.50	507.25	489.00	505.75
76.75	110.50	61.50	62.50	95.75	77.50	161.50	212.50	161.75	161.75	177.75	177.75	511.00	558.75	510.50	525.50	511.25	527.00
488.75	522.75	490.50	506.50	504.75	489.25	507.00	506.75	489.50	506.25	489.00	506.25	491.00	488.25	507.75	493.00	541.50	488.50
79.00	95.00	59.50	60.75	80.00	76.75	176.75	210.75	176.50	177.75	161.75	162.00	511.25	561.50	511.75	526.75	527.25	530.50
489.00	505.25	541.00	505.50	489.50	507.50	489.25	506.00	491.25	489.50	521.25	506.00	488.75	507.75	507.25	489.25	489.00	489.25
61.50	95.00	44.50	77.25	94.50	61.00	177.50	194.75	177.50	176.50	178.75	177.75	512.75	545.75	510.75	528.50	512.00	528.75
505.50	506.50	488.25	488.25	489.75	505.50	491.25	506.00	489.00	491.50	492.75	489.50	489.25	506.25	489.75	504.25	489.50	507.00
61.25	111.25	78.00	63.75	76.25	78.50	160.50	211.00	177.25	177.00	158.75	178.00	511.75	560.25	511.25	530.00	510.75	528.00
504.25	505.50	489.25	489.50	506.75	487.50	489.50	492.00	509.00	506.00	489.75	504.75	489.75	506.75	508.00	505.75	491.25	489.50
63.75	95.25	76.25	77.50	61.25	80.00	193.50	192.75	159.25	160.50	178.00	163.00	510.25	528.25	526.50	512.00	511.00	528.00
489.50	488.50	489.75	488.75	490.00	506.50	489.25	506.50	488.00	506.25	504.00	506.25	491.75	506.50	489.50	506.75	489.50	489.50
61.25	111.75	62.75	79.00	61.00	60.75	162.75	178.00	163.00	162.50	163.50	160.50	510.50	545.75	527.25	511.25	628.00	528.25
487.50	488.75	490.00	505.50	489.00	507.00	490.75	522.25	539.25	508.75	537.50	507.00	489.25	506.00	506.25	505.75	489.50	505.50
63.00	112.00	76.75	77.75	77.00	60.00	176.50	211.50	161.25	157.50	180.00	177.50	512.00	561.25	512.75	529.00	528.75	511.75
488.75	487.25	489.00	506.75	488.75	507.00	507.00	506.00	572.50	506.75	489.75	489.00	488.75	487.50	487.75	489.50	488.00	506.50
76.75	113.25	61.50	61.00	130.00	61.00	160.50	178.50	162.25	161.75	160.50	177.25	512.25	530.50	513.00	528.00	513.25	512.00
488.50	487.75	491.50	505.50	488.25	505.25	489.75	504.50	506.75	504.75	489.25	507.75	489.00	505.50	489.50	491.50	487.25	507.75
64.00	96.75	93.00	78.75	96.00	77.25	177.75	196.25	160.25	179.50	178.75	160.50	511.25	545.75	560.50	542.75	513.00	576.75
489.25	506.75	489.00	505.25	504.25	491.75	489.50	504.00	489.25	489.50	505.25	506.00	488.25	507.25	491.25	490.00	541.25	539.75
43.25	93.50	45.00	62.25	62.50	76.50	176.25	196.75	178.50	161.25	161.75	178.50	496.50	543.50	528.00	528.50	510.75	527.25
491.25	506.75	491.00	520.00	591.50	505.75	507.25	503.50	489.75	524.25	491.75	489.25	491.50	506.75	489.00	489.00	507.50	523.00
77.50	93.25	59.25	63.75	276.50	61.00	162.00	197.25	194.25	159.50	158.25	177.75	510.75	543.25	511.75	512.00	525.50	546.00
488.75	507.25	488.50	489.50	488.75	505.00	489.50	522.25	508.00	506.00	489.75	507.00	490.75	507.00	507.00	503.50	491.50	507.25
62.00	94.75	112.25	77.00	62.25	80.00	176.00	195.25	158.25	161.50	162.25	160.50	510.25	546.00	511.25	514.25	511.25	527.00
488.75	522.50	506.75	489.50	489.25	506.50	491.50	504.75	488.50	504.25	539.25	506.00	489.50	505.75	489.25	522.25	489.50	504.25
61.50	95.00	61.25	78.75	94.50	110.75	177.50	229.50	163.50	163.50	161.75	166.50	511.50	545.75	512.00	511.00	512.00	512.25
488.75	506.75	505.75	489.25	506.25	489.50	487.50	505.75	489.75	508.75	489.50	499.75	489.00	490.25	489.00	507.00	489.25	507.00
79.00	93.75	61.25	77.50	60.50	93.25	163.25	211.75	177.50	158.25	194.25	179.75	511.50	544.00	511.25	527.75	528.25	528.00
487.25	491.25	488.75	489.50	489.25	522.00	490.00	507.00	487.50	506.50	506.25	490.25	489.50	520.75	489.75	491.25	489.50	508.50
63.25	108.75	61.50	60.50	78.75	112.75	177.25	193.50	196.75	178.00	177.00	176.75	510.50	547.00	512.25	511.00	528.25	526.25
488.50	508.00	490.00	506.00	489.25	506.50	524.25	506.75	504.25	487.25	491.25	506.00	490.00	505.75	489.25	506.50	487.00	506.75
62.25	92.00	60.00	62.50	61.25	61.25	158.75	211.00	180.25	180.50	176.75	161.75	512.75	545.75	528.50	511.25	513.00	511.75
488.75	491.25	506.75	506.00	488.75	505.75	489.00	508.50	506.00	505.50	741.50	504.00	488.50	523.25	489.25	507.50	488.00	523.00
77.25	93.50	78.25	60.25	62.00	78.50	180.25	192.25	161.00	161.50	293.25	180.25	512.75	543.25	510.75	510.50	530.75	528.25
491.25	506.50	489.00	506.75	489.25	506.00	491.75	507.75	506.25	507.75	489.25	490.50	489.50	506.50	491.25	506.25	489.00	507.75
60.50	93.50	61.00	78.25	76.75	77.00	173.75	193.00	178.00	193.00	177.75	175.75	511.25	528.50	511.00	528.25	529.00	510.25
487.50	489.50	489.50	487.00	491.25	508.00	491.25	489.25	473.00	507.75	541.75	506.75	492.00	506.50	506.25	504.50	506.25	506.00
63.25	110.50	78.25	80.50	77.00	59.75	177.75	211.25	177.50	159.50	158.25	161.75	509.75	528.50	511.50	522.75	511.75	511.00
506.75	489.00	488.50	505.75	505.75	505.75	489.50	489.50	489.25	506.00	507.00	504.25	490.25	506.50	489.25	494.25	507.75	504.75
60.50	96.00	62.25	76.75	61.00	111.50	161.25	194.75	178.25	178.50	178.00	180.00	510.75	545.25	510.75	514.25	510.25	547.00
486.75	505.00	489.00	509.00	491.25	489.25	507.00	523.00	489.50	487.50	506.25	506.25	508.50	506.00	491.25	488.00	506.00	506.50
63.25	80.00	77.25	76.00	58.75	78.50	176.75	194.75	178.00	180.00	162.00	161.00	508.75	527.25	528.00	528.50	528.25	528.50
489.50	506.50	488.00	489.00	491.25	523.50	489.25	505.75	489.50	492.00	505.25	506.25	489.75	491.25	489.50	488.25	504.75	491.25
60.50	110.75	62.00	75.75	77.50	43.50	177.25	195.00	194.50	173.50	161.25	178.00	512.00	543.50	511.00	514.00	528.00	526.25
488.50	506.00	491.50	508.00	487.75	506.75	491.50	489.00	472.25	508.50	489.75	487.50	489.50	491.25	507.75	505.50	491.25	503.75
80.25	95.00	77.25	62.00	78.50	77.50	177.25	195.00	178.75	160.75	178.00	180.00	511.50	560.50	510.75	512.00	543.75	514.00
489.75	520.50	487.75	491.50	507.25	507.75	489.50	505.75	491.50	505.50	489.00	490.50	489.00	505.75	490.25	506.50	491.75	505.75
60.75	96.00	96.75	76.00	61.00	76.25	176.50	211.50	175.75	178.75	178.25	192.50	512.00	545.75	527.75	511.50	510.75	528.75
487.25	506.75	538.75	489.00	524.25	506.25	491.00	507.25	489.25	489.25	504.00	526.50	487.50	523.00	491.00	489.75	490.00	507.50
80.25	93.25	61.75	78.25	59.75	77.50	178.00	193.50	178.25	177.25	163.75	173.50	497.50	543.50	510.25	527.25	511.00	510.50
490.25	492.50	474.25	504.25	505.50	506.00	488.00	522.75	489.75	507.00	490.50	526.50	505.75	506.75	505.75	507.00	489.75	506.75
60.00	109.75	59.75	63.25	77.00	77.00	178.00	195.00	177.75	161.25	160.25	192.75	495.00	545.75	495.25	512.00	511.50	527.75
489.00	490.25	522.00	490.25	541.50	488.25	473.50	489.25	489.25	505.50	505.50	507.25	504.50	507.25	490.25	507.25	507.50	505.00
62.00	110.50	78.50	76.75	77.25	80.75	178.50	195.00	178.00	178.50	178.75	176.50	513.75	527.50	494.00	510.50	527.00	512.50
490.00	505.75	488.00	489.00	487.75	505.75	489.50	505.50	506.25	488.75	488.50	506.00	490.75	505.75	489.00	507.75	489.50	505.75
60.25	111.25	62.75	78.50	63.25	60.25	161.25	211.75	161.50	178.75	162.25	178.50	510.25	527.00	512.75	510.25	511.00	529.00
487.75	489.50	489.00	489.75	491.50	508.00	508.25	507.00	490.25	489.50	523.00	504.25	489.50	523.25	506.25	491.25	491.25	489.75
78.75	94.50	76.75	77.50	58.75	76.75	175.75	193.75	176.50	178.00	161.00	180.25	511.25	546.25	511.00	526.50	527.25	528.25
491.75	489.75	541.75	489.50	506.25	489.00	489.50	506.50	507.00	489.00	507.00	505.75	489.25	488.75	472.00	506.00	489.25	506.75
76.50	111.00	43.25	76.25	61.75	78.50	178.25	211.00	177.75	178.25	143.75	177.00	510.75	561.50	512.25	511.00	562.00	511.00
488.50	507.25	491.25	491.00	489.25	504.25	489.25	489.25	489.25	487.75	504.50	491.25	491.25	491.75	489.75	491.50	506.50	504.00
62.25	92.75	42.75	78.00	60.75	63.25	178.00	211.50	161.25	162.50	179.75	177.00	511.00	560.25	561.75	527.25	511.25	530.00
489.00	507.50	507.25	489.25	489.00	506.50	490.25	488.75	489.00	507.00	489.50	505.75	488.75	505.25	455.25	487.75	489.50	506.25
61.50	92.50	60.75	76.75	62.25	77.25	160.50	195.75	178.50	161.00	161.25	178.50	512.75	546.00	511.50	528.50	511.75	528.75
488.50	507.50	489.75	508.50	507.00	489.25	505.50	504.25	489.50	505.50	488.75	504.25	504.00	513.00	489.75	504.75	489.00	490.00
62.00	111.25	77.50	60.00	93.50	77.00	178.75	212.75	178.00	176.25	162.00	163.25	497.00	538.50	529.00	514.25	529.00	528.00
489.50	507.75	488.75	487.75	489.50	489.75	489.75	506.50	489.50	489.75	503.50	507.25	489.50	506.50	488.75	489.00	490.50	489.75
60.50	93.00	95.00	63.00	77.50	78.75	177.50	193.50	177.75	180.25	264.00	176.50	512.00	543.50	512.25	529.00	510.50	528.00
489.25	507.00	473.25	508.25	489.50	504.00	489.75	506.75	487.25	489.50	506.25	506.00	490.50	523.00	506.50	489.25	506.25	503.75
62.50	110.25	60.75	75.75	78.00	80.25	175.75	195.50	180.50	177.75	161.00	195.00	510.50	529.00	511.50	512.00	528.25	513.50
505.25	507.75	489.25	488.75	487.00	506.00	491.25	522.25	491.50	489.25	507.00	506.50	489.25	489.50	506.50	505.75	489.50	506.50
45.75	93.00	78.50	62.00	80.50	76.25	178.25	195.00	175.75	178.25	160.50	177.75	528.00	545.25	510.50	510.75	496.00	511.75
487.00	489.25	505.00	504.00	520.00	491.50	489.50	522.50	524.25	506.50	487.50	503.50	491.25	507.25	491.25	508.50	490.00	505.75
63.25	93.25	78.75	80.00	63.00	77.00	177.75	194.75	143.25	161.25	180.25	180.75	527.25	544.00	510.75	510.75	510.25	529.00
489.75	507.00	489.50	506.00	508.75	489.00	489.75	489.25	504.25	505.75	491.75	490.75	489.50	489.25	489.25	490.00	572.75	490.50
77.00	111.75	76.75	77.75	76.00	77.25	177.50	211.50	180.00	161.75	192.00	175.75	511.50	545.00	511.75	528.00	511.50	526.50
488.50	507.25	490.00	489.50	506.50	506.25	488.25	506.00	490.50	506.25	490.25	489.75	488.75	505.25	489.00	491.00	489.00	507.00
61.50	76.50	94.75	77.75	60.75	62.50	179.50	211.25	143.50	160.75	160.50	178.50	495.50	529.00	512.25	510.00	512.25	511.50
491.75	505.75	489.00	505.75	522.25	508.50	490.00	506.75	504.00	522.25	587.50	504.25	487.50	506.00	488.75	506.00	489.00	504.50
58.25	111.50	61.25	61.75	78.50	57.75	177.50	193.25	163.00	178.50	180.50	162.50	513.50	527.25	511.75	510.50	511.75	530.00
506.75	489.25	491.75	489.75	488.25	526.25	489.00	507.50	489.25	505.50	489.50	508.00	489.75	507.50	489.25	506.75	507.00	506.00
62.25	110.75	58.25	77.50	62.25	58.50	176.50	211.50	178.25	161.50	193.25	176.75	510.25	577.25	510.75	512.50	511.25	510.75
488.75	506.25	488.50	489.00	489.50	506.50	488.75	489.00	488.75	492.00	492.00	506.50	493.00	506.25	489.75	489.00	508.00	508.75
61.75	93.75	80.50	77.00	61.25	61.75	180.75	211.75	178.75	175.75	158.00	161.00	509.75	528.75	529.75	528.50	526.50	510.50
488.25	491.00	490.75	506.75	539.50	503.75	492.00	506.50	491.25	506.25	507.25	504.50	489.75	523.25	471.75	505.50	489.50	507.00
62.00	111.25	75.00	62.25	61.25	79.75	173.50	193.50	143.00	161.00	212.00	179.75	511.25	545.75	546.25	512.25	511.75	527.25
489.50	505.75	490.00	505.75	487.25	491.00	491.50	506.75	489.50	506.00	489.00	490.00	489.00	522.75	505.75	506.50	489.50	505.50
78.25	111.75	61.75	78.00	62.75	76.00	177.75	193.25	178.00	162.00	161.50	177.00	512.00	543.25	495.25	511.50	528.25	529.00
488.75	506.50	490.00	489.25	491.25	489.00	487.75	524.50	489.50	506.00	489.75	505.75	489.00	489.25	505.75	506.00	487.25	489.00
62.00	93.50	77.25	77.75	58.75	77.25	179.75	178.00	161.25	177.75	178.00	160.50	511.00	563.75	512.25	528.75	530.25	527.75
488.75	489.25	489.00	488.75	488.50	506.75	490.50	505.50	489.50	507.75	490.25	507.50	488.25	505.75	489.50	490.50	506.75	507.50
61.75	110.75	61.75	79.00	63.25	62.00	176.75	211.75	177.75	159.50	160.50	177.50	514.25	545.75	528.50	510.75	511.50	511.75
488.25	507.00	489.25	489.25	489.75	506.00	489.00	506.75	508.00	507.00	487.75	508.25	489.25	506.75	488.75	506.00	505.75	505.50
77.75	95.25	61.00	78.00	77.25	77.75	177.00	193.50	159.25	160.75	178.75	176.50	512.00	543.50	511.25	510.00	511.25	512.00
489.75	505.25	489.00	488.75	489.00	506.50	491.50	506.50	505.75	505.75	491.50	506.50	489.50	491.25	489.75	491.50	508.00	504.75
79.00	95.50	78.75	78.25	78.75	76.00	160.75	211.75	162.00	177.25	176.75	161.00	511.50	543.50	529.00	528.00	510.75	528.25
489.50	505.00	489.00	487.75	539.75	508.50	506.00	490.00	556.25	491.75	489.25	504.00	491.25	487.50	489.00	489.00	490.00	491.25
61.00	112.00	61.50	80.00	61.00	60.25	161.50	210.75	143.75	176.75	177.50	163.25	508.75	547.50	512.00	528.50	511.00	528.00
487.25	506.25	489.00	506.50	489.25	505.50	487.50	507.00	491.75	489.00	489.25	507.75	491.25	506.50	489.00	487.75	489.75	507.75
63.25	93.75	77.50	60.50	61.25	78.75	180.00	193.75	158.00	177.50	162.50	176.50	511.00	543.50	511.00	513.50	510.25	510.50
489.00	487.75	488.00	507.00	525.00	489.00	490.50	506.50	507.25	491.25	520.50	488.75	489.25	523.75	490.00	505.50	508.75	506.00
61.00	97.00	80.50	76.25	75.75	77.75	176.75	211.00	195.25	160.50	180.25	177.25	511.75	545.25	512.25	511.00	510.50	511.25
488.00	504.25	490.50	506.50	507.50	491.50	489.00	506.50	489.25	506.50	491.00	506.25	488.75	487.50	505.50	507.00	507.00	503.75
80.25	80.25	76.00	78.25	58.75	76.25	178.50	194.25	178.25	161.00	145.75	162.50	512.50	530.25	529.25	512.25	527.25	530.75
489.75	507.00	489.25	487.00	488.25	505.75	489.50	506.25	491.25	487.50	502.50	507.50	487.25	505.50	489.25	507.00	558.00	489.25
60.50	108.50	45.25	63.00	63.50	61.50	177.75	194.50	192.75	180.00	162.25	158.75	513.00	562.50	511.75	511.00	526.75	528.75
487.75	521.75	508.00	507.00	506.25	506.25	489.50	489.25	489.00	506.00	507.25	506.75	491.50	489.25	489.00	509.00	473.75	508.75
63.00	97.25	76.00	60.75	76.75	78.00	194.75	211.50	245.50	161.25	158.50	178.00	510.75	545.50	512.00	508.50	527.50	508.75
489.75	504.00	539.50	506.00	489.75	489.25	472.25	506.50	506.25	489.00	491.25	491.50	489.50	522.00	505.75	491.75	520.00	506.75
60.75	96.75	77.00	78.25	60.25	76.50	178.50	193.50	160.00	178.50	211.00	176.50	511.75	545.25	512.00	512.00	514.25	511.50
487.00	506.50	491.25	487.25	503.75	509.00	489.50	506.75	523.75	504.50	489.25	506.75	490.50	506.00	505.75	503.75	487.50	504.50
80.75	93.75	58.75	80.50	65.25	59.50	177.75	228.25	144.75	163.00	178.25	160.25	510.50	545.75	512.25	527.50	528.50	512.00
490.25	491.75	523.50	491.50	490.75	505.75	489.50	489.75	505.75	507.00	487.25	506.25	489.25	507.50	489.00	488.50	491.25	506.75
60.00	92.75	145.50	58.50	43.00	60.75	178.00	194.50	195.25	177.00	163.00	178.50	511.00	527.25	529.00	546.50	511.50	512.25
488.50	507.50	455.25	506.50	505.00	504.50	487.00	507.00	520.25	489.00	491.25	489.50	489.75	522.75	488.75	506.50	489.00	505.75
62.50	110.00	78.75	61.25	62.25	80.25	180.75	210.50	163.50	177.50	158.50	177.75	512.25	543.50	528.00	511.75	512.00	529.00
490.00	505.75	489.25	504.00	506.50	506.75	506.00	507.50	508.00	506.75	488.75	506.25	489.25	523.50	507.00	508.25	523.00	504.50
76.00	95.00	61.25	80.00	61.00	60.75	161.25	175.75	192.75	162.00	180.25	161.25	511.50	529.00	512.00	508.25	528.00	513.50
489.50	505.75	523.75	490.75	489.00	507.00	488.75	491.25	453.75	505.75	491.00	504.50	488.50	506.75	488.75	492.25	507.00	506.00
62.50	111.25	76.75	76.25	78.25	60.25	161.50	193.50	180.75	178.00	175.00	179.75	513.00	544.50	512.25	527.00	511.50	511.75
505.25	491.50	470.50	488.75	506.25	506.50	505.00	506.50	490.50	489.25	491.25	489.75	487.50	520.25	506.25	489.25	489.50	504.00
61.75	108.50	63.50	77.50	61.25	61.25	179.75	178.00	210.25	161.50	177.50	176.25	513.00	547.50	545.25	511.50	595.25	530.25
488.50	506.75	508.25	489.00	491.25	505.50	491.50	504.00	555.50	504.75	505.50	491.25	491.25	489.50	490.50	504.50	506.00	489.00
62.00	95.00	58.50	62.75	59.00	77.00	175.75	196.50	178.50	162.00	160.75	177.50	510.50	543.75	510.50	513.75	544.75	529.00
489.00	505.75	506.50	507.50	489.00	492.00	489.50	504.25	504.50	507.00	492.25	504.00	490.00	507.50	508.75	505.25	505.75	489.50
44.75	111.50	61.50	59.75	78.25	76.50	178.00	195.75	179.75	177.75	157.75	162.25	511.50	545.50	508.50	511.25	512.25	528.25
504.50	489.25	489.50	505.50	604.00	488.75	489.50	522.25	506.25	507.50	773.00	509.00	490.50	505.75	491.25	506.75	506.00	506.75
46.50	111.50	61.00	60.50	396.00	77.75	177.75	196.25	144.25	159.75	246.75	159.25	510.25	528.50	508.75	512.25	528.75	527.75
490.50	491.50	488.75	507.00	491.50	506.50	507.75	504.00	523.00	505.75	506.50	505.75	489.50	521.25	491.25	507.25	491.00	487.25
75.25	108.50	95.25	61.75	77.25	61.75	159.50	196.75	193.75	162.00	161.00	178.75	511.25	529.50	528.25	510.75	526.75	530.25
491.00	506.75	522.25	507.50	555.50	506.00	488.75	503.75	473.50	506.50	505.25	489.50	489.50	505.75	507.25	506.00	489.50	506.00
61.25	77.75	62.00	76.50	60.75	63.25	179.00	196.75	176.50	177.50	177.25	177.50	528.75	545.75	510.50	511.75	510.50	512.00
489.25	522.75	489.75	489.00	506.75	504.50	489.75	504.50	491.25	490.00	491.50	508.00	489.00	507.00	507.25	489.50	491.50	507.50
61.25	111.75	77.50	78.00	78.00	77.25	177.75	195.50	211.00	176.00	177.50	159.50	512.25	543.25	510.25	528.25	543.50	527.25
488.75	505.50	488.75	504.50	506.75	489.00	488.75	506.75	572.50	491.25	489.50	505.75	488.75	507.00	491.25	504.25	541.75	506.75
78.25	110.50	61.75	63.25	61.00	78.75	176.75	195.25	162.00	161.25	161.25	178.75	511.50	528.00	527.25	513.00	576.75	511.25
489.25	504.75	489.50	490.25	489.00	489.50	488.75	505.75	506.25	506.00	539.75	504.50	489.00	522.50	506.00	488.25	488.75	523.25
60.75	95.25	78.00	76.75	61.75	77.75	180.50	195.00	144.00	176.50	160.50	162.75	496.00	562.25	510.50	530.25	512.25	593.75
506.75	491.50	489.25	489.00	489.25	506.75	492.00	506.25	487.50	491.25	487.75	507.50	489.75	489.50	507.25	488.75	506.75	523.50
61.75	110.75	77.75	78.75	61.25	58.75	142.00	195.00	180.25	177.25	162.25	158.25	510.25	560.50	512.00	527.75	611.25	561.50
487.75	505.50	487.75	489.25	488.75	507.50	505.50	489.50	506.50	506.00	491.25	507.25	492.75	507.00	538.50	508.75	523.75	541.25
62.75	112.00	62.75	78.00	62.00	61.50	161.25	194.25	160.75	160.25	160.75	177.75	510.00	528.00	529.00	510.50	511.00	527.25
488.75	503.25	491.25	506.75	489.25	505.00	491.75	508.50	489.25	506.25	505.50	491.25	490.00	541.25	505.75	490.50	489.50	506.00
62.00	114.00	58.75	60.25	61.00	62.50	158.00	208.50	211.50	162.50	162.25	177.00	511.00	527.75	496.00	527.25	578.00	510.25
488.50	487.25	488.25	489.50	506.50	506.00	489.00	507.00	505.75	508.00	489.50	489.00	489.00	507.50	505.00	489.50	489.25	506.25
61.50	95.50	61.75	78.00	93.50	77.25	163.50	211.00	161.00	158.25	160.50	177.50	512.00	543.25	529.00	528.25	529.00	528.75
488.75	506.75	491.25	503.75	507.25	491.25	490.00	504.50	507.25	507.00	542.25	506.25	489.00	506.75	489.00	487.25	490.50	506.50
79.00	95.25	93.75	63.50	61.00	76.25	177.50	196.25	177.75	161.75	157.75	178.75	511.00	528.25	512.00	530.50	526.00	528.50
486.50	505.75	524.25	506.25	505.25	506.00	506.50	489.75	523.00	504.00	491.25	490.00	507.00	503.75	523.75	505.75	556.75	506.75
64.25	95.25	60.25	77.00	61.50	78.25	161.00	194.50	161.00	162.25	177.50	177.50	512.00	546.25	477.25	511.25	528.25	528.00
489.25	505.75	487.25	489.75	506.75	487.25	489.75	506.50	489.00	509.00	473.00	489.25	488.75	491.25	488.75	489.75	491.25	488.00
61.25	111.25	80.50	70.25	77.75	80.50	177.50	210.50	162.00	159.25	177.75	178.25	512.00	543.75	496.00	529.00	527.50	546.50
487.50	504.25	505.75	496.25	490.25	489.25	489.00	506.75	506.50	489.00	489.00	489.50	506.50	507.50	503.50	523.00	520.00	506.75
80.00	113.25	61.25	62.50	76.75	76.25	178.50	193.25	160.50	177.50	178.00	178.00	511.75	544.50	514.50	511.75	530.75	511.50
490.25	489.25	488.75	508.25	489.75	491.25	487.00	507.50	506.00	491.50	471.00	489.25	488.00	519.50	504.25	489.25	489.00	508.50
60.00	95.00	61.75	58.00	93.50	77.50	180.50	194.75	161.75	177.25	180.50	177.75	513.25	548.25	496.75	527.00	529.00	525.75
487.50	505.75	506.75	506.75	541.75	505.50	491.50	506.00	489.75	508.00	490.50	506.75	487.75	506.25	504.25	507.00	489.00	504.50
80.50	94.75	60.75	61.75	76.75	60.75	175.75	211.25	160.25	176.00	193.25	161.25	512.75	528.25	613.75	512.00	512.00	528.25
488.75	490.25	506.00	489.25	505.50	506.25	489.25	489.75	506.75	489.00	489.75	506.00	491.25	507.00	504.50	505.75	489.00	507.50
61.25	110.50	44.50	77.25	78.25	62.25	178.25	227.75	178.00	162.00	161.00	176.25	510.75	543.50	513.25	512.25	546.00	527.50
488.50	490.25	504.50	491.25	488.75	508.00	503.75	489.50	489.25	503.50	487.00	491.50	489.75		489.25	507.25	490.50	509.50
61.50	93.50	62.50	76.75	63.75	76.00	163.75	193.25	178.25	180.75	180.25	177.50	511.50		528.50	510.75	510.50	525.50
491.50	506.50	489.25	505.50	491.75	489.00	489.50	507.50	489.75	491.00	506.50	504.75	490.50		505.00	522.00	491.25	491.25
58.50	94.25	95.00	61.25	57.00	78.25	177.75	194.75	177.25	175.75	193.50	163.00	510.50		546.25	512.50	643.25	527.25
489.50	505.75	470.25	504.75	505.75	487.50	487.75	491.00	473.00	506.75	491.25	506.00	507.50		489.00	504.75	489.50	505.75
79.50	95.00	63.75	63.25	60.50	96.50	180.25	209.75	195.00	161.00	160.50	161.00	493.00		512.00	512.75
488.75	505.50	489.25	506.00	506.25	504.75	491.00	506.25	491.50	505.50	489.50	505.75	489.50		506.50	505.75
61.75	111.00	61.50	61.00	78.75	163.00	176.00	194.50	158.75	161.75	161.25	178.50	512.25
488.25	507.25	504.50	506.50	492.00	439.25	489.00	523.00	488.75	506.75	489.50	489.25	489.50
62.25	77.25	79.50	77.50	75.75	94.00	178.50	193.00	178.50	177.50	177.75	177.50	528.25
489.25	506.75	489.50	488.00	489.00	506.25	489.50	493.25	521.50	489.50	489.50	508.50
78.00	93.50	77.25	79.75	78.25	111.25	178.00	191.75	163.25	176.25	177.75	159.50
489.00	506.50	506.75	489.75	487.00	505.75	489.50	523.50	489.25	507.25	489.25	505.75
61.75	93.50	61.00	60.75	80.50	61.50	175.75	194.75	194.75	162.00	178.25	178.50
489.00	506.75	489.25	505.75	489.50	504.50	491.25	506.25	489.00	504.00	489.75	489.75
61.50	111.75	95.00	61.50	77.50	80.00	178.25	194.50	177.25	163.50	178.00	177.75
505.50	505.75	489.75	489.00	523.00	504.25	489.75	508.50	491.50	508.00	490.00	489.25
45.25	79.50	77.50	78.50	127.25	79.75	177.75	175.50	177.00	159.00	160.75	178.00
503.75	503.00	507.00	490.50	522.75	506.25	489.25	524.50	523.25	489.00	505.50	487.25
46.75	96.75	58.75	59.75	77.25	77.75	178.25	209.75	161.00	162.00	178.50	180.50
488.50	503.50	541.25	505.75	506.25	490.00	489.00	506.50	505.75	506.75	504.00	506.50
61.50	97.25	77.50	76.75	62.50	76.75	176.25	194.25	161.25	161.75	163.50	160.75
489.75	489.25	488.00	489.50	491.00	507.00	474.75	506.50	490.00	505.00	491.25	505.75
78.25	94.75	78.25	79.75	75.25	77.25	178.50	194.25	160.00	176.50	176.00	161.75
488.75	506.00	491.25	490.50	507.00	504.75	504.75	523.00	490.00	490.00	505.75	504.00
62.00	94.75	60.25	59.75	61.25	61.75	162.00	194.75	178.75	179.25	177.00	180.25
489.00	489.75	489.75	506.75	488.00	506.25	491.25	506.25	489.50	489.25	489.50	490.75
61.50	94.00	78.00	60.75	78.75	78.50	176.25	194.25	176.75	161.25	163.00	175.25
488.50	506.00	489.50	489.50	506.75	506.75	489.25	509.00	509.25	506.50	490.75	507.00
79.00	94.75	61.00	77.75	61.00	77.50	178.25	191.75	158.75	161.00	176.50	161.75
487.25	505.50	506.50	489.25	489.00	507.25	489.75	508.25	489.25	489.25	488.75	504.00
63.25	95.00	60.75	76.25	61.75	76.75	177.75	192.50	177.75	178.25	211.25	180.25
489.00	489.50	504.00	491.00	489.25	508.25	489.25	507.50	507.00	491.25	455.00	506.25
78.25	94.75	80.25	61.75	77.00	58.50	178.00	193.50	161.25	176.00	163.00	160.50
487.00	504.75	506.00	505.75	492.00	506.50	487.50	506.50	489.00	505.75	489.75	506.50
63.25	96.00	61.00	76.50	58.00	78.00	196.75	193.50	177.50	161.75	162.25	178.00
491.25	489.25	506.00	491.25	524.25	487.00	474.25	506.75	506.75	489.00	504.25	487.75
58.75	95.00	60.50	77.50	60.75	80.75	176.50	193.25	178.25	178.75	162.25	180.00
488.25	505.75	491.25	488.75	506.25	505.75	489.00	507.25	490.00	490.25	573.25	506.00
63.50	94.75	77.00	62.25	78.50	77.00	178.50	194.75	160.00	176.75	160.25	176.75
489.50	507.25	489.75	506.50	489.25	491.75	489.50	506.00	489.75	506.75	487.75	491.25
77.75	93.50	61.00	77.25	61.00	76.50	177.75	195.00	210.25	161.00	162.25	177.25
488.00	490.00	505.25	489.25	489.25	506.00	489.25	505.75	491.25	504.25	507.50	505.50
62.75	93.75	95.50	77.00	78.50	77.75	178.25	195.25	161.50	163.25	161.00	161.00
491.25	506.00	489.00	489.75	505.25	489.25	486.75	504.25	490.75	506.50	489.00	507.25
58.75	77.75	78.25	62.00	78.75	78.50	180.75	196.50	141.50	160.75	177.25	161.00
487.50	505.75	490.00	506.00	489.75	489.25	491.50		491.50	505.50	488.75	506.00
80.75	95.00	77.00	61.25	111.00	78.00	176.00		177.50	177.25	180.25	178.25
489.00	505.75	472.00	507.25	522.00	506.00	489.00		508.25	489.00	490.50	505.25
61.00	95.25	78.75	76.50	62.25	76.75	178.50		157.50	179.75	159.75	162.00
488.75	487.50	506.50	489.00	489.75	509.00	489.50		491.00	489.75	507.00	506.75
78.00	113.00	77.75	78.25	60.25	76.00	177.75		178.00	176.50	160.75	177.50
490.00	489.00	488.75	489.75	489.50	506.50	489.25		489.75	508.50	504.25	507.00
60.00	95.50	95.00	60.25	61.75	61.00	178.25		176.25	160.00	163.25	160.50
491.25	507.00	489.00	507.25	489.00	505.50	487.25		508.25	505.50	506.75	505.00
61.00	93.50	77.75	77.50	111.50	76.75	180.25		194.00	160.75		178.25
489.25	506.50	491.50	489.00	504.25	491.50	490.75		472.00	507.00
61.00	110.75	93.50	78.50	79.75	77.50	176.50		162.25	161.75
489.00	506.00	537.75	489.50	490.75	492.25	489.00		490.50	508.00
78.25	95.00	62.25	77.75	91.50	73.75			176.75	158.25
489.25	490.75	491.25	490.00	491.25	491.25
60.75	93.00	93.25	60.25	61.00	77.50
489.50	522.75	506.75	506.50	522.25	487.50
60.50	77.75	43.50	61.50	60.25	78.75
491.50	506.75	504.50	505.75	491.50	506.75
77.50	94.00	63.00	78.00	60.50	61.50
488.50	505.75	489.25	490.25	506.75	508.25
62.00	95.00	61.50	60.25	76.25	75.75
489.00	505.50	489.25	505.50	489.75	489.25
61.50	95.00	77.50	62.25	78.75	78.00
506.50	488.75	472.75	506.25	489.25	506.75
61.00	95.50	61.75	60.75	61.25	77.50
473.75	504.25	489.50	507.00	489.00	489.00
58.75	96.50	77.75	60.25	61.75	77.00
507.00	489.00	489.75	487.50	487.75	492.25
45.00	95.00	61.00	80.25	62.25	76.25
489.50	506.00	489.25	489.50	538.25	506.25
78.00	94.75	78.00	77.50	411.75	60.25
488.25	490.00	507.75	489.00	489.25	506.50
62.00	93.75	57.50	61.75	63.00	78.25
489.25	506.00	491.00	504.25	489.50	504.50
60.75	110.50	78.50	79.75	61.00	63.00
489.50	489.75	489.50	505.50	486.75
78.75	78.50	60.75	60.50	80.50
488.25	505.25	489.00	508.50	489.75
62.25	95.50	61.25	59.75	77.75
507.50	504.25	507.00	505.75	489.00
58.75	96.50	77.75	61.00	78.25
488.00	489.25	507.00	491.25	488.00
63.75		76.75	77.00	112.00
489.50		505.75	489.25	506.75
61.25		60.50	77.25	61.50
487.00		491.50	489.25	538.75
63.50		60.25	63.00	78.00
489.00		505.75	505.25	487.75
77.75		45.00	61.00	62.25
488.00		506.00	506.25	509.25
62.00		95.00	77.75	75.75
491.50		490.50	505.75	489.00
60.25		75.75	78.50	61.00
486.75		489.50	486.75	473.75
81.00		60.50	80.75	94.50
491.75		492.50	489.25
58.25		76.25	76.25
488.50		505.75	491.50
79.25		60.50
489.25		491.25
61.25
488.75
62.25
488.75
61.25
488.75
79.00
