# Supplementary material for: Presentation and response timing accuracy in Adobe Flash and HTML5/JavaScript Web experiments
Source: Behav Res Methods. 2014 Jun 6;47(2):309–27. doi: 10.3758/s13428-014-0471-1 (PMC4427652; doi:10.3758/s13428-014-0471-1)
Supplement: Supplementary file 1 — (ZIP 1.07 MB) [file 13428_2014_471_MOESM1_ESM.zip › Supplementary/Data/DSC-SONY-R.csv]

iefl50	iejs50	crfl50	crjs50	fffl50	ffjs50	iefl150	iejs150	crfl150	crjs150	fffl150	ffjs150	iefl500	iejs500	crfl500	crjs500	fffl500	ffjs500
1918.50	188.00	362.75	110.75	129.00	179.75	0.25	2344.00	1239.50	1604.25	938.25	905.75	1407.75	913.00	589.75	1271.75	1444.25	1563.50
63.25	96.00	61.50	79.00	61.50	77.75	136.25	247.75	188.75	178.00	162.25	177.00	511.50	529.50	512.25	512.75	512.00	542.75
487.75	486.25	505.25	488.50	488.75	523.00	488.50	453.00	478.75	491.25	490.25	505.00	489.75	507.00	489.00	489.25	489.00	506.25
45.25	97.75	61.75	78.00	62.00	79.00	178.75	197.50	161.25	177.00	175.75	179.25	512.25	544.25	511.00	528.50	512.00	528.50
486.75	504.50	488.50	491.50	489.00	504.25	489.25	488.50	489.00	488.75	489.75	504.75	489.75	489.00	490.00	489.00	489.25	506.50
81.50	96.25	78.75	58.50	61.50	63.00	161.50	195.75	179.00	162.00	179.00	179.25	511.25	545.50	512.50	511.00	510.75	528.50
488.25	488.75	486.75	506.50	488.50	507.00	487.00	489.75	488.50	504.25	489.00	504.25	489.50	487.75	487.50	507.00	492.00	506.50
61.75	95.25	64.00	62.50	61.75	77.00	180.25	194.50	178.25	163.25	177.25	178.75	511.75	528.75	514.00	512.50	510.50	528.25
488.25	505.00	489.25	488.50	491.50	505.25	491.00	488.25	491.25	490.00	491.25	506.75	488.50	506.50	487.50	488.50	489.25	488.50
63.00	95.75	77.75	77.50	76.25	61.25	176.25	195.75	158.75	177.25	177.00	161.75	512.00	528.25	513.25	529.25	511.75	529.25
488.00	489.50	506.50	489.25	488.75	504.00	489.00	488.50	488.00	488.50	488.75	505.00	489.00	507.00	489.00	489.00	489.25	504.75
77.50	111.25	61.25	79.00	62.00	81.00	178.50	193.75	164.25	177.50	177.75	179.25	511.00	528.00	511.00	512.00	512.00	529.75
489.25	489.00	489.00	488.00	489.00	491.25	488.75	506.50	489.25	491.25	491.50	504.75	491.25	506.75	491.50	504.75	489.00	489.25
63.00	94.75	78.25	62.75	61.25	75.75	179.00	178.50	178.00	161.00	177.25	162.25	511.25	528.25	511.25	511.75	511.00	528.50
489.00	506.00	489.00	505.50	488.75	505.25	489.00	506.00	488.00	505.25	488.50	506.50	489.00	489.25	489.00	489.50	474.00	506.75
61.50	94.75	61.00	60.25	77.50	62.25	178.25	179.00	179.75	162.25	177.75	161.25	512.25	545.50	512.25	512.50	511.00	511.25
488.50	488.50	487.50	489.75	491.25	503.00	488.00	503.75	489.25	504.50	473.50	505.25	487.50	487.00	489.00	505.50	491.00	505.50
78.50	93.75	80.75	79.00	60.75	64.25	179.75	196.25	161.00	163.25	178.25	162.00	513.50	530.50	511.75	512.25	509.00	511.50
487.25	506.50	505.25	488.75	489.25	507.00	488.75	489.25	488.75	489.50	489.75	504.25	487.25	505.25	491.50	507.25	491.25	506.50
62.75	95.75	61.50	61.75	46.25	60.00	178.50	195.50	178.50	177.50	177.50	163.50	512.75	529.50	508.50	511.50	511.25	512.25
489.00	488.75	488.50	507.00	488.75	505.25	488.25	506.25	489.25	488.50	488.25	505.25	491.25	505.75	491.50	488.50	489.50	503.50
61.00	112.00	79.00	60.50	76.75	62.75	179.25	178.25	160.75	161.75	179.50	178.75	511.50	529.00	511.00	512.50	511.75	512.50
488.25	488.25	487.00	487.00	488.75	505.25	486.75	506.75	489.50	489.75	489.75	489.50	489.00	505.50	489.00	504.75	489.25	506.25
81.00	96.00	63.50	63.50	62.50	77.75	180.50	177.00	179.25	178.25	177.50	178.00	512.50	527.50	512.00	513.00	511.50	513.25
489.00	504.25	488.75	507.50	489.75	489.25	488.75	504.75	488.50	488.75	488.75	487.25	488.50	491.25	488.75	486.75	489.50	504.75
61.25	96.25	78.00	59.75	60.25	60.75	178.75	179.75	162.25	162.25	178.75	180.25	512.00	543.50	512.50	514.25	510.50	512.75
487.25	488.50	506.50	488.50	487.75	504.75	489.00	504.25	488.25	503.75	487.25	490.00	491.25	487.75	488.50	504.75	491.25	505.25
63.25	96.00	61.50	62.00	80.25	63.75	178.50	196.50	179.25	162.25	180.50	177.25	493.50	531.00	496.25	511.50	511.50	512.50
489.25	504.25	489.00	506.25	489.00	508.00	486.75	486.25	486.75	491.25	490.25	488.25	488.25	522.75	487.25	489.75	489.00	506.50
78.00	96.25	78.00	61.25	61.00	58.50	181.00	198.00	180.75	160.75	175.25	179.25	512.00	512.00	513.00	529.75	512.00	511.75
489.00	488.50	489.00	488.75	489.00	506.25	489.50	488.50	489.75	504.25	491.25	489.50	489.00	505.75	487.50	488.50	489.00	506.50
62.25	95.25	61.00	78.50	62.25	62.25	177.50	195.75	160.50	163.25	178.00	161.25	512.75	529.00	514.25	512.00	512.00	510.25
488.00	505.25	489.50	504.75	490.00	488.75	488.25	504.75	487.50	507.50	489.00	505.50	489.50	505.50	489.50	507.75	489.00	491.50
62.00	95.50	79.00	63.00	76.25	77.75	179.50	178.00	162.50	159.50	176.75	162.00	511.75	528.75	511.75	511.00	511.00	527.75
488.00	505.25	505.50	490.00	489.00	489.00	488.75	507.50	491.25	505.50	491.25	504.50	488.00	489.00	489.00	504.75	491.25	488.50
78.25	77.25	61.00	77.00	62.75	79.00	178.50	194.25	177.00	162.50	177.50	163.00	513.25	545.25	512.25	511.25	511.25	529.00
489.50	507.00	489.00	488.50	490.25	488.75	489.50	489.50	488.50	488.75	488.00	505.25	487.00	487.00	489.00	488.75	489.00	489.50
62.50	95.00	79.00	79.00	59.75	78.00	177.75	193.75	178.25	161.50	178.00	161.75	513.50	531.00	511.50	514.00	512.00	511.75
487.75	505.25	488.75	489.25	489.00	489.50	489.00	488.75	489.75	506.25	491.50	505.25	487.50	506.25	491.50	504.75	488.75	503.50
63.00	95.50	61.75	61.25	78.75	63.00	178.75	196.00	160.25	161.50	177.50	162.50	514.50	528.50	510.25	512.50	512.50	513.25
488.50	488.50	488.50	488.75	488.75	503.75	488.50	488.00	491.25	488.75	488.75	504.00	489.25	506.50	490.00	488.50	488.75	506.25
78.50	95.50	77.75	78.25	61.50	62.25	178.75	196.50	161.50	162.00	177.25	163.50	511.75	528.00	511.00	511.50	511.25	512.50
488.75	504.75	506.50	487.25	488.50	505.75	489.00	504.25	490.25	507.50	489.00	506.75	489.00	507.00	489.00	506.50	489.75	505.00
61.50	95.75	62.25	63.00	61.50	78.00	178.25	180.25	160.00	159.00	180.25	160.50	512.50	527.50	512.25	513.00	495.25	511.25
487.25	488.50	488.75	506.50	491.50	489.00	488.00	503.25	488.25	487.50	490.00	505.00	488.50	489.00	488.50	488.25	489.25	506.75
62.75	95.75	77.50	61.25	76.50	78.50	179.75	197.50	183.50	164.25	175.75	177.75	511.75	545.25	512.25	512.00	510.75	528.25
489.50	504.25	489.25	488.75	488.50	488.75	489.00	488.00	484.75	507.25	491.25	491.25	491.50	488.00	488.75	507.50	491.25	489.75
79.00	96.50	60.75	78.25	62.50	78.50	161.50	195.75	160.25	160.00	177.50	161.00	510.25	528.75	511.25	511.50	511.50	512.50
487.75	503.75	491.25	489.50	489.00	489.25	505.00	505.00	489.75	505.25	489.25	505.75	490.00	506.50	489.75	490.00	488.75	506.50
63.00	97.00	77.50	60.50	61.00	78.00	162.00	179.25	179.25	162.25	176.75	161.75	511.00	528.25	512.75	511.00	512.25	511.00
489.25	488.25	490.00	507.25	488.50	487.25	489.00	505.75	488.75	489.75	491.25	504.50	489.00	507.50	487.00	506.25	488.75	491.25
61.00	96.00	60.50	61.25	79.25	63.25	179.00	178.00	177.25	161.00	177.50	163.00	512.25	527.50	514.25	511.50	512.25	527.25
487.50	504.75	487.25	487.75	489.50	507.50	489.25	505.00	489.75	505.25	487.75	505.25	488.50	506.50	487.50	488.75	489.00	490.00
80.50	95.75	97.00	78.75	61.00	59.75	177.75	178.25	162.50	162.00	178.50	162.00	512.25	528.50	513.50	528.25	511.00	526.50
488.50	504.75	474.00	491.75	489.00	505.25	488.50	506.50	489.25	489.00	492.50	488.00	488.75	489.00	489.00	487.25	491.00	491.25
43.75	79.00	59.50	58.25	62.00	62.50	179.50	195.50	161.50	161.25	176.25	179.50	496.00	545.50	511.00	514.75	511.50	527.75
487.75	505.25	489.25	489.50	489.75	506.25	488.75	486.25	488.50	506.75	488.75	489.25	487.25	487.75	474.50	504.75	489.00	488.25
64.25	95.50	78.50	79.50	76.75	61.00	178.25	196.75	178.25	161.50	177.50	178.25	512.75	530.00	510.50	512.75	512.25	527.50
489.25	505.25	503.50	488.75	488.75	489.00	488.75	489.25	489.25	488.00	488.75	488.50	488.25	505.25	491.25	488.25	488.75	488.50
77.75	78.75	63.50	61.75	61.25	78.25	178.75	195.75	178.75	178.50	163.25	176.50	514.25	529.50	510.75	512.00	512.25	514.75
488.00	505.25	489.50	505.25	492.00	488.50	488.50	506.25	489.25	491.50	489.25	489.75	489.00	506.75	489.25	506.50	488.75	504.75
62.75	95.50	77.75	62.00	58.00	79.00	178.75	178.00	161.50	158.50	178.00	163.50	512.00	528.00	511.75	512.50	511.25	511.75
488.50	505.00	505.50	489.50	489.75	489.25	489.00	505.25	504.50	506.75	487.25	505.25	488.75	505.50	488.75	488.25	491.00	489.00
61.50	95.50	45.25	78.00	79.50	77.50	178.75	178.75	179.75	162.50	180.50	161.50	512.50	527.50	512.50	512.75	511.25	530.00
488.50	488.25	491.25	489.25	489.00	488.50	488.75	505.75	489.00	488.75	490.50	488.50	489.00	491.25	488.25	506.25	489.25	488.25
79.75	95.75	76.25	76.25	61.25	62.50	178.50	195.25	178.00	177.00	176.75	179.50	511.00	543.50	512.25	511.75	512.00	529.50
488.25	504.75	505.50	491.00	488.50	506.50	486.75	488.00	488.75	491.25	488.50	488.75	492.00	488.75	489.00	506.50	488.75	489.50
62.25	96.00	61.75	61.50	61.75	60.50	181.25	196.00	161.25	161.00	179.00	178.25	510.50	529.75	511.00	510.50	512.50	511.75
487.75	488.00	487.25	490.00	491.50	489.25	488.75	504.75	491.25	501.00	489.50	488.75	490.00	505.50	490.75	491.25	488.75	505.75
63.00	96.25	80.25	77.00	76.25	78.50	178.25	179.50	177.25	166.25	177.75	179.00	511.00	529.50	512.00	527.50	511.25	511.25
488.00	504.00	490.00	488.50	488.75	488.75	488.25	487.00	488.50	489.00	489.00	486.75	489.75	507.75	487.00	488.75	490.00	507.50
79.25	96.50	60.25	61.75	62.25	78.50	179.50	197.00	162.25	161.25	176.75	164.00	511.25	527.00	514.25	512.25	512.25	511.50
488.00	503.50	488.50	506.50	489.75	489.25	486.75	504.50	489.00	506.25	488.75	505.50	489.50	505.25	487.25	506.25	471.25	489.50
62.50	97.25	78.75	61.25	44.00	61.50	180.25	178.75	178.50	162.00	180.75	161.00	510.75	529.00	513.50	511.75	513.50	528.50
489.00	488.25	504.00	488.75	489.00	503.75	489.75	506.50	489.25	489.75	491.75	506.25	489.50	503.75	489.50	488.50	486.75	489.25
61.75	96.00	63.50	62.00	78.25	63.25	178.00	195.25	161.50	160.75	175.25	162.25	512.50	530.50	512.25	512.50	514.25	528.25
488.25	504.75	489.00	503.50	489.00	507.00	488.75	489.75	489.00	505.00	489.50	488.75	489.25	489.00	489.50	503.25	486.75	488.50
78.50	96.00	78.25	63.00	61.25	60.50	178.50	193.25	178.25	162.75	178.25	177.50	512.00	529.00	511.50	514.50	514.50	511.75
486.75	488.25	488.25	489.50	489.00	486.75	488.25	489.25	488.75	490.50	489.00	489.25	488.50	506.25	489.00	486.75	487.00	504.50
63.25	95.50	62.00	78.50	61.00	80.75	179.25	195.75	178.75	158.00	178.25	162.75	512.50	528.25	512.50	514.50	513.50	514.25
491.25	505.25	491.25	488.25	489.75	489.75	489.50	505.00	486.75	507.00	489.75	504.25	488.50	507.25	490.00	504.75	487.50	502.50
60.50	95.25	76.50	62.50	78.75	77.25	177.75	179.25	164.00	162.50	177.50	163.00	512.00	527.75	510.50	512.00	514.25	513.50
486.50	488.75	505.50	505.50	487.75	489.25	488.25	504.50	489.00	489.00	488.25	507.25	489.00	505.00	491.25	489.25	487.00	488.50
81.00	95.25	61.50	60.75	62.75	61.75	179.50	196.25	161.75	178.25	179.50	158.50	511.00	529.25	508.75	529.50	514.25	530.75
489.50	505.25	487.50	489.50	488.50	505.50	489.00	486.50	488.50	489.50	489.75	506.75	489.25	504.75	491.25	488.25	488.00	488.50
60.75	95.50	80.50	62.50	62.25	61.50	178.25	197.75	179.00	161.50	177.50	178.25	513.75	529.50	511.25	512.75	513.00	529.50
487.75	505.00	489.75	505.25	489.00	506.25	488.50	488.50	489.75	488.75	488.75	504.50	487.00	488.50	471.75	506.75	487.50	489.00
62.75	95.75	60.25	61.75	78.25	61.25	179.00	195.75	161.00	178.25	178.75	180.25	514.25	546.00	512.50	511.50	513.25	512.25
489.75	488.00	488.50	488.50	489.00	503.75	487.50	489.75	487.25	489.25	487.00	506.50	488.25	489.00	489.00	489.50	487.75	505.00
78.00	95.75	78.50	62.25	61.75	63.50	180.00	194.25	165.00	160.75	180.75	177.75	512.25	528.00	512.25	511.50	514.00	511.25
488.50	504.75	504.25	503.50	488.75	488.50	488.50	506.25	487.00	488.25	490.00	489.25	489.50	506.75	488.00	505.50	487.25	508.00
62.50	96.00	63.75	63.75	61.75	78.50	161.50	177.75	178.25	180.50	175.50	176.50	512.25	528.25	513.25	512.75	513.75	527.00
487.75	488.00	488.75	489.00	488.50	487.00	488.75	505.00	487.75	489.75	491.00	489.75	489.75	504.25	487.50	488.75	488.50	506.75
62.00	112.75	78.00	61.75	78.00	64.00	179.50	178.25	162.25	160.50	178.00	179.50	511.75	530.50	512.75	512.25	512.75	528.25
488.00	487.25	488.50	503.50	489.75	506.75	488.50	506.25	491.25	487.25	489.25	488.75	488.75	506.50	489.50	504.75	487.25	504.75
78.25	97.00	61.75	63.50	60.25	60.25	178.25	195.50	177.50	180.75	176.75	177.00	512.25	528.25	512.75	511.50	513.50	530.00
489.50	503.25	491.50	489.75	491.00	506.25	489.25	486.50	487.50	490.25	491.25	508.00	490.25	488.50	489.25	489.75	487.75	488.50
62.50	97.25	76.75	77.50	61.25	61.50	178.50	196.75	163.25	160.00	177.75	161.00	510.25	529.25	511.75	512.75	512.25	529.75
487.75	488.25	505.50	489.00	489.25	490.25	488.25	489.25	488.75	505.25	487.25	504.75	491.25	507.00	489.00	503.75	488.75	488.50
63.00	96.00	61.00	62.00	78.00	76.75	178.75	195.75	178.50	162.25	180.25	163.00	508.75	528.00	512.50	513.50	514.00	528.25
488.50	504.75	487.75	490.25	488.25	488.50	489.25	506.25	487.00	506.25	490.50	505.00	491.25	505.00	488.75	487.25	488.75	489.25
78.50	96.00	80.50	76.25	62.00	79.00	179.00	177.75	181.00	161.25	176.75	162.25	511.50	529.25	511.25	512.75	512.25	529.75
489.00	504.75	489.75	489.00	489.25	489.25	488.25	507.25	491.25	489.00	470.50	505.50	488.75	504.50	491.75	506.75	472.75	507.25
61.25	111.50	60.50	61.25	60.75	61.25	178.50	177.00	158.75	161.75	180.50	160.25	512.25	528.75	510.50	512.50	512.00	510.75
487.25	489.25	488.25	506.50	489.25	505.25	487.25	505.00	488.00	503.50	491.50	506.25	488.50	489.50	489.75	488.50	489.00	505.25
62.50	95.50	78.25	61.75	79.00	62.00	181.00	195.50	162.00	163.25	175.75	163.00	512.50	545.25	511.25	512.25	512.00	527.50
473.25	489.75	491.25	488.50	489.00	503.50	489.50	488.25	491.25	507.25	489.00	520.50	488.50	489.50	489.25	506.25	489.25	491.25
95.00	110.50	58.75	62.25	61.50	64.00	177.25	196.00	177.00	160.75	178.50	163.50	511.50	529.25	511.75	512.25	511.00	528.25
488.00	491.25	491.25	503.25	488.50	506.75	488.50	486.50	488.50	488.00	489.00	488.25	489.75	505.75	488.75	488.25	492.00	487.25
46.50	108.75	77.75	62.50	62.50	75.50	179.50	197.75	178.00	178.75	178.25	178.50	512.75	545.50	511.75	513.00	510.25	513.25
488.75	491.25	487.50	507.25	489.00	506.75	488.50	503.75	491.50	489.75	489.50	487.25	488.50	487.25	489.25	506.50	490.75	503.75
62.00	93.50	63.25	61.25	78.00	78.25	178.25	180.50	160.25	160.25	177.75	181.00	509.00	530.50	512.50	511.25	510.25	531.00
488.00	488.50	488.75	488.75	489.50	506.00	489.50	505.00	489.25	490.00	488.25	488.50	491.25	505.00	489.50	489.75	490.75	506.25
78.50	95.75	78.25	62.50	61.25	78.75	178.25	178.25	178.50	179.00	179.50	178.00	497.00	529.50	511.75	511.50	510.50	511.75
489.75	505.00	505.25	506.50	489.00	505.25	488.50	507.50	489.00	488.75	489.50	489.00	489.00	489.00	485.75	505.50	491.50	505.00
60.25	95.75	62.25	60.50	61.25	62.00	178.75	194.00	161.50	162.00	177.75	179.25	512.50	545.75	498.75	512.50	508.75	512.00
488.25	505.00	489.00	489.50	488.75	505.50	489.00	489.50	488.50	506.50	488.75	488.00	488.75	505.50	487.00	489.25	491.75	506.50
63.75	79.25	78.25	61.25	78.25	61.75	178.75	193.75	179.25	161.00	178.75	162.50	511.25	529.00	514.25	511.75	510.25	512.25
489.50	504.50	489.50	505.25	489.75	504.00	488.50	506.50	489.00	487.50	487.25	507.50	491.50	489.50	488.25	503.75	490.50	488.50
77.50	96.00	61.25	62.00	60.25	63.50	178.75	178.50	161.50	163.00	180.50	158.75	510.50	528.25	512.75	513.00	510.75	529.25
488.00	487.00	487.00	488.50	489.75	507.00	486.75	504.75	488.50	506.75	491.25	506.50	489.75	503.25	489.00	488.00	490.25	489.75
62.75	113.00	80.50	61.50	62.50	60.00	181.25	179.50	178.00	160.25	175.75	162.25	511.25	531.00	511.00	514.25	510.75	528.25
488.50	487.50	506.25	504.25	490.00	505.25	490.00	503.75	490.00	487.25	489.50	504.00	488.75	505.25	491.25	504.75	490.50	489.75
61.50	97.50	60.75	63.75	77.00	79.00	176.75	180.75	178.50	181.00	178.25	162.25	512.50	529.50	511.25	512.75	510.00	528.25
488.50	503.25	489.25	489.50	488.25	488.75	488.25	504.25	488.75	490.50	489.25	489.50	488.25	506.25	489.00	488.50	491.25	489.00
79.75	96.75	78.25	77.50	46.00	61.75	179.75	196.50	162.00	159.75	178.00	179.00	512.25	528.50	512.25	511.50	510.50	512.25
488.25	489.00	487.25	488.50	489.50	505.50	488.50	488.00	488.75	488.50	489.50	487.50	489.00	490.00	489.75	506.50	490.00	505.25
62.25	95.75	63.00	61.50	60.75	60.75	178.50	195.75	161.75	178.00	177.75	178.75	511.00	544.25	511.25	512.75	511.00	512.50
488.00	505.00	489.25	491.75	487.50	504.50	489.75	489.50	488.50	491.25	487.25	506.75	491.25	489.00	489.50	488.25	490.00	505.25
62.75	95.25	78.25	76.50	78.50	80.50	177.75	194.50	179.25	160.50	180.75	162.00	511.50	528.00	510.50	529.50	511.25	512.50
488.00	489.75	505.25	488.50	491.75	506.50	488.75	506.25	489.00	489.50	490.50	507.50	488.50	506.00	489.75	489.75	489.50	503.50
79.25	110.25	62.25	78.25	60.00	61.00	178.75	176.25	161.75	178.25	176.50	158.75	512.50	529.00	512.50	511.50	494.75	514.25
489.50	491.25	489.00	487.50	487.00	505.00	488.75	506.50	488.50	488.50	488.50	487.75	487.50	506.25	489.00	505.50	488.75	503.75
61.25	93.50	78.25	62.25	64.00	62.25	178.75	195.75	178.00	161.75	179.00	181.00	513.50	528.75	512.00	511.00	512.50	513.75
486.25	506.50	489.25	508.25	489.00	503.75	488.75	489.00	473.25	506.75	489.50	488.50	487.25	507.00	488.50	491.25	488.50	505.75
64.25	93.50	61.50	60.25	78.00	63.50	168.50	195.25	176.75	161.00	178.00	177.75	512.75	527.75	512.75	511.25	511.50	512.25
488.75	488.75	488.25	487.75	487.50	506.50	494.00	486.50	491.25	487.00	489.75	489.25	489.00	506.50	488.25	489.00	489.75	505.00
78.00	95.75	78.75	63.25	62.75	61.00	166.00	197.00	161.25	180.25	175.75	179.25	513.75	527.75	512.00	528.50	512.50	511.75
488.25	505.00	506.50	507.75	491.25	487.25	491.25	489.25	489.25	491.50	491.00	487.75	489.00	487.25	489.25	487.50	489.25	489.25
61.75	95.50	61.00	57.75	58.75	80.25	177.00	195.50	178.00	158.50	178.25	163.00	512.25	530.50	512.50	512.50	511.75	529.75
491.25	506.25	489.00	491.25	488.50	489.75	488.25	506.25	488.50	503.75	489.25	507.25	489.00	505.00	489.25	488.25	488.75	488.25
58.75	93.75	78.25	77.75	80.25	77.00	178.50	178.00	161.75	164.75	178.25	158.25	495.50	528.00	512.00	530.75	512.25	529.50
489.50	489.00	487.00	488.75	490.00	488.50	489.50	505.25	489.50	488.75	489.50	506.75	490.00	506.75	486.75	488.50	488.75	489.50
79.75	96.00	63.00	61.75	60.25	77.50	178.75	178.75	178.50	161.75	178.00	162.75	511.00	528.25	514.50	512.25	511.75	511.75
488.00	487.00	491.25	488.50	487.25	491.50	488.25	506.00	488.50	505.25	487.00	488.50	489.75	506.75	472.50	488.75	489.50	504.75
62.50	113.00	76.50	79.00	63.50	77.50	178.50	194.75	178.25	162.50	180.50	178.75	510.50	528.00	512.00	529.75	512.50	512.00
487.75	487.50	505.50	487.00	489.00	488.50	487.00	505.75	487.75	489.50	479.25	489.50	489.75	489.75	489.00	488.50	489.00	506.50
62.50	97.25	61.75	63.50	78.25	77.50	181.50	178.25	162.25	161.00	173.75	177.75	512.25	545.25	512.00	512.50	512.25	512.50
488.75	503.75	489.25	507.00	487.25	489.75	489.75	488.75	491.25	505.75	486.25	488.25	489.25	487.25	489.25	488.50	488.00	488.25
79.00	96.50	78.50	60.25	63.50	62.00	176.50	195.50	161.00	161.75	178.75	162.50	512.00	547.50	512.25	529.75	513.25	529.50
488.50	489.00	489.25	487.25	489.50	506.00	488.75	504.75	489.25	487.25	489.25	506.50	488.50	488.50	490.25	490.00	487.00	489.50
62.25	95.75	61.25	62.75	61.00	61.50	179.50	179.50	178.00	162.75	178.25	161.00	512.50	529.50	510.75	511.00	513.25	528.50
487.75	505.00	488.00	506.75	487.75	504.25	488.25	503.00	489.00	507.50	489.00	505.25	488.50	505.75	489.75	505.25	487.50	489.50
62.75	95.00	78.75	61.00	78.75	79.75	178.50	180.25	178.25	160.50	178.25	162.25	512.00	529.00	511.25	512.50	514.50	527.75
488.00	490.00	489.75	488.75	491.25	489.00	491.25	506.50	487.25	488.25	487.25	487.25	489.25	505.25	489.25	489.50	487.25	490.50
77.75	110.00	60.25	62.50	58.50	61.25	176.50	195.25	163.75	162.75	180.50	180.25	512.25	529.00	512.00	511.50	514.00	511.25
488.75	491.25	489.75	505.25	488.50	505.25	488.75	490.00	489.25	505.50	490.50	489.75	489.75	489.50	488.75	504.75	488.00	505.50
63.50	93.75	95.00	60.75	64.00	61.00	178.50	193.25	161.50	160.50	176.75	177.50	511.50	543.50	511.25	512.25	513.00	512.50
489.50	506.50	486.50	489.50	489.00	491.25	489.00	489.50	504.50	489.75	488.50	488.25	488.75	489.00	489.50	489.00	487.75	505.25
43.25	93.50	47.75	79.00	78.00	77.50	179.00	195.25	161.75	162.50	179.00	167.00	512.50	530.00	512.75	511.00	512.75	512.25
488.00	489.00	488.75	488.25	487.50	488.25	488.50	506.50	491.25	505.50	489.25	501.25	487.50	505.50	489.00	491.25	473.50	489.00
80.50	95.50	78.75	62.50	63.00	78.00	178.25	177.50	177.00	161.75	178.00	161.75	513.25	529.50	512.25	528.50	511.50	528.75
489.50	505.00	505.25	507.00	491.25	489.50	487.50	505.00	488.75	488.50	489.25	506.50	487.25	507.25	488.25	488.75	489.50	489.00
61.00	95.25	62.25	58.50	58.75	62.00	181.00	196.00	162.50	179.00	178.00	160.25	514.50	527.50	512.75	511.50	512.00	512.50
487.25	488.75	489.00	506.75	488.25	506.00	488.25	487.50	490.00	489.25	489.25	506.50	487.00	502.50	488.25	489.75	491.00	503.50
63.50	96.00	76.75	62.50	80.25	61.50	178.25	196.75	177.25	161.50	178.50	162.00	514.25	531.75	512.00	529.25	510.25	512.50
489.25	504.75	491.25	488.75	490.00	504.25	488.50	488.00	489.50	488.50	489.50	488.50	488.50	488.00	489.25	488.75	490.50	506.25
77.75	95.50	60.75	77.00	60.25	63.25	179.50	196.50	178.00	178.50	178.00	178.00	512.50	546.50	512.75	512.00	510.50	513.00
489.25	506.25	489.50	489.75	487.50	489.75	486.75	504.50	489.00	487.50	489.00	488.75	489.00	488.50	488.75	506.50	490.50	487.00
62.00	93.75	77.75	62.00	63.25	77.00	180.25	179.25	161.50	162.50	178.50	179.25	511.75	528.50	512.25	511.75	510.50	530.75
488.25	487.50	507.50	489.75	489.25	488.50	491.25	505.25	488.75	489.75	487.50	486.50	489.25	506.75	488.00	488.50	491.50	488.75
61.75	97.50	58.25	77.75	78.00	78.00	176.25	177.25	161.25	178.75	180.00	164.25	495.50	528.25	513.50	512.50	508.50	529.00
488.25	503.25	491.00	488.50	489.00	491.25	488.75	507.25	492.00	487.50	490.00	507.50	491.25	506.50	486.75	487.50	492.00	488.50
78.50	96.75	78.00	62.00	62.00	60.25	178.50	195.00	176.50	163.50	177.00	158.75	509.00	528.25	497.75	530.00	510.50	529.50
488.75	489.25	489.00	504.00	489.75	505.50	489.00	489.00	488.50	507.50	488.75	506.50	491.00	503.25	488.75	489.25	490.50	488.50
61.25	95.75	61.50	63.50	60.50	62.25	179.00	193.50	162.25	159.50	179.00	162.25	511.25	531.00	511.75	512.00	510.75	512.75
489.50	506.25	488.75	489.75	473.25	504.00	488.75	489.50	489.00	489.50	489.50	503.50	489.00	488.50	489.50	505.25	490.25	505.25
62.75	93.75	78.75	77.00	93.50	61.75	178.25	195.50	176.75	161.75	177.75	162.50	512.00	546.25	512.25	511.50	510.75	512.50
489.00	489.25	505.00	488.75	473.00	490.00	488.00	506.00	473.25	505.25	488.75	489.75	488.50	488.50	489.75	489.75	491.25	506.50
78.25	112.25	62.50	62.00	61.75	78.75	162.00	179.00	179.25	161.75	178.75	178.75	512.75	529.50	511.50	512.75	508.75	511.25
489.00	490.00	491.50	491.50	487.50	487.75	491.25	504.75	489.00	488.50	486.75	487.75	488.50	507.25	488.75	506.25	491.75	489.00
61.25	93.25	75.50	76.00	62.75	78.50	177.00	195.25	161.50	179.25	181.00	178.75	511.50	525.75	512.50	511.25	510.50	529.25
486.75	507.25	489.50	489.00	488.75	491.25	488.25	489.25	488.75	488.75	491.50	491.25	489.50	506.50	488.75	491.25	490.25	489.75
63.25	92.75	61.25	78.50	79.00	58.50	178.50	180.50	178.00	161.75	175.50	160.50	512.50	528.50	511.75	510.25	511.00	527.00
491.25	506.75	489.25	487.25	486.50	507.00	489.50	504.50	488.25	506.50	489.50	505.25	489.25	506.25	489.50	505.25	490.00	491.50
76.75	78.25	78.00	62.75	64.00	62.50	179.00	194.75	161.75	160.00	178.00	162.50	512.00	528.50	512.25	512.50	511.00	510.75
488.50	506.25	507.50	489.00	489.00	505.50	488.25	488.00	491.25	487.75	489.25	503.00	488.00	489.00	490.25	488.50	491.50	505.50
62.75	93.75	59.50	63.00	61.75	60.00	178.00	195.75	177.75	164.00	178.25	164.25	513.25	546.00	511.00	512.00	508.75	512.00
488.00	489.00	489.25	502.75	487.50	491.25	488.25	505.25	487.25	507.25	489.50	489.50	487.00	491.25	489.75	506.00	491.25	491.50
62.00	95.75	78.50	63.75	80.00	77.75	180.75	179.25	180.25	160.00	177.75	177.75	513.25	543.50	511.25	512.25	493.75	526.50
488.00	505.00	489.00	489.50	490.00	489.00	488.00	504.50	490.50	488.25	488.25	488.25	488.25	488.75	489.75	488.50	488.75	488.75
79.75	95.00	61.25	76.75	60.25	77.00	178.00	178.00	160.00	162.75	162.50	179.50	514.00	545.50	511.00	512.75	511.00	528.25
487.75	506.50	488.75	489.50	486.75	489.75	489.00	506.50	489.00	506.25	491.25	489.50	489.25	488.00	489.75	488.25	491.50	489.50
62.75	93.50	79.00	62.25	64.00	62.25	179.50	196.00	162.00	161.00	176.00	177.75	511.75	529.75	510.25	529.75	511.25	512.50
488.75	489.50	505.00	490.25	489.00	504.25	487.75	489.00	490.00	489.00	489.25	488.50	489.00	505.50	491.25	488.75	489.00	505.00
62.00	95.50	62.25	77.00	78.00	63.00	178.75	195.00	176.75	178.50	178.25	177.25	512.25	529.50	511.25	512.25	512.25	512.75
488.25	506.25	491.25	488.50	488.00	507.25	491.25	490.00	489.00	488.75	489.50	489.25	489.00	506.75	489.00	488.75	488.50	503.50
78.25	93.75	76.00	62.25	62.25	58.25	177.00	193.25	179.00	161.25	178.25	163.25	511.50	528.00	512.25	529.50	512.25	514.25
489.75	487.50	489.00	505.00	491.25	506.75	488.25	503.25	489.00	489.25	489.00	505.50	491.50	490.50	488.25	490.25	489.00	489.00
60.25	97.50	61.75	62.25	58.50	62.75	178.25	181.50	161.75	179.00	178.25	161.75	493.25	542.75	512.75	511.00	511.00	528.25
488.00	503.25	488.75	489.25	488.25	490.25	489.00	505.00	488.50	488.00	487.25	505.00	488.75	488.50	488.50	488.50	491.50	487.75
64.00	96.75	78.00	78.00	81.00	75.25	179.50	179.25	177.75	162.75	180.75	162.75	511.25	546.25	511.50	528.00	511.25	514.00
489.50	504.00	507.75	487.00	490.00	489.75	489.00	504.75	489.75	489.00	490.75	488.75	489.75	489.00	486.75	487.75	488.75	504.25
77.50	97.75	59.75	63.50	60.00	79.00	177.50	196.25	162.00	177.00	176.25	178.50	512.75	529.50	498.25	514.50	512.25	513.75
488.00	488.00	489.00	489.75	488.00	488.75	488.50	504.50	489.50	489.50	488.50	488.75	488.75	505.00	487.25	486.75	488.75	487.00
63.00	95.25	78.50	77.50	62.75	61.75	179.75	179.50	178.00	163.00	179.00	178.50	512.25	529.50	514.50	514.25	512.25	530.50
488.25	506.25	489.00	489.00	491.25	505.50	488.50	488.50	487.50	489.75	489.00	488.75	488.50	508.25	487.00	505.00	488.75	487.00
61.75	95.50	61.00	62.00	76.00	62.00	178.25	195.75	163.00	177.25	178.25	179.00	512.75	526.50	514.25	511.50	511.50	530.25
488.25	489.25	489.25	505.50	489.00	504.25	489.00	505.25	489.00	488.50	491.25	504.00	486.75	489.00	488.50	489.75	491.00	489.00
79.75	93.75	60.75	61.25	62.00	63.00	179.00	178.75	178.50	161.75	176.00	180.25	513.25	545.50	512.75	512.75	511.25	511.00
488.25	506.50	504.75	488.75	490.25	489.25	486.75	506.50	487.25	506.50	489.25	522.25	488.25	486.75	488.25	505.50	489.00	507.00
45.25	111.75	64.00	61.25	60.00	76.50	180.25	176.00	180.25	161.50	178.50	161.75	514.25	530.75	512.25	512.00	512.25	512.50
488.00	488.50	489.75	506.50	487.75	489.25	489.25	506.75	489.50	488.50	489.25	506.00	489.00		489.25	489.75	488.50	505.25
63.25	95.25	76.50	61.75	78.75	79.75	178.75	195.25	160.50	178.50	178.25	160.50	512.00		512.50	510.25	512.50	512.75
488.50	505.25	489.25	488.75	492.25	489.00	488.25	489.25	489.25	487.25	489.00	506.25	489.00		489.50	507.00	488.75
78.50	95.50	62.75	62.00	57.75	61.25	178.50	193.75	162.75	162.75	178.25	162.25	512.25		511.75	512.50	511.50
488.00	505.25	489.25	503.50	490.75	505.25	487.50	506.50	490.00	491.25	506.50	505.25	489.00		488.75		489.75
62.00	95.50	77.75	62.50	61.75	62.25	180.75	178.50	177.00	177.00	161.25	161.25	511.00		512.25		512.25
488.50	489.25	507.25	491.25	490.00	505.50	489.50	504.00	488.50	488.75	490.50	506.25			489.00
61.50	94.50	58.50	77.00	77.00	61.75	177.25	180.75	162.25	162.75	176.75	162.00
489.25	506.25	488.75	488.75	488.50	488.50	488.50	506.50	489.25	492.75	488.75	503.50
79.25	94.50	80.50	62.50	61.75	77.50	179.25	177.75	178.25	174.25	178.75	180.75
487.50	488.25	488.75	506.75	489.75	489.75	474.50	507.25	472.25	489.25	489.25	489.00
63.25	95.50	61.50	58.50	60.25	79.25	176.50	193.50	178.50	161.75	178.00	178.25
489.25	505.00	488.50	491.25	489.50	489.25	488.00	488.25	489.00	503.50	489.75	488.25
61.25	95.75	78.75	61.25	79.00	61.00	178.00	195.75	161.75	163.50	177.50	179.25
487.50	488.50	504.75	502.25	489.00	504.75	488.25	488.25	488.50	489.50	489.00	487.00
80.00	95.75	62.75	65.00	61.50	63.00	180.75	196.00	177.50	160.50	178.75	180.50
489.00	504.75	490.00	488.50	487.25	495.50	489.50	504.75	491.25	506.25	489.25	506.25
61.50	96.00	75.75	61.75	46.75	71.25	176.50	179.25	161.00	162.50	178.00	177.75
488.25	504.50	491.25	503.75	489.50	488.50	489.25	504.00	489.00	490.25	489.50	488.25
62.50	96.00	60.75	64.00	77.25	77.50	179.50	180.50	178.50	160.00	178.00	162.50
488.25	487.75	489.25	489.25	488.75	491.50	488.25	505.00	487.00	505.25	487.25	503.25
78.00	96.50	78.00	61.25	61.25	77.50	178.00	195.75	180.50	162.50	166.00	164.00
489.25	503.75	507.50	505.00	491.75	488.25	489.75	489.75	489.75	489.50	486.50	505.75
62.50	97.00	58.00	61.75	58.25	62.25	178.50	192.50	160.75	177.75	178.25	161.50
486.50	488.25	491.00	491.25	488.50	504.00	488.25	490.00	488.25	488.75	488.50	505.25
64.00	96.00	78.25	58.50	81.00	63.25	178.25	195.00	162.75	162.00	178.75	162.50
489.00	504.25	489.00	506.75	491.75	489.50	489.75	506.25	489.50	504.75	490.00	489.25
78.25	96.25	61.50	62.50	58.25	78.00	179.00	178.50	176.50	163.00	177.75	178.25
487.75	504.50	488.50	488.75	488.50	487.25	488.00	504.75	489.50	489.50	489.00	488.25
62.50	79.25	79.00	77.00	62.00	80.25	178.25	179.50	179.25	160.75	178.25	179.00
489.00	505.25	505.00	489.75	491.25	489.75	487.50	503.25	489.00	505.00	487.75	487.25
61.00	95.50	62.50	62.00	76.50	60.50	181.25	197.50	161.75	162.00	180.25	180.50
488.75	505.25	488.75	489.75	488.75	505.00	488.50	488.50	488.25	489.50	490.00	488.50
79.75	95.50	78.25	77.75	62.25	62.75	177.75	195.75	179.25	178.50	176.75	178.75
488.25	505.00	489.50	488.75	490.50	506.25	489.00	505.00	489.25	488.50	489.00	489.25
62.25	78.75	61.25	61.75	59.50	60.75	179.50	179.00	161.25	162.50	179.00	161.50
488.00	506.25	489.00	504.50	488.50	489.25	487.75	508.00	489.00	488.25	489.25	503.75
62.75	94.50	78.25	63.00	77.50	78.25	178.75	176.00	178.25	177.50	177.75	163.25
487.75	488.25	506.50	489.75	491.50	488.75	491.25	505.25	487.75	491.50	489.25	507.25
79.50	112.50	60.50	60.50	60.75	78.50	177.00	177.50	162.25	160.75	178.25	160.50
489.50	488.25	489.25	505.25	489.00	506.25	488.25	506.50	489.75	486.50	487.25	505.00
61.00	95.50	78.50	62.00	62.00	76.75	178.25	195.50	178.50	181.00	180.25	162.25
488.25	505.00	488.50	489.25	488.75	506.50	489.00	487.50	488.00	491.50	491.25	504.25
62.50	95.75	61.75	78.25	78.00	78.50	179.50	195.50	178.75	158.50	176.25	163.50
489.50	488.25	489.00	489.00	488.75	503.75	489.25		492.00	488.75	489.00	506.25
77.00	96.00	76.00	61.75	61.25	63.50	177.25		158.00	179.50	178.25	161.00
488.50	504.50	491.00	489.00	489.75	507.00	488.75		490.75	488.75	489.00	486.75
61.50	96.00	62.50	77.75	60.25	60.00	179.50		162.00	161.75	178.75	181.00
489.75	487.75	489.75	489.25	491.00	505.25	488.50		489.75	488.25	490.00	489.00
62.25	96.50	91.50	60.75	77.75	79.25	178.00		177.25	178.00	177.00	178.00
488.00	504.00	474.25	506.00	488.50	488.50	489.50		488.50	489.75	489.00	488.50
79.25	96.75	60.75	62.75	62.00	77.75	178.50		161.50	179.00	178.75	161.50
487.00	488.00	491.50	505.50	488.50	489.75	488.25		490.00	489.50	489.50	505.00
47.00	112.50	77.25	60.75	62.00	78.25	178.75		178.25	161.25	178.00	163.50
488.25	487.50	507.50	489.25	489.25	488.00	489.25		473.00	487.00	488.75	507.75
62.50	96.75	58.75	62.50	78.50	79.00	160.75		177.75	163.50	178.50	158.75
488.00	503.50	489.00	505.25	489.00	506.50	489.50		489.00
78.00	97.00	79.50	61.75	61.50	61.25	179.50		161.75
491.25	488.50	489.00	488.50	488.25	488.75	488.00
60.75	95.75	61.50	62.25	62.25	78.25
487.00	505.00	488.50	503.75	488.75	489.25
63.75	95.75	77.50	63.50	77.50	78.50
489.25	504.75	506.00	507.00	488.00	507.25
77.75	79.00	62.75	60.00	63.75	75.00
488.00	506.50	490.00	505.25	489.75	491.25
62.00	94.00	76.00	62.50	61.00	77.75
489.00	506.75	489.75	489.50	487.00	488.75
61.00	94.00	62.25	61.00	80.25	77.25
489.25	507.50	489.50	505.25	491.25	491.25
79.50	76.50	77.75	62.00	48.75	77.25
487.50	505.25	507.25	489.00	482.25	487.75
63.00	95.50	58.50	78.50	62.25	63.25
489.25	505.25	489.00	489.50	488.50	507.50
61.25	78.50	80.00	61.00	79.00	57.75
486.75	505.00	489.00	487.25	486.75	507.00
81.00	95.75	61.25	80.00	63.75	62.25
488.75	504.75	488.75	491.25	489.25	504.00
61.25	95.75	78.75	58.75	61.50	61.75
488.75	488.25	487.50	488.50	488.00	508.00
62.75	96.25	63.00	79.75	78.50	60.75
487.75	504.25	489.00	488.75	491.50	505.00
78.00	96.25	61.75	61.50	58.50	61.25
489.25	487.50	488.50	488.50	488.25	491.50
62.50	96.75	78.25	78.00	63.75	77.00
486.75	503.50	491.50	489.75	489.50	505.25
63.75	97.00	58.50	60.00	77.50	61.25
489.00	488.50	489.00	507.75	488.50	504.25
78.25	112.50	63.00	61.50	62.50	63.75
487.75	488.25	490.25	487.50	491.25	489.50
62.50	95.50	60.00	63.00	58.75	77.25
489.00	505.25	488.75	507.25	487.50	488.75
61.00	95.50	78.75	59.75	80.75	79.25
488.75	505.00	489.00	488.00	488.75	489.00
80.00	110.50	61.00	79.75	61.25	61.50
488.00	491.25	489.00	489.00	488.50	505.25
62.25	93.75	79.00	61.25	62.75	61.25
488.00	491.25	505.00	488.75	490.00	504.25
62.75	93.50	45.50	79.00	75.25	64.00
488.25	506.50	489.00	489.00	491.25	489.00
79.25	93.75	95.25	61.50	61.50	77.50
489.25	488.50	488.75	488.50	489.00	488.50
61.25	95.75	61.25	78.25	61.00	79.75
486.25	505.00	474.25	487.75	488.75	489.00
64.25	95.50	77.00	62.25	78.50	61.25
489.25	506.25	505.75	491.25	489.50	505.25
61.50	93.75	60.25	77.00	60.50	61.25
487.00	489.00	488.25	488.25	489.25
63.75	96.00	80.50	62.75	62.75
489.00	504.50		505.50	490.50
61.00	95.50		60.25	76.50
487.00	487.50			488.25
81.25	97.25			62.25
488.25	503.25
61.50	97.00
488.50	504.25
63.00	95.75
488.00	489.75
77.50	95.25
489.50	506.25
62.50	93.75
489.00	491.25
61.75	93.50
488.25	506.50
78.75	93.50
487.25	507.00
62.75	93.00
491.25	507.75
58.75	94.50
488.75	506.25
80.50	94.25
488.00	488.50
62.25	95.25
487.75	505.25
62.50	95.50
488.75	489.00
79.00	93.50
488.75	506.50
61.75	96.00
488.00	504.75
62.75	96.00
488.50	486.50
77.50	97.50
489.00	504.00
63.00	113.25
489.75	486.75
60.50	97.50
489.00	502.75
78.50	97.75
488.25	488.50
61.75	112.00
488.50	488.75
61.50	95.75
489.50	504.75
79.25	95.75
489.00	490.00
61.50	94.00
487.00	507.50
63.50	93.00
487.75
62.50
487.00
63.00
491.00
60.75
486.25
81.25
488.25
62.00
488.00
62.25
489.00
79.00
488.25
62.50
488.00
62.50
487.75
79.50
