# Supplementary material for: Presentation and response timing accuracy in Adobe Flash and HTML5/JavaScript Web experiments
Source: Behav Res Methods. 2014 Jun 6;47(2):309–27. doi: 10.3758/s13428-014-0471-1 (PMC4427652; doi:10.3758/s13428-014-0471-1)
Supplement: Supplementary file 1 — (ZIP 1.07 MB) [file 13428_2014_471_MOESM1_ESM.zip › Supplementary/Data/DSC-WBSCUB-R.csv]

fl1	js1	fl2	js2	fl3	js3
627.5	200.5	397.5	380.25	269.25	140.75
168	184.5	168	184.5	167.75	168
483	483	483	483.25	483.25	483
168	184.75	168	184.5	168	201.5
483	483	483	483.25	483	483
168	184.75	168	184.5	168	168
466.5	483	466.5	483.25	483	483
167.75	184.75	167.75	184.5	168	184.75
483.25	499.75	483.25	499.75	483	483
168	184.75	167.75	184.75	168	184.75
483	483	483.25	483	483	499.75
168	168	168	168	168	184.75
483	483	483	483	466.5	483
168	184.75	168	184.75	168	168
499.75	483	483	483	483	483
168	184.75	168	184.75	168	184.75
483	499.75	483	483	483	499.75
168	184.5	168	201.5	168	168
483	500	483.25	483	483	499.75
168	167.75	167.75	168	168	184.5
483.25	483.25	483.25	483	483.25	499.75
167.75	184.5	168	184.75	167.75	168
483.25	483.25	499.75	483	483.25	483.25
168	184.5	184.5	184.75	168	184.5
483	483.25	483.25	499.75	483	499.75
168	184.5	167.75	184.75	168	168
499.75	483.25	483.25	483	483	483.25
168	184.5	168	168	168	184.5
499.75	499.75	483	483	483	483.25
168	168	168	184.75	168	184.5
483	483	483	483	483	483
168	184.75	168	184.75	168	184.75
483	483	483	499.75	483.25	483
168	184.75	168	184.5	167.75	184.75
483	483	483	499.75	483.25	483
168	184.75	168	168	168	184.75
483.25	483	466.5	483.25	483	483
167.75	184.75	168	184.5	168	184.75
466.5	483	483	483	483	483
168	201.5	168	184.75	168	184.75
483	466.25	483	483	483	483
168	184.75	168	184.75	168	201.5
483	483	483	483	483	466.25
168	184.75	168	184.75	168	184.75
483	483	483	483	483.25	483
168	184.75	168	184.75	151.25	184.75
483.25	483	483.25	483	483	483
167.75	201.25	167.75	184.75	168	184.75
483.25	483.25	483.25	483	483	483
168	168	168	184.75	168	201.25
483	483	483	483	483	483.25
168	184.5	168	184.75	168	168
483	483.25	483	483	483	483
168	184.5	168	184.75	168	184.5
483	500	483	483	499.75	483.25
168	184.5	168	201.25	184.75	184.5
483	483	483	483.25	483	499.75
168	168	168	168	168	184.75
483.25	483.25	483.25	483	483.25	483
167.75	184.5	167.75	184.75	167.75	168
483.25	483.25	483.25	483	483.25	483.25
168	184.5	168	184.75	168	184.5
483	499.75	483	483	483	483.25
168	168	168	201.25	168	184.5
483	499.75	483	483.25	483	499.75
168	168	168	167.75	168	184.75
483	483	483	483.25	483	499.75
168	184.75	168	184.5	168	168
483.25	483	483	483.25	483	483
167.75	184.75	168	184.5	168	184.75
483.25	483	466.5	499.75	483.25	483
167.75	184.75	168	184.75	167.75	184.75
483.25	483	483	499.75	483.25	499.75
168	184.75	168	168	168	168
483	483	483	483	483	483
168	184.75	168	184.75	168	184.75
483	483	483	499.75	483	483
168	184.75	168	168	168	184.75
483	483	483.25	483	466.25	483
168	184.75	167.75	184.75	168	184.5
483.25	483	483.25	516.5	483.25	483.25
167.75	184.75	168	167.75	168	184.5
483.25	483	483	483.25	483	483.25
167.75	184.75	168	184.5	168	184.5
483.25	483	483	483.25	483	483.25
168	201.25	168	184.5	168	184.5
483	483.25	483	483.25	483	499.75
168	184.5	184.75	184.5	168	184.75
483	483.25	499.75	483.25	483	483
168	184.5	184.75	184.5	168	168
483	483	483	483.25	483.25	483.25
168	184.75	168	184.5	167.75	184.5
499.75	499.75	483	483	483.25	483
184.75	184.75	168	201.5	167.75	184.75
483	483	483	466.25	483.25	483
168	168	168	184.75	168	201.5
483	483	483	483	483	483
168	184.75	168	184.75	168	168
483.25	483	483.25	483	483	483
167.75	184.75	167.75	184.75	168	184.75
483.25	499.75	466.5	483	483	483
151.25	184.75	168	201.5	168	184.75
483	483	483	483	483.25	499.75
168	168	168	168	167.75	184.75
483	483	483	483	483.25	483
168	184.75	168	184.75	168	168
483.25	483	483	483	483	483
167.75	184.75	168	184.75	168	184.75
483.25	499.75	483.25	499.75	483	483
167.75	168	167.75	184.5	168	184.75
483.25	499.75	483.25	483.25	466.25	499.75
168	167.75	168	168	168	168
483	483.25	483	483	483.25	499.75
168	184.5	168	184.75	184.5	167.75
483	483.25	483	483	483	483.25
168	184.5	168	184.75	168	184.5
483	483.25	483	499.75	483.25	483.25
168	184.5	168	167.75	168	184.5
483.25	483.25	483	500	483	483.25
167.75	184.5	168	167.75	184.5	184.5
483.25	483.25	483.25	483.25	483.25	483.25
184.5	184.5	168	184.5	168	184.5
483.25	483.25	483	483.25	483	483.25
167.75	184.5	168	184.5	168	184.5
483.25	499.75	483	483.25	483	483.25
168	168	168	184.5	168	184.5
483	483.25	483	483.25	483	483
151.25	184.5	168	184.5	168	184.75
483	483	483	483	483	483
168	184.75	168	184.75	168	184.75
483.25	483	483.25	483	483.25	483
167.75	201.5	167.75	184.75	167.75	184.75
483.25	466.25	483.25	483	483.25	483
167.75	184.75	168	184.75	168	201.5
483.25	483	466.25	499.75	483	483
168	184.75	168	168	168	184.75
483	483	483	483	483	483
168	184.75	168	184.75	168	184.75
483	483	483	499.75	483	483
168	201.25	168	184.75	168	184.75
483	483.25	483.25	466.25	483.25	499.75
168	168	167.75	184.75	151.25	184.5
483.25	483	483.25	483	483	483.25
167.75	184.75	168	184.75	168	167.75
483.25	483	483	483	483	483.25
167.75	184.75	168	184.75	168	184.5
483.25	499.75	483	483	483	483.25
168	184.5	168	201.25	168	184.5
483	483.25	483	483.25	483	499.75
168	167.75	168	168	168	184.75
483	483.25	483	483	483.25	499.75
168	184.5	168	184.5	167.75	168
483	483.25	483.25	483.25	483.25	483
168	184.5	184.5	184.5	168	184.75
483.25	499.75	483.25	500	483	499.75
167.75	184.75	167.75	184.5	168	168
483.25	499.75	483.25	483	483	483
184.5	168	168	168	168	184.75
483.25	499.75	483	483.25	483	483
184.5	168	168	184.5	168	184.75
483.25	499.75	483	483.25	483	483
167.75	168	168	184.5	168	184.75
483.25	483	483	499.75	483.25	483
168	184.75	168	184.75	167.75	184.75
483	483	483	499.75	483.25	483
168	184.75	151.25	168	168	184.75
466.25	483	483.25	483	483	483
168	184.75	168	184.75	168	184.75
483.25	483	483	483	483	483
167.75	184.75	168	184.75	168	184.5
483.25	483	483	483	483	483.25
167.75	184.75	168	184.75	168	201.25
483.25	483	483	483	483	483
168	184.75	168	184.75	168	184.75
483	483	483	483	466.5	483
184.75	184.5	168	184.75	168	184.75
483	483.25	483.25	483	483	483
168	201.25	167.75	184.75	168	184.75
483	466.5	483.25	483	483	499.75
168	184.5	168	184.5	168	184.75
483	483.25	483	483.25	483	483
168	184.5	168	184.5	168	168
483.25	483.25	483	483.25	483.25	483
167.75	184.5	168	184.5	167.75	184.75
483.25	483.25	483	483.25	499.75	483
167.75	201.25	168	201.25	184.75	184.75
483.25	483	483	483	483	499.75
168	168	168	168	168	184.5
483	483.25	483.25	483.25	483.25	483.25
168	184.5	168	184.5	167.75	168
483	483	483	483	483.25	483
151.25	184.75	168	184.75	168	184.75
483.25	499.75	483	483	483	483
167.75	184.75	168	201.5	168	184.75
483.25	483	483	483	483	499.75
168	168	168	168	168	167.75
483	483	483	499.75	483	516.5
168	184.75	168	168	168	168
483	483	466.5	483	483	483.25
168	184.75	168	184.75	168	184.5
483	499.75	483	499.75	483.25	483
168	168	168	184.75	167.75	184.75
483	499.75	483	483	483.25	483
168	168	168	168	168	184.75
483.25	483	483	483	466.25	483
167.75	184.75	168	184.75	168	184.75
483.25	483	483	483	483	483
168	184.75	168	184.75	168	184.75
483	483	483.25	499.75	483	483
168	184.75	167.75	184.5	168	201.5
483	516.25	483.25	499.75	483.25	483
168	168	168	168	168	168
483	483.25	483	483.25	483	483
168	184.5	168	184.5	168	184.75
483	483.25	483	483.25	483	499.75
168	184.5	168	184.5	168	168
483.25	483.25	483	483.25	483	483
167.75	184.5	168	184.5	168	201.25
483.25	499.75	499.75	483	483	483.25
168	168	184.75	184.75	168	168
483	499.75	483	483	483.25	483
168	168	168	184.75	167.75	184.75
483	499.75	483	483	483.25	483
201.25	184.75	168	184.75	167.75	184.5
483.25	483	483.25	483	483.25	500
168	168	167.75	184.75	168	184.5
483	483	483.25	483	483	483.25
168	184.75	167.75	184.75	168	167.75
483	483	466.5	483		483.25
168	184.75	168	184.75		184.5
483	499.75	483	483		483.25
168	184.5	168	201.5		184.5
483.25	483.25	483	466.25		499.75
167.75	168	168	184.75		184.75
483.25	483	483.25	483		499.75
167.75	184.75	167.75	184.75		168
483.25	483	483.25	483		483
168	184.5	168	184.75		184.75
483	500	483	483		483
168	184.5	168	201.25		184.75
483	483.25	483	483.25		483
168	167.75	168	167.75		184.75
483	483.25	483	483.25		483
168	184.5	168	184.5		184.75
483.25	483.25	483	483.25		483
167.75	184.5	168	184.5		184.75
483.25	499.75	483.25	499.75		483
167.75	168	167.75	184.75		184.75
483.25	499.75	483.25	483		483
168	168	168	168		184.75
483	483.25	483	483.25		483
168	184.5	168	184.5		184.5
483	483	483	483		483.25
168	184.75	168	184.75		184.5
483	483	483	499.75		483.25
151.25	184.75	168	168		201.25
483.25	483	483	499.75		466.5
168	184.75	168	168		184.5
483	483	483.25	483		483.25
168	184.75	167.75	184.75		184.5
483	483	483.25	483		483.25
168	184.75	168	184.75		184.5
483	483	466.25	499.75		483
168	184.75	168	168		201.5
483	483	483	516.5		483
168	184.75	168	168		168
483.25	483	483.25	499.75		483
167.75	184.75	167.75	167.75		184.75
483.25	483	483.25	483.25		483
168	201.25	168			184.75
483		499.75
168		167.75
483		483.25
168		168
483		483
		168
