# Supplementary material for: Presentation and response timing accuracy in Adobe Flash and HTML5/JavaScript Web experiments
Source: Behav Res Methods. 2014 Jun 6;47(2):309–27. doi: 10.3758/s13428-014-0471-1 (PMC4427652; doi:10.3758/s13428-014-0471-1)
Supplement: Supplementary file 1 — (ZIP 1.07 MB) [file 13428_2014_471_MOESM1_ESM.zip › Supplementary/Data/DSC-WBSSER-R.csv]

fl1	js1	fl2	js2	fl3	js3
389.00	1910.00	344.00	80.50	486.00	229.25
203.00	169.50	169.50	169.50	169.25	152.75
467.75	467.75	484.50	484.50	468.00	484.50
169.50	169.25	186.25	169.50	169.25	169.50
484.50	484.75	484.50	467.75	484.75	484.50
186.25	169.50	152.75	186.25	169.25	186.25
484.50	501.25	501.25	484.50	468.00	467.75
152.75	153.00	186.25	169.50	186.00	169.50
484.50	484.25	484.75	467.75	484.75	484.50
186.25	169.50	169.25	169.50	169.25	169.50
484.50	484.50	468.00	484.50	484.75	484.50
186.25	169.50	186.00	186.25	169.25	169.50
467.75	484.50	484.75	484.50	468.00	484.50
186.25	169.50	186.00	152.75	169.25	169.50
484.75	484.50	468.00	484.50	484.75	484.50
169.25	169.50	169.25	169.50	169.25	169.50
468.00	484.50	484.75	484.50	468.00	484.50
169.25	152.75	186.00	186.25	186.25	169.50
484.75	501.25	484.75	467.75	484.50	484.50
169.25	169.50	169.50	169.50	169.50	169.50
484.75	484.50	467.75	484.50	484.50	467.75
186.25	169.50	169.25	169.50	152.75	169.50
467.75	467.75	484.75	484.50	484.50	484.50
169.50	169.50	186.25	152.75	169.50	186.25
501.25	484.50	467.75	484.50	484.50	484.50
186.25	169.50	152.50	186.25	169.50	152.75
467.75	484.50	501.50	484.50	467.75	484.50
169.50	169.50	186.25	169.50	169.50	169.50
484.50	484.50	501.25	467.75	484.50	484.50
186.25	169.50	169.50	169.50	186.25	169.50
484.50	484.50	484.50	484.50	484.50	484.50
169.25	169.50	169.50	169.50	152.75	169.50
468.00	467.75	484.50	467.75	484.50	484.50
169.50	186.25	169.50	186.25	169.50	169.50
484.50	484.50	467.75	484.50	484.50	484.50
169.50	169.50	152.75	169.50	169.50	152.75
484.50	467.75	501.25	484.50	467.75	501.25
186.25	169.50	152.75	169.50	169.50	169.50
484.50	484.50	501.25	467.75	484.50	484.50
169.50	169.50	186.25	186.25	169.50	169.50
484.50	484.50	484.50	484.50	467.75	467.75
169.50	186.00	152.75	169.50	186.25	169.50
484.50	468.00	501.25	467.75	484.50	501.25
169.50	169.50	186.25	169.50	169.50	169.50
484.50	484.50	467.75	484.50	484.50	467.75
186.25	169.50	169.50	169.50	169.50	169.50
467.75	467.75	501.25	484.50	467.75	484.50
186.25	169.50	169.50	169.50	169.50	169.50
484.50	501.25	451.00	484.50	484.50	484.50
169.50	169.50	186.25	169.50	169.50	186.25
467.75	484.50	484.50	484.50	467.75	467.75
169.50	152.75	169.50	169.50	169.50	169.50
484.50	484.50	501.50	467.75	484.50	484.50
186.25	169.50	169.25	169.50	186.25	169.50
484.50	484.50	468.00	501.50	484.50	467.75
169.50	186.25	169.25	169.25	153.00	169.50
467.75	467.75	501.50	484.75	484.25	501.50
186.25	169.50	169.25	152.50	169.50	169.25
484.50	484.75	468.00	484.50	484.50	484.75
186.25	169.25	186.00	169.50	169.50	152.75
467.75	468.00	484.75	484.75	467.75	484.50
186.25	169.25	186.25	186.00	169.50	169.25
484.75	501.50	484.50	468.00	484.50	484.75
169.50	169.25	152.75	169.25	169.50	186.00
484.50	484.75	501.25	484.75	484.50	468.00
152.50	169.25	169.50	169.25	169.50	169.25
484.75	468.00	484.50	468.00	484.50	484.75
169.25	169.25	169.50	186.00	169.50	169.25
484.75	484.75	467.75	484.75	484.50	484.75
203.00	186.00	169.50	169.25	169.50	152.50
467.75	468.00	484.50	484.75	467.75	484.75
169.50	169.25	169.50	169.25	169.50	169.25
484.50	484.75	484.50	468.00	484.50	501.50
186.25	169.25	152.75	169.25	169.50	169.50
484.50	484.75	501.25	484.75	467.75	467.75
152.75	169.25	186.25	186.00	186.25	169.25
484.50	468.00	501.25	468.00	484.50	484.75
186.25	186.00	169.50	169.25	169.50	169.50
484.50	484.75	484.50	484.75	484.50	500.25
169.50	169.50	152.75	169.25	169.50	153.75
467.75	467.75	501.25	484.75	467.75	484.50
169.50	169.25	169.50	169.00	169.50	169.50
501.25	484.75	467.75	485.00	484.50	484.50
169.50	169.25	152.75	169.50	169.50	169.50
467.75	484.75	501.25	484.50	467.75	467.75
186.25	169.50	152.75	169.50	169.50	186.25
484.50	484.50	501.25	467.75	484.50	484.50
169.50	169.50	169.50	169.50	186.25	169.50
484.50	484.50	501.25	484.50	484.50	467.75
185.25	169.50	152.75	186.25	169.50	169.50
468.75	467.75	501.25	484.50	467.75	484.50
169.50	169.50	169.50	152.75	169.50	169.50
484.50	484.50	484.50	484.50	484.50	501.25
203.00	186.25	186.25	169.50	169.50	169.25
467.75	484.50	484.75	484.50	467.75	468.00
169.50	152.75	152.50	169.50	169.50	169.50
484.50	484.50	501.50	467.75	484.50	484.50
169.50	169.50	135.75	169.50	169.50	169.50
484.50	484.50	518.25	501.25	484.50	467.75
152.75	169.50	169.25	169.50	169.50	186.25
484.50	484.50	484.75	467.75	484.50	484.50
186.25	169.50	152.50	169.50	169.50	169.50
484.50	484.50	484.75	484.50	484.50	484.50
169.50	169.50	186.00	169.50	169.50	152.75
467.75	467.75	484.75	484.50	467.75	484.50
203.00	169.50	169.25	186.25	169.50	169.50
484.75	484.50	468.00	467.75	484.75	501.25
169.50	169.50	186.00	169.50	169.25	169.50
467.75	501.25	484.75	484.50	484.75	467.75
186.25	169.50	186.25	169.50	152.50	169.50
484.50	467.75	501.25	467.75	484.75	484.50
169.50	169.50	152.75	169.50	186.00	169.50
484.50	484.50	484.50	484.50	484.75	483.75
169.50	169.50	152.75	186.25	169.25	153.50
467.75	467.75	501.25	484.50	468.00	484.50
169.50	169.50	152.75	169.50	169.25	186.25
484.50	501.25	484.50	467.75	484.75	484.50
203.00	169.50	152.75	169.50	169.25	169.50
467.75	484.50	501.25	484.50	468.00	467.75
169.50	152.75	169.50	169.50	169.25	169.50
484.50	484.50	501.25	484.50	484.75	484.50
186.25	169.50	169.50	169.50	169.25	169.50
484.50	484.50	484.50	484.50	484.75	467.75
152.75	186.25	186.25	169.50	186.00	186.25
484.50	467.75	484.50	484.50	468.00	484.50
186.25	169.50	186.25	152.75	169.25	169.50
484.50	484.50	467.75	484.50	484.75	484.50
169.50	169.50	152.75	186.25	169.25	169.50
467.75	484.50	501.25	484.50	468.00	467.75
186.25	152.75	152.75	169.50	169.25	186.25
484.50	501.25	484.50	467.75	484.75	484.50
169.50	169.50	169.50	169.50	169.25	169.50
484.25	484.50	501.25	484.50	484.75	467.75
169.75	169.50	152.75	169.50	186.25	169.50
484.50	467.75	501.25	483.75	467.75	484.50
169.50	169.50	169.50	170.25	169.50	186.25
484.50	484.50	484.50	484.50	484.50	484.75
186.25	169.50	152.75	169.50	169.50	152.50
467.75	467.75	501.25	484.75	467.75	484.75
186.25	186.25	169.50	169.25	169.25	169.25
484.50	484.75	484.50	467.75	484.75	484.75
186.25	169.25	169.50	169.50	169.50	169.25
467.75	484.75	501.50	484.50	484.50	484.75
169.50	169.25	152.50	169.50	152.75	169.25
484.50	467.75	518.25	484.75	484.50	484.75
169.50	186.25	135.75	169.25	169.25	169.25
484.50	484.75	501.50	484.75	501.50	484.75
169.50	169.25	169.25	169.25	169.50	152.50
467.75	468.00	484.75	484.75	467.75	484.75
186.25	169.25	169.25	169.25	169.50	169.25
484.75	484.75	468.00	468.00	484.50	501.50
186.25	186.00	169.25	186.00	169.50	169.50
467.75	484.75	501.50	484.75	483.75	467.75
186.25	152.75	169.50	169.25	153.50	169.25
484.50	484.50	484.50	468.00	484.50	484.75
169.50	169.25	186.25	169.25	169.50	169.50
484.50	484.75	484.50	484.75	484.50	467.75
169.50	169.25	169.50	169.25	186.25	169.25
484.50	468.00	501.25	484.75	467.75	501.50
169.50	186.00	169.50	152.50	169.50	169.50
484.50	484.75	467.75	501.50	484.50	484.50
169.50	169.25	152.75	169.25	169.50	169.50
467.75	484.75	501.25	484.75	467.75	467.75
186.25	152.50	152.75	169.25	169.50	169.50
484.50	484.75	484.50	468.00	484.50	484.50
186.25	186.25	152.75	169.25	169.50	169.50
467.75	484.50	501.25	484.75	484.50	467.75
169.50	169.50	186.25	169.50	169.50	186.25
484.50	467.75	501.25	484.50	467.75	484.50
186.25	169.50	169.50	169.50	186.25	169.50
484.50	484.50	467.75	484.50	484.50	484.50
169.50	169.50	169.50	169.50	169.50	152.75
467.75	467.75	501.25	484.50	467.75	484.50
186.25	169.50	169.50	169.50	169.50	169.50
484.50	501.25	484.50	467.75	484.50	501.25
186.25	169.50	152.75	169.50	169.50	169.50
467.75	484.50	501.25	501.25	484.50	467.75
169.50	169.50	152.75	169.50	152.75	169.50
484.50	467.75	501.25	467.75	484.50	484.50
169.50	169.50	152.75	169.50	169.50	169.50
484.50	484.50	501.25	484.50	501.25	484.50
169.50	186.25	152.75	169.50	169.50	152.75
484.50	467.75	501.25	484.50	467.75	484.50
169.50	169.50	169.50	169.50	169.50	186.25
484.50	484.50	484.50	467.75	484.50	484.50
203.00	169.50	152.75	186.25	169.50	169.50
467.75	484.50	501.50	484.50	484.50	467.75
169.50	169.50	169.25	169.50	152.75	169.50
484.50	467.75	484.75	467.75	484.50	484.50
186.25	186.25	169.25	169.50	169.50	169.50
468.00	484.50	518.25	484.50	484.50	467.75
169.25	169.50	152.50	169.50	186.25	169.50
484.75	467.75	501.50	484.50	467.75	501.25
169.25	169.50	152.50	169.25	169.50	169.50
484.75	484.50	484.75	484.75	484.50	484.50
169.25	169.50	152.50	169.50	169.50	169.50
468.00	484.50	501.50	484.50	467.75	467.75
203.00	169.50	152.50	169.50	169.50	169.50
484.50	484.50	484.75	467.75	484.50	484.50
169.50	169.50	169.25	169.50	169.50	186.25
467.75	484.50	501.50	484.50	484.50	467.75
186.25	169.50	169.50	169.50	169.50	169.50
484.50	467.75	501.25	484.50	467.75	484.50
169.50	169.50	152.75	169.50	169.50	169.50
484.50	484.50	501.25	484.50	484.50	484.50
185.25	186.25	169.50	169.50	186.25	169.25
468.75	483.75	501.25	484.50	467.75	468.00
169.50	153.50	152.75	169.50	169.50	169.50
484.50	484.50	484.50	467.75	484.50	501.25
169.50	169.50	152.75	169.50	169.50	169.50
484.50	484.50	501.25	484.50	484.50	467.75
169.50	169.50	152.75	186.25	169.50	169.50
484.50	467.75	501.25	467.75	467.75	484.50
186.25	186.25	152.75	169.50	169.50	169.50
484.50	484.50	501.25	484.50	484.50	484.50
152.75	169.50	169.50	169.50	169.50	152.75
484.50	467.75	501.25	484.50	467.75	501.25
186.25	169.50	152.75	169.50	186.25	169.50
484.50	484.50	484.50	467.75	484.50	484.50
169.50	186.25	169.50	169.50	169.50	169.50
467.75	484.75	501.25	501.25	484.50	467.75
203.00	169.25	169.50	169.50	152.75	169.50
484.50	467.75	484.50	467.75	484.50	484.50
169.50	169.50	152.75	169.50	169.50	186.25
467.75	484.75	501.25	484.50	484.50	468.00
169.50	169.25	169.50	169.50	169.50	169.25
484.50	467.75	501.50	484.50	467.75	484.50
169.50	169.50	152.50	169.50	186.25	169.50
484.50	501.50	484.50	484.50	484.75	484.75
186.25	169.25	152.75	169.50	169.25	169.25
467.75		501.50	484.50	484.75	468.00
186.25		169.25	169.50	152.50	169.25
484.50		467.75	467.75	484.75	501.50
186.25		169.50	169.50	169.25	169.25
467.75		484.75	484.50	484.75	468.00
169.50		202.75	169.50	169.25	169.25
484.75		484.75	484.75	467.75	484.75
186.00		169.25	169.25	169.50	169.25
484.75		484.75	484.75	484.75	484.75
152.75		169.25	169.25	186.00	169.25
484.50		484.75	484.75	468.00	468.00
169.25		169.50	169.25	169.25	186.00
484.75		484.50	468.00	484.75	484.75
186.25		152.75	169.25	169.25	169.25
467.75		501.25	484.75	484.75	468.00
186.25		152.75	169.25	169.25	169.25
484.50		484.50	501.50	468.00	484.75
169.50		186.25	152.50	169.25	169.25
468.00		501.25	484.75	484.75	484.75
186.00		152.75	169.25	169.25	152.50
484.50		501.25	484.75	484.75	501.50
169.50		169.50	169.25	169.25	169.50
484.50		484.50	468.00	484.75	484.50
186.25		169.50	169.25	169.25	169.50
467.75		501.25	484.75	484.75	467.75
186.25		152.75	186.00	169.50	169.50
484.50		484.50	468.00	467.75	484.50
169.50		152.75	169.25	169.25	169.50
467.75		484.50	484.75	484.75	501.25
169.50		186.25	169.25	169.50	152.75
484.50		501.25	484.75	467.75	484.50
186.25		136.25	169.50	169.25	169.50
484.50		501.00	467.75	484.75	484.50
169.50		169.50	186.25	186.25	169.50
467.75		501.25	484.50	484.50	467.75
186.25		152.75	169.50	152.75	186.25
501.25		484.50	467.75	484.50	484.50
169.50		169.50	169.50	169.50	169.50
467.75		501.25	484.50	484.50	467.75
186.25		169.50	169.50	169.50	169.50
484.50		501.50	501.25	467.75	484.50
169.50		152.50	152.75	169.50	169.50
484.50		501.50	484.50	484.50	484.50
152.75		152.50	169.50	169.50	169.50
			484.50	500.50	484.50
			169.50	153.50	169.50
			467.75
