# Supplementary material for: Presentation and response timing accuracy in Adobe Flash and HTML5/JavaScript Web experiments
Source: Behav Res Methods. 2014 Jun 6;47(2):309–27. doi: 10.3758/s13428-014-0471-1 (PMC4427652; doi:10.3758/s13428-014-0471-1)
Supplement: Supplementary file 1 — (ZIP 1.07 MB) [file 13428_2014_471_MOESM1_ESM.zip › Supplementary/Data/DSC-ZE-R.csv]

fl1	js1	fl2	js2	fl3	js3
1303.50	1519.75	3041.00	882.50	1521.25	1636.75
165.25	183.25	161.50	198.75	164.25	180.00
500.00	517.50	503.50	499.00	503.00	500.25
165.25	180.50	161.75	166.25	165.75	183.50
484.75	484.75	503.50	499.00	499.25	498.75
180.50	199.00	180.25	183.75	180.25	199.00
500.00	499.00	500.25	499.50	500.00	499.25
165.25	166.25	164.75	199.00	164.75	165.75
500.00	498.75	500.25	498.75	517.50	499.50
165.25	180.25	164.75	166.25	166.25	198.25
500.00	517.50	485.00	499.00	498.75	500.25
184.00	166.25	180.25	199.00	184.25	164.75
514.75	498.75	500.50	482.25	480.75	500.50
168.75	184.50	164.75	183.00	166.00	182.75
496.50	499.25	500.75	499.00	499.25	499.00
168.75	198.75	183.00	198.75	165.75	198.50
496.50	480.75	482.00	499.75	484.50	500.25
183.00	184.50	197.25	165.50	180.25	164.50
499.00	498.75	503.50	499.75	500.00	484.75
166.50	180.50	161.75	183.75	165.25	217.25
517.50	500.00	503.50	499.00	484.75	499.00
166.25	165.25	161.75	198.75	198.75	166.25
496.75	485.00	503.50	498.75	481.75	499.00
182.75	212.75	180.25	166.25	183.25	198.75
482.50	500.75	499.50	499.00	517.25	499.00
168.75	164.50	165.50	198.50	165.75	166.25
496.50	500.75	499.75	500.00	481.00	499.00
168.75	183.25	165.50	165.00	184.25	180.25
480.50	517.50	484.75	500.25	498.75	500.50
184.75	198.75	180.25	197.50	166.25	201.50
496.50	514.00	500.00	503.50	498.75	499.00
168.50	165.50	165.25	161.50	166.25	166.25
480.75	517.50	484.75	503.50	481.50	498.75
184.50	180.25	198.75	198.25	183.50	180.25
496.50	485.00	481.75	499.50	498.75	499.75
183.00	180.50	183.50	180.25	166.25	165.25
517.75	500.50	499.25	500.25	498.75	500.00
166.25	183.50	166.00	183.25	166.50	201.50
499.00	499.00	499.25	499.00	498.75	499.25
166.50	166.25	180.25	166.25	184.25	166.00
499.00	499.00	485.00	498.75	499.25	499.00
180.25	180.25	180.25	180.25	180.25	199.00
499.25	517.75	500.75	503.25	499.75	498.75
166.25	166.25	164.50	198.50	165.25	147.50
499.00	499.00	500.75	499.25	500.00	517.25
166.25	199.00	183.00	166.00	183.75	184.25
499.25	499.25	482.25	499.25	481.25	499.25
184.75	166.25	182.75	180.25	165.00	198.75
499.00	499.25	499.00	517.50	500.50	498.50
166.25	198.75	166.25	180.25	164.50	166.25
499.25	499.50	499.00	503.50	500.75	498.75
166.25	166.00	180.00	180.50	183.00	198.75
513.25	499.25	485.25	484.75	498.75	499.00
166.25	184.75	180.00	180.25	166.00	166.00
517.50	499.00	503.25	499.50	499.25	499.25
166.25	198.75	165.75	198.25	184.50	198.50
499.00	499.00	499.50	500.25	480.75	500.00
166.50	166.25	180.50	165.00	184.25	164.75
499.00	499.00	485.00	500.25	498.75	500.50
180.25	199.00	161.75	183.75	166.25	183.00
485.00	499.00	503.50	498.75	498.50	517.50
166.50	184.25	161.75	199.00	166.25	180.25
499.00	497.00	503.50	499.00	499.00	499.75
166.25	164.50	180.25	180.00	180.00	183.75
480.50	500.75	500.00	503.50	517.75	499.00
184.75	183.00	183.75	180.25	166.25	166.25
496.50	499.00	498.75	500.00	499.25	498.75
168.75	198.75	166.25	183.50	165.75	180.25
481.00	499.75	481.75	498.75	499.50	501.00
166.50	165.50	183.50	180.25	184.00	201.25
481.00	499.50	498.75	503.50	498.75	499.25
184.50	184.25	166.25	194.25	166.25	166.00
499.00	514.50	499.00	503.50	514.75	499.00
180.50	183.25	166.25	161.75	164.25	198.75
499.75	499.00	498.75	503.50	503.25	498.75
165.75	184.50	180.25	198.75	161.75	180.25
517.50	497.00	503.25	499.00	503.25	500.75
180.25	168.25	161.75	180.25	180.25	183.00
500.25	497.00	503.50	500.75	499.50	499.00
165.25	182.75	161.50	182.75	184.00	166.25
500.00	499.00	503.50	517.50	498.50	499.00
165.50	185.00	180.25	161.75	166.25	184.75
499.75	499.00	500.00	503.25	498.75	498.75
184.25	166.00	165.25	180.25	184.00	198.75
499.25	499.25	500.00	500.25	499.50	498.75
166.25	180.25	165.25	164.75	166.00	166.25
499.00	517.75	500.00	500.50	499.00	498.75
166.50	180.25	183.50	183.25	166.25	184.25
499.00	500.00	498.75	499.00	498.50	513.75
180.50	184.00	180.25	198.75	180.25	184.25
499.50	499.00	503.25	499.25	500.50	498.75
165.75	166.25	161.75	165.75	164.25	180.25
517.75	499.00	518.25	517.25	501.00	500.50
180.50	166.50	165.50	180.25	164.00	164.50
499.75	514.25	499.75	500.50	503.25	500.75
184.50	201.50	165.75	164.50	180.25	182.75
499.00	497.00	499.50	500.75	484.75	499.00
166.50	168.25	165.75	183.00	166.00	198.75
499.00	497.00	499.50	499.00	499.00	500.00
166.50	183.00	180.00	166.00	166.25	165.00
499.00	517.50	503.50	499.25	498.50	500.25
199.00	180.50	161.75	179.75	180.25	201.25
480.75	499.50	503.75	503.50	500.50	499.25
166.25	184.25	161.50	198.75	164.50	180.25
482.50	499.00	485.25	499.00	503.00	499.50
168.50	166.25	180.00	180.25	165.75	184.00
496.75	499.00	503.50	501.00	499.25	514.50
201.75	180.25	161.75	182.75	180.00	164.50
496.75	517.50	503.25	499.00	485.00	500.75
168.50	166.50	165.50	183.75	166.00	168.25
513.75	499.00	499.75	499.50	480.75	499.50
166.25	180.25	180.25	180.25	184.25	198.75
499.00	500.75	500.25	500.25	498.75	498.75
184.75	201.50	165.00	165.00	166.25	166.25
480.75	499.00	500.25	500.25	481.25	498.75
184.50	180.25	165.00	183.25	165.00	180.25
496.75	499.50	484.75	499.00	500.25	517.25
164.50	184.25	180.25	198.75	183.25	184.50
500.75	498.75	500.50	499.50	498.75	499.00
183.25	166.25	164.75	183.75	184.50	180.25
499.00	498.75	484.75	499.25	499.00	499.75
184.75	180.25	180.25	180.25	166.25	165.25
496.75	500.75	500.75	500.50	480.75	500.00
168.50	201.50	197.00	164.50	184.00	183.50
480.75	499.00	484.75	500.75	498.75	517.50
184.50	166.25	166.25	197.00	166.25	165.75
496.75	499.00	499.00	518.00	481.25	499.00
201.75	199.00	166.00	166.00	165.25	180.25
496.50	499.00	484.75	499.25	500.25	499.75
168.75	180.25	198.25	183.75	183.25	197.75
480.75	500.25	499.25	499.50	482.00	500.75
166.25	183.50	166.00	199.00	164.50	182.75
499.00	499.00	499.00	498.75	500.50	499.00
184.50	166.25	166.25	166.25	164.50	184.25
481.00	499.25	498.75	498.75	500.75	499.00
166.25	180.25	180.25	180.25	182.75	166.25
499.25	517.75	503.25	503.50	517.50	498.75
180.25	166.25	161.75	161.75	166.25	180.25
500.50	499.00	484.75	503.50	480.75	500.50
164.75	184.25	166.00	198.25	184.25	201.50
500.25	497.25	499.00	514.75	480.75	498.75
165.25	201.25	198.75	165.00	184.50	166.25
517.50	514.00	484.75	517.25	481.00	498.50
166.50	165.75	161.75	180.50	165.50	180.25
499.00	499.50	503.50	501.00	499.75	517.25
166.25	184.50	180.25	196.75	184.00	184.50
481.25	499.25	484.75	503.50	481.25	513.75
165.75	166.00	180.25	161.50	165.00	165.50
499.50	499.25	500.25	503.75	500.25	517.25
198.25	180.50	165.00	180.25	183.50	147.50
485.25	499.50	485.00	499.75	481.75	517.50
180.25	198.50	165.75	198.00	183.25	184.00
517.75	500.00	499.25	500.50	498.75	499.50
166.50	165.25	199.00	183.25	166.25	198.75
499.00	500.00	498.75	498.75	499.00	498.50
166.25	165.25	166.25	180.25	166.25	166.25
499.25	533.25	499.00	503.50	499.00	499.00
180.25	183.25	166.25	161.75	184.50	180.00
500.00	499.00	498.75	503.50	499.00	517.50
165.50	184.25	180.25	180.25	166.00	184.75
485.25	497.25	485.00	517.25	499.00	498.50
180.25	164.25	180.00	166.25	166.25	180.25
499.50	501.00	485.25	499.00	498.75	500.50
166.00	183.00	166.00	180.00	180.25	201.25
499.25	499.00	499.25	501.00	500.25	499.00
184.75	198.75	165.75	196.75	183.25	180.25
499.00	499.50	485.00	503.25	498.75	499.75
166.25	165.75	161.75	180.00	166.25	183.75
499.25	499.50	503.25	485.00	499.00	498.75
180.25	184.25	180.25	198.75	184.50	166.50
485.00	514.25	484.75	498.75	498.75	498.75
166.50	183.50	161.75	166.25	166.25	180.25
499.00	481.75	503.50	498.75	498.75	517.50
180.25	197.50	161.50	180.25	166.25	166.25
485.00	485.00	503.50	518.00	481.25	499.00
166.25	180.25	180.25	165.75	184.00	184.50
480.50	501.00	500.25	499.50	498.75	499.00
166.50	201.25	164.75	184.00	166.25	198.75
499.00	499.25	500.50	499.00	498.75	499.00
184.50	166.00	164.50	199.00	166.25	180.25
496.75	499.25	500.75	498.75	499.00	501.00
168.50	180.25	182.75	180.25	198.75	182.75
481.00	499.75	484.75	503.50	482.25	499.00
166.50	198.25	180.25	180.50	168.00	166.00
481.25	500.25	499.25	499.25	499.50	499.25
184.00	165.00	165.75	165.75	165.75	184.25
499.00	517.50	517.25	499.50	480.75	514.25
166.25	180.25	180.25	183.75	184.75	164.75
481.25	517.50	484.50	499.25	499.00	500.50
184.00	166.25	166.25	180.25	180.25	183.00
499.00	517.75	498.75	500.50	499.75	499.00
180.25	180.25	166.00	164.50	165.25	198.25
500.50	485.00	499.00	500.75	500.00	500.25
165.00	166.00	179.75	196.75	183.75	164.75
500.25	499.00	518.75	503.25	499.00	500.50
183.50	199.00	183.25	165.75	166.25	201.25
499.25	499.00	482.00	514.50	498.75	498.75
184.25	166.25	164.00	183.75	199.00	166.25
513.50	498.75	503.25	498.75	482.25	498.75
166.25	180.25	180.25	166.25	182.75	180.25
499.00	517.50	499.50	517.50	484.75	536.00
166.25	166.50	165.50	180.25	165.75	180.25
499.00	498.75	517.25	499.25	499.25	499.25
184.75	199.00	166.25	198.25	166.00	184.25
499.00	499.25	498.75	500.25	480.50	498.50
166.50	184.50	180.25	183.25	198.75	198.75
513.25	499.00	503.50	498.75	499.75	499.00
184.75	198.75	161.50	180.25	165.00	166.00
498.75	499.00	503.50	518.25	500.25	517.25
180.25	166.25	161.50	183.75	164.75	180.25
500.00	498.75	503.25	499.00	500.50	500.00
165.25	180.25	180.25	180.25	183.00	165.00
500.00	517.75	484.75	484.75	484.50	500.25
165.25	184.50	180.25	180.25	180.25	183.25
500.00	499.00	466.75	500.75	499.50	498.75
183.75	180.25	165.75	183.00	165.50	166.25
499.00	499.75	499.50	517.25	499.75	499.00
166.25	198.25	183.75	165.50	183.50	184.50
481.50	500.25	481.50	499.75	498.75	514.00
165.25	183.50	165.25	180.25	166.25	165.00
500.00	499.00	500.00	500.00	498.75	500.25
183.75	180.25	165.00	197.50	166.25	201.25
481.50	501.00	500.25	503.50	482.25	499.00
165.00	164.25	183.25	161.50	182.75	166.25
500.25	501.00	499.00	517.75	499.00	498.75
165.00	183.00	166.00	184.00	166.00	198.75
485.00	517.50	517.50	499.25	499.25	498.75
180.25	199.00	161.75	180.00	165.75	166.00
485.00	499.00	503.50	500.75	499.50	498.75
166.50	166.25	180.00	164.25	198.00	184.50
514.00	499.00	500.00	501.00	484.75	499.00
165.25	199.00	183.50	196.75	166.25	198.75
517.50	499.00	481.75	503.25	498.75	498.75
166.25	180.50	164.50	165.50	166.25	166.25
499.00	500.50	500.75	499.50	481.75	498.50
166.25	183.25	182.75	180.25	183.00	184.50
499.00	499.00	499.00	517.25	499.00	498.75
166.25	166.25	165.75	180.25	166.00	166.25
499.00	499.00	499.50	503.50	484.75	498.75
184.25	184.25	165.50	180.25	165.75	198.75
496.75	497.25	499.75	499.50	499.25	498.75
164.50	201.25	183.50	165.50	180.25	166.00
500.75	499.25	498.75	499.50	499.50	499.00
164.50	166.00	166.25	184.00	165.25	198.50
500.75	499.00	498.75	499.25	500.00	500.00
183.25	180.50	166.00	198.75	165.00	165.00
482.00	517.50	484.75	498.75	517.50	500.25
164.75	180.25	180.25	166.25	184.00	201.25
500.50	500.50	499.50	498.75	499.25	499.00
164.50	183.25	165.50	180.25	166.00	180.25
500.75	499.00	517.00	518.25	499.25	499.75
164.50	166.25	166.25	184.00	166.25	183.75
500.75	499.00	498.75	498.75	498.75	498.75
164.75	184.00	180.00	180.25	199.00	166.25
484.75	499.75	503.25	500.75	481.25	498.75
180.50	198.75	161.75	164.50	165.25	166.00
500.50	499.00	503.25	500.75	500.00	517.25
164.75	166.25	180.25	196.75	165.00	198.75
485.00	499.00	500.00	503.50	500.00	498.50
180.25	180.50	183.50	165.50	183.75	166.25
500.50			499.75	481.50
183.50			180.25	165.00
515.00				500.50
168.50				183.50
496.75				481.50
168.50
