# Supplementary material for: Presentation and response timing accuracy in Adobe Flash and HTML5/JavaScript Web experiments
Source: Behav Res Methods. 2014 Jun 6;47(2):309–27. doi: 10.3758/s13428-014-0471-1 (PMC4427652; doi:10.3758/s13428-014-0471-1)
Supplement: Supplementary file 1 — (ZIP 1.07 MB) [file 13428_2014_471_MOESM1_ESM.zip › Supplementary/Logs/ba-dsc-150ms-ie-fl-1.rtl]

[PC Software Vesion]
20121128
[ARM Firmware Version]
20120901
[Capture Date]
03 Sep 2013
[Capture Time]
11:46:20
[Capture Duration (Secs)]
90
[Changes]
131
[Samples]
360000
[Soak Rate]
0.0363888888888889
[Audio In 1 Threshold]
0
[Audio In 2 Threshold]
0
[Audio Out 1 Threshold]
0
[Audio Out 2 Threshold]
0
[Opto 1 Threshold]
115
[Opto 2 Threshold]
0
[Opto 3 Threshold]
0
[Opto 4 Threshold]
0
[Opto 1 Refreshes Blocked]
True
[Opto 2 Refreshes Blocked]
True
[Opto 3 Refreshes Blocked]
True
[Opto 4 Refreshes Blocked]
True
[Keypad4Description]
Button 4 of the BBTK Response Pad triggered when pressed.
[Keypad3Description]
Button 3 of the BBTK Response Pad triggered when pressed.
[Keypad2Description]
Button 2 of the BBTK Response Pad triggered when pressed.
[Keypad1Description]
Button 1 of the BBTK Response Pad triggered when pressed.
[Opto4Description]
Opto-detector 4 triggered by an active screen region.
[Opto3Description]
Opto-detector 3 triggered by an active screen region.
[Opto2Description]
Opto-detector 2 triggered by an active screen region.
[Opto1Description]
Opto-detector 1 triggered by an active screen region.
[TTLIn2Description]
TTL input 2 triggered by a digital signal.
[TTLIn1Description]
TTL input 1 triggered by a digital signal.
[AudIn2Description]
Audio input 2 triggered by a BBTK Mic.
[AudIn1Description]
Audio input 1 triggered by a BBTK Mic.
[ASC4Description]
Active Switch Closure output 4 generates a key down.
[ASC3Description]
Active Switch Closure output 3 generates a key down.
[ASC2Description]
Active Switch Closure output 2 generates a key down.
[ASC1Description]
Active Switch Closure output 1 generates a key down.
[TTLOut2Description]
TTL output 2 generates a digital signal.
[TTLOut1Description]
TTL output 1 generates a digital signal.
[AudOut2Description]
Audio output 2 generates a tone on the BBTK sounder.
[AudOut1Description]
Audio output 1 generates a tone on the BBTK sounder.
[Notes]

[Data]
00000000000000000000000000000000
00000001000000000000000000806250
00000000000000000000000000973750
00000001000000000000000001459750
00000000000000000000000001629250
00000001000000000000000002113000
00000000000000000000000002283250
00000001000000000000000002766250
00000000000000000000000002954000
00000001000000000000000003437000
00000000000000000000000003589750
00000001000000000000000004074750
00000000000000000000000004257500
00000001000000000000000004745000
00000000000000000000000004931750
00000001000000000000000005412750
00000000000000000000000006320000
00000001000000000000000006702250
00000000000000000000000053071000
00000001000000000000000053305000
00000000000000000000000053510000
00000001000000000000000053958500
00000000000000000000000054145250
00000001000000000000000054612000
00000000000000000000000054798500
00000001000000000000000055265500
00000000000000000000000055469750
00000001000000000000000055936000
00000000000000000000000056105250
00000001000000000000000056572500
00000000000000000000000056776250
00000001000000000000000057243000
00000000000000000000000057447500
00000001000000000000000057913250
00000000000000000000000058100750
00000001000000000000000058567000
00000000000000000000000058754000
00000001000000000000000059203500
00000000000000000000000059389500
00000001000000000000000059857000
00000000000000000000000060042750
00000001000000000000000060510750
00000000000000000000000060714000
00000001000000000000000061181000
00000000000000000000000061367250
00000001000000000000000061834500
00000000000000000000000062038500
00000001000000000000000062488000
00000000000000000000000062691750
00000001000000000000000063158500
00000000000000000000000063345000
00000001000000000000000063812000
00000000000000000000000063998250
00000001000000000000000064465500
00000000000000000000000064651500
00000001000000000000000065119000
00000000000000000000000065286750
00000001000000000000000065756000
00000000000000000000000065957750
00000001000000000000000066426250
00000000000000000000000066611000
00000001000000000000000067079750
00000000000000000000000067282000
00000001000000000000000067750000
00000000000000000000000067949500
00000001000000000000000068403500
00000000000000000000000068584750
00000001000000000000000069057000
00000000000000000000000069241250
00000001000000000000000069711000
00000000000000000000000069894500
00000001000000000000000070364500
00000000000000000000000070544250
00000001000000000000000071017750
00000000000000000000000071215250
00000001000000000000000071671500
00000000000000000000000071850750
00000001000000000000000072325000
00000000000000000000000072521750
00000001000000000000000072995250
00000000000000000000000073192750
00000001000000000000000073665750
00000000000000000000000073845750
00000001000000000000000074319250
00000000000000000000000074499000
00000001000000000000000074955750
00000000000000000000000075134250
00000001000000000000000075609250
00000000000000000000000075787500
00000001000000000000000076262750
00000000000000000000000076440500
00000001000000000000000076933250
00000000000000000000000077111750
00000001000000000000000077570250
00000000000000000000000077765000
00000001000000000000000078240250
00000000000000000000000078436000
00000001000000000000000078910500
00000000000000000000000079089500
00000001000000000000000079564250
00000000000000000000000079742750
00000001000000000000000080217750
00000000000000000000000080396000
00000001000000000000000080871250
00000000000000000000000081031500
00000001000000000000000081508250
00000000000000000000000081702500
00000001000000000000000082178250
00000000000000000000000082355750
00000001000000000000000082831750
00000000000000000000000083027000
00000001000000000000000083502250
00000000000000000000000083694250
00000001000000000000000084155750
00000000000000000000000084333250
00000001000000000000000084809250
00000000000000000000000084986500
00000001000000000000000085463250
00000000000000000000000085639500
00000001000000000000000086116500
00000000000000000000000086292750
00000001000000000000000086770000
00000000000000000000000086963750
00000001000000000000000087423500
00000000000000000000000087599250
00000001000000000000000088077000
00000000000000000000000088270000
00000001000000000000000088747500
00000000000000000000000088941000
00000001000000000000000089417750
00000000000000000000000089594000
