# Supplementary material for: Presentation and response timing accuracy in Adobe Flash and HTML5/JavaScript Web experiments
Source: Behav Res Methods. 2014 Jun 6;47(2):309–27. doi: 10.3758/s13428-014-0471-1 (PMC4427652; doi:10.3758/s13428-014-0471-1)
Supplement: Supplementary file 1 — (ZIP 1.07 MB) [file 13428_2014_471_MOESM1_ESM.zip › Supplementary/Logs/ba-dsc-150ms-ie-fl-2.rtl]

[PC Software Vesion]
20121128
[ARM Firmware Version]
20120901
[Capture Date]
03 Sep 2013
[Capture Time]
11:51:18
[Capture Duration (Secs)]
90
[Changes]
165
[Samples]
360000
[Soak Rate]
0.0458333333333333
[Audio In 1 Threshold]
0
[Audio In 2 Threshold]
0
[Audio Out 1 Threshold]
0
[Audio Out 2 Threshold]
0
[Opto 1 Threshold]
115
[Opto 2 Threshold]
0
[Opto 3 Threshold]
0
[Opto 4 Threshold]
0
[Opto 1 Refreshes Blocked]
True
[Opto 2 Refreshes Blocked]
True
[Opto 3 Refreshes Blocked]
True
[Opto 4 Refreshes Blocked]
True
[Keypad4Description]
Button 4 of the BBTK Response Pad triggered when pressed.
[Keypad3Description]
Button 3 of the BBTK Response Pad triggered when pressed.
[Keypad2Description]
Button 2 of the BBTK Response Pad triggered when pressed.
[Keypad1Description]
Button 1 of the BBTK Response Pad triggered when pressed.
[Opto4Description]
Opto-detector 4 triggered by an active screen region.
[Opto3Description]
Opto-detector 3 triggered by an active screen region.
[Opto2Description]
Opto-detector 2 triggered by an active screen region.
[Opto1Description]
Opto-detector 1 triggered by an active screen region.
[TTLIn2Description]
TTL input 2 triggered by a digital signal.
[TTLIn1Description]
TTL input 1 triggered by a digital signal.
[AudIn2Description]
Audio input 2 triggered by a BBTK Mic.
[AudIn1Description]
Audio input 1 triggered by a BBTK Mic.
[ASC4Description]
Active Switch Closure output 4 generates a key down.
[ASC3Description]
Active Switch Closure output 3 generates a key down.
[ASC2Description]
Active Switch Closure output 2 generates a key down.
[ASC1Description]
Active Switch Closure output 1 generates a key down.
[TTLOut2Description]
TTL output 2 generates a digital signal.
[TTLOut1Description]
TTL output 1 generates a digital signal.
[AudOut2Description]
Audio output 2 generates a tone on the BBTK sounder.
[AudOut1Description]
Audio output 1 generates a tone on the BBTK sounder.
[Notes]

[Data]
00000000000000000000000000000000
00000001000000000000000000197750
00000000000000000000000000382000
00000001000000000000000000866250
00000000000000000000000001038500
00000001000000000000000001519250
00000000000000000000000001709500
00000001000000000000000002189500
00000000000000000000000002362750
00000001000000000000000002843000
00000000000000000000000003019250
00000001000000000000000003496500
00000000000000000000000003690000
00000001000000000000000004166750
00000000000000000000000004343000
00000001000000000000000004820250
00000000000000000000000004996000
00000001000000000000000005473750
00000000000000000000000005649000
00000001000000000000000006110250
00000000000000000000000006287750
00000001000000000000000006764000
00000000000000000000000006958500
00000001000000000000000007434250
00000000000000000000000007611500
00000001000000000000000008088000
00000000000000000000000008282500
00000001000000000000000008758000
00000000000000000000000008935750
00000001000000000000000009411500
00000000000000000000000009588750
00000001000000000000000010065500
00000000000000000000000010242001
00000001000000000000000010718750
00000000000000000000000010895250
00000001000000000000000011372250
00000000000000000000000011552000
00000001000000000000000012009001
00000000000000000000000012205500
00000001000000000000000012679250
00000000000000000000000012858500
00000001000000000000000013332750
00000000000000000000000013529750
00000001000000000000000014003000
00000000000000000000000014204001
00000001000000000000000014673500
00000000000000000000000014874750
00000001000000000000000015327000
00000000000000000000000015528000
00000001000000000000000015997250
00000000000000000000000016198750
00000001000000000000000016667250
00000000000000000000000016851750
00000001000000000000000017321250
00000000000000000000000017505000
00000001000000000000000017974500
00000000000000000000000018158000
00000001000000000000000018611250
00000000000000000000000018796750
00000001000000000000000019264750
00000000000000000000000019467750
00000001000000000000000019935000
00000000000000000000000020120750
00000001000000000000000020588500
00000000000000000000000020792000
00000001000000000000000021259000
00000000000000000000000021445250
00000001000000000000000021912500
00000000000000000000000022098500
00000001000000000000000022566000
00000000000000000000000022751750
00000001000000000000000023219500
00000000000000000000000023405000
00000001000000000000000023873000
00000000000000000000000024058250
00000001000000000000000024510000
00000000000000000000000024714750
00000001000000000000000025180000
00000000000000000000000025371500
00000001000000000000000025833750
00000000000000000000000026056500
00000001000000000000000026504001
00000000000000000000000026730500
00000001000000000000000027174000
00000000000000000000000027583250
00000001000000000000000027810750
00000000000000000000000064279750
00000001000000000000000064560250
00000000000000000000000064747000
00000001000000000000000065213750
00000000000000000000000065400000
00000001000000000000000065867250
00000000000000000000000066052750
00000001000000000000000066521000
00000000000000000000000066723500
00000001000000000000000067191250
00000000000000000000000067376250
00000001000000000000000067828250
00000000000000000000000068025750
00000001000000000000000068498500
00000000000000000000000068692750
00000001000000000000000069169000
00000000000000000000000069345750
00000001000000000000000069822500
00000000000000000000000069998500
00000001000000000000000070476000
00000000000000000000000070651250
00000001000000000000000071112750
00000000000000000000000071289750
00000001000000000000000071766500
00000000000000000000000071960500
00000001000000000000000072436750
00000000000000000000000072613500
00000001000000000000000073090250
00000000000000000000000073284500
00000001000000000000000073743750
00000000000000000000000073937500
00000001000000000000000074414250
00000000000000000000000074590500
00000001000000000000000075067500
00000000000000000000000075243750
00000001000000000000000075721001
00000000000000000000000075896750
00000001000000000000000076374750
00000000000000000000000076550000
00000001000000000000000077011250
00000000000000000000000077203250
00000001000000000000000077681750
00000000000000000000000077856250
00000001000000000000000078335250
00000000000000000000000078527250
00000001000000000000000079005500
00000000000000000000000079198001
00000001000000000000000079676000
00000000000000000000000079833250
00000001000000000000000080312500
00000000000000000000000080489750
00000001000000000000000080966501
00000000000000000000000081143000
00000001000000000000000081620000
00000000000000000000000081796000
00000001000000000000000082273501
00000000000000000000000082467250
00000001000000000000000082944000
00000000000000000000000083102501
00000001000000000000000083580500
00000000000000000000000083773501
00000001000000000000000084250750
00000000000000000000000084444500
00000001000000000000000084921250
00000000000000000000000085097750
00000001000000000000000085574750
00000000000000000000000085751000
00000001000000000000000086211250
00000000000000000000000086386000
00000001000000000000000086864750
00000000000000000000000087039000
00000001000000000000000087518500
00000000000000000000000087710000
00000001000000000000000088188750
00000000000000000000000088363000
00000001000000000000000088842250
00000000000000000000000089034000
00000001000000000000000089495750
00000000000000000000000089687250
