# Supplementary material for: Presentation and response timing accuracy in Adobe Flash and HTML5/JavaScript Web experiments
Source: Behav Res Methods. 2014 Jun 6;47(2):309–27. doi: 10.3758/s13428-014-0471-1 (PMC4427652; doi:10.3758/s13428-014-0471-1)
Supplement: Supplementary file 1 — (ZIP 1.07 MB) [file 13428_2014_471_MOESM1_ESM.zip › Supplementary/Logs/ba-dsc-150ms-ie-fl-3.rtl]

[PC Software Vesion]
20121128
[ARM Firmware Version]
20120901
[Capture Date]
03 Sep 2013
[Capture Time]
11:55:48
[Capture Duration (Secs)]
90
[Changes]
277
[Samples]
360000
[Soak Rate]
0.0769444444444444
[Audio In 1 Threshold]
0
[Audio In 2 Threshold]
0
[Audio Out 1 Threshold]
0
[Audio Out 2 Threshold]
0
[Opto 1 Threshold]
115
[Opto 2 Threshold]
0
[Opto 3 Threshold]
0
[Opto 4 Threshold]
0
[Opto 1 Refreshes Blocked]
True
[Opto 2 Refreshes Blocked]
True
[Opto 3 Refreshes Blocked]
True
[Opto 4 Refreshes Blocked]
True
[Keypad4Description]
Button 4 of the BBTK Response Pad triggered when pressed.
[Keypad3Description]
Button 3 of the BBTK Response Pad triggered when pressed.
[Keypad2Description]
Button 2 of the BBTK Response Pad triggered when pressed.
[Keypad1Description]
Button 1 of the BBTK Response Pad triggered when pressed.
[Opto4Description]
Opto-detector 4 triggered by an active screen region.
[Opto3Description]
Opto-detector 3 triggered by an active screen region.
[Opto2Description]
Opto-detector 2 triggered by an active screen region.
[Opto1Description]
Opto-detector 1 triggered by an active screen region.
[TTLIn2Description]
TTL input 2 triggered by a digital signal.
[TTLIn1Description]
TTL input 1 triggered by a digital signal.
[AudIn2Description]
Audio input 2 triggered by a BBTK Mic.
[AudIn1Description]
Audio input 1 triggered by a BBTK Mic.
[ASC4Description]
Active Switch Closure output 4 generates a key down.
[ASC3Description]
Active Switch Closure output 3 generates a key down.
[ASC2Description]
Active Switch Closure output 2 generates a key down.
[ASC1Description]
Active Switch Closure output 1 generates a key down.
[TTLOut2Description]
TTL output 2 generates a digital signal.
[TTLOut1Description]
TTL output 1 generates a digital signal.
[AudOut2Description]
Audio output 2 generates a tone on the BBTK sounder.
[AudOut1Description]
Audio output 1 generates a tone on the BBTK sounder.
[Notes]

[Data]
00000000000000000000000000000000
00000001000000000000000000393501
00000000000000000000000000560251
00000001000000000000000001030001
00000000000000000000000001197251
00000001000000000000000001683501
00000000000000000000000001850501
00000001000000000000000002337251
00000000000000000000000002503751
00000001000000000000000002991252
00000000000000000000000003156751
00000001000000000000000003644501
00000000000000000000000003810001
00000001000000000000000004280751
00000000000000000000000004448501
00000001000000000000000004934251
00000000000000000000000005101751
00000001000000000000000005587751
00000000000000000000000005755001
00000001000000000000000006241251
00000000000000000000000006408001
00000001000000000000000006894751
00000000000000000000000007061252
00000001000000000000000007531751
00000000000000000000000007699501
00000001000000000000000008185251
00000000000000000000000008352751
00000001000000000000000008837001
00000000000000000000000009010251
00000001000000000000000009489501
00000000000000000000000009663501
00000001000000000000000010143001
00000000000000000000000010298751
00000001000000000000000010780251
00000000000000000000000010952001
00000001000000000000000011434001
00000000000000000000000011605001
00000001000000000000000012089001
00000000000000000000000012258001
00000001000000000000000012742501
00000000000000000000000012911251
00000001000000000000000013378501
00000000000000000000000013550001
00000001000000000000000014031501
00000000000000000000000014203251
00000001000000000000000014684501
00000000000000000000000014856751
00000001000000000000000015338001
00000000000000000000000015513501
00000001000000000000000015991501
00000000000000000000000016166501
00000001000000000000000016645001
00000000000000000000000016819751
00000001000000000000000017298501
00000000000000000000000017473001
00000001000000000000000017952001
00000000000000000000000018126001
00000001000000000000000018605501
00000000000000000000000018779251
00000001000000000000000019259251
00000000000000000000000019418001
00000001000000000000000019896001
00000000000000000000000020071251
00000001000000000000000020549501
00000000000000000000000020724501
00000001000000000000000021203001
00000000000000000000000021377501
00000001000000000000000021856501
00000000000000000000000022030751
00000001000000000000000022493501
00000000000000000000000022666001
00000001000000000000000023147001
00000000000000000000000023322501
00000001000000000000000023800501
00000000000000000000000023975501
00000001000000000000000024454001
00000000000000000000000024628501
00000001000000000000000025107501
00000000000000000000000025281751
00000001000000000000000025744251
00000000000000000000000025917001
00000001000000000000000026397751
00000000000000000000000026573501
00000001000000000000000027051251
00000000000000000000000027226501
00000001000000000000000027704751
00000000000000000000000027879751
00000001000000000000000028358251
00000000000000000000000028533001
00000001000000000000000028995501
00000000000000000000000029168251
00000001000000000000000029648751
00000000000000000000000029821501
00000001000000000000000030302251
00000000000000000000000030478001
00000001000000000000000030955751
00000000000000000000000031131001
00000001000000000000000031609251
00000000000000000000000031766252
00000001000000000000000032246501
00000000000000000000000032419501
00000001000000000000000032899751
00000000000000000000000033072501
00000001000000000000000033553251
00000000000000000000000033729001
00000001000000000000000034206751
00000000000000000000000034382252
00000001000000000000000034843501
00000000000000000000000035017251
00000001000000000000000035497501
00000000000000000000000035670251
00000001000000000000000036150751
00000000000000000000000036323251
00000001000000000000000036804751
00000000000000000000000036974751
00000001000000000000000037459752
00000000000000000000000037629001
00000001000000000000000038096251
00000000000000000000000038266501
00000001000000000000000038749001
00000000000000000000000038920501
00000001000000000000000039402251
00000000000000000000000039573501
00000001000000000000000040055501
00000000000000000000000040226501
00000001000000000000000040709001
00000000000000000000000040865001
00000001000000000000000041346001
00000000000000000000000041518001
00000001000000000000000041999501
00000000000000000000000042188751
00000001000000000000000042669751
00000000000000000000000042841501
00000001000000000000000043323251
00000000000000000000000043494501
00000001000000000000000043976751
00000000000000000000000044133001
00000001000000000000000044613751
00000000000000000000000044786001
00000001000000000000000045267251
00000000000000000000000045438751
00000001000000000000000045920751
00000000000000000000000046091751
00000001000000000000000046574252
00000000000000000000000046747751
00000001000000000000000047211251
00000000000000000000000047383001
00000001000000000000000047865001
00000000000000000000000048036001
00000001000000000000000048518501
00000000000000000000000048689001
00000001000000000000000049172001
00000000000000000000000049342001
00000001000000000000000049826501
00000000000000000000000049994751
00000001000000000000000050462751
00000000000000000000000050633501
00000001000000000000000051116001
00000000000000000000000051286251
00000001000000000000000051770252
00000000000000000000000051939251
00000001000000000000000052423501
00000000000000000000000052592251
00000001000000000000000053077001
00000000000000000000000053230751
00000001000000000000000053713751
00000000000000000000000053883751
00000001000000000000000054367501
00000000000000000000000054536751
00000001000000000000000055021001
00000000000000000000000055189751
00000001000000000000000055674251
00000000000000000000000055846001
00000001000000000000000056327751
00000000000000000000000056481252
00000001000000000000000056965001
00000000000000000000000057134251
00000001000000000000000057618252
00000000000000000000000057787501
00000001000000000000000058273501
00000000000000000000000058440501
00000001000000000000000058927001
00000000000000000000000059093501
00000001000000000000000059563501
00000000000000000000000059731751
00000001000000000000000060215251
00000000000000000000000060389001
00000001000000000000000060868001
00000000000000000000000061042251
00000001000000000000000061521501
00000000000000000000000061695251
00000001000000000000000062175501
00000000000000000000000062348501
00000001000000000000000062812001
00000000000000000000000062984001
00000001000000000000000063465501
00000000000000000000000063640501
00000001000000000000000064119001
00000000000000000000000064293501
00000001000000000000000064772501
00000000000000000000000064946751
00000001000000000000000065426001
00000000000000000000000065600001
00000001000000000000000066063001
00000000000000000000000066235251
00000001000000000000000066716501
00000000000000000000000066891751
00000001000000000000000067370001
00000000000000000000000067544751
00000001000000000000000068023501
00000000000000000000000068198001
00000001000000000000000068660501
00000000000000000000000068833251
00000001000000000000000069314001
00000000000000000000000069486501
00000001000000000000000069967501
00000000000000000000000070139501
00000001000000000000000070621001
00000000000000000000000070795751
00000001000000000000000071274501
00000000000000000000000071448751
00000001000000000000000071911501
00000000000000000000000072084251
00000001000000000000000072565001
00000000000000000000000072737251
00000001000000000000000073218501
00000000000000000000000073390501
00000001000000000000000073872001
00000000000000000000000074047001
00000001000000000000000074525501
00000000000000000000000074700001
00000001000000000000000075162501
00000000000000000000000075335001
00000001000000000000000075816001
00000000000000000000000075988251
00000001000000000000000076469501
00000000000000000000000076641251
00000001000000000000000077139752
00000000000000000000000077312001
00000001000000000000000077793751
00000000000000000000000077965001
00000001000000000000000078431252
00000000000000000000000078600501
00000001000000000000000079084501
00000000000000000000000079256751
00000001000000000000000079738501
00000000000000000000000079924501
00000001000000000000000080409751
00000000000000000000000080577751
00000001000000000000000081046251
00000000000000000000000081213252
00000001000000000000000081699501
00000000000000000000000081868501
00000001000000000000000082353751
00000000000000000000000082522001
00000001000000000000000083007251
00000000000000000000000083175501
00000001000000000000000083660501
00000000000000000000000083829001
00000001000000000000000084297251
00000000000000000000000084464501
00000001000000000000000084950751
00000000000000000000000085117751
00000001000000000000000085604251
00000000000000000000000085772752
00000001000000000000000086274501
00000000000000000000000086441501
00000001000000000000000086928001
00000000000000000000000087096751
00000001000000000000000087565001
00000000000000000000000087733251
00000001000000000000000088218501
00000000000000000000000088386501
00000001000000000000000088872001
00000000000000000000000089040001
00000001000000000000000089525501
00000000000000000000000089693001
