# Supplementary material for: Presentation and response timing accuracy in Adobe Flash and HTML5/JavaScript Web experiments
Source: Behav Res Methods. 2014 Jun 6;47(2):309–27. doi: 10.3758/s13428-014-0471-1 (PMC4427652; doi:10.3758/s13428-014-0471-1)
Supplement: Supplementary file 1 — (ZIP 1.07 MB) [file 13428_2014_471_MOESM1_ESM.zip › Supplementary/Logs/ba-dsc-150ms-ie-js-1.rtl]

[PC Software Vesion]
20121128
[ARM Firmware Version]
20120901
[Capture Date]
03 Sep 2013
[Capture Time]
11:49:09
[Capture Duration (Secs)]
90
[Changes]
232
[Samples]
360000
[Soak Rate]
0.0644444444444444
[Audio In 1 Threshold]
0
[Audio In 2 Threshold]
0
[Audio Out 1 Threshold]
0
[Audio Out 2 Threshold]
0
[Opto 1 Threshold]
115
[Opto 2 Threshold]
0
[Opto 3 Threshold]
0
[Opto 4 Threshold]
0
[Opto 1 Refreshes Blocked]
True
[Opto 2 Refreshes Blocked]
True
[Opto 3 Refreshes Blocked]
True
[Opto 4 Refreshes Blocked]
True
[Keypad4Description]
Button 4 of the BBTK Response Pad triggered when pressed.
[Keypad3Description]
Button 3 of the BBTK Response Pad triggered when pressed.
[Keypad2Description]
Button 2 of the BBTK Response Pad triggered when pressed.
[Keypad1Description]
Button 1 of the BBTK Response Pad triggered when pressed.
[Opto4Description]
Opto-detector 4 triggered by an active screen region.
[Opto3Description]
Opto-detector 3 triggered by an active screen region.
[Opto2Description]
Opto-detector 2 triggered by an active screen region.
[Opto1Description]
Opto-detector 1 triggered by an active screen region.
[TTLIn2Description]
TTL input 2 triggered by a digital signal.
[TTLIn1Description]
TTL input 1 triggered by a digital signal.
[AudIn2Description]
Audio input 2 triggered by a BBTK Mic.
[AudIn1Description]
Audio input 1 triggered by a BBTK Mic.
[ASC4Description]
Active Switch Closure output 4 generates a key down.
[ASC3Description]
Active Switch Closure output 3 generates a key down.
[ASC2Description]
Active Switch Closure output 2 generates a key down.
[ASC1Description]
Active Switch Closure output 1 generates a key down.
[TTLOut2Description]
TTL output 2 generates a digital signal.
[TTLOut1Description]
TTL output 1 generates a digital signal.
[AudOut2Description]
Audio output 2 generates a tone on the BBTK sounder.
[AudOut1Description]
Audio output 1 generates a tone on the BBTK sounder.
[Notes]

[Data]
00000000000000000000000000000000
00000001000000000000000000528251
00000000000000000000000008352501
00000001000000000000000012958501
00000000000000000000000014200001
00000001000000000000000016028251
00000000000000000000000016195251
00000001000000000000000016681751
00000000000000000000000016848751
00000001000000000000000017335501
00000000000000000000000017502251
00000001000000000000000017989001
00000000000000000000000018155751
00000001000000000000000018642501
00000000000000000000000018809251
00000001000000000000000019296001
00000000000000000000000019479501
00000001000000000000000019966251
00000000000000000000000020133251
00000001000000000000000020619751
00000000000000000000000020786751
00000001000000000000000021273251
00000000000000000000000021440251
00000001000000000000000021927001
00000000000000000000000022093501
00000001000000000000000022580501
00000000000000000000000022746751
00000001000000000000000023234001
00000000000000000000000023400251
00000001000000000000000023888001
00000000000000000000000024053501
00000001000000000000000024541751
00000000000000000000000024707001
00000001000000000000000025195001
00000000000000000000000025360501
00000001000000000000000025848501
00000000000000000000000026013751
00000001000000000000000026502251
00000000000000000000000026667501
00000001000000000000000027155501
00000000000000000000000027320751
00000001000000000000000027809001
00000000000000000000000027974251
00000001000000000000000028462501
00000000000000000000000028627751
00000001000000000000000029116001
00000000000000000000000029281001
00000001000000000000000029769501
00000000000000000000000029936251
00000001000000000000000030423001
00000000000000000000000030589751
00000001000000000000000031093501
00000000000000000000000031259001
00000001000000000000000031747001
00000000000000000000000031912251
00000001000000000000000032400501
00000000000000000000000032565751
00000001000000000000000033054001
00000000000000000000000033219251
00000001000000000000000033707501
00000000000000000000000033874251
00000001000000000000000034361001
00000000000000000000000034528001
00000001000000000000000035014501
00000000000000000000000035181501
00000001000000000000000035668001
00000000000000000000000035835001
00000001000000000000000036321501
00000000000000000000000036488501
00000001000000000000000036975001
00000000000000000000000037142001
00000001000000000000000037628501
00000000000000000000000037795751
00000001000000000000000038282001
00000000000000000000000038449251
00000001000000000000000038935501
00000000000000000000000039102751
00000001000000000000000039589001
00000000000000000000000039756001
00000001000000000000000040242751
00000000000000000000000040409501
00000001000000000000000040896251
00000000000000000000000041062751
00000001000000000000000041549751
00000000000000000000000041716251
00000001000000000000000042203251
00000000000000000000000042369751
00000001000000000000000042857501
00000000000000000000000043023001
00000001000000000000000043511001
00000000000000000000000043676501
00000001000000000000000044164251
00000000000000000000000044329751
00000001000000000000000044817751
00000000000000000000000044983001
00000001000000000000000045471001
00000000000000000000000045638251
00000001000000000000000046124751
00000000000000000000000046291751
00000001000000000000000046778251
00000000000000000000000046945251
00000001000000000000000047431751
00000000000000000000000047598751
00000001000000000000000048085251
00000000000000000000000048252251
00000001000000000000000048738751
00000000000000000000000048905751
00000001000000000000000049392251
00000000000000000000000049558751
00000001000000000000000050046501
00000000000000000000000050212001
00000001000000000000000050699751
00000000000000000000000050865251
00000001000000000000000051353251
00000000000000000000000051518501
00000001000000000000000052006751
00000000000000000000000052173501
00000001000000000000000052660251
00000000000000000000000052827001
00000001000000000000000053313501
00000000000000000000000053480751
00000001000000000000000053967001
00000000000000000000000054134251
00000001000000000000000054620501
00000000000000000000000054787251
00000001000000000000000055274751
00000000000000000000000055440251
00000001000000000000000055928001
00000000000000000000000056093501
00000001000000000000000056581501
00000000000000000000000056748251
00000001000000000000000057235001
00000000000000000000000057402001
00000001000000000000000057888501
00000000000000000000000058055501
00000001000000000000000058542001
00000000000000000000000058709001
00000001000000000000000059195501
00000000000000000000000059362251
00000001000000000000000059848501
00000000000000000000000060015501
00000001000000000000000060500001
00000000000000000000000060672001
00000001000000000000000061153501
00000000000000000000000061325501
00000001000000000000000061807001
00000000000000000000000061978751
00000001000000000000000062460251
00000000000000000000000062631751
00000001000000000000000063114001
00000000000000000000000063288251
00000001000000000000000063767501
00000000000000000000000063941251
00000001000000000000000064421001
00000000000000000000000064594501
00000001000000000000000065075001
00000000000000000000000065247501
00000001000000000000000065728251
00000000000000000000000065900751
00000001000000000000000066381751
00000000000000000000000066554001
00000001000000000000000067035251
00000000000000000000000067207251
00000001000000000000000067688751
00000000000000000000000067860501
00000001000000000000000068342251
00000000000000000000000068513751
00000001000000000000000068995751
00000000000000000000000069170251
00000001000000000000000069649251
00000000000000000000000069823501
00000001000000000000000070302751
00000000000000000000000070476501
00000001000000000000000070956751
00000000000000000000000071129751
00000001000000000000000071610251
00000000000000000000000071783001
00000001000000000000000072263751
00000000000000000000000072436001
00000001000000000000000072917001
00000000000000000000000073089251
00000001000000000000000073570501
00000000000000000000000073742251
00000001000000000000000074224251
00000000000000000000000074395501
00000001000000000000000074877751
00000000000000000000000075051751
00000001000000000000000075531251
00000000000000000000000075705001
00000001000000000000000076185001
00000000000000000000000076358001
00000001000000000000000076821501
00000000000000000000000076993251
00000001000000000000000077475001
00000000000000000000000077646251
00000001000000000000000078128501
00000000000000000000000078317001
00000001000000000000000078799001
00000000000000000000000078970251
00000001000000000000000079436001
00000000000000000000000079626751
00000001000000000000000080089501
00000000000000000000000080262001
00000001000000000000000080742751
00000000000000000000000080915251
00000001000000000000000081396251
00000000000000000000000081568501
00000001000000000000000082050001
00000000000000000000000082221751
00000001000000000000000082703501
00000000000000000000000082875251
00000001000000000000000083357001
00000000000000000000000083528501
00000001000000000000000084010501
00000000000000000000000084181751
00000001000000000000000084664001
00000000000000000000000084838501
00000001000000000000000085317501
00000000000000000000000085491751
00000001000000000000000085971001
00000000000000000000000086145251
00000001000000000000000086624501
00000000000000000000000086798501
00000001000000000000000087278251
00000000000000000000000087452001
00000001000000000000000087931751
00000000000000000000000088105251
00000001000000000000000088585751
00000000000000000000000088758501
00000001000000000000000089239001
00000000000000000000000089411751
00000001000000000000000089892501
