# Supplementary material for: Presentation and response timing accuracy in Adobe Flash and HTML5/JavaScript Web experiments
Source: Behav Res Methods. 2014 Jun 6;47(2):309–27. doi: 10.3758/s13428-014-0471-1 (PMC4427652; doi:10.3758/s13428-014-0471-1)
Supplement: Supplementary file 1 — (ZIP 1.07 MB) [file 13428_2014_471_MOESM1_ESM.zip › Supplementary/Logs/ba-dsc-150ms-ie-js-2.rtl]

[PC Software Vesion]
20121128
[ARM Firmware Version]
20120901
[Capture Date]
03 Sep 2013
[Capture Time]
11:53:30
[Capture Duration (Secs)]
90
[Changes]
277
[Samples]
360000
[Soak Rate]
0.0769444444444444
[Audio In 1 Threshold]
0
[Audio In 2 Threshold]
0
[Audio Out 1 Threshold]
0
[Audio Out 2 Threshold]
0
[Opto 1 Threshold]
115
[Opto 2 Threshold]
0
[Opto 3 Threshold]
0
[Opto 4 Threshold]
0
[Opto 1 Refreshes Blocked]
True
[Opto 2 Refreshes Blocked]
True
[Opto 3 Refreshes Blocked]
True
[Opto 4 Refreshes Blocked]
True
[Keypad4Description]
Button 4 of the BBTK Response Pad triggered when pressed.
[Keypad3Description]
Button 3 of the BBTK Response Pad triggered when pressed.
[Keypad2Description]
Button 2 of the BBTK Response Pad triggered when pressed.
[Keypad1Description]
Button 1 of the BBTK Response Pad triggered when pressed.
[Opto4Description]
Opto-detector 4 triggered by an active screen region.
[Opto3Description]
Opto-detector 3 triggered by an active screen region.
[Opto2Description]
Opto-detector 2 triggered by an active screen region.
[Opto1Description]
Opto-detector 1 triggered by an active screen region.
[TTLIn2Description]
TTL input 2 triggered by a digital signal.
[TTLIn1Description]
TTL input 1 triggered by a digital signal.
[AudIn2Description]
Audio input 2 triggered by a BBTK Mic.
[AudIn1Description]
Audio input 1 triggered by a BBTK Mic.
[ASC4Description]
Active Switch Closure output 4 generates a key down.
[ASC3Description]
Active Switch Closure output 3 generates a key down.
[ASC2Description]
Active Switch Closure output 2 generates a key down.
[ASC1Description]
Active Switch Closure output 1 generates a key down.
[TTLOut2Description]
TTL output 2 generates a digital signal.
[TTLOut1Description]
TTL output 1 generates a digital signal.
[AudOut2Description]
Audio output 2 generates a tone on the BBTK sounder.
[AudOut1Description]
Audio output 1 generates a tone on the BBTK sounder.
[Notes]

[Data]
00000000000000000000000000000000
00000001000000000000000000202001
00000000000000000000000000373251
00000001000000000000000000855501
00000000000000000000000001026001
00000001000000000000000001509001
00000000000000000000000001682501
00000001000000000000000002162751
00000000000000000000000002335501
00000001000000000000000002816251
00000000000000000000000002988751
00000001000000000000000003469501
00000000000000000000000003641751
00000001000000000000000004123001
00000000000000000000000004294751
00000001000000000000000004776751
00000000000000000000000004948001
00000001000000000000000005431001
00000000000000000000000005618501
00000001000000000000000006101001
00000000000000000000000006272001
00000001000000000000000006753751
00000000000000000000000006928751
00000001000000000000000007407252
00000000000000000000000007582001
00000001000000000000000008044252
00000000000000000000000008235001
00000001000000000000000008697751
00000000000000000000000008870501
00000001000000000000000009351251
00000000000000000000000009541251
00000001000000000000000010021501
00000000000000000000000010194251
00000001000000000000000010675001
00000000000000000000000010847501
00000001000000000000000011328501
00000000000000000000000011504001
00000001000000000000000011982001
00000000000000000000000012157251
00000001000000000000000012635501
00000000000000000000000012810251
00000001000000000000000013289001
00000000000000000000000013463251
00000001000000000000000013942501
00000000000000000000000014116251
00000001000000000000000014596501
00000000000000000000000014769251
00000001000000000000000015249751
00000000000000000000000015422252
00000001000000000000000015903251
00000000000000000000000016078751
00000001000000000000000016556751
00000000000000000000000016731501
00000001000000000000000017210251
00000000000000000000000017384251
00000001000000000000000017864251
00000000000000000000000018037251
00000001000000000000000018517501
00000000000000000000000018690251
00000001000000000000000019171001
00000000000000000000000019343251
00000001000000000000000019824501
00000000000000000000000019999751
00000001000000000000000020478001
00000000000000000000000020652751
00000001000000000000000021131501
00000000000000000000000021305751
00000001000000000000000021785001
00000000000000000000000021958501
00000001000000000000000022438751
00000000000000000000000022611501
00000001000000000000000023092251
00000000000000000000000023264501
00000001000000000000000023745751
00000000000000000000000023921001
00000001000000000000000024399251
00000000000000000000000024573751
00000001000000000000000025052751
00000000000000000000000025226751
00000001000000000000000025706251
00000000000000000000000025879752
00000001000000000000000026360001
00000000000000000000000026532751
00000001000000000000000027013501
00000000000000000000000027185751
00000001000000000000000027667001
00000000000000000000000027842001
00000001000000000000000028320501
00000000000000000000000028494751
00000001000000000000000028974001
00000000000000000000000029147501
00000001000000000000000029627751
00000000000000000000000029800251
00000001000000000000000030281251
00000000000000000000000030456501
00000001000000000000000030934751
00000000000000000000000031109501
00000001000000000000000031588251
00000000000000000000000031762251
00000001000000000000000032242001
00000000000000000000000032415001
00000001000000000000000032895501
00000000000000000000000033068001
00000001000000000000000033549001
00000000000000000000000033721001
00000001000000000000000034202501
00000000000000000000000034377251
00000001000000000000000034856001
00000000000000000000000035030001
00000001000000000000000035509501
00000000000000000000000035683001
00000001000000000000000036163251
00000000000000000000000036336001
00000001000000000000000036816751
00000000000000000000000036989001
00000001000000000000000037470251
00000000000000000000000037645251
00000001000000000000000038123752
00000000000000000000000038298001
00000001000000000000000038777251
00000000000000000000000038951001
00000001000000000000000039431001
00000000000000000000000039604001
00000001000000000000000040084501
00000000000000000000000040257001
00000001000000000000000040738001
00000000000000000000000040910251
00000001000000000000000041391501
00000000000000000000000041566751
00000001000000000000000042045001
00000000000000000000000042219751
00000001000000000000000042698501
00000000000000000000000042872751
00000001000000000000000043352001
00000000000000000000000043525751
00000001000000000000000044006001
00000000000000000000000044178751
00000001000000000000000044659251
00000000000000000000000044831751
00000001000000000000000045312751
00000000000000000000000045484751
00000001000000000000000045966251
00000000000000000000000046141252
00000001000000000000000046619751
00000000000000000000000046794001
00000001000000000000000047273251
00000000000000000000000047447001
00000001000000000000000047927251
00000000000000000000000048100001
00000001000000000000000048580501
00000000000000000000000048752751
00000001000000000000000049234001
00000000000000000000000049409251
00000001000000000000000049887501
00000000000000000000000050062001
00000001000000000000000050541001
00000000000000000000000050715001
00000001000000000000000051194501
00000000000000000000000051368001
00000001000000000000000051848501
00000000000000000000000052021251
00000001000000000000000052501751
00000000000000000000000052674251
00000001000000000000000053155251
00000000000000000000000053327501
00000001000000000000000053808751
00000000000000000000000053984001
00000001000000000000000054462251
00000000000000000000000054636751
00000001000000000000000055115751
00000000000000000000000055290001
00000001000000000000000055769251
00000000000000000000000055942751
00000001000000000000000056423251
00000000000000000000000056595751
00000001000000000000000057059751
00000000000000000000000057234501
00000001000000000000000057713252
00000000000000000000000057887501
00000001000000000000000058366751
00000000000000000000000058540501
00000001000000000000000059020751
00000000000000000000000059193501
00000001000000000000000059674001
00000000000000000000000059846501
00000001000000000000000060327501
00000000000000000000000060502751
00000001000000000000000060981001
00000000000000000000000061155501
00000001000000000000000061634501
00000000000000000000000061808501
00000001000000000000000062288251
00000000000000000000000062461251
00000001000000000000000062941752
00000000000000000000000063114251
00000001000000000000000063595251
00000000000000000000000063767251
00000001000000000000000064248752
00000000000000000000000064423501
00000001000000000000000064902251
00000000000000000000000065076501
00000001000000000000000065555751
00000000000000000000000065729501
00000001000000000000000066209501
00000000000000000000000066382501
00000001000000000000000066863001
00000000000000000000000067035501
00000001000000000000000067516501
00000000000000000000000067688501
00000001000000000000000068170001
00000000000000000000000068344751
00000001000000000000000068823501
00000000000000000000000068997751
00000001000000000000000069477001
00000000000000000000000069650751
00000001000000000000000070131001
00000000000000000000000070303751
00000001000000000000000070784251
00000000000000000000000070956501
00000001000000000000000071437751
00000000000000000000000071612751
00000001000000000000000072091001
00000000000000000000000072266001
00000001000000000000000072744751
00000000000000000000000072918751
00000001000000000000000073398252
00000000000000000000000073572001
00000001000000000000000074052001
00000000000000000000000074225001
00000001000000000000000074705501
00000000000000000000000074878251
00000001000000000000000075359001
00000000000000000000000075531251
00000001000000000000000076012501
00000000000000000000000076187751
00000001000000000000000076666001
00000000000000000000000076841001
00000001000000000000000077319501
00000000000000000000000077494001
00000001000000000000000077973001
00000000000000000000000078147001
00000001000000000000000078626501
00000000000000000000000078800001
00000001000000000000000079280751
00000000000000000000000079453001
00000001000000000000000079934251
00000000000000000000000080106001
00000001000000000000000080587751
00000000000000000000000080759001
00000001000000000000000081241252
00000000000000000000000081412001
00000001000000000000000081894751
00000000000000000000000082065251
00000001000000000000000082548252
00000000000000000000000082721751
00000001000000000000000083202001
00000000000000000000000083374501
00000001000000000000000083855251
00000000000000000000000084027501
00000001000000000000000084508751
00000000000000000000000084680501
00000001000000000000000085162251
00000000000000000000000085333501
00000001000000000000000085815501
00000000000000000000000085990001
00000001000000000000000086469501
00000000000000000000000086639751
00000001000000000000000087125501
00000000000000000000000087292751
00000001000000000000000087779001
00000000000000000000000087945751
00000001000000000000000088432751
00000000000000000000000088599001
00000001000000000000000089086751
00000000000000000000000089252001
00000001000000000000000089740001
00000000000000000000000089905251
