# Supplementary material for: Presentation and response timing accuracy in Adobe Flash and HTML5/JavaScript Web experiments
Source: Behav Res Methods. 2014 Jun 6;47(2):309–27. doi: 10.3758/s13428-014-0471-1 (PMC4427652; doi:10.3758/s13428-014-0471-1)
Supplement: Supplementary file 1 — (ZIP 1.07 MB) [file 13428_2014_471_MOESM1_ESM.zip › Supplementary/Logs/ba-dsc-150ms-ie-js-3.rtl]

[PC Software Vesion]
20121128
[ARM Firmware Version]
20120901
[Capture Date]
03 Sep 2013
[Capture Time]
11:58:03
[Capture Duration (Secs)]
90
[Changes]
277
[Samples]
360000
[Soak Rate]
0.0769444444444444
[Audio In 1 Threshold]
0
[Audio In 2 Threshold]
0
[Audio Out 1 Threshold]
0
[Audio Out 2 Threshold]
0
[Opto 1 Threshold]
115
[Opto 2 Threshold]
0
[Opto 3 Threshold]
0
[Opto 4 Threshold]
0
[Opto 1 Refreshes Blocked]
True
[Opto 2 Refreshes Blocked]
True
[Opto 3 Refreshes Blocked]
True
[Opto 4 Refreshes Blocked]
True
[Keypad4Description]
Button 4 of the BBTK Response Pad triggered when pressed.
[Keypad3Description]
Button 3 of the BBTK Response Pad triggered when pressed.
[Keypad2Description]
Button 2 of the BBTK Response Pad triggered when pressed.
[Keypad1Description]
Button 1 of the BBTK Response Pad triggered when pressed.
[Opto4Description]
Opto-detector 4 triggered by an active screen region.
[Opto3Description]
Opto-detector 3 triggered by an active screen region.
[Opto2Description]
Opto-detector 2 triggered by an active screen region.
[Opto1Description]
Opto-detector 1 triggered by an active screen region.
[TTLIn2Description]
TTL input 2 triggered by a digital signal.
[TTLIn1Description]
TTL input 1 triggered by a digital signal.
[AudIn2Description]
Audio input 2 triggered by a BBTK Mic.
[AudIn1Description]
Audio input 1 triggered by a BBTK Mic.
[ASC4Description]
Active Switch Closure output 4 generates a key down.
[ASC3Description]
Active Switch Closure output 3 generates a key down.
[ASC2Description]
Active Switch Closure output 2 generates a key down.
[ASC1Description]
Active Switch Closure output 1 generates a key down.
[TTLOut2Description]
TTL output 2 generates a digital signal.
[TTLOut1Description]
TTL output 1 generates a digital signal.
[AudOut2Description]
Audio output 2 generates a tone on the BBTK sounder.
[AudOut1Description]
Audio output 1 generates a tone on the BBTK sounder.
[Notes]

[Data]
00000000000000000000000000000000
00000001000000000000000000143750
00000000000000000000000000327501
00000001000000000000000000814501
00000000000000000000000000981001
00000001000000000000000001468001
00000000000000000000000001634501
00000001000000000000000002121501
00000000000000000000000002288001
00000001000000000000000002775001
00000000000000000000000002941501
00000001000000000000000003428501
00000000000000000000000003595001
00000001000000000000000004082750
00000000000000000000000004248250
00000001000000000000000004735250
00000000000000000000000004901750
00000001000000000000000005389501
00000000000000000000000005572750
00000001000000000000000006042750
00000000000000000000000006208501
00000001000000000000000006696250
00000000000000000000000006861750
00000001000000000000000007349750
00000000000000000000000007515001
00000001000000000000000008003001
00000000000000000000000008170250
00000001000000000000000008656501
00000000000000000000000008823750
00000001000000000000000009310001
00000000000000000000000009477250
00000001000000000000000009963501
00000000000000000000000010130750
00000001000000000000000010617001
00000000000000000000000010801001
00000001000000000000000011287250
00000000000000000000000011454750
00000001000000000000000011941001
00000000000000000000000012108250
00000001000000000000000012594501
00000000000000000000000012761501
00000001000000000000000013248001
00000000000000000000000013414750
00000001000000000000000013901501
00000000000000000000000014068001
00000001000000000000000014555501
00000000000000000000000014721250
00000001000000000000000015192001
00000000000000000000000015374501
00000001000000000000000015845501
00000000000000000000000016012750
00000001000000000000000016499001
00000000000000000000000016666250
00000001000000000000000017152501
00000000000000000000000017319750
00000001000000000000000017806001
00000000000000000000000017972750
00000001000000000000000018459501
00000000000000000000000018625750
00000001000000000000000019113501
00000000000000000000000019278750
00000001000000000000000019767001
00000000000000000000000019934001
00000001000000000000000020420250
00000000000000000000000020587501
00000001000000000000000021073750
00000000000000000000000021256001
00000001000000000000000021727250
00000000000000000000000021911250
00000001000000000000000022397750
00000000000000000000000022564750
00000001000000000000000023051250
00000000000000000000000023218501
00000001000000000000000023704750
00000000000000000000000023871750
00000001000000000000000024341750
00000000000000000000000024507001
00000001000000000000000024995501
00000000000000000000000025162001
00000001000000000000000025649001
00000000000000000000000025815750
00000001000000000000000026302250
00000000000000000000000026469250
00000001000000000000000026956001
00000000000000000000000027122750
00000001000000000000000027609501
00000000000000000000000027793001
00000001000000000000000028263501
00000000000000000000000028429001
00000001000000000000000028917001
00000000000000000000000029082001
00000001000000000000000029570501
00000000000000000000000029735250
00000001000000000000000030224001
00000000000000000000000030390250
00000001000000000000000030877750
00000000000000000000000031059001
00000001000000000000000031548001
00000000000000000000000031714001
00000001000000000000000032201501
00000000000000000000000032367501
00000001000000000000000032855001
00000000000000000000000033021250
00000001000000000000000033508501
00000000000000000000000033674750
00000001000000000000000034162501
00000000000000000000000034327750
00000001000000000000000034816001
00000000000000000000000034981001
00000001000000000000000035469250
00000000000000000000000035634001
00000001000000000000000036122750
00000000000000000000000036287250
00000001000000000000000036776250
00000000000000000000000036942250
00000001000000000000000037429750
00000000000000000000000037596001
00000001000000000000000038083250
00000000000000000000000038249501
00000001000000000000000038737250
00000000000000000000000038902501
00000001000000000000000039390750
00000000000000000000000039555250
00000001000000000000000040044001
00000000000000000000000040208501
00000001000000000000000040680501
00000000000000000000000040847001
00000001000000000000000041335001
00000000000000000000000041500250
00000001000000000000000041988250
00000000000000000000000042153501
00000001000000000000000042658001
00000000000000000000000042824250
00000001000000000000000043312250
00000000000000000000000043477501
00000001000000000000000043965501
00000000000000000000000044130501
00000001000000000000000044619001
00000000000000000000000044783750
00000001000000000000000045272250
00000000000000000000000045436750
00000001000000000000000045925750
00000000000000000000000046092001
00000001000000000000000046579250
00000000000000000000000046728250
00000001000000000000000047216250
00000000000000000000000047381250
00000001000000000000000047869750
00000000000000000000000048034501
00000001000000000000000048523250
00000000000000000000000048689501
00000001000000000000000049176750
00000000000000000000000049343001
00000001000000000000000049830250
00000000000000000000000049996501
00000001000000000000000050483750
00000000000000000000000050650001
00000001000000000000000051138001
00000000000000000000000051303250
00000001000000000000000051791250
00000000000000000000000051956250
00000001000000000000000052444750
00000000000000000000000052609250
00000001000000000000000053098001
00000000000000000000000053262501
00000001000000000000000053751501
00000000000000000000000053917750
00000001000000000000000054405001
00000000000000000000000054571250
00000001000000000000000055058750
00000000000000000000000055224750
00000001000000000000000055713001
00000000000000000000000055878001
00000001000000000000000056366001
00000000000000000000000056531001
00000001000000000000000057019250
00000000000000000000000057184001
00000001000000000000000057672501
00000000000000000000000057839250
00000001000000000000000058326001
00000000000000000000000058492750
00000001000000000000000058979501
00000000000000000000000059146250
00000001000000000000000059633001
00000000000000000000000059799250
00000001000000000000000060287001
00000000000000000000000060452250
00000001000000000000000060940250
00000000000000000000000061105501
00000001000000000000000061593750
00000000000000000000000061760501
00000001000000000000000062247250
00000000000000000000000062414001
00000001000000000000000062900750
00000000000000000000000063067501
00000001000000000000000063554501
00000000000000000000000063720750
00000001000000000000000064208501
00000000000000000000000064373750
00000001000000000000000064862001
00000000000000000000000065027001
00000001000000000000000065515501
00000000000000000000000065680250
00000001000000000000000066169001
00000000000000000000000066333501
00000001000000000000000066822501
00000000000000000000000066988501
00000001000000000000000067475750
00000000000000000000000067642250
00000001000000000000000068129250
00000000000000000000000068295750
00000001000000000000000068782750
00000000000000000000000068949250
00000001000000000000000069436250
00000000000000000000000069602750
00000001000000000000000070090001
00000000000000000000000070256250
00000001000000000000000070743501
00000000000000000000000070909750
00000001000000000000000071397501
00000000000000000000000071545250
00000001000000000000000072034001
00000000000000000000000072216250
00000001000000000000000072704250
00000000000000000000000072854001
00000001000000000000000073340750
00000000000000000000000073507501
00000001000000000000000073994250
00000000000000000000000074161001
00000001000000000000000074647750
00000000000000000000000074814501
00000001000000000000000075301250
00000000000000000000000075468001
00000001000000000000000075954750
00000000000000000000000076121750
00000001000000000000000076608250
00000000000000000000000076775001
00000001000000000000000077262501
00000000000000000000000077428001
00000001000000000000000077915750
00000000000000000000000078081250
00000001000000000000000078569250
00000000000000000000000078734250
00000001000000000000000079222750
00000000000000000000000079389250
00000001000000000000000079876250
00000000000000000000000080042750
00000001000000000000000080529750
00000000000000000000000080696250
00000001000000000000000081183501
00000000000000000000000081349750
00000001000000000000000081837001
00000000000000000000000082003250
00000001000000000000000082491001
00000000000000000000000082656501
00000001000000000000000083144501
00000000000000000000000083309750
00000001000000000000000083798001
00000000000000000000000083963001
00000001000000000000000084451250
00000000000000000000000084616001
00000001000000000000000085104750
00000000000000000000000085271001
00000001000000000000000085758250
00000000000000000000000085924501
00000001000000000000000086411750
00000000000000000000000086578250
00000001000000000000000087065001
00000000000000000000000087231750
00000001000000000000000087717001
00000000000000000000000087885001
00000001000000000000000088370501
00000000000000000000000088540250
00000001000000000000000089024250
00000000000000000000000089194001
00000001000000000000000089677501
00000000000000000000000089847501
