# Supplementary material for: Presentation and response timing accuracy in Adobe Flash and HTML5/JavaScript Web experiments
Source: Behav Res Methods. 2014 Jun 6;47(2):309–27. doi: 10.3758/s13428-014-0471-1 (PMC4427652; doi:10.3758/s13428-014-0471-1)
Supplement: Supplementary file 1 — (ZIP 1.07 MB) [file 13428_2014_471_MOESM1_ESM.zip › Supplementary/Logs/ba-dscar-300ms-cr-fl-1.rtl]

[PC Software Vesion]
20121128
[ARM Firmware Version]
20120901
[Capture Date]
03 Sep 2013
[Capture Time]
11:21:23
[Capture Duration (Secs)]
100
[Changes]
401
[Samples]
400001
[Soak Rate]
0.100249749375627
[Audio In 1 Threshold]
0
[Audio In 2 Threshold]
0
[Audio Out 1 Threshold]
0
[Audio Out 2 Threshold]
0
[Opto 1 Threshold]
103
[Opto 2 Threshold]
0
[Opto 3 Threshold]
0
[Opto 4 Threshold]
0
[Opto 1 Refreshes Blocked]
True
[Opto 2 Refreshes Blocked]
True
[Opto 3 Refreshes Blocked]
True
[Opto 4 Refreshes Blocked]
True
[Keypad4Description]
Button 4 of the BBTK Response Pad triggered when pressed.
[Keypad3Description]
Button 3 of the BBTK Response Pad triggered when pressed.
[Keypad2Description]
Button 2 of the BBTK Response Pad triggered when pressed.
[Keypad1Description]
Button 1 of the BBTK Response Pad triggered when pressed.
[Opto4Description]
Opto-detector 4 triggered by an active screen region.
[Opto3Description]
Opto-detector 3 triggered by an active screen region.
[Opto2Description]
Opto-detector 2 triggered by an active screen region.
[Opto1Description]
Opto-detector 1 triggered by an active screen region.
[TTLIn2Description]
TTL input 2 triggered by a digital signal.
[TTLIn1Description]
TTL input 1 triggered by a digital signal.
[AudIn2Description]
Audio input 2 triggered by a BBTK Mic.
[AudIn1Description]
Audio input 1 triggered by a BBTK Mic.
[ASC4Description]
Active Switch Closure output 4 generates a key down.
[ASC3Description]
Active Switch Closure output 3 generates a key down.
[ASC2Description]
Active Switch Closure output 2 generates a key down.
[ASC1Description]
Active Switch Closure output 1 generates a key down.
[TTLOut2Description]
TTL output 2 generates a digital signal.
[TTLOut1Description]
TTL output 1 generates a digital signal.
[AudOut2Description]
Audio output 2 generates a tone on the BBTK sounder.
[AudOut1Description]
Audio output 1 generates a tone on the BBTK sounder.
[Notes]

[Data]
00000000000000000000000000000000
00000001000000000000000001894997
00000001000000010000000002195040
00000000000000010000000002294497
00000000000000000000000002294997
00000001000000000000000002765997
00000001000000010000000003066040
00000001000000000000000003165997
00000000000000000000000003166497
00000001000000000000000003653497
00000001000000010000000003953540
00000000000000010000000004038246
00000000000000000000000004053497
00000001000000000000000004524246
00000001000000010000000004824289
00000000000000010000000004909997
00000000000000000000000004924246
00000001000000000000000005395746
00000001000000010000000005695789
00000000000000010000000005779997
00000000000000000000000005795746
00000001000000000000000006268246
00000001000000010000000006568289
00000001000000000000000006668246
00000000000000000000000006668746
00000001000000000000000007156246
00000001000000010000000007456289
00000001000000000000000007556246
00000000000000000000000007557246
00000001000000000000000008043497
00000001000000010000000008343540
00000000000000010000000008427746
00000000000000000000000008443497
00000001000000000000000008898497
00000001000000010000000009198540
00000000000000010000000009283497
00000000000000000000000009298497
00000001000000000000000009769746
00000001000000010000000010069789
00000000000000010000000010154746
00000000000000000000000010169746
00000001000000000000000010640997
00000001000000010000000010941040
00000001000000000000000011040997
00000000000000000000000011042997
00000001000000000000000011529497
00000001000000010000000011829540
00000000000000010000000011912497
00000000000000000000000011929497
00000001000000000000000012400997
00000001000000010000000012701040
00000001000000000000000012800997
00000000000000000000000012801497
00000001000000000000000013288246
00000001000000010000000013588289
00000000000000010000000013672246
00000000000000000000000013688246
00000001000000000000000014160246
00000001000000010000000014460289
00000001000000000000000014560246
00000000000000000000000014560746
00000001000000000000000015031746
00000001000000010000000015331789
00000000000000010000000015416497
00000000000000000000000015431746
00000001000000000000000015919746
00000001000000010000000016219789
00000001000000000000000016319746
00000000000000000000000016321497
00000001000000000000000016806997
00000001000000010000000017107040
00000001000000000000000017206997
00000000000000000000000017210997
00000001000000000000000017678246
00000001000000010000000017978289
00000000000000010000000018063746
00000000000000000000000018078246
00000001000000000000000018549497
00000001000000010000000018849540
00000000000000010000000018936497
00000000000000000000000018949497
00000001000000000000000019421246
00000001000000010000000019721289
00000000000000010000000019807746
00000000000000000000000019821246
00000001000000000000000020292497
00000001000000010000000020592540
00000001000000000000000020692497
00000000000000000000000020695746
00000001000000000000000021163746
00000001000000010000000021463789
00000001000000000000000021563746
00000000000000000000000021566997
00000001000000000000000022068997
00000001000000010000000022369040
00000000000000010000000022455497
00000000000000000000000022468997
00000001000000000000000022940497
00000001000000010000000023240540
00000000000000010000000023326746
00000000000000000000000023340497
00000001000000000000000023811746
00000001000000010000000024111789
00000000000000010000000024197997
00000000000000000000000024211746
00000001000000000000000024682997
00000001000000010000000024983040
00000000000000010000000025068246
00000000000000000000000025082997
00000001000000000000000025554246
00000001000000010000000025854289
00000001000000000000000025954246
00000000000000000000000025956246
00000001000000000000000026442497
00000001000000010000000026742540
00000000000000010000000026827746
00000000000000000000000026842497
00000001000000000000000027313997
00000001000000010000000027614040
00000000000000010000000027698746
00000000000000000000000027713997
00000001000000000000000028201997
00000001000000010000000028502040
00000000000000010000000028587997
00000000000000000000000028601997
00000001000000000000000029073497
00000001000000010000000029373540
00000001000000000000000029473497
00000000000000000000000029476746
00000001000000000000000029961746
00000001000000010000000030261789
00000000000000010000000030347997
00000000000000000000000030361746
00000001000000000000000030832997
00000001000000010000000031133040
00000000000000010000000031218246
00000000000000000000000031232997
00000001000000000000000031704246
00000001000000010000000032004289
00000000000000010000000032090997
00000000000000000000000032104246
00000001000000000000000032575746
00000001000000010000000032875789
00000001000000000000000032975746
00000000000000000000000032979246
00000001000000000000000033447246
00000001000000010000000033747289
00000000000000010000000033832746
00000000000000000000000033847246
00000001000000000000000034318497
00000001000000010000000034618540
00000001000000000000000034718497
00000000000000000000000034721746
00000001000000000000000035206746
00000001000000010000000035506789
00000001000000000000000035606746
00000000000000000000000035610246
00000001000000000000000036077997
00000001000000010000000036378040
00000000000000010000000036464246
00000000000000000000000036477997
00000001000000000000000036932746
00000001000000010000000037232789
00000000000000010000000037317746
00000000000000000000000037332746
00000001000000000000000037803997
00000001000000010000000038104040
00000001000000000000000038203997
00000000000000000000000038206746
00000001000000000000000038692246
00000001000000010000000038992289
00000001000000000000000039092246
00000000000000000000000039094497
00000001000000000000000039563997
00000001000000010000000039864040
00000001000000000000000039963997
00000000000000000000000039964997
00000001000000000000000040451746
00000001000000010000000040751789
00000000000000010000000040838497
00000000000000000000000040851746
00000001000000000000000041323246
00000001000000010000000041623289
00000000000000010000000041709246
00000000000000000000000041723246
00000001000000000000000042194497
00000001000000010000000042494540
00000001000000000000000042594497
00000000000000000000000042597246
00000001000000000000000043066246
00000001000000010000000043366289
00000000000000010000000043452497
00000000000000000000000043466246
00000001000000000000000043937497
00000001000000010000000044237540
00000001000000000000000044337497
00000000000000000000000044340746
00000001000000000000000044825497
00000001000000010000000045125540
00000000000000010000000045211497
00000000000000000000000045225497
00000001000000000000000045696997
00000001000000010000000045997040
00000000000000010000000046082246
00000000000000000000000046096997
00000001000000000000000046568246
00000001000000010000000046868289
00000000000000010000000046953497
00000000000000000000000046968246
00000001000000000000000047439997
00000001000000010000000047740040
00000001000000000000000047839997
00000000000000000000000047842497
00000001000000000000000048328746
00000001000000010000000048628789
00000001000000000000000048728746
00000000000000000000000048730246
00000001000000000000000049199997
00000001000000010000000049500040
00000000000000010000000049584246
00000000000000000000000049599997
00000001000000000000000050071746
00000001000000010000000050371789
00000000000000010000000050454746
00000000000000000000000050471746
00000001000000000000000050943246
00000001000000010000000051243289
00000001000000000000000051343246
00000000000000000000000051343497
00000001000000000000000051814497
00000001000000010000000052114540
00000000000000010000000052198997
00000000000000000000000052214497
00000001000000000000000052686497
00000001000000010000000052986540
00000000000000010000000053085746
00000000000000000000000053086497
00000001000000000000000053581497
00000001000000010000000053881540
00000001000000000000000053981497
00000000000000000000000053988746
00000001000000000000000054482746
00000001000000010000000054782789
00000000000000010000000054877746
00000000000000000000000054882746
00000001000000000000000055352746
00000001000000010000000055652789
00000000000000010000000055734246
00000000000000000000000055752746
00000001000000000000000056221246
00000001000000010000000056521289
00000000000000010000000056605746
00000000000000000000000056621246
00000001000000000000000057092746
00000001000000010000000057392789
00000001000000000000000057492746
00000000000000000000000057494497
00000001000000000000000057964246
00000001000000010000000058264289
00000000000000010000000058348497
00000000000000000000000058364246
00000001000000000000000058836497
00000001000000010000000059136540
00000000000000010000000059219997
00000000000000000000000059236497
00000001000000000000000059707746
00000001000000010000000060007789
00000000000000010000000060090997
00000000000000000000000060107746
00000001000000000000000060579246
00000001000000010000000060879289
00000001000000000000000060979246
00000000000000000000000060979997
00000001000000000000000061450497
00000001000000010000000061750540
00000000000000010000000061834246
00000000000000000000000061850497
00000001000000000000000062321246
00000001000000010000000062621289
00000001000000000000000062721246
00000000000000000000000062722746
00000001000000000000000063209497
00000001000000010000000063509540
00000000000000010000000063594246
00000000000000000000000063609497
00000001000000000000000064080746
00000001000000010000000064380789
00000000000000010000000064465497
00000000000000000000000064480746
00000001000000000000000064952246
00000001000000010000000065252289
00000000000000010000000065336997
00000000000000000000000065352246
00000001000000000000000065823497
00000001000000010000000066123540
00000001000000000000000066223497
00000000000000000000000066223746
00000001000000000000000066711746
00000001000000010000000067011789
00000001000000000000000067111746
00000000000000000000000067112746
00000001000000000000000067582997
00000001000000010000000067883040
00000001000000000000000067982997
00000000000000000000000067983746
00000001000000000000000068471246
00000001000000010000000068771289
00000000000000010000000068854497
00000000000000000000000068871246
00000001000000000000000069342497
00000001000000010000000069642540
00000001000000000000000069742497
00000000000000000000000069742997
00000001000000000000000070231246
00000001000000010000000070531289
00000001000000000000000070631246
00000000000000000000000070631997
00000001000000000000000071102997
00000001000000010000000071403040
00000001000000000000000071502997
00000000000000000000000071503246
00000001000000000000000071990746
00000001000000010000000072290789
00000001000000000000000072390746
00000000000000000000000072391746
00000001000000000000000072878997
00000001000000010000000073179040
00000001000000000000000073278997
00000000000000000000000073279246
00000001000000000000000073750497
00000001000000010000000074050540
00000000000000010000000074133746
00000000000000000000000074150497
00000001000000000000000074621997
00000001000000010000000074922040
00000001000000000000000075021997
00000000000000000000000075022746
00000001000000000000000075509497
00000001000000010000000075809540
00000001000000000000000075909497
00000000000000000000000075910997
00000001000000000000000076397497
00000001000000010000000076697540
00000000000000010000000076782497
00000000000000000000000076797497
00000001000000000000000077251997
00000001000000010000000077552040
00000000000000010000000077636997
00000000000000000000000077651997
00000001000000000000000078123497
00000001000000010000000078423540
00000000000000010000000078508246
00000000000000000000000078523497
00000001000000000000000078994746
00000001000000010000000079294789
00000001000000000000000079394746
00000000000000000000000079396746
00000001000000000000000079865997
00000001000000010000000080166040
00000000000000010000000080251246
00000000000000000000000080265997
00000001000000000000000080737497
00000001000000010000000081037540
00000001000000000000000081137497
00000000000000000000000081138746
00000001000000000000000081625497
00000001000000010000000081925540
00000000000000010000000082010997
00000000000000000000000082025497
00000001000000000000000082496746
00000001000000010000000082796789
00000000000000010000000082881746
00000000000000000000000082896746
00000001000000000000000083368497
00000001000000010000000083668540
00000000000000010000000083753746
00000000000000000000000083768497
00000001000000000000000084239746
00000001000000010000000084539789
00000001000000000000000084639746
00000000000000000000000084641997
00000001000000000000000085110997
00000001000000010000000085411040
00000001000000000000000085510997
00000000000000000000000085513246
00000001000000000000000085982497
00000001000000010000000086282540
00000001000000000000000086382497
00000000000000000000000086383497
00000001000000000000000086853746
00000001000000010000000087153789
00000000000000010000000087238997
00000000000000000000000087253746
00000001000000000000000087725246
00000001000000010000000088025289
00000000000000010000000088110746
00000000000000000000000088125246
00000001000000000000000088596746
00000001000000010000000088896789
00000001000000000000000088996746
00000000000000000000000088998746
