# Supplementary material for: Presentation and response timing accuracy in Adobe Flash and HTML5/JavaScript Web experiments
Source: Behav Res Methods. 2014 Jun 6;47(2):309–27. doi: 10.3758/s13428-014-0471-1 (PMC4427652; doi:10.3758/s13428-014-0471-1)
Supplement: Supplementary file 1 — (ZIP 1.07 MB) [file 13428_2014_471_MOESM1_ESM.zip › Supplementary/Logs/ba-dscar-300ms-cr-fl-2.rtl]

[PC Software Vesion]
20121128
[ARM Firmware Version]
20120901
[Capture Date]
03 Sep 2013
[Capture Time]
11:27:31
[Capture Duration (Secs)]
100
[Changes]
404
[Samples]
400001
[Soak Rate]
0.100999747500631
[Audio In 1 Threshold]
0
[Audio In 2 Threshold]
0
[Audio Out 1 Threshold]
0
[Audio Out 2 Threshold]
0
[Opto 1 Threshold]
103
[Opto 2 Threshold]
0
[Opto 3 Threshold]
0
[Opto 4 Threshold]
0
[Opto 1 Refreshes Blocked]
True
[Opto 2 Refreshes Blocked]
True
[Opto 3 Refreshes Blocked]
True
[Opto 4 Refreshes Blocked]
True
[Keypad4Description]
Button 4 of the BBTK Response Pad triggered when pressed.
[Keypad3Description]
Button 3 of the BBTK Response Pad triggered when pressed.
[Keypad2Description]
Button 2 of the BBTK Response Pad triggered when pressed.
[Keypad1Description]
Button 1 of the BBTK Response Pad triggered when pressed.
[Opto4Description]
Opto-detector 4 triggered by an active screen region.
[Opto3Description]
Opto-detector 3 triggered by an active screen region.
[Opto2Description]
Opto-detector 2 triggered by an active screen region.
[Opto1Description]
Opto-detector 1 triggered by an active screen region.
[TTLIn2Description]
TTL input 2 triggered by a digital signal.
[TTLIn1Description]
TTL input 1 triggered by a digital signal.
[AudIn2Description]
Audio input 2 triggered by a BBTK Mic.
[AudIn1Description]
Audio input 1 triggered by a BBTK Mic.
[ASC4Description]
Active Switch Closure output 4 generates a key down.
[ASC3Description]
Active Switch Closure output 3 generates a key down.
[ASC2Description]
Active Switch Closure output 2 generates a key down.
[ASC1Description]
Active Switch Closure output 1 generates a key down.
[TTLOut2Description]
TTL output 2 generates a digital signal.
[TTLOut1Description]
TTL output 1 generates a digital signal.
[AudOut2Description]
Audio output 2 generates a tone on the BBTK sounder.
[AudOut1Description]
Audio output 1 generates a tone on the BBTK sounder.
[Notes]

[Data]
00000000000000000000000000000000
00000001000000000000000000931997
00000001000000010000000001232040
00000000000000010000000001325997
00000000000000000000000001331997
00000001000000000000000001819749
00000001000000010000000002119792
00000000000000010000000002212997
00000000000000000000000002219749
00000001000000000000000002689997
00000001000000010000000002990040
00000000000000010000000003067749
00000000000000000000000003089997
00000001000000000000000003561749
00000001000000010000000003861792
00000000000000010000000003956997
00000000000000000000000003961749
00000001000000000000000004450997
00000001000000010000000004751040
00000001000000000000000004850997
00000000000000000000000004861749
00000001000000000000000005353497
00000001000000010000000005653540
00000000000000010000000005735249
00000000000000000000000005753497
00000001000000000000000006220749
00000001000000010000000006520792
00000000000000010000000006607749
00000000000000000000000006620749
00000001000000000000000007090749
00000001000000010000000007390792
00000001000000000000000007490749
00000000000000000000000007494749
00000001000000000000000007978749
00000001000000010000000008278792
00000001000000000000000008378749
00000000000000000000000008384997
00000001000000000000000008850249
00000001000000010000000009150292
00000001000000000000000009250249
00000000000000000000000009257497
00000001000000000000000009738749
00000001000000010000000010038792
00000000000000010000000010126497
00000000000000000000000010138749
00000001000000000000000010609749
00000001000000010000000010909792
00000000000000010000000010998749
00000000000000000000000011009749
00000001000000000000000011481249
00000001000000010000000011781292
00000000000000010000000011871249
00000000000000000000000011881249
00000001000000000000000012352997
00000001000000010000000012653040
00000000000000010000000012740497
00000000000000000000000012752997
00000001000000000000000013223997
00000001000000010000000013524040
00000001000000000000000013623997
00000000000000000000000013630997
00000001000000000000000014112497
00000001000000010000000014412540
00000001000000000000000014512497
00000000000000000000000014517997
00000001000000000000000014983497
00000001000000010000000015283540
00000000000000010000000015372749
00000000000000000000000015383497
00000001000000000000000015854997
00000001000000010000000016155040
00000000000000010000000016245497
00000000000000000000000016254997
00000001000000000000000016726497
00000001000000010000000017026540
00000001000000000000000017126497
00000000000000000000000017132497
00000001000000000000000017614497
00000001000000010000000017914540
00000000000000010000000018004997
00000000000000000000000018014497
00000001000000000000000018485749
00000001000000010000000018785792
00000001000000000000000018885749
00000000000000000000000018891997
00000001000000000000000019373997
00000001000000010000000019674040
00000000000000010000000019761249
00000000000000000000000019773997
00000001000000000000000020245249
00000001000000010000000020545292
00000001000000000000000020645249
00000000000000000000000020651997
00000001000000000000000021116749
00000001000000010000000021416792
00000000000000010000000021506997
00000000000000000000000021516749
00000001000000000000000021988497
00000001000000010000000022288540
00000001000000000000000022388497
00000000000000000000000022394249
00000001000000000000000022876497
00000001000000010000000023176540
00000001000000000000000023276497
00000000000000000000000023281497
00000001000000000000000023764497
00000001000000010000000024064540
00000000000000010000000024154497
00000000000000000000000024164497
00000001000000000000000024635997
00000001000000010000000024936040
00000000000000010000000025023749
00000000000000000000000025035997
00000001000000000000000025507249
00000001000000010000000025807292
00000000000000010000000025896749
00000000000000000000000025907249
00000001000000000000000026378749
00000001000000010000000026678792
00000001000000000000000026778749
00000000000000000000000026783749
00000001000000000000000027249997
00000001000000010000000027550040
00000000000000010000000027638749
00000000000000000000000027649997
00000001000000000000000028121497
00000001000000010000000028421540
00000000000000010000000028511497
00000000000000000000000028521497
00000001000000000000000028992997
00000001000000010000000029293040
00000000000000010000000029380497
00000000000000000000000029392997
00000001000000000000000029864249
00000001000000010000000030164292
00000000000000010000000030252997
00000000000000000000000030264249
00000001000000000000000030735497
00000001000000010000000031035540
00000000000000010000000031125497
00000000000000000000000031135497
00000001000000000000000031607249
00000001000000010000000031907292
00000001000000000000000032007249
00000000000000000000000032012497
00000001000000000000000032478249
00000001000000010000000032778292
00000001000000000000000032878249
00000000000000000000000032885249
00000001000000000000000033349749
00000001000000010000000033649792
00000000000000010000000033739749
00000000000000000000000033749749
00000001000000000000000034221497
00000001000000010000000034521540
00000000000000010000000034608997
00000000000000000000000034621497
00000001000000000000000035092497
00000001000000010000000035392540
00000001000000000000000035492497
00000000000000000000000035499249
00000001000000000000000035980997
00000001000000010000000036281040
00000000000000010000000036368249
00000000000000000000000036380997
00000001000000000000000036851997
00000001000000010000000037152040
00000000000000010000000037240497
00000000000000000000000037251997
00000001000000000000000037723497
00000001000000010000000038023540
00000000000000010000000038112997
00000000000000000000000038123497
00000001000000000000000038594997
00000001000000010000000038895040
00000000000000010000000038985249
00000000000000000000000038994997
00000001000000000000000039449497
00000001000000010000000039749540
00000000000000010000000039839749
00000000000000000000000039849497
00000001000000000000000040321249
00000001000000010000000040621292
00000000000000010000000040708749
00000000000000000000000040721249
00000001000000000000000041175997
00000001000000010000000041476040
00000001000000000000000041575997
00000000000000000000000041581249
00000001000000000000000042063749
00000001000000010000000042363792
00000000000000010000000042453997
00000000000000000000000042463749
00000001000000000000000042935497
00000001000000010000000043235540
00000000000000010000000043323249
00000000000000000000000043335497
00000001000000000000000043806497
00000001000000010000000044106540
00000000000000010000000044195749
00000000000000000000000044206497
00000001000000000000000044677997
00000001000000010000000044978040
00000001000000000000000045077997
00000000000000000000000045082497
00000001000000000000000045549749
00000001000000010000000045849792
00000000000000010000000045937249
00000000000000000000000045949749
00000001000000000000000046420497
00000001000000010000000046720540
00000001000000000000000046820497
00000000000000000000000046827749
00000001000000000000000047309249
00000001000000010000000047609292
00000001000000000000000047709249
00000000000000000000000047714497
00000001000000000000000048196997
00000001000000010000000048497040
00000000000000010000000048587249
00000000000000000000000048596997
00000001000000000000000049068749
00000001000000010000000049368792
00000000000000010000000049456249
00000000000000000000000049468749
00000001000000000000000049939749
00000001000000010000000050239792
00000000000000010000000050328749
00000000000000000000000050339749
00000001000000000000000050811249
00000001000000010000000051111292
00000001000000000000000051211249
00000000000000000000000051215497
00000001000000000000000051699249
00000001000000010000000051999292
00000000000000010000000052087749
00000000000000000000000052099249
00000001000000000000000052570749
00000001000000010000000052870792
00000000000000010000000052960249
00000000000000000000000052970749
00000001000000000000000053442249
00000001000000010000000053742292
00000000000000010000000053829249
00000000000000000000000053842249
00000001000000000000000054313249
00000001000000010000000054613292
00000001000000000000000054713249
00000000000000000000000054719497
00000001000000000000000055184749
00000001000000010000000055484792
00000000000000010000000055573997
00000000000000000000000055584749
00000001000000000000000056056249
00000001000000010000000056356292
00000001000000000000000056456249
00000000000000000000000056460997
00000001000000000000000056944249
00000001000000010000000057244292
00000000000000010000000057333249
00000000000000000000000057344249
00000001000000000000000057798997
00000001000000010000000058099040
00000000000000010000000058187749
00000000000000000000000058198997
00000001000000000000000058670497
00000001000000010000000058970540
00000000000000010000000059059997
00000000000000000000000059070497
00000001000000000000000059541997
00000001000000010000000059842040
00000001000000000000000059941997
00000000000000000000000059946749
00000001000000000000000060429997
00000001000000010000000060730040
00000001000000000000000060829997
00000000000000000000000060836749
00000001000000000000000061301249
00000001000000010000000061601292
00000001000000000000000061701249
00000000000000000000000061705749
00000001000000000000000062189497
00000001000000010000000062489540
00000000000000010000000062578249
00000000000000000000000062589497
00000001000000000000000063060997
00000001000000010000000063361040
00000001000000000000000063460997
00000000000000000000000063464997
00000001000000000000000063948997
00000001000000010000000064249040
00000000000000010000000064337497
00000000000000000000000064348997
00000001000000000000000064820497
00000001000000010000000065120540
00000001000000000000000065220497
00000000000000000000000065224497
00000001000000000000000065708497
00000001000000010000000066008540
00000001000000000000000066108497
00000000000000000000000066114749
00000001000000000000000066579997
00000001000000010000000066880040
00000001000000000000000066979997
00000000000000000000000066983997
00000001000000000000000067451497
00000001000000010000000067751540
00000000000000010000000067838497
00000000000000000000000067851497
00000001000000000000000068322749
00000001000000010000000068622792
00000000000000010000000068710997
00000000000000000000000068722749
00000001000000000000000069193997
00000001000000010000000069494040
00000001000000000000000069593997
00000000000000000000000069597997
00000001000000000000000070082749
00000001000000010000000070382792
00000001000000000000000070482749
00000000000000000000000070487997
00000001000000000000000070970497
00000001000000010000000071270540
00000000000000010000000071360249
00000000000000000000000071370497
00000001000000000000000071841997
00000001000000010000000072142040
00000000000000010000000072229249
00000000000000000000000072241997
00000001000000000000000072712997
00000001000000010000000073013040
00000001000000000000000073112997
00000000000000000000000073119249
00000001000000000000000073584497
00000001000000010000000073884540
00000000000000010000000073973749
00000000000000000000000073984497
00000001000000000000000074455997
00000001000000010000000074756040
00000001000000000000000074855997
00000000000000000000000074860749
00000001000000000000000075343997
00000001000000010000000075644040
00000000000000010000000075733249
00000000000000000000000075743997
00000001000000000000000076215497
00000001000000010000000076515540
00000000000000010000000076605497
00000000000000000000000076615497
00000001000000000000000077087249
00000001000000010000000077387292
00000000000000010000000077474997
00000000000000000000000077487249
00000001000000000000000077958249
00000001000000010000000078258292
00000001000000000000000078358249
00000000000000000000000078365249
00000001000000000000000078846749
00000001000000010000000079146792
00000001000000000000000079246749
00000000000000000000000079252249
00000001000000000000000079717749
00000001000000010000000080017792
00000000000000010000000080106997
00000000000000000000000080117749
00000001000000000000000080589249
00000001000000010000000080889292
00000000000000010000000080976497
00000000000000000000000080989249
00000001000000000000000081460497
00000001000000010000000081760540
00000001000000000000000081860497
00000000000000000000000081866997
00000001000000000000000082348997
00000001000000010000000082649040
00000001000000000000000082748997
00000000000000000000000082754249
00000001000000000000000083220249
00000001000000010000000083520292
00000001000000000000000083620249
00000000000000000000000083626497
00000001000000000000000084108749
00000001000000010000000084408792
00000001000000000000000084508749
00000000000000000000000084513749
00000001000000000000000084999249
00000001000000010000000085299292
00000001000000000000000085399249
00000000000000000000000085399749
00000001000000000000000085870749
00000001000000010000000086170792
00000000000000010000000086252249
00000000000000000000000086270749
00000001000000000000000086748997
00000001000000010000000087049040
00000000000000010000000087141249
00000000000000000000000087148997
00000001000000000000000087635497
00000001000000010000000087935540
00000000000000010000000088029249
00000000000000000000000088035497
00000001000000000000000096910249
00000000000000000000000097688497
00000001000000000000000098805497
