# Supplementary material for: Presentation and response timing accuracy in Adobe Flash and HTML5/JavaScript Web experiments
Source: Behav Res Methods. 2014 Jun 6;47(2):309–27. doi: 10.3758/s13428-014-0471-1 (PMC4427652; doi:10.3758/s13428-014-0471-1)
Supplement: Supplementary file 1 — (ZIP 1.07 MB) [file 13428_2014_471_MOESM1_ESM.zip › Supplementary/Logs/ba-dscar-300ms-cr-fl-3.rtl]

[PC Software Vesion]
20121128
[ARM Firmware Version]
20120901
[Capture Date]
03 Sep 2013
[Capture Time]
11:36:45
[Capture Duration (Secs)]
100
[Changes]
401
[Samples]
400001
[Soak Rate]
0.100249749375627
[Audio In 1 Threshold]
0
[Audio In 2 Threshold]
0
[Audio Out 1 Threshold]
0
[Audio Out 2 Threshold]
0
[Opto 1 Threshold]
115
[Opto 2 Threshold]
0
[Opto 3 Threshold]
0
[Opto 4 Threshold]
0
[Opto 1 Refreshes Blocked]
True
[Opto 2 Refreshes Blocked]
True
[Opto 3 Refreshes Blocked]
True
[Opto 4 Refreshes Blocked]
True
[Keypad4Description]
Button 4 of the BBTK Response Pad triggered when pressed.
[Keypad3Description]
Button 3 of the BBTK Response Pad triggered when pressed.
[Keypad2Description]
Button 2 of the BBTK Response Pad triggered when pressed.
[Keypad1Description]
Button 1 of the BBTK Response Pad triggered when pressed.
[Opto4Description]
Opto-detector 4 triggered by an active screen region.
[Opto3Description]
Opto-detector 3 triggered by an active screen region.
[Opto2Description]
Opto-detector 2 triggered by an active screen region.
[Opto1Description]
Opto-detector 1 triggered by an active screen region.
[TTLIn2Description]
TTL input 2 triggered by a digital signal.
[TTLIn1Description]
TTL input 1 triggered by a digital signal.
[AudIn2Description]
Audio input 2 triggered by a BBTK Mic.
[AudIn1Description]
Audio input 1 triggered by a BBTK Mic.
[ASC4Description]
Active Switch Closure output 4 generates a key down.
[ASC3Description]
Active Switch Closure output 3 generates a key down.
[ASC2Description]
Active Switch Closure output 2 generates a key down.
[ASC1Description]
Active Switch Closure output 1 generates a key down.
[TTLOut2Description]
TTL output 2 generates a digital signal.
[TTLOut1Description]
TTL output 1 generates a digital signal.
[AudOut2Description]
Audio output 2 generates a tone on the BBTK sounder.
[AudOut1Description]
Audio output 1 generates a tone on the BBTK sounder.
[Notes]

[Data]
00000000000000000000000000000000
00000001000000000000000001444497
00000001000000010000000001744540
00000000000000010000000001837748
00000000000000000000000001844497
00000001000000000000000002315748
00000001000000010000000002615791
00000000000000010000000002710497
00000000000000000000000002715748
00000001000000000000000003186997
00000001000000010000000003487040
00000000000000010000000003579748
00000000000000000000000003586997
00000001000000000000000004058497
00000001000000010000000004358540
00000001000000000000000004458497
00000000000000000000000004466748
00000001000000000000000004930497
00000001000000010000000005230540
00000000000000010000000005321748
00000000000000000000000005330497
00000001000000000000000005801497
00000001000000010000000006101540
00000000000000010000000006190997
00000000000000000000000006201497
00000001000000000000000006673248
00000001000000010000000006973291
00000001000000000000000007073248
00000000000000000000000007081497
00000001000000000000000007560497
00000001000000010000000007860540
00000000000000010000000007954248
00000000000000000000000007960497
00000001000000000000000008432497
00000001000000010000000008732540
00000000000000010000000008823248
00000000000000000000000008832497
00000001000000000000000009303997
00000001000000010000000009604040
00000000000000010000000009695997
00000000000000000000000009703997
00000001000000000000000010175497
00000001000000010000000010475540
00000001000000000000000010575497
00000000000000000000000010582997
00000001000000000000000011046997
00000001000000010000000011347040
00000000000000010000000011437748
00000000000000000000000011446997
00000001000000000000000011918497
00000001000000010000000012218540
00000001000000000000000012318497
00000000000000000000000012324748
00000001000000000000000012789997
00000001000000010000000013090040
00000000000000010000000013179748
00000000000000000000000013189997
00000001000000000000000013661497
00000001000000010000000013961540
00000000000000010000000014048997
00000000000000000000000014061497
00000001000000000000000014532748
00000001000000010000000014832791
00000000000000010000000014921248
00000000000000000000000014932748
00000001000000000000000015404497
00000001000000010000000015704540
00000001000000000000000015804497
00000000000000000000000015808248
00000001000000000000000016292497
00000001000000010000000016592540
00000001000000000000000016692497
00000000000000000000000016698748
00000001000000000000000017180997
00000001000000010000000017481040
00000000000000010000000017567997
00000000000000000000000017580997
00000001000000000000000018052248
00000001000000010000000018352291
00000000000000010000000018440748
00000000000000000000000018452248
00000001000000000000000018923748
00000001000000010000000019223791
00000001000000000000000019323748
00000000000000000000000019327748
00000001000000000000000019813497
00000001000000010000000020113540
00000001000000000000000020213497
00000000000000000000000020214748
00000001000000000000000020684497
00000001000000010000000020984540
00000001000000000000000021084497
00000000000000000000000021086997
00000001000000000000000021572997
00000001000000010000000021873040
00000000000000010000000021956748
00000000000000000000000021972997
00000001000000000000000022443997
00000001000000010000000022744040
00000000000000010000000022829248
00000000000000000000000022843997
00000001000000000000000023297748
00000001000000010000000023597791
00000000000000010000000023687248
00000000000000000000000023697748
00000001000000000000000024168997
00000001000000010000000024469040
00000000000000010000000024556248
00000000000000000000000024568997
00000001000000000000000025040248
00000001000000010000000025340291
00000001000000000000000025440248
00000000000000000000000025443248
00000001000000000000000025928748
00000001000000010000000026228791
00000001000000000000000026328748
00000000000000000000000026333497
00000001000000000000000026799748
00000001000000010000000027099791
00000000000000010000000027188248
00000000000000000000000027199748
00000001000000000000000027671248
00000001000000010000000027971291
00000000000000010000000028057497
00000000000000000000000028071248
00000001000000000000000028542748
00000001000000010000000028842791
00000001000000000000000028942748
00000000000000000000000028947748
00000001000000000000000029413997
00000001000000010000000029714040
00000000000000010000000029802248
00000000000000000000000029813997
00000001000000000000000030285497
00000001000000010000000030585540
00000001000000000000000030685497
00000000000000000000000030689248
00000001000000000000000031173997
00000001000000010000000031474040
00000000000000010000000031561748
00000000000000000000000031573997
00000001000000000000000032045248
00000001000000010000000032345291
00000001000000000000000032445248
00000000000000000000000032448997
00000001000000000000000032916748
00000001000000010000000033216791
00000000000000010000000033303748
00000000000000000000000033316748
00000001000000000000000033771248
00000001000000010000000034071291
00000001000000000000000034171248
00000000000000000000000034175997
00000001000000000000000034659248
00000001000000010000000034959291
00000001000000000000000035059248
00000000000000000000000035063497
00000001000000000000000035547497
00000001000000010000000035847540
00000000000000010000000035935248
00000000000000000000000035947497
00000001000000000000000036418997
00000001000000010000000036719040
00000000000000010000000036805248
00000000000000000000000036818997
00000001000000000000000037290497
00000001000000010000000037590540
00000000000000010000000037677997
00000000000000000000000037690497
00000001000000000000000038161748
00000001000000010000000038461791
00000001000000000000000038561748
00000000000000000000000038565248
00000001000000000000000039033248
00000001000000010000000039333291
00000001000000000000000039433248
00000000000000000000000039437748
00000001000000000000000039904248
00000001000000010000000040204291
00000001000000000000000040304248
00000000000000000000000040306997
00000001000000000000000040792748
00000001000000010000000041092791
00000000000000010000000041179497
00000000000000000000000041192748
00000001000000000000000041664497
00000001000000010000000041964540
00000000000000010000000042051748
00000000000000000000000042064497
00000001000000000000000042535497
00000001000000010000000042835540
00000000000000010000000042922997
00000000000000000000000042935497
00000001000000000000000043406748
00000001000000010000000043706791
00000001000000000000000043806748
00000000000000000000000043810748
00000001000000000000000044294997
00000001000000010000000044595040
00000001000000000000000044694997
00000000000000000000000044697748
00000001000000000000000045166497
00000001000000010000000045466540
00000000000000010000000045552248
00000000000000000000000045566497
00000001000000000000000046037997
00000001000000010000000046338040
00000000000000010000000046424748
00000000000000000000000046437997
00000001000000000000000046909748
00000001000000010000000047209791
00000001000000000000000047309748
00000000000000000000000047311748
00000001000000000000000047797497
00000001000000010000000048097540
00000000000000010000000048184248
00000000000000000000000048197497
00000001000000000000000048669248
00000001000000010000000048969291
00000001000000000000000049069248
00000000000000000000000049071248
00000001000000000000000049556997
00000001000000010000000049857040
00000001000000000000000049956997
00000000000000000000000049961248
00000001000000000000000050444997
00000001000000010000000050745040
00000001000000000000000050844997
00000000000000000000000050848248
00000001000000000000000051316497
00000001000000010000000051616540
00000000000000010000000051702997
00000000000000000000000051716497
00000001000000000000000052187997
00000001000000010000000052488040
00000000000000010000000052575248
00000000000000000000000052587997
00000001000000000000000053059248
00000001000000010000000053359291
00000001000000000000000053459248
00000000000000000000000053461997
00000001000000000000000053947497
00000001000000010000000054247540
00000000000000010000000054334248
00000000000000000000000054347497
00000001000000000000000054819248
00000001000000010000000055119291
00000000000000010000000055206248
00000000000000000000000055219248
00000001000000000000000055690248
00000001000000010000000055990291
00000000000000010000000056075497
00000000000000000000000056090248
00000001000000000000000056561497
00000001000000010000000056861540
00000001000000000000000056961497
00000000000000000000000056965497
00000001000000000000000057432997
00000001000000010000000057733040
00000000000000010000000057819997
00000000000000000000000057832997
00000001000000000000000058304748
00000001000000010000000058604791
00000001000000000000000058704748
00000000000000000000000058706748
00000001000000000000000059192497
00000001000000010000000059492540
00000000000000010000000059579248
00000000000000000000000059592497
00000001000000000000000060064248
00000001000000010000000060364291
00000000000000010000000060451248
00000000000000000000000060464248
00000001000000000000000060951997
00000001000000010000000061252040
00000000000000010000000061338748
00000000000000000000000061351997
00000001000000000000000061823748
00000001000000010000000062123791
00000001000000000000000062223748
00000000000000000000000062225748
00000001000000000000000062711497
00000001000000010000000063011540
00000001000000000000000063111497
00000000000000000000000063115748
00000001000000000000000063583248
00000001000000010000000063883291
00000000000000010000000063970248
00000000000000000000000063983248
00000001000000000000000064454248
00000001000000010000000064754291
00000000000000010000000064841748
00000000000000000000000064854248
00000001000000000000000065325748
00000001000000010000000065625791
00000001000000000000000065725748
00000000000000000000000065729497
00000001000000000000000066214497
00000001000000010000000066514540
00000000000000010000000066601248
00000000000000000000000066614497
00000001000000000000000067102248
00000001000000010000000067402291
00000001000000000000000067502248
00000000000000000000000067505997
00000001000000000000000067990248
00000001000000010000000068290291
00000000000000010000000068375497
00000000000000000000000068390248
00000001000000000000000068861748
00000001000000010000000069161791
00000001000000000000000069261748
00000000000000000000000069265748
00000001000000000000000069733248
00000001000000010000000070033291
00000000000000010000000070120248
00000000000000000000000070133248
00000001000000000000000070604248
00000001000000010000000070904291
00000001000000000000000071004248
00000000000000000000000071007248
00000001000000000000000071492748
00000001000000010000000071792791
00000001000000000000000071892748
00000000000000000000000071896497
00000001000000000000000072380748
00000001000000010000000072680791
00000000000000010000000072766248
00000000000000000000000072780748
00000001000000000000000073268997
00000001000000010000000073569040
00000000000000010000000073655997
00000000000000000000000073668997
00000001000000000000000074140248
00000001000000010000000074440291
00000000000000010000000074527497
00000000000000000000000074540248
00000001000000000000000075011497
00000001000000010000000075311540
00000001000000000000000075411497
00000000000000000000000075414997
00000001000000000000000075882997
00000001000000010000000076183040
00000000000000010000000076269497
00000000000000000000000076282997
00000001000000000000000076754748
00000001000000010000000077054791
00000001000000000000000077154748
00000000000000000000000077158497
00000001000000000000000077642497
00000001000000010000000077942540
00000000000000010000000078028497
00000000000000000000000078042497
00000001000000000000000078513997
00000001000000010000000078814040
00000000000000010000000078901248
00000000000000000000000078913997
00000001000000000000000079401997
00000001000000010000000079702040
00000000000000010000000079787997
00000000000000000000000079801997
00000001000000000000000080273497
00000001000000010000000080573540
00000001000000000000000080673497
00000000000000000000000080677497
00000001000000000000000081161497
00000001000000010000000081461540
00000001000000000000000081561497
00000000000000000000000081565248
00000001000000000000000082016248
00000001000000010000000082316291
00000000000000010000000082402248
00000000000000000000000082416248
00000001000000000000000082887748
00000001000000010000000083187791
00000000000000010000000083274748
00000000000000000000000083287748
00000001000000000000000083758997
00000001000000010000000084059040
00000001000000000000000084158997
00000000000000000000000084161748
00000001000000000000000084647248
00000001000000010000000084947291
00000000000000010000000085034248
00000000000000000000000085047248
00000001000000000000000085518497
00000001000000010000000085818540
00000001000000000000000085918497
00000000000000000000000085920997
00000001000000000000000086406748
00000001000000010000000086706791
00000000000000010000000086793497
00000000000000000000000086806748
00000001000000000000000087278497
00000001000000010000000087578540
00000001000000000000000087678497
00000000000000000000000087680497
00000001000000000000000088149497
00000001000000010000000088449540
00000001000000000000000088549497
00000000000000000000000088552748
