# Supplementary material for: Presentation and response timing accuracy in Adobe Flash and HTML5/JavaScript Web experiments
Source: Behav Res Methods. 2014 Jun 6;47(2):309–27. doi: 10.3758/s13428-014-0471-1 (PMC4427652; doi:10.3758/s13428-014-0471-1)
Supplement: Supplementary file 1 — (ZIP 1.07 MB) [file 13428_2014_471_MOESM1_ESM.zip › Supplementary/Logs/ba-dscar-300ms-cr-js-1.rtl]

[PC Software Vesion]
20121128
[ARM Firmware Version]
20120901
[Capture Date]
03 Sep 2013
[Capture Time]
11:24:49
[Capture Duration (Secs)]
100
[Changes]
401
[Samples]
400001
[Soak Rate]
0.100249749375627
[Audio In 1 Threshold]
0
[Audio In 2 Threshold]
0
[Audio Out 1 Threshold]
0
[Audio Out 2 Threshold]
0
[Opto 1 Threshold]
103
[Opto 2 Threshold]
0
[Opto 3 Threshold]
0
[Opto 4 Threshold]
0
[Opto 1 Refreshes Blocked]
True
[Opto 2 Refreshes Blocked]
True
[Opto 3 Refreshes Blocked]
True
[Opto 4 Refreshes Blocked]
True
[Keypad4Description]
Button 4 of the BBTK Response Pad triggered when pressed.
[Keypad3Description]
Button 3 of the BBTK Response Pad triggered when pressed.
[Keypad2Description]
Button 2 of the BBTK Response Pad triggered when pressed.
[Keypad1Description]
Button 1 of the BBTK Response Pad triggered when pressed.
[Opto4Description]
Opto-detector 4 triggered by an active screen region.
[Opto3Description]
Opto-detector 3 triggered by an active screen region.
[Opto2Description]
Opto-detector 2 triggered by an active screen region.
[Opto1Description]
Opto-detector 1 triggered by an active screen region.
[TTLIn2Description]
TTL input 2 triggered by a digital signal.
[TTLIn1Description]
TTL input 1 triggered by a digital signal.
[AudIn2Description]
Audio input 2 triggered by a BBTK Mic.
[AudIn1Description]
Audio input 1 triggered by a BBTK Mic.
[ASC4Description]
Active Switch Closure output 4 generates a key down.
[ASC3Description]
Active Switch Closure output 3 generates a key down.
[ASC2Description]
Active Switch Closure output 2 generates a key down.
[ASC1Description]
Active Switch Closure output 1 generates a key down.
[TTLOut2Description]
TTL output 2 generates a digital signal.
[TTLOut1Description]
TTL output 1 generates a digital signal.
[AudOut2Description]
Audio output 2 generates a tone on the BBTK sounder.
[AudOut1Description]
Audio output 1 generates a tone on the BBTK sounder.
[Notes]

[Data]
00000000000000000000000000000000
00000001000000000000000001073248
00000001000000010000000001373291
00000000000000010000000001455248
00000000000000000000000001473248
00000001000000000000000001943497
00000001000000010000000002243540
00000000000000010000000002325748
00000000000000000000000002343497
00000001000000000000000002814497
00000001000000010000000003114540
00000000000000010000000003198748
00000000000000000000000003214497
00000001000000000000000003684497
00000001000000010000000003984540
00000000000000010000000004070997
00000000000000000000000004084497
00000001000000000000000004555748
00000001000000010000000004855791
00000000000000010000000004941248
00000000000000000000000004955748
00000001000000000000000005427497
00000001000000010000000005727540
00000000000000010000000005813248
00000000000000000000000005827497
00000001000000000000000006300997
00000001000000010000000006601040
00000000000000010000000006683497
00000000000000000000000006700997
00000001000000000000000007175497
00000001000000010000000007475540
00000000000000010000000007553248
00000000000000000000000007575497
00000001000000000000000008047248
00000001000000010000000008347291
00000000000000010000000008426248
00000000000000000000000008447248
00000001000000000000000008913248
00000001000000010000000009213291
00000000000000010000000009298748
00000000000000000000000009313248
00000001000000000000000009784997
00000001000000010000000010085040
00000000000000010000000010168748
00000000000000000000000010184997
00000001000000000000000010655748
00000001000000010000000010955791
00000000000000010000000011041248
00000000000000000000000011055748
00000001000000000000000011531248
00000001000000010000000011831291
00000000000000010000000011924748
00000000000000000000000011931248
00000001000000000000000012688497
00000001000000010000000012988540
00000000000000010000000013066248
00000000000000000000000013088497
00000001000000000000000013552997
00000001000000010000000013853040
00000000000000010000000013942997
00000000000000000000000013952997
00000001000000000000000014424497
00000001000000010000000014724540
00000000000000010000000014815997
00000000000000000000000014824497
00000001000000000000000015295497
00000001000000010000000015595540
00000000000000010000000015685497
00000000000000000000000015695497
00000001000000000000000016167248
00000001000000010000000016467291
00000000000000010000000016540497
00000000000000000000000016567248
00000001000000000000000017021497
00000001000000010000000017321540
00000000000000010000000017413497
00000000000000000000000017421497
00000001000000000000000017892997
00000001000000010000000018193040
00000000000000010000000018282997
00000000000000000000000018292997
00000001000000000000000018764497
00000001000000010000000019064540
00000000000000010000000019155997
00000000000000000000000019164497
00000001000000000000000019635748
00000001000000010000000019935791
00000000000000010000000020025748
00000000000000000000000020035748
00000001000000000000000020507248
00000001000000010000000020807291
00000000000000010000000020898748
00000000000000000000000020907248
00000001000000000000000021378497
00000001000000010000000021678540
00000000000000010000000021767997
00000000000000000000000021778497
00000001000000000000000022249997
00000001000000010000000022550040
00000000000000010000000022640748
00000000000000000000000022649997
00000001000000000000000023121248
00000001000000010000000023421291
00000000000000010000000023510248
00000000000000000000000023521248
00000001000000000000000023992997
00000001000000010000000024293040
00000000000000010000000024365248
00000000000000000000000024392997
00000001000000000000000024847497
00000001000000010000000025147540
00000000000000010000000025238248
00000000000000000000000025247497
00000001000000000000000025718997
00000001000000010000000026019040
00000000000000010000000026107997
00000000000000000000000026118997
00000001000000000000000026573497
00000001000000010000000026873540
00000000000000010000000026962748
00000000000000000000000026973497
00000001000000000000000027444997
00000001000000010000000027745040
00000000000000010000000027835497
00000000000000000000000027844997
00000001000000000000000028316248
00000001000000010000000028616291
00000000000000010000000028704748
00000000000000000000000028716248
00000001000000000000000029187748
00000001000000010000000029487791
00000000000000010000000029577497
00000000000000000000000029587748
00000001000000000000000030059248
00000001000000010000000030359291
00000000000000010000000030450248
00000000000000000000000030459248
00000001000000000000000030930497
00000001000000010000000031230540
00000000000000010000000031319748
00000000000000000000000031330497
00000001000000000000000031801997
00000001000000010000000032102040
00000000000000010000000032174497
00000000000000000000000032201997
00000001000000000000000032656497
00000001000000010000000032956540
00000000000000010000000033046997
00000000000000000000000033056497
00000001000000000000000033527748
00000001000000010000000033827791
00000000000000010000000033901997
00000000000000000000000033927748
00000001000000000000000034382497
00000001000000010000000034682540
00000000000000010000000034771497
00000000000000000000000034782497
00000001000000000000000035253997
00000001000000010000000035554040
00000000000000010000000035644248
00000000000000000000000035653997
00000001000000000000000036125748
00000001000000010000000036425791
00000000000000010000000036513497
00000000000000000000000036525748
00000001000000000000000036996748
00000001000000010000000037296791
00000000000000010000000037386248
00000000000000000000000037396748
00000001000000000000000037868248
00000001000000010000000038168291
00000000000000010000000038259248
00000000000000000000000038268248
00000001000000000000000038739497
00000001000000010000000039039540
00000000000000010000000039127748
00000000000000000000000039139497
00000001000000000000000039613997
00000001000000010000000039914040
00000000000000010000000039997497
00000000000000000000000040013997
00000001000000000000000040485997
00000001000000010000000040786040
00000000000000010000000040867497
00000000000000000000000040885997
00000001000000000000000041360248
00000001000000010000000041660291
00000000000000010000000041738997
00000000000000000000000041760248
00000001000000000000000042238248
00000001000000010000000042538291
00000000000000010000000042626997
00000000000000000000000042638248
00000001000000000000000043122248
00000001000000010000000043422291
00000000000000010000000043498497
00000000000000000000000043522248
00000001000000000000000043993748
00000001000000010000000044293791
00000000000000010000000044369497
00000000000000000000000044393748
00000001000000000000000044859248
00000001000000010000000045159291
00000000000000010000000045242248
00000000000000000000000045259248
00000001000000000000000045747748
00000001000000010000000046047791
00000000000000010000000046131497
00000000000000000000000046147748
00000001000000000000000046615748
00000001000000010000000046915791
00000000000000010000000046987748
00000000000000000000000047015748
00000001000000000000000047470748
00000001000000010000000047770791
00000000000000010000000047860497
00000000000000000000000047870748
00000001000000000000000048342248
00000001000000010000000048642291
00000000000000010000000048729748
00000000000000000000000048742248
00000001000000000000000049213248
00000001000000010000000049513291
00000000000000010000000049602497
00000000000000000000000049613248
00000001000000000000000050084748
00000001000000010000000050384791
00000000000000010000000050471997
00000000000000000000000050484748
00000001000000000000000050955997
00000001000000010000000051256040
00000000000000010000000051344748
00000000000000000000000051355997
00000001000000000000000051827497
00000001000000010000000052127540
00000000000000010000000052217748
00000000000000000000000052227497
00000001000000000000000052698748
00000001000000010000000052998791
00000000000000010000000053069248
00000000000000000000000053098748
00000001000000000000000053553248
00000001000000010000000053853291
00000000000000010000000053942248
00000000000000000000000053953248
00000001000000000000000054424748
00000001000000010000000054724791
00000000000000010000000054797248
00000000000000000000000054824748
00000001000000000000000055279497
00000001000000010000000055579540
00000000000000010000000055666997
00000000000000000000000055679497
00000001000000000000000056150748
00000001000000010000000056450791
00000000000000010000000056539748
00000000000000000000000056550748
00000001000000000000000057005497
00000001000000010000000057305540
00000000000000010000000057394748
00000000000000000000000057405497
00000001000000000000000057876997
00000001000000010000000058177040
00000000000000010000000058264248
00000000000000000000000058276997
00000001000000000000000058748248
00000001000000010000000059048291
00000000000000010000000059136748
00000000000000000000000059148248
00000001000000000000000059619497
00000001000000010000000059919540
00000000000000010000000060009748
00000000000000000000000060019497
00000001000000000000000060491248
00000001000000010000000060791291
00000000000000010000000060879248
00000000000000000000000060891248
00000001000000000000000061362248
00000001000000010000000061662291
00000000000000010000000061751997
00000000000000000000000061762248
00000001000000000000000062233997
00000001000000010000000062534040
00000000000000010000000062606997
00000000000000000000000062633997
00000001000000000000000063088497
00000001000000010000000063388540
00000000000000010000000063476248
00000000000000000000000063488497
00000001000000000000000063959748
00000001000000010000000064259791
00000000000000010000000064348997
00000000000000000000000064359748
00000001000000000000000064814497
00000001000000010000000065114540
00000000000000010000000065203997
00000000000000000000000065214497
00000001000000000000000065685997
00000001000000010000000065986040
00000000000000010000000066073497
00000000000000000000000066085997
00000001000000000000000066557248
00000001000000010000000066857291
00000000000000010000000066945997
00000000000000000000000066957248
00000001000000000000000067428748
00000001000000010000000067728791
00000000000000010000000067818748
00000000000000000000000067828748
00000001000000000000000068300248
00000001000000010000000068600291
00000000000000010000000068687997
00000000000000000000000068700248
00000001000000000000000069171248
00000001000000010000000069471291
00000000000000010000000069560997
00000000000000000000000069571248
00000001000000000000000070042997
00000001000000010000000070343040
00000000000000010000000070430497
00000000000000000000000070442997
00000001000000000000000070914248
00000001000000010000000071214291
00000000000000010000000071303497
00000000000000000000000071314248
00000001000000000000000071786997
00000001000000010000000072087040
00000000000000010000000072172748
00000000000000000000000072186997
00000001000000000000000072659497
00000001000000010000000072959540
00000000000000010000000073041997
00000000000000000000000073059497
00000001000000000000000073531248
00000001000000010000000073831291
00000000000000010000000073914748
00000000000000000000000073931248
00000001000000000000000074400497
00000001000000010000000074700540
00000000000000010000000074787497
00000000000000000000000074800497
00000001000000000000000075271248
00000001000000010000000075571291
00000000000000010000000075660248
00000000000000000000000075671248
00000001000000000000000076125997
00000001000000010000000076426040
00000000000000010000000076514748
00000000000000000000000076525997
00000001000000000000000076997997
00000001000000010000000077298040
00000000000000010000000077384497
00000000000000000000000077397997
00000001000000000000000077869997
00000001000000010000000078170040
00000000000000010000000078256248
00000000000000000000000078269997
00000001000000000000000078740997
00000001000000010000000079041040
00000000000000010000000079126497
00000000000000000000000079140997
00000001000000000000000079612497
00000001000000010000000079912540
00000000000000010000000079999248
00000000000000000000000080012497
00000001000000000000000080484248
00000001000000010000000080784291
00000000000000010000000080870748
00000000000000000000000080884248
00000001000000000000000081355248
00000001000000010000000081655291
00000000000000010000000081723248
00000000000000000000000081755248
00000001000000000000000082210248
00000001000000010000000082510291
00000000000000010000000082595748
00000000000000000000000082610248
00000001000000000000000083082748
00000001000000010000000083382791
00000000000000010000000083466997
00000000000000000000000083482748
00000001000000000000000083936748
00000001000000010000000084236791
00000000000000010000000084322248
00000000000000000000000084336748
00000001000000000000000084807248
00000001000000010000000085107291
00000000000000010000000085192497
00000000000000000000000085207248
00000001000000000000000085678497
00000001000000010000000085978540
00000000000000010000000086065248
00000000000000000000000086078497
00000001000000000000000086550497
00000001000000010000000086850540
00000000000000010000000086936497
00000000000000000000000086950497
00000001000000000000000087421748
00000001000000010000000087721791
00000001000000000000000087821748
00000000000000000000000087824748
