# Supplementary material for: Presentation and response timing accuracy in Adobe Flash and HTML5/JavaScript Web experiments
Source: Behav Res Methods. 2014 Jun 6;47(2):309–27. doi: 10.3758/s13428-014-0471-1 (PMC4427652; doi:10.3758/s13428-014-0471-1)
Supplement: Supplementary file 1 — (ZIP 1.07 MB) [file 13428_2014_471_MOESM1_ESM.zip › Supplementary/Logs/ba-dscar-300ms-cr-js-2.rtl]

[PC Software Vesion]
20121128
[ARM Firmware Version]
20120901
[Capture Date]
03 Sep 2013
[Capture Time]
11:30:12
[Capture Duration (Secs)]
100
[Changes]
401
[Samples]
400001
[Soak Rate]
0.100249749375627
[Audio In 1 Threshold]
0
[Audio In 2 Threshold]
0
[Audio Out 1 Threshold]
0
[Audio Out 2 Threshold]
0
[Opto 1 Threshold]
103
[Opto 2 Threshold]
0
[Opto 3 Threshold]
0
[Opto 4 Threshold]
0
[Opto 1 Refreshes Blocked]
True
[Opto 2 Refreshes Blocked]
True
[Opto 3 Refreshes Blocked]
True
[Opto 4 Refreshes Blocked]
True
[Keypad4Description]
Button 4 of the BBTK Response Pad triggered when pressed.
[Keypad3Description]
Button 3 of the BBTK Response Pad triggered when pressed.
[Keypad2Description]
Button 2 of the BBTK Response Pad triggered when pressed.
[Keypad1Description]
Button 1 of the BBTK Response Pad triggered when pressed.
[Opto4Description]
Opto-detector 4 triggered by an active screen region.
[Opto3Description]
Opto-detector 3 triggered by an active screen region.
[Opto2Description]
Opto-detector 2 triggered by an active screen region.
[Opto1Description]
Opto-detector 1 triggered by an active screen region.
[TTLIn2Description]
TTL input 2 triggered by a digital signal.
[TTLIn1Description]
TTL input 1 triggered by a digital signal.
[AudIn2Description]
Audio input 2 triggered by a BBTK Mic.
[AudIn1Description]
Audio input 1 triggered by a BBTK Mic.
[ASC4Description]
Active Switch Closure output 4 generates a key down.
[ASC3Description]
Active Switch Closure output 3 generates a key down.
[ASC2Description]
Active Switch Closure output 2 generates a key down.
[ASC1Description]
Active Switch Closure output 1 generates a key down.
[TTLOut2Description]
TTL output 2 generates a digital signal.
[TTLOut1Description]
TTL output 1 generates a digital signal.
[AudOut2Description]
Audio output 2 generates a tone on the BBTK sounder.
[AudOut1Description]
Audio output 1 generates a tone on the BBTK sounder.
[Notes]

[Data]
00000000000000000000000000000000
00000001000000000000000001341997
00000001000000010000000001642040
00000000000000010000000001734997
00000000000000000000000001741997
00000001000000000000000002231997
00000001000000010000000002532040
00000000000000010000000002603997
00000000000000000000000002631997
00000001000000000000000003159497
00000001000000010000000003459540
00000000000000010000000003544248
00000000000000000000000003559497
00000001000000000000000004034497
00000001000000010000000004334540
00000000000000010000000004416497
00000000000000000000000004434497
00000001000000000000000004903497
00000001000000010000000005203540
00000000000000010000000005291248
00000000000000000000000005303497
00000001000000000000000005773997
00000001000000010000000006074040
00000000000000010000000006146748
00000000000000000000000006173997
00000001000000000000000006628497
00000001000000010000000006928540
00000000000000010000000007018748
00000000000000000000000007028497
00000001000000000000000007500248
00000001000000010000000007800291
00000000000000010000000007887497
00000000000000000000000007900248
00000001000000000000000008354748
00000001000000010000000008654791
00000000000000010000000008741997
00000000000000000000000008754748
00000001000000000000000009225748
00000001000000010000000009525791
00000000000000010000000009613997
00000000000000000000000009625748
00000001000000000000000010097248
00000001000000010000000010397291
00000000000000010000000010486248
00000000000000000000000010497248
00000001000000000000000010968748
00000001000000010000000011268791
00000000000000010000000011358497
00000000000000000000000011368748
00000001000000000000000011840248
00000001000000010000000012140291
00000000000000010000000012227497
00000000000000000000000012240248
00000001000000000000000012711248
00000001000000010000000013011291
00000000000000010000000013099497
00000000000000000000000013111248
00000001000000000000000013582748
00000001000000010000000013882791
00000000000000010000000013953997
00000000000000000000000013982748
00000001000000000000000014437497
00000001000000010000000014737540
00000000000000010000000014826248
00000000000000000000000014837497
00000001000000000000000015308748
00000001000000010000000015608791
00000000000000010000000015680497
00000000000000000000000015708748
00000001000000000000000016163497
00000001000000010000000016463540
00000000000000010000000016552748
00000000000000000000000016563497
00000001000000000000000017034748
00000001000000010000000017334791
00000000000000010000000017424748
00000000000000000000000017434748
00000001000000000000000017906248
00000001000000010000000018206291
00000000000000010000000018293497
00000000000000000000000018306248
00000001000000000000000018777997
00000001000000010000000019078040
00000000000000010000000019165497
00000000000000000000000019177997
00000001000000000000000019648997
00000001000000010000000019949040
00000000000000010000000020037748
00000000000000000000000020048997
00000001000000000000000020520497
00000001000000010000000020820540
00000000000000010000000020909748
00000000000000000000000020920497
00000001000000000000000021391748
00000001000000010000000021691791
00000000000000010000000021781997
00000000000000000000000021791748
00000001000000000000000022263497
00000001000000010000000022563540
00000000000000010000000022650748
00000000000000000000000022663497
00000001000000000000000023134497
00000001000000010000000023434540
00000000000000010000000023522497
00000000000000000000000023534497
00000001000000000000000024005997
00000001000000010000000024306040
00000000000000010000000024394497
00000000000000000000000024405997
00000001000000000000000024877248
00000001000000010000000025177291
00000000000000010000000025248748
00000000000000000000000025277248
00000001000000000000000025731997
00000001000000010000000026032040
00000000000000010000000026120748
00000000000000000000000026131997
00000001000000000000000026603248
00000001000000010000000026903291
00000000000000010000000026992748
00000000000000000000000027003248
00000001000000000000000027474748
00000001000000010000000027774791
00000000000000010000000027864997
00000000000000000000000027874748
00000001000000000000000028346248
00000001000000010000000028646291
00000000000000010000000028733748
00000000000000000000000028746248
00000001000000000000000029217497
00000001000000010000000029517540
00000000000000010000000029605497
00000000000000000000000029617497
00000001000000000000000030088997
00000001000000010000000030389040
00000000000000010000000030477497
00000000000000000000000030488997
00000001000000000000000030960248
00000001000000010000000031260291
00000000000000010000000031349497
00000000000000000000000031360248
00000001000000000000000031831748
00000001000000010000000032131791
00000000000000010000000032221248
00000000000000000000000032231748
00000001000000000000000032703248
00000001000000010000000033003291
00000000000000010000000033093248
00000000000000000000000033103248
00000001000000000000000033574497
00000001000000010000000033874540
00000000000000010000000033961748
00000000000000000000000033974497
00000001000000000000000034446248
00000001000000010000000034746291
00000000000000010000000034819248
00000000000000000000000034846248
00000001000000000000000035300748
00000001000000010000000035600791
00000000000000010000000035687997
00000000000000000000000035700748
00000001000000000000000036172248
00000001000000010000000036472291
00000000000000010000000036559997
00000000000000000000000036572248
00000001000000000000000037026748
00000001000000010000000037326791
00000000000000010000000037414248
00000000000000000000000037426748
00000001000000000000000037897748
00000001000000010000000038197791
00000000000000010000000038286248
00000000000000000000000038297748
00000001000000000000000038769248
00000001000000010000000039069291
00000000000000010000000039158248
00000000000000000000000039169248
00000001000000000000000039640748
00000001000000010000000039940791
00000000000000010000000040030248
00000000000000000000000040040748
00000001000000000000000040512248
00000001000000010000000040812291
00000000000000010000000040884248
00000000000000000000000040912248
00000001000000000000000041366748
00000001000000010000000041666791
00000000000000010000000041756248
00000000000000000000000041766748
00000001000000000000000042238248
00000001000000010000000042538291
00000000000000010000000042610497
00000000000000000000000042638248
00000001000000000000000043092748
00000001000000010000000043392791
00000000000000010000000043482748
00000000000000000000000043492748
00000001000000000000000043964248
00000001000000010000000044264291
00000000000000010000000044351497
00000000000000000000000044364248
00000001000000000000000044818748
00000001000000010000000045118791
00000000000000010000000045208997
00000000000000000000000045218748
00000001000000000000000045690497
00000001000000010000000045990540
00000000000000010000000046077748
00000000000000000000000046090497
00000001000000000000000046561497
00000001000000010000000046861540
00000000000000010000000046950248
00000000000000000000000046961497
00000001000000000000000047432997
00000001000000010000000047733040
00000000000000010000000047822748
00000000000000000000000047832997
00000001000000000000000048304497
00000001000000010000000048604540
00000000000000010000000048691497
00000000000000000000000048704497
00000001000000000000000049175997
00000001000000010000000049476040
00000000000000010000000049563997
00000000000000000000000049575997
00000001000000000000000050046997
00000001000000010000000050347040
00000000000000010000000050436497
00000000000000000000000050446997
00000001000000000000000050918497
00000001000000010000000051218540
00000000000000010000000051308748
00000000000000000000000051318497
00000001000000000000000051789997
00000001000000010000000052090040
00000000000000010000000052160248
00000000000000000000000052189997
00000001000000000000000052644997
00000001000000010000000052945040
00000000000000010000000053032497
00000000000000000000000053044997
00000001000000000000000053515748
00000001000000010000000053815791
00000000000000010000000053904997
00000000000000000000000053915748
00000001000000000000000054370497
00000001000000010000000054670540
00000000000000010000000054759248
00000000000000000000000054770497
00000001000000000000000055241997
00000001000000010000000055542040
00000000000000010000000055631748
00000000000000000000000055641997
00000001000000000000000056113497
00000001000000010000000056413540
00000000000000010000000056500497
00000000000000000000000056513497
00000001000000000000000056984997
00000001000000010000000057285040
00000000000000010000000057372748
00000000000000000000000057384997
00000001000000000000000057855997
00000001000000010000000058156040
00000000000000010000000058245248
00000000000000000000000058255997
00000001000000000000000058727497
00000001000000010000000059027540
00000000000000010000000059117497
00000000000000000000000059127497
00000001000000000000000059598997
00000001000000010000000059899040
00000000000000010000000059986497
00000000000000000000000059998997
00000001000000000000000060470248
00000001000000010000000060770291
00000000000000010000000060858997
00000000000000000000000060870248
00000001000000000000000061341748
00000001000000010000000061641791
00000000000000010000000061713497
00000000000000000000000061741748
00000001000000000000000062196248
00000001000000010000000062496291
00000000000000010000000062585997
00000000000000000000000062596248
00000001000000000000000063067748
00000001000000010000000063367791
00000000000000010000000063457997
00000000000000000000000063467748
00000001000000000000000063939248
00000001000000010000000064239291
00000000000000010000000064326748
00000000000000000000000064339248
00000001000000000000000064810248
00000001000000010000000065110291
00000000000000010000000065199248
00000000000000000000000065210248
00000001000000000000000065681748
00000001000000010000000065981791
00000000000000010000000066071248
00000000000000000000000066081748
00000001000000000000000066553248
00000001000000010000000066853291
00000000000000010000000066943497
00000000000000000000000066953248
00000001000000000000000067424997
00000001000000010000000067725040
00000000000000010000000067812497
00000000000000000000000067824997
00000001000000000000000068295997
00000001000000010000000068596040
00000000000000010000000068684748
00000000000000000000000068695997
00000001000000000000000069167248
00000001000000010000000069467291
00000000000000010000000069538997
00000000000000000000000069567248
00000001000000000000000070021997
00000001000000010000000070322040
00000000000000010000000070411497
00000000000000000000000070421997
00000001000000000000000070893497
00000001000000010000000071193540
00000000000000010000000071265997
00000000000000000000000071293497
00000001000000000000000071747997
00000001000000010000000072048040
00000000000000010000000072138248
00000000000000000000000072147997
00000001000000000000000072619497
00000001000000010000000072919540
00000000000000010000000073006997
00000000000000000000000073019497
00000001000000000000000073490748
00000001000000010000000073790791
00000000000000010000000073878997
00000000000000000000000073890748
00000001000000000000000074361997
00000001000000010000000074662040
00000000000000010000000074750997
00000000000000000000000074761997
00000001000000000000000075233497
00000001000000010000000075533540
00000000000000010000000075622748
00000000000000000000000075633497
00000001000000000000000076104997
00000001000000010000000076405040
00000000000000010000000076494748
00000000000000000000000076504997
00000001000000000000000076976497
00000001000000010000000077276540
00000000000000010000000077366748
00000000000000000000000077376497
00000001000000000000000077847997
00000001000000010000000078148040
00000000000000010000000078235248
00000000000000000000000078247997
00000001000000000000000078719248
00000001000000010000000079019291
00000000000000010000000079092748
00000000000000000000000079119248
00000001000000000000000079573997
00000001000000010000000079874040
00000000000000010000000079961248
00000000000000000000000079973997
00000001000000000000000080445248
00000001000000010000000080745291
00000000000000010000000080818497
00000000000000000000000080845248
00000001000000000000000081299997
00000001000000010000000081600040
00000000000000010000000081687248
00000000000000000000000081699997
00000001000000000000000082171497
00000001000000010000000082471540
00000000000000010000000082558997
00000000000000000000000082571497
00000001000000000000000083042497
00000001000000010000000083342540
00000000000000010000000083430748
00000000000000000000000083442497
00000001000000000000000083913748
00000001000000010000000084213791
00000000000000010000000084302997
00000000000000000000000084313748
00000001000000000000000084785248
00000001000000010000000085085291
00000000000000010000000085174997
00000000000000000000000085185248
00000001000000000000000085656748
00000001000000010000000085956791
00000000000000010000000086046997
00000000000000000000000086056748
00000001000000000000000086528497
00000001000000010000000086828540
00000000000000010000000086901497
00000000000000000000000086928497
00000001000000000000000087382748
00000001000000010000000087682791
00000000000000010000000087770248
00000000000000000000000087782748
