# Supplementary material for: Presentation and response timing accuracy in Adobe Flash and HTML5/JavaScript Web experiments
Source: Behav Res Methods. 2014 Jun 6;47(2):309–27. doi: 10.3758/s13428-014-0471-1 (PMC4427652; doi:10.3758/s13428-014-0471-1)
Supplement: Supplementary file 1 — (ZIP 1.07 MB) [file 13428_2014_471_MOESM1_ESM.zip › Supplementary/Logs/ba-dscar-300ms-cr-js-3.rtl]

[PC Software Vesion]
20121128
[ARM Firmware Version]
20120901
[Capture Date]
03 Sep 2013
[Capture Time]
11:39:31
[Capture Duration (Secs)]
100
[Changes]
401
[Samples]
400001
[Soak Rate]
0.100249749375627
[Audio In 1 Threshold]
0
[Audio In 2 Threshold]
0
[Audio Out 1 Threshold]
0
[Audio Out 2 Threshold]
0
[Opto 1 Threshold]
115
[Opto 2 Threshold]
0
[Opto 3 Threshold]
0
[Opto 4 Threshold]
0
[Opto 1 Refreshes Blocked]
True
[Opto 2 Refreshes Blocked]
True
[Opto 3 Refreshes Blocked]
True
[Opto 4 Refreshes Blocked]
True
[Keypad4Description]
Button 4 of the BBTK Response Pad triggered when pressed.
[Keypad3Description]
Button 3 of the BBTK Response Pad triggered when pressed.
[Keypad2Description]
Button 2 of the BBTK Response Pad triggered when pressed.
[Keypad1Description]
Button 1 of the BBTK Response Pad triggered when pressed.
[Opto4Description]
Opto-detector 4 triggered by an active screen region.
[Opto3Description]
Opto-detector 3 triggered by an active screen region.
[Opto2Description]
Opto-detector 2 triggered by an active screen region.
[Opto1Description]
Opto-detector 1 triggered by an active screen region.
[TTLIn2Description]
TTL input 2 triggered by a digital signal.
[TTLIn1Description]
TTL input 1 triggered by a digital signal.
[AudIn2Description]
Audio input 2 triggered by a BBTK Mic.
[AudIn1Description]
Audio input 1 triggered by a BBTK Mic.
[ASC4Description]
Active Switch Closure output 4 generates a key down.
[ASC3Description]
Active Switch Closure output 3 generates a key down.
[ASC2Description]
Active Switch Closure output 2 generates a key down.
[ASC1Description]
Active Switch Closure output 1 generates a key down.
[TTLOut2Description]
TTL output 2 generates a digital signal.
[TTLOut1Description]
TTL output 1 generates a digital signal.
[AudOut2Description]
Audio output 2 generates a tone on the BBTK sounder.
[AudOut1Description]
Audio output 1 generates a tone on the BBTK sounder.
[Notes]

[Data]
00000000000000000000000000000000
00000001000000000000000002543997
00000001000000010000000002844040
00000000000000010000000002927497
00000000000000000000000002943997
00000001000000000000000003414746
00000001000000010000000003714789
00000000000000010000000003799746
00000000000000000000000003814746
00000001000000000000000004285997
00000001000000010000000004586040
00000000000000010000000004653997
00000000000000000000000004685997
00000001000000000000000005140497
00000001000000010000000005440540
00000000000000010000000005525997
00000000000000000000000005540497
00000001000000000000000006011997
00000001000000010000000006312040
00000000000000010000000006397246
00000000000000000000000006411997
00000001000000000000000006883497
00000001000000010000000007183540
00000000000000010000000007267246
00000000000000000000000007283497
00000001000000000000000007754746
00000001000000010000000008054789
00000000000000010000000008139746
00000000000000000000000008154746
00000001000000000000000008625997
00000001000000010000000008926040
00000000000000010000000009011746
00000000000000000000000009025997
00000001000000000000000009497497
00000001000000010000000009797540
00000000000000010000000009882997
00000000000000000000000009897497
00000001000000000000000010368497
00000001000000010000000010668540
00000000000000010000000010753497
00000000000000000000000010768497
00000001000000000000000011239997
00000001000000010000000011540040
00000000000000010000000011625997
00000000000000000000000011639997
00000001000000000000000012111497
00000001000000010000000012411540
00000000000000010000000012497246
00000000000000000000000012511497
00000001000000000000000012982497
00000001000000010000000013282540
00000000000000010000000013367997
00000000000000000000000013382497
00000001000000000000000013854246
00000001000000010000000014154289
00000000000000010000000014240246
00000000000000000000000014254246
00000001000000000000000014725746
00000001000000010000000015025789
00000000000000010000000015109746
00000000000000000000000015125746
00000001000000000000000015596746
00000001000000010000000015896789
00000000000000010000000015982246
00000000000000000000000015996746
00000001000000000000000016451497
00000001000000010000000016751540
00000000000000010000000016836997
00000000000000000000000016851497
00000001000000000000000017322997
00000001000000010000000017623040
00000000000000010000000017708997
00000000000000000000000017722997
00000001000000000000000018194746
00000001000000010000000018494789
00000000000000010000000018578746
00000000000000000000000018594746
00000001000000000000000019065497
00000001000000010000000019365540
00000000000000010000000019451246
00000000000000000000000019465497
00000001000000000000000019937246
00000001000000010000000020237289
00000000000000010000000020323246
00000000000000000000000020337246
00000001000000000000000020808246
00000001000000010000000021108289
00000000000000010000000021193246
00000000000000000000000021208246
00000001000000000000000021679746
00000001000000010000000021979789
00000000000000010000000022065746
00000000000000000000000022079746
00000001000000000000000022551497
00000001000000010000000022851540
00000000000000010000000022937246
00000000000000000000000022951497
00000001000000000000000023422497
00000001000000010000000023722540
00000000000000010000000023789997
00000000000000000000000023822497
00000001000000000000000024277246
00000001000000010000000024577289
00000000000000010000000024662746
00000000000000000000000024677246
00000001000000000000000025148746
00000001000000010000000025448789
00000000000000010000000025534746
00000000000000000000000025548746
00000001000000000000000026020497
00000001000000010000000026320540
00000000000000010000000026404497
00000000000000000000000026420497
00000001000000000000000026891246
00000001000000010000000027191289
00000000000000010000000027277246
00000000000000000000000027291246
00000001000000000000000027762997
00000001000000010000000028063040
00000000000000010000000028148746
00000000000000000000000028162997
00000001000000000000000028633997
00000001000000010000000028934040
00000000000000010000000029018997
00000000000000000000000029033997
00000001000000000000000029505497
00000001000000010000000029805540
00000000000000010000000029891746
00000000000000000000000029905497
00000001000000000000000030377246
00000001000000010000000030677289
00000000000000010000000030762997
00000000000000000000000030777246
00000001000000000000000031248246
00000001000000010000000031548289
00000000000000010000000031633497
00000000000000000000000031648246
00000001000000000000000032119746
00000001000000010000000032419789
00000000000000010000000032505746
00000000000000000000000032519746
00000001000000000000000032991246
00000001000000010000000033291289
00000000000000010000000033360497
00000000000000000000000033391246
00000001000000000000000033845997
00000001000000010000000034146040
00000000000000010000000034231746
00000000000000000000000034245997
00000001000000000000000034716997
00000001000000010000000035017040
00000000000000010000000035101997
00000000000000000000000035116997
00000001000000000000000035571497
00000001000000010000000035871540
00000000000000010000000035956497
00000000000000000000000035971497
00000001000000000000000036443246
00000001000000010000000036743289
00000000000000010000000036829246
00000000000000000000000036843246
00000001000000000000000037314746
00000001000000010000000037614789
00000000000000010000000037700746
00000000000000000000000037714746
00000001000000000000000038185746
00000001000000010000000038485789
00000000000000010000000038570746
00000000000000000000000038585746
00000001000000000000000039057246
00000001000000010000000039357289
00000000000000010000000039443246
00000000000000000000000039457246
00000001000000000000000039928746
00000001000000010000000040228789
00000000000000010000000040314746
00000000000000000000000040328746
00000001000000000000000040800497
00000001000000010000000041100540
00000000000000010000000041184497
00000000000000000000000041200497
00000001000000000000000041671497
00000001000000010000000041971540
00000000000000010000000042056746
00000000000000000000000042071497
00000001000000000000000042542746
00000001000000010000000042842789
00000000000000010000000042928997
00000000000000000000000042942746
00000001000000000000000043430746
00000001000000010000000043730789
00000000000000010000000043815746
00000000000000000000000043830746
00000001000000000000000044302246
00000001000000010000000044602289
00000000000000010000000044670246
00000000000000000000000044702246
00000001000000000000000045156997
00000001000000010000000045457040
00000000000000010000000045542497
00000000000000000000000045556997
00000001000000000000000046028497
00000001000000010000000046328540
00000000000000010000000046414497
00000000000000000000000046428497
00000001000000000000000046899997
00000001000000010000000047200040
00000000000000010000000047285997
00000000000000000000000047299997
00000001000000000000000047770997
00000001000000010000000048071040
00000000000000010000000048156497
00000000000000000000000048170997
00000001000000000000000048642497
00000001000000010000000048942540
00000000000000010000000049028746
00000000000000000000000049042497
00000001000000000000000049514246
00000001000000010000000049814289
00000000000000010000000049899997
00000000000000000000000049914246
00000001000000000000000050385246
00000001000000010000000050685289
00000000000000010000000050770246
00000000000000000000000050785246
00000001000000000000000051256746
00000001000000010000000051556789
00000000000000010000000051642497
00000000000000000000000051656746
00000001000000000000000052128246
00000001000000010000000052428289
00000000000000010000000052514246
00000000000000000000000052528246
00000001000000000000000052999997
00000001000000010000000053300040
00000000000000010000000053384246
00000000000000000000000053399997
00000001000000000000000053870746
00000001000000010000000054170789
00000000000000010000000054238997
00000000000000000000000054270746
00000001000000000000000054725497
00000001000000010000000055025540
00000000000000010000000055111497
00000000000000000000000055125497
00000001000000000000000055596997
00000001000000010000000055897040
00000000000000010000000055982997
00000000000000000000000055996997
00000001000000000000000056468746
00000001000000010000000056768789
00000000000000010000000056852746
00000000000000000000000056868746
00000001000000000000000057339497
00000001000000010000000057639540
00000000000000010000000057725246
00000000000000000000000057739497
00000001000000000000000058210997
00000001000000010000000058511040
00000000000000010000000058597246
00000000000000000000000058610997
00000001000000000000000059082746
00000001000000010000000059382789
00000000000000010000000059468746
00000000000000000000000059482746
00000001000000000000000059953746
00000001000000010000000060253789
00000000000000010000000060338746
00000000000000000000000060353746
00000001000000000000000060825246
00000001000000010000000061125289
00000000000000010000000061211246
00000000000000000000000061225246
00000001000000000000000061696746
00000001000000010000000061996789
00000000000000010000000062082746
00000000000000000000000062096746
00000001000000000000000062567997
00000001000000010000000062868040
00000000000000010000000062952746
00000000000000000000000062967997
00000001000000000000000063439497
00000001000000010000000063739540
00000000000000010000000063807497
00000000000000000000000063839497
00000001000000000000000064293997
00000001000000010000000064594040
00000000000000010000000064679997
00000000000000000000000064693997
00000001000000000000000065165497
00000001000000010000000065465540
00000000000000010000000065551746
00000000000000000000000065565497
00000001000000000000000066020246
00000001000000010000000066320289
00000000000000010000000066406246
00000000000000000000000066420246
00000001000000000000000066891246
00000001000000010000000067191289
00000000000000010000000067276497
00000000000000000000000067291246
00000001000000000000000067762746
00000001000000010000000068062789
00000000000000010000000068148997
00000000000000000000000068162746
00000001000000000000000068634246
00000001000000010000000068934289
00000000000000010000000069020497
00000000000000000000000069034246
00000001000000000000000069505497
00000001000000010000000069805540
00000000000000010000000069890497
00000000000000000000000069905497
00000001000000000000000070376997
00000001000000010000000070677040
00000000000000010000000070762746
00000000000000000000000070776997
00000001000000000000000071248497
00000001000000010000000071548540
00000000000000010000000071634497
00000000000000000000000071648497
00000001000000000000000072120246
00000001000000010000000072420289
00000000000000010000000072505997
00000000000000000000000072520246
00000001000000000000000072990997
00000001000000010000000073291040
00000000000000010000000073360497
00000000000000000000000073390997
00000001000000000000000073845746
00000001000000010000000074145789
00000000000000010000000074230746
00000000000000000000000074245746
00000001000000000000000074717246
00000001000000010000000075017289
00000000000000010000000075102997
00000000000000000000000075117246
00000001000000000000000075571746
00000001000000010000000075871789
00000000000000010000000075957746
00000000000000000000000075971746
00000001000000000000000076443246
00000001000000010000000076743289
00000000000000010000000076829497
00000000000000000000000076843246
00000001000000000000000077314997
00000001000000010000000077615040
00000000000000010000000077698997
00000000000000000000000077714997
00000001000000000000000078185997
00000001000000010000000078486040
00000000000000010000000078571246
00000000000000000000000078585997
00000001000000000000000079057497
00000001000000010000000079357540
00000000000000010000000079443746
00000000000000000000000079457497
00000001000000000000000079928997
00000001000000010000000080229040
00000000000000010000000080314997
00000000000000000000000080328997
00000001000000000000000080799997
00000001000000010000000081100040
00000000000000010000000081169746
00000000000000000000000081199997
00000001000000000000000081655246
00000001000000010000000081955289
00000000000000010000000082039246
00000000000000000000000082055246
00000001000000000000000082525997
00000001000000010000000082826040
00000000000000010000000082911746
00000000000000000000000082925997
00000001000000000000000083380746
00000001000000010000000083680789
00000000000000010000000083766246
00000000000000000000000083780746
00000001000000000000000084252246
00000001000000010000000084552289
00000000000000010000000084638497
00000000000000000000000084652246
00000001000000000000000085123746
00000001000000010000000085423789
00000000000000010000000085509746
00000000000000000000000085523746
00000001000000000000000085994746
00000001000000010000000086294789
00000000000000010000000086379997
00000000000000000000000086394746
00000001000000000000000086866246
00000001000000010000000087166289
00000000000000010000000087252497
00000000000000000000000087266246
00000001000000000000000087737997
00000001000000010000000088038040
00000000000000010000000088123997
00000000000000000000000088137997
00000001000000000000000088608997
00000001000000010000000088909040
00000000000000010000000088993997
00000000000000000000000089008997
