# Supplementary material for: Presentation and response timing accuracy in Adobe Flash and HTML5/JavaScript Web experiments
Source: Behav Res Methods. 2014 Jun 6;47(2):309–27. doi: 10.3758/s13428-014-0471-1 (PMC4427652; doi:10.3758/s13428-014-0471-1)
Supplement: Supplementary file 1 — (ZIP 1.07 MB) [file 13428_2014_471_MOESM1_ESM.zip › Supplementary/Logs/cjnew-dsc-150ms-ie-fl-1.rtl]

[PC Software Vesion]
20121128
[ARM Firmware Version]
20120901
[Capture Date]
06 Aug 2013
[Capture Time]
20:52:53
[Capture Duration (Secs)]
90
[Changes]
269
[Samples]
360000
[Soak Rate]
0.0747222222222222
[Audio In 1 Threshold]
0
[Audio In 2 Threshold]
0
[Audio Out 1 Threshold]
0
[Audio Out 2 Threshold]
0
[Opto 1 Threshold]
115
[Opto 2 Threshold]
0
[Opto 3 Threshold]
0
[Opto 4 Threshold]
0
[Opto 1 Refreshes Blocked]
True
[Opto 2 Refreshes Blocked]
True
[Opto 3 Refreshes Blocked]
True
[Opto 4 Refreshes Blocked]
True
[Keypad4Description]
Button 4 of the BBTK Response Pad triggered when pressed.
[Keypad3Description]
Button 3 of the BBTK Response Pad triggered when pressed.
[Keypad2Description]
Button 2 of the BBTK Response Pad triggered when pressed.
[Keypad1Description]
Button 1 of the BBTK Response Pad triggered when pressed.
[Opto4Description]
Opto-detector 4 triggered by an active screen region.
[Opto3Description]
Opto-detector 3 triggered by an active screen region.
[Opto2Description]
Opto-detector 2 triggered by an active screen region.
[Opto1Description]
Opto-detector 1 triggered by an active screen region.
[TTLIn2Description]
TTL input 2 triggered by a digital signal.
[TTLIn1Description]
TTL input 1 triggered by a digital signal.
[AudIn2Description]
Audio input 2 triggered by a BBTK Mic.
[AudIn1Description]
Audio input 1 triggered by a BBTK Mic.
[ASC4Description]
Active Switch Closure output 4 generates a key down.
[ASC3Description]
Active Switch Closure output 3 generates a key down.
[ASC2Description]
Active Switch Closure output 2 generates a key down.
[ASC1Description]
Active Switch Closure output 1 generates a key down.
[TTLOut2Description]
TTL output 2 generates a digital signal.
[TTLOut1Description]
TTL output 1 generates a digital signal.
[AudOut2Description]
Audio output 2 generates a tone on the BBTK sounder.
[AudOut1Description]
Audio output 1 generates a tone on the BBTK sounder.
[Notes]


[Data]
00000000000000000000000000000000
00000001000000000000000001657750
00000000000000000000000001825750
00000001000000000000000002307750
00000000000000000000000002492500
00000001000000000000000002974500
00000000000000000000000003159500
00000001000000000000000003641501
00000000000000000000000003809500
00000001000000000000000004291501
00000000000000000000000004476250
00000001000000000000000004958250
00000000000000000000000005126500
00000001000000000000000005608500
00000000000000000000000005776500
00000001000000000000000006258501
00000000000000000000000006443250
00000001000000000000000006925250
00000000000000000000000007093501
00000001000000000000000007575500
00000000000000000000000007743750
00000001000000000000000008242250
00000000000000000000000008410500
00000001000000000000000008909000
00000000000000000000000009077250
00000001000000000000000009559250
00000000000000000000000009744000
00000001000000000000000010226000
00000000000000000000000010410750
00000001000000000000000010909501
00000000000000000000000011077500
00000001000000000000000011559500
00000000000000000000000011744500
00000001000000000000000012226250
00000000000000000000000012394501
00000001000000000000000012876500
00000000000000000000000013044750
00000001000000000000000013526501
00000000000000000000000013711500
00000001000000000000000014193500
00000000000000000000000014361500
00000001000000000000000014843501
00000000000000000000000015011750
00000001000000000000000015493750
00000000000000000000000015678500
00000001000000000000000016177000
00000000000000000000000016345250
00000001000000000000000016827250
00000000000000000000000016995250
00000001000000000000000017477500
00000000000000000000000017678750
00000001000000000000000018160750
00000000000000000000000018329000
00000001000000000000000018811000
00000000000000000000000018995750
00000001000000000000000019477750
00000000000000000000000019646000
00000001000000000000000020127750
00000000000000000000000020296000
00000001000000000000000020778000
00000000000000000000000020962750
00000001000000000000000021444750
00000000000000000000000021613000
00000001000000000000000022095000
00000000000000000000000022263000
00000001000000000000000022745001
00000000000000000000000022929750
00000001000000000000000023428501
00000000000000000000000023596500
00000001000000000000000024078750
00000000000000000000000024246750
00000001000000000000000024728750
00000000000000000000000024913501
00000001000000000000000025395500
00000000000000000000000025563750
00000001000000000000000026045750
00000000000000000000000026230500
00000001000000000000000026695750
00000000000000000000000026880501
00000001000000000000000027362500
00000000000000000000000027530750
00000001000000000000000028029501
00000000000000000000000028214250
00000001000000000000000028696250
00000000000000000000000028864250
00000001000000000000000029346250
00000000000000000000000029514500
00000001000000000000000029996500
00000000000000000000000030198000
00000001000000000000000030680001
00000000000000000000000030848000
00000001000000000000000031330000
00000000000000000000000031498250
00000001000000000000000031980250
00000000000000000000000032165000
00000001000000000000000032647000
00000000000000000000000032815000
00000001000000000000000033297001
00000000000000000000000033465250
00000001000000000000000033963750
00000000000000000000000034132000
00000001000000000000000034614000
00000000000000000000000034782000
00000001000000000000000035264001
00000000000000000000000035449000
00000001000000000000000035931001
00000000000000000000000036099000
00000001000000000000000036581000
00000000000000000000000036749250
00000001000000000000000037231250
00000000000000000000000037416000
00000001000000000000000037898000
00000000000000000000000038066000
00000001000000000000000038548000
00000000000000000000000038716250
00000001000000000000000039214750
00000000000000000000000039399750
00000001000000000000000039881750
00000000000000000000000040049750
00000001000000000000000040531750
00000000000000000000000040700000
00000001000000000000000041198501
00000000000000000000000041366750
00000001000000000000000041848750
00000000000000000000000042016750
00000001000000000000000042498750
00000000000000000000000042700250
00000001000000000000000043182250
00000000000000000000000043367000
00000001000000000000000043849001
00000000000000000000000044017250
00000001000000000000000044499250
00000000000000000000000044700750
00000001000000000000000045182750
00000000000000000000000045350750
00000001000000000000000045832750
00000000000000000000000046001000
00000001000000000000000046483001
00000000000000000000000046667750
00000001000000000000000047166501
00000000000000000000000047334500
00000001000000000000000047833250
00000000000000000000000048001250
00000001000000000000000048483250
00000000000000000000000048668001
00000001000000000000000049150000
00000000000000000000000049318250
00000001000000000000000049800250
00000000000000000000000049968250
00000001000000000000000050450250
00000000000000000000000050635250
00000001000000000000000051117250
00000000000000000000000051285250
00000001000000000000000051767250
00000000000000000000000051952001
00000001000000000000000052450750
00000000000000000000000052618750
00000001000000000000000053100750
00000000000000000000000053269001
00000001000000000000000053751000
00000000000000000000000053919000
00000001000000000000000054401000
00000000000000000000000054586001
00000001000000000000000055068000
00000000000000000000000055236000
00000001000000000000000055718000
00000000000000000000000055902750
00000001000000000000000056401500
00000000000000000000000056569500
00000001000000000000000057068250
00000000000000000000000057219750
00000001000000000000000057701750
00000000000000000000000057886501
00000001000000000000000058368500
00000000000000000000000058536750
00000001000000000000000059018750
00000000000000000000000059203500
00000001000000000000000059685500
00000000000000000000000059870250
00000001000000000000000060352250
00000000000000000000000060520500
00000001000000000000000061002250
00000000000000000000000061170501
00000001000000000000000061652500
00000000000000000000000061837250
00000001000000000000000062319250
00000000000000000000000062487501
00000001000000000000000062986000
00000000000000000000000063154250
00000001000000000000000063636250
00000000000000000000000063821000
00000001000000000000000064319750
00000000000000000000000064487750
00000001000000000000000064969750
00000000000000000000000065138000
00000001000000000000000065636500
00000000000000000000000065804750
00000001000000000000000066286750
00000000000000000000000066454750
00000001000000000000000066936750
00000000000000000000000067121750
00000001000000000000000067603501
00000000000000000000000067771750
00000001000000000000000068253750
00000000000000000000000068422000
00000001000000000000000068903750
00000000000000000000000069088750
00000001000000000000000069570750
00000000000000000000000069738750
00000001000000000000000070220750
00000000000000000000000070389000
00000001000000000000000070871000
00000000000000000000000071055750
00000001000000000000000071537750
00000000000000000000000071805750
00000001000000000000000072304501
00000000000000000000000072472750
00000001000000000000000072954750
00000000000000000000000073122750
00000001000000000000000073604750
00000000000000000000000073789500
00000001000000000000000074271500
00000000000000000000000074456250
00000001000000000000000074938250
00000000000000000000000075123250
00000001000000000000000075605250
00000000000000000000000075773250
00000001000000000000000076255250
00000000000000000000000076423500
00000001000000000000000076905500
00000000000000000000000077090250
00000001000000000000000077572250
00000000000000000000000077740250
00000001000000000000000078222250
00000000000000000000000078390500
00000001000000000000000078872500
00000000000000000000000079057250
00000001000000000000000079539250
00000000000000000000000079724000
00000001000000000000000080206000
00000000000000000000000080374250
00000001000000000000000080856250
00000000000000000000000081041000
00000001000000000000000081523000
00000000000000000000000081691000
00000001000000000000000082173001
00000000000000000000000082357750
00000001000000000000000082839750
00000000000000000000000083008000
00000001000000000000000083490001
00000000000000000000000083658250
00000001000000000000000084140001
00000000000000000000000084325000
00000001000000000000000084807000
00000000000000000000000084975000
00000001000000000000000085457001
00000000000000000000000085625250
00000001000000000000000086107250
00000000000000000000000086292000
00000001000000000000000086774000
00000000000000000000000086942000
00000001000000000000000087424001
00000000000000000000000087592250
00000001000000000000000088091001
00000000000000000000000088259000
00000001000000000000000088741000
00000000000000000000000088909250
00000001000000000000000089391001
00000000000000000000000089576000
