# Supplementary material for: Presentation and response timing accuracy in Adobe Flash and HTML5/JavaScript Web experiments
Source: Behav Res Methods. 2014 Jun 6;47(2):309–27. doi: 10.3758/s13428-014-0471-1 (PMC4427652; doi:10.3758/s13428-014-0471-1)
Supplement: Supplementary file 1 — (ZIP 1.07 MB) [file 13428_2014_471_MOESM1_ESM.zip › Supplementary/Logs/cjnew-dsc-150ms-ie-fl-2.rtl]

[PC Software Vesion]
20121128
[ARM Firmware Version]
20120901
[Capture Date]
06 Aug 2013
[Capture Time]
20:59:05
[Capture Duration (Secs)]
90
[Changes]
273
[Samples]
360000
[Soak Rate]
0.0758333333333333
[Audio In 1 Threshold]
0
[Audio In 2 Threshold]
0
[Audio Out 1 Threshold]
0
[Audio Out 2 Threshold]
0
[Opto 1 Threshold]
115
[Opto 2 Threshold]
0
[Opto 3 Threshold]
0
[Opto 4 Threshold]
0
[Opto 1 Refreshes Blocked]
True
[Opto 2 Refreshes Blocked]
True
[Opto 3 Refreshes Blocked]
True
[Opto 4 Refreshes Blocked]
True
[Keypad4Description]
Button 4 of the BBTK Response Pad triggered when pressed.
[Keypad3Description]
Button 3 of the BBTK Response Pad triggered when pressed.
[Keypad2Description]
Button 2 of the BBTK Response Pad triggered when pressed.
[Keypad1Description]
Button 1 of the BBTK Response Pad triggered when pressed.
[Opto4Description]
Opto-detector 4 triggered by an active screen region.
[Opto3Description]
Opto-detector 3 triggered by an active screen region.
[Opto2Description]
Opto-detector 2 triggered by an active screen region.
[Opto1Description]
Opto-detector 1 triggered by an active screen region.
[TTLIn2Description]
TTL input 2 triggered by a digital signal.
[TTLIn1Description]
TTL input 1 triggered by a digital signal.
[AudIn2Description]
Audio input 2 triggered by a BBTK Mic.
[AudIn1Description]
Audio input 1 triggered by a BBTK Mic.
[ASC4Description]
Active Switch Closure output 4 generates a key down.
[ASC3Description]
Active Switch Closure output 3 generates a key down.
[ASC2Description]
Active Switch Closure output 2 generates a key down.
[ASC1Description]
Active Switch Closure output 1 generates a key down.
[TTLOut2Description]
TTL output 2 generates a digital signal.
[TTLOut1Description]
TTL output 1 generates a digital signal.
[AudOut2Description]
Audio output 2 generates a tone on the BBTK sounder.
[AudOut1Description]
Audio output 1 generates a tone on the BBTK sounder.
[Notes]


[Data]
00000000000000000000000000000000
00000001000000000000000000575251
00000000000000000000000000760251
00000001000000000000000001242251
00000000000000000000000001410251
00000001000000000000000001892251
00000000000000000000000002060501
00000001000000000000000002542501
00000000000000000000000002727251
00000001000000000000000003209251
00000000000000000000000003377251
00000001000000000000000003859251
00000000000000000000000004027501
00000001000000000000000004509501
00000000000000000000000004694251
00000001000000000000000005176251
00000000000000000000000005344251
00000001000000000000000005826251
00000000000000000000000006011251
00000001000000000000000006493251
00000000000000000000000006661251
00000001000000000000000007143251
00000000000000000000000007311501
00000001000000000000000007793501
00000000000000000000000007978251
00000001000000000000000008460251
00000000000000000000000008628251
00000001000000000000000009127001
00000000000000000000000009295251
00000001000000000000000009777001
00000000000000000000000009962001
00000001000000000000000010444001
00000000000000000000000010612001
00000001000000000000000011094001
00000000000000000000000011262251
00000001000000000000000011744251
00000000000000000000000011945751
00000001000000000000000012427751
00000000000000000000000012595751
00000001000000000000000013077751
00000000000000000000000013262501
00000001000000000000000013744501
00000000000000000000000013912751
00000001000000000000000014394751
00000000000000000000000014562751
00000001000000000000000015044751
00000000000000000000000015229501
00000001000000000000000015711501
00000000000000000000000015879751
00000001000000000000000016361751
00000000000000000000000016529751
00000001000000000000000017011751
00000000000000000000000017196751
00000001000000000000000017695251
00000000000000000000000017863501
00000001000000000000000018345501
00000000000000000000000018513501
00000001000000000000000019012251
00000000000000000000000019197001
00000001000000000000000019679001
00000000000000000000000019847251
00000001000000000000000020329251
00000000000000000000000020514001
00000001000000000000000020996001
00000000000000000000000021180751
00000001000000000000000021679501
00000000000000000000000021847501
00000001000000000000000022329501
00000000000000000000000022497751
00000001000000000000000022996251
00000000000000000000000023164501
00000001000000000000000023646501
00000000000000000000000023814501
00000001000000000000000024296501
00000000000000000000000024481251
00000001000000000000000024963251
00000000000000000000000025131501
00000001000000000000000025613501
00000000000000000000000025781501
00000001000000000000000026280251
00000000000000000000000026465001
00000001000000000000000026963751
00000000000000000000000027132001
00000001000000000000000027630501
00000000000000000000000027798751
00000001000000000000000028297251
00000000000000000000000028482251
00000001000000000000000028964251
00000000000000000000000029149001
00000001000000000000000029631001
00000000000000000000000029799001
00000001000000000000000030281001
00000000000000000000000030482501
00000001000000000000000030964501
00000000000000000000000031132751
00000001000000000000000031614501
00000000000000000000000031782751
00000001000000000000000032264751
00000000000000000000000032449501
00000001000000000000000032931501
00000000000000000000000033099751
00000001000000000000000033598251
00000000000000000000000033766501
00000001000000000000000034248501
00000000000000000000000034433251
00000001000000000000000034915251
00000000000000000000000035083501
00000001000000000000000035565251
00000000000000000000000035733501
00000001000000000000000036215501
00000000000000000000000036400251
00000001000000000000000036899001
00000000000000000000000037067001
00000001000000000000000037549001
00000000000000000000000037717251
00000001000000000000000038215751
00000000000000000000000038384001
00000001000000000000000038866001
00000000000000000000000039034251
00000001000000000000000039516001
00000000000000000000000039701001
00000001000000000000000040183001
00000000000000000000000040351001
00000001000000000000000040833001
00000000000000000000000041001251
00000001000000000000000041483251
00000000000000000000000041668001
00000001000000000000000042166751
00000000000000000000000042334751
00000001000000000000000042816751
00000000000000000000000042985001
00000001000000000000000043483501
00000000000000000000000043668501
00000001000000000000000044167001
00000000000000000000000044335251
00000001000000000000000044817001
00000000000000000000000044985251
00000001000000000000000045467251
00000000000000000000000045652001
00000001000000000000000046134001
00000000000000000000000046302251
00000001000000000000000046784251
00000000000000000000000046969001
00000001000000000000000047451001
00000000000000000000000047635751
00000001000000000000000048134501
00000000000000000000000048302501
00000001000000000000000048784501
00000000000000000000000048969501
00000001000000000000000049468001
00000000000000000000000049652751
00000001000000000000000050151501
00000000000000000000000050319751
00000001000000000000000050801501
00000000000000000000000050969751
00000001000000000000000051468501
00000000000000000000000051653251
00000001000000000000000052135251
00000000000000000000000052303251
00000001000000000000000052802001
00000000000000000000000052970251
00000001000000000000000053452251
00000000000000000000000053637001
00000001000000000000000054119001
00000000000000000000000054287001
00000001000000000000000054785751
00000000000000000000000054970501
00000001000000000000000055469251
00000000000000000000000055654001
00000001000000000000000056136001
00000000000000000000000056304001
00000001000000000000000056786001
00000000000000000000000056954251
00000001000000000000000057436251
00000000000000000000000057621001
00000001000000000000000058119751
00000000000000000000000058287751
00000001000000000000000058769751
00000000000000000000000058938001
00000001000000000000000059436501
00000000000000000000000059604751
00000001000000000000000060086751
00000000000000000000000060254751
00000001000000000000000060736751
00000000000000000000000060921751
00000001000000000000000061403501
00000000000000000000000061572001
00000001000000000000000062053501
00000000000000000000000062238751
00000001000000000000000062720501
00000000000000000000000062905501
00000001000000000000000063387251
00000000000000000000000063555501
00000001000000000000000064037501
00000000000000000000000064205751
00000001000000000000000064687501
00000000000000000000000064872501
00000001000000000000000065354251
00000000000000000000000065522751
00000001000000000000000066004501
00000000000000000000000066172751
00000001000000000000000066671251
00000000000000000000000066839501
00000001000000000000000067321251
00000000000000000000000067489751
00000001000000000000000067971501
00000000000000000000000068156501
00000001000000000000000068638251
00000000000000000000000068806501
00000001000000000000000069305001
00000000000000000000000069490001
00000001000000000000000069971751
00000000000000000000000070157001
00000001000000000000000070638501
00000000000000000000000070807001
00000001000000000000000071288751
00000000000000000000000071457001
00000001000000000000000071938751
00000000000000000000000072124001
00000001000000000000000072605751
00000000000000000000000072774001
00000001000000000000000073272501
00000000000000000000000073440751
00000001000000000000000073922501
00000000000000000000000074107501
00000001000000000000000074589501
00000000000000000000000074757751
00000001000000000000000075256251
00000000000000000000000075424501
00000001000000000000000075923001
00000000000000000000000076091251
00000001000000000000000076573001
00000000000000000000000076741501
00000001000000000000000077223251
00000000000000000000000077408251
00000001000000000000000077890001
00000000000000000000000078075001
00000001000000000000000078556751
00000000000000000000000078741751
00000001000000000000000079223501
00000000000000000000000079392001
00000001000000000000000079890251
00000000000000000000000080058751
00000001000000000000000080540501
00000000000000000000000080709001
00000001000000000000000081190501
00000000000000000000000081375751
00000001000000000000000081874001
00000000000000000000000082042501
00000001000000000000000082524251
00000000000000000000000082692501
00000001000000000000000083174251
00000000000000000000000083359501
00000001000000000000000083841251
00000000000000000000000084026251
00000001000000000000000084508001
00000000000000000000000084676251
00000001000000000000000085158001
00000000000000000000000085343001
00000001000000000000000085824751
00000000000000000000000086010001
00000001000000000000000086491751
00000000000000000000000086660001
00000001000000000000000087141751
00000000000000000000000087326751
00000001000000000000000087808501
00000000000000000000000087977001
00000001000000000000000088475251
00000000000000000000000088643751
00000001000000000000000089125501
00000000000000000000000089310501
00000001000000000000000089792251
00000000000000000000000089960751
