# Supplementary material for: Presentation and response timing accuracy in Adobe Flash and HTML5/JavaScript Web experiments
Source: Behav Res Methods. 2014 Jun 6;47(2):309–27. doi: 10.3758/s13428-014-0471-1 (PMC4427652; doi:10.3758/s13428-014-0471-1)
Supplement: Supplementary file 1 — (ZIP 1.07 MB) [file 13428_2014_471_MOESM1_ESM.zip › Supplementary/Logs/cjnew-dsc-150ms-ie-fl-3.rtl]

[PC Software Vesion]
20121128
[ARM Firmware Version]
20120901
[Capture Date]
06 Aug 2013
[Capture Time]
21:04:46
[Capture Duration (Secs)]
90
[Changes]
273
[Samples]
360000
[Soak Rate]
0.0758333333333333
[Audio In 1 Threshold]
0
[Audio In 2 Threshold]
0
[Audio Out 1 Threshold]
0
[Audio Out 2 Threshold]
0
[Opto 1 Threshold]
115
[Opto 2 Threshold]
0
[Opto 3 Threshold]
0
[Opto 4 Threshold]
0
[Opto 1 Refreshes Blocked]
True
[Opto 2 Refreshes Blocked]
True
[Opto 3 Refreshes Blocked]
True
[Opto 4 Refreshes Blocked]
True
[Keypad4Description]
Button 4 of the BBTK Response Pad triggered when pressed.
[Keypad3Description]
Button 3 of the BBTK Response Pad triggered when pressed.
[Keypad2Description]
Button 2 of the BBTK Response Pad triggered when pressed.
[Keypad1Description]
Button 1 of the BBTK Response Pad triggered when pressed.
[Opto4Description]
Opto-detector 4 triggered by an active screen region.
[Opto3Description]
Opto-detector 3 triggered by an active screen region.
[Opto2Description]
Opto-detector 2 triggered by an active screen region.
[Opto1Description]
Opto-detector 1 triggered by an active screen region.
[TTLIn2Description]
TTL input 2 triggered by a digital signal.
[TTLIn1Description]
TTL input 1 triggered by a digital signal.
[AudIn2Description]
Audio input 2 triggered by a BBTK Mic.
[AudIn1Description]
Audio input 1 triggered by a BBTK Mic.
[ASC4Description]
Active Switch Closure output 4 generates a key down.
[ASC3Description]
Active Switch Closure output 3 generates a key down.
[ASC2Description]
Active Switch Closure output 2 generates a key down.
[ASC1Description]
Active Switch Closure output 1 generates a key down.
[TTLOut2Description]
TTL output 2 generates a digital signal.
[TTLOut1Description]
TTL output 1 generates a digital signal.
[AudOut2Description]
Audio output 2 generates a tone on the BBTK sounder.
[AudOut1Description]
Audio output 1 generates a tone on the BBTK sounder.
[Notes]


[Data]
00000000000000000000000000000000
00000001000000000000000000418001
00000000000000000000000000586001
00000001000000000000000001068001
00000000000000000000000001236251
00000001000000000000000001734751
00000000000000000000000001903001
00000001000000000000000002385001
00000000000000000000000002569751
00000001000000000000000003051751
00000000000000000000000003236501
00000001000000000000000003718501
00000000000000000000000003886751
00000001000000000000000004368752
00000000000000000000000004536751
00000001000000000000000005018751
00000000000000000000000005203501
00000001000000000000000005685501
00000000000000000000000005853751
00000001000000000000000006335751
00000000000000000000000006503751
00000001000000000000000006985752
00000000000000000000000007170751
00000001000000000000000007652501
00000000000000000000000007820751
00000001000000000000000008302751
00000000000000000000000008487501
00000001000000000000000008969501
00000000000000000000000009137751
00000001000000000000000009619751
00000000000000000000000009787751
00000001000000000000000010303001
00000000000000000000000010488001
00000001000000000000000010970001
00000000000000000000000011138001
00000001000000000000000011620001
00000000000000000000000011788251
00000001000000000000000012270251
00000000000000000000000012455001
00000001000000000000000012937001
00000000000000000000000013105001
00000001000000000000000013587001
00000000000000000000000013755251
00000001000000000000000014237251
00000000000000000000000014422001
00000001000000000000000014904001
00000000000000000000000015072251
00000001000000000000000015554252
00000000000000000000000015722251
00000001000000000000000016221001
00000000000000000000000016389001
00000001000000000000000016887751
00000000000000000000000017072501
00000001000000000000000017554501
00000000000000000000000017722751
00000001000000000000000018221252
00000000000000000000000018389501
00000001000000000000000018871501
00000000000000000000000019039501
00000001000000000000000019521501
00000000000000000000000019706251
00000001000000000000000020188251
00000000000000000000000020356501
00000001000000000000000020855251
00000000000000000000000021023251
00000001000000000000000021505251
00000000000000000000000021690001
00000001000000000000000022172001
00000000000000000000000022357001
00000001000000000000000022838751
00000000000000000000000023007001
00000001000000000000000023489001
00000000000000000000000023673751
00000001000000000000000024155752
00000000000000000000000024324001
00000001000000000000000024806001
00000000000000000000000024974001
00000001000000000000000025456001
00000000000000000000000025640751
00000001000000000000000026122751
00000000000000000000000026291001
00000001000000000000000026773001
00000000000000000000000026941001
00000001000000000000000027423001
00000000000000000000000027607751
00000001000000000000000028089752
00000000000000000000000028258001
00000001000000000000000028740001
00000000000000000000000028924751
00000001000000000000000029406752
00000000000000000000000029591501
00000001000000000000000030090251
00000000000000000000000030258501
00000001000000000000000030740251
00000000000000000000000030925251
00000001000000000000000031407251
00000000000000000000000031575252
00000001000000000000000032074001
00000000000000000000000032242001
00000001000000000000000032724001
00000000000000000000000032909001
00000001000000000000000033390751
00000000000000000000000033559001
00000001000000000000000034041001
00000000000000000000000034209251
00000001000000000000000034691001
00000000000000000000000034876001
00000001000000000000000035358001
00000000000000000000000035526001
00000001000000000000000036008001
00000000000000000000000036176251
00000001000000000000000036658251
00000000000000000000000036843001
00000001000000000000000037325001
00000000000000000000000037493001
00000001000000000000000037975001
00000000000000000000000038160001
00000001000000000000000038641751
00000000000000000000000038810001
00000001000000000000000039292001
00000000000000000000000039460251
00000001000000000000000039942001
00000000000000000000000040127001
00000001000000000000000040609001
00000000000000000000000040777001
00000001000000000000000041259001
00000000000000000000000041427251
00000001000000000000000041909251
00000000000000000000000042110751
00000001000000000000000042592501
00000000000000000000000042760751
00000001000000000000000043242752
00000000000000000000000043411001
00000001000000000000000043892751
00000000000000000000000044077752
00000001000000000000000044559751
00000000000000000000000044727751
00000001000000000000000045209751
00000000000000000000000045394751
00000001000000000000000045876501
00000000000000000000000046044751
00000001000000000000000046526751
00000000000000000000000046695001
00000001000000000000000047176751
00000000000000000000000047361751
00000001000000000000000047843501
00000000000000000000000048011751
00000001000000000000000048493752
00000000000000000000000048662001
00000001000000000000000049143751
00000000000000000000000049328752
00000001000000000000000049810751
00000000000000000000000049978751
00000001000000000000000050460751
00000000000000000000000050645501
00000001000000000000000051127501
00000000000000000000000051295751
00000001000000000000000051794501
00000000000000000000000051962501
00000001000000000000000052444501
00000000000000000000000052629251
00000001000000000000000053111251
00000000000000000000000053279501
00000001000000000000000053761501
00000000000000000000000053929501
00000001000000000000000054411501
00000000000000000000000054613001
00000001000000000000000055095001
00000000000000000000000055263251
00000001000000000000000055761751
00000000000000000000000055930001
00000001000000000000000056412001
00000000000000000000000056613501
00000001000000000000000057095501
00000000000000000000000057263501
00000001000000000000000057745501
00000000000000000000000057913751
00000001000000000000000058395752
00000000000000000000000058580501
00000001000000000000000059062501
00000000000000000000000059230501
00000001000000000000000059712501
00000000000000000000000059880751
00000001000000000000000060379251
00000000000000000000000060564251
00000001000000000000000061062751
00000000000000000000000061231001
00000001000000000000000061713001
00000000000000000000000061881001
00000001000000000000000062363001
00000000000000000000000062548001
00000001000000000000000063029751
00000000000000000000000063198001
00000001000000000000000063680001
00000000000000000000000063864751
00000001000000000000000064346751
00000000000000000000000064515001
00000001000000000000000064996751
00000000000000000000000065165001
00000001000000000000000065647001
00000000000000000000000065832001
00000001000000000000000066347001
00000000000000000000000066515251
00000001000000000000000066997251
00000000000000000000000067165501
00000001000000000000000067664001
00000000000000000000000067849001
00000001000000000000000068330751
00000000000000000000000068499001
00000001000000000000000068997501
00000000000000000000000069166001
00000001000000000000000069664501
00000000000000000000000069849251
00000001000000000000000070331251
00000000000000000000000070499501
00000001000000000000000070981251
00000000000000000000000071149501
00000001000000000000000071631501
00000000000000000000000071816501
00000001000000000000000072298251
00000000000000000000000072466501
00000001000000000000000072948251
00000000000000000000000073116501
00000001000000000000000073598501
00000000000000000000000073783501
00000001000000000000000074265251
00000000000000000000000074433501
00000001000000000000000074915501
00000000000000000000000075100251
00000001000000000000000075582252
00000000000000000000000075750501
00000001000000000000000076232251
00000000000000000000000076400501
00000001000000000000000076882501
00000000000000000000000077067501
00000001000000000000000077549251
00000000000000000000000077717501
00000001000000000000000078199251
00000000000000000000000078367751
00000001000000000000000078849501
00000000000000000000000079034501
00000001000000000000000079516251
00000000000000000000000079684501
00000001000000000000000080166501
00000000000000000000000080334751
00000001000000000000000080833252
00000000000000000000000081001501
00000001000000000000000081483251
00000000000000000000000081651501
00000001000000000000000082150001
00000000000000000000000082335001
00000001000000000000000082833501
00000000000000000000000083001751
00000001000000000000000083483751
00000000000000000000000083652001
00000001000000000000000084133751
00000000000000000000000084318751
00000001000000000000000084800501
00000000000000000000000084969001
00000001000000000000000085450751
00000000000000000000000085619001
00000001000000000000000086100751
00000000000000000000000086285751
00000001000000000000000086767751
00000000000000000000000086936001
00000001000000000000000087417751
00000000000000000000000087586001
00000001000000000000000088084501
00000000000000000000000088253001
00000001000000000000000088734751
00000000000000000000000088903001
00000001000000000000000089384751
00000000000000000000000089569752
