# Supplementary material for: Presentation and response timing accuracy in Adobe Flash and HTML5/JavaScript Web experiments
Source: Behav Res Methods. 2014 Jun 6;47(2):309–27. doi: 10.3758/s13428-014-0471-1 (PMC4427652; doi:10.3758/s13428-014-0471-1)
Supplement: Supplementary file 1 — (ZIP 1.07 MB) [file 13428_2014_471_MOESM1_ESM.zip › Supplementary/Logs/cjnew-dsc-150ms-ie-js-1.rtl]

[PC Software Vesion]
20121128
[ARM Firmware Version]
20120901
[Capture Date]
06 Aug 2013
[Capture Time]
20:56:13
[Capture Duration (Secs)]
90
[Changes]
265
[Samples]
360000
[Soak Rate]
0.0736111111111111
[Audio In 1 Threshold]
0
[Audio In 2 Threshold]
0
[Audio Out 1 Threshold]
0
[Audio Out 2 Threshold]
0
[Opto 1 Threshold]
115
[Opto 2 Threshold]
0
[Opto 3 Threshold]
0
[Opto 4 Threshold]
0
[Opto 1 Refreshes Blocked]
True
[Opto 2 Refreshes Blocked]
True
[Opto 3 Refreshes Blocked]
True
[Opto 4 Refreshes Blocked]
True
[Keypad4Description]
Button 4 of the BBTK Response Pad triggered when pressed.
[Keypad3Description]
Button 3 of the BBTK Response Pad triggered when pressed.
[Keypad2Description]
Button 2 of the BBTK Response Pad triggered when pressed.
[Keypad1Description]
Button 1 of the BBTK Response Pad triggered when pressed.
[Opto4Description]
Opto-detector 4 triggered by an active screen region.
[Opto3Description]
Opto-detector 3 triggered by an active screen region.
[Opto2Description]
Opto-detector 2 triggered by an active screen region.
[Opto1Description]
Opto-detector 1 triggered by an active screen region.
[TTLIn2Description]
TTL input 2 triggered by a digital signal.
[TTLIn1Description]
TTL input 1 triggered by a digital signal.
[AudIn2Description]
Audio input 2 triggered by a BBTK Mic.
[AudIn1Description]
Audio input 1 triggered by a BBTK Mic.
[ASC4Description]
Active Switch Closure output 4 generates a key down.
[ASC3Description]
Active Switch Closure output 3 generates a key down.
[ASC2Description]
Active Switch Closure output 2 generates a key down.
[ASC1Description]
Active Switch Closure output 1 generates a key down.
[TTLOut2Description]
TTL output 2 generates a digital signal.
[TTLOut1Description]
TTL output 1 generates a digital signal.
[AudOut2Description]
Audio output 2 generates a tone on the BBTK sounder.
[AudOut1Description]
Audio output 1 generates a tone on the BBTK sounder.
[Notes]


[Data]
00000000000000000000000000000000
00000001000000000000000000677501
00000000000000000000000000879001
00000001000000000000000001361001
00000000000000000000000001562501
00000001000000000000000002061001
00000000000000000000000002229251
00000001000000000000000002744501
00000000000000000000000002912751
00000001000000000000000003428001
00000000000000000000000003612751
00000001000000000000000004094751
00000000000000000000000004279501
00000001000000000000000004778251
00000000000000000000000004963001
00000001000000000000000005461751
00000000000000000000000005646501
00000001000000000000000006128501
00000000000000000000000006296751
00000001000000000000000006795251
00000000000000000000000006996751
00000001000000000000000007495501
00000000000000000000000007697001
00000001000000000000000008178751
00000000000000000000000008347001
00000001000000000000000008845751
00000000000000000000000009013751
00000001000000000000000009512501
00000000000000000000000009714001
00000001000000000000000010212501
00000000000000000000000010380751
00000001000000000000000010879501
00000000000000000000000011080751
00000001000000000000000011579501
00000000000000000000000011747751
00000001000000000000000012263001
00000000000000000000000012447751
00000001000000000000000012946501
00000000000000000000000013131251
00000001000000000000000013630001
00000000000000000000000013798001
00000001000000000000000014296751
00000000000000000000000014464751
00000001000000000000000014963501
00000000000000000000000015165001
00000001000000000000000015663501
00000000000000000000000015831751
00000001000000000000000016330501
00000000000000000000000016532001
00000001000000000000000017030501
00000000000000000000000017215501
00000001000000000000000017714001
00000000000000000000000017898751
00000001000000000000000018380751
00000000000000000000000018565751
00000001000000000000000019064251
00000000000000000000000019232501
00000001000000000000000019731001
00000000000000000000000019932501
00000001000000000000000020431251
00000000000000000000000020632751
00000001000000000000000021114751
00000000000000000000000021299501
00000001000000000000000021781501
00000000000000000000000021966251
00000001000000000000000022465001
00000000000000000000000022649751
00000001000000000000000023148501
00000000000000000000000023333251
00000001000000000000000023831751
00000000000000000000000024000001
00000001000000000000000024498751
00000000000000000000000024700251
00000001000000000000000025198751
00000000000000000000000025367001
00000001000000000000000025865501
00000000000000000000000026067001
00000001000000000000000026565751
00000000000000000000000026750501
00000001000000000000000027249251
00000000000000000000000027434001
00000001000000000000000027916001
00000000000000000000000028100751
00000001000000000000000028582751
00000000000000000000000028751001
00000001000000000000000029249501
00000000000000000000000029417751
00000001000000000000000029916251
00000000000000000000000030101251
00000001000000000000000030599751
00000000000000000000000030801251
00000001000000000000000031283251
00000000000000000000000031468001
00000001000000000000000031966751
00000000000000000000000032135001
00000001000000000000000032633501
00000000000000000000000032835001
00000001000000000000000033317001
00000000000000000000000033485251
00000001000000000000000034000501
00000000000000000000000034185251
00000001000000000000000034684001
00000000000000000000000034852001
00000001000000000000000035350751
00000000000000000000000035552251
00000001000000000000000036034251
00000000000000000000000036202251
00000001000000000000000036701001
00000000000000000000000036869251
00000001000000000000000037367751
00000000000000000000000037569251
00000001000000000000000038068001
00000000000000000000000038252751
00000001000000000000000038734751
00000000000000000000000038919501
00000001000000000000000039434751
00000000000000000000000039603001
00000001000000000000000040101751
00000000000000000000000040303251
00000001000000000000000040785001
00000000000000000000000040970001
00000001000000000000000041468501
00000000000000000000000041636751
00000001000000000000000042135251
00000000000000000000000042336751
00000001000000000000000042835501
00000000000000000000000043020251
00000001000000000000000043535751
00000000000000000000000043720501
00000001000000000000000044219001
00000000000000000000000044387251
00000001000000000000000044886001
00000000000000000000000045087501
00000001000000000000000045569251
00000000000000000000000045754251
00000001000000000000000046252751
00000000000000000000000046421001
00000001000000000000000046936251
00000000000000000000000047137751
00000001000000000000000047619751
00000000000000000000000047804501
00000001000000000000000048320001
00000000000000000000000048504751
00000001000000000000000049003251
00000000000000000000000049188251
00000001000000000000000049686751
00000000000000000000000049855001
00000001000000000000000050353501
00000000000000000000000050538501
00000001000000000000000051037001
00000000000000000000000051205251
00000001000000000000000051703751
00000000000000000000000051888751
00000001000000000000000052387251
00000000000000000000000052572251
00000001000000000000000053070751
00000000000000000000000053255501
00000001000000000000000053737501
00000000000000000000000053905751
00000001000000000000000054404251
00000000000000000000000054605751
00000001000000000000000055087751
00000000000000000000000055289251
00000001000000000000000055788001
00000000000000000000000055956001
00000001000000000000000056454751
00000000000000000000000056623001
00000001000000000000000057121501
00000000000000000000000057323001
00000001000000000000000057821751
00000000000000000000000058006501
00000001000000000000000058505251
00000000000000000000000058690001
00000001000000000000000059188751
00000000000000000000000059356751
00000001000000000000000059855501
00000000000000000000000060023501
00000001000000000000000060539001
00000000000000000000000060723751
00000001000000000000000061222251
00000000000000000000000061407251
00000001000000000000000061889251
00000000000000000000000062057251
00000001000000000000000062556001
00000000000000000000000062757501
00000001000000000000000063256001
00000000000000000000000063441001
00000001000000000000000063922751
00000000000000000000000064091001
00000001000000000000000064589751
00000000000000000000000064757751
00000001000000000000000065273251
00000000000000000000000065458001
00000001000000000000000065973251
00000000000000000000000066141501
00000001000000000000000066640001
00000000000000000000000066841501
00000001000000000000000067323501
00000000000000000000000067508251
00000001000000000000000067990251
00000000000000000000000068158501
00000001000000000000000068673751
00000000000000000000000068875251
00000001000000000000000069374001
00000000000000000000000069542001
00000001000000000000000070040751
00000000000000000000000070242251
00000001000000000000000070740751
00000000000000000000000070925751
00000001000000000000000071407751
00000000000000000000000071575751
00000001000000000000000072074501
00000000000000000000000072242501
00000001000000000000000072741251
00000000000000000000000072942751
00000001000000000000000073441251
00000000000000000000000073609501
00000001000000000000000074108251
00000000000000000000000074309501
00000001000000000000000074808251
00000000000000000000000074993001
00000001000000000000000075491751
00000000000000000000000075676501
00000001000000000000000076158501
00000000000000000000000076326751
00000001000000000000000076825251
00000000000000000000000077010251
00000001000000000000000077492251
00000000000000000000000077660251
00000001000000000000000078159001
00000000000000000000000078327001
00000001000000000000000078825751
00000000000000000000000079027251
00000001000000000000000079525751
00000000000000000000000079710751
00000001000000000000000080192751
00000000000000000000000080377501
00000001000000000000000080876001
00000000000000000000000081077501
00000001000000000000000081576251
00000000000000000000000081744501
00000001000000000000000082243001
00000000000000000000000082411251
00000001000000000000000082909751
00000000000000000000000083094751
00000001000000000000000083593251
00000000000000000000000083794751
00000001000000000000000084293501
00000000000000000000000084478251
00000001000000000000000084977001
00000000000000000000000085145001
00000001000000000000000085643751
00000000000000000000000085845251
00000001000000000000000086327251
00000000000000000000000086495251
00000001000000000000000086994001
00000000000000000000000087178751
00000001000000000000000087660751
00000000000000000000000087829001
00000001000000000000000088327501
00000000000000000000000088529001
00000001000000000000000089011001
00000000000000000000000089179251
00000001000000000000000089677751
00000000000000000000000089846001
