# Supplementary material for: Presentation and response timing accuracy in Adobe Flash and HTML5/JavaScript Web experiments
Source: Behav Res Methods. 2014 Jun 6;47(2):309–27. doi: 10.3758/s13428-014-0471-1 (PMC4427652; doi:10.3758/s13428-014-0471-1)
Supplement: Supplementary file 1 — (ZIP 1.07 MB) [file 13428_2014_471_MOESM1_ESM.zip › Supplementary/Logs/cjnew-dsc-150ms-ie-js-2.rtl]

[PC Software Vesion]
20121128
[ARM Firmware Version]
20120901
[Capture Date]
06 Aug 2013
[Capture Time]
21:01:59
[Capture Duration (Secs)]
90
[Changes]
264
[Samples]
360000
[Soak Rate]
0.0733333333333333
[Audio In 1 Threshold]
0
[Audio In 2 Threshold]
0
[Audio Out 1 Threshold]
0
[Audio Out 2 Threshold]
0
[Opto 1 Threshold]
115
[Opto 2 Threshold]
0
[Opto 3 Threshold]
0
[Opto 4 Threshold]
0
[Opto 1 Refreshes Blocked]
True
[Opto 2 Refreshes Blocked]
True
[Opto 3 Refreshes Blocked]
True
[Opto 4 Refreshes Blocked]
True
[Keypad4Description]
Button 4 of the BBTK Response Pad triggered when pressed.
[Keypad3Description]
Button 3 of the BBTK Response Pad triggered when pressed.
[Keypad2Description]
Button 2 of the BBTK Response Pad triggered when pressed.
[Keypad1Description]
Button 1 of the BBTK Response Pad triggered when pressed.
[Opto4Description]
Opto-detector 4 triggered by an active screen region.
[Opto3Description]
Opto-detector 3 triggered by an active screen region.
[Opto2Description]
Opto-detector 2 triggered by an active screen region.
[Opto1Description]
Opto-detector 1 triggered by an active screen region.
[TTLIn2Description]
TTL input 2 triggered by a digital signal.
[TTLIn1Description]
TTL input 1 triggered by a digital signal.
[AudIn2Description]
Audio input 2 triggered by a BBTK Mic.
[AudIn1Description]
Audio input 1 triggered by a BBTK Mic.
[ASC4Description]
Active Switch Closure output 4 generates a key down.
[ASC3Description]
Active Switch Closure output 3 generates a key down.
[ASC2Description]
Active Switch Closure output 2 generates a key down.
[ASC1Description]
Active Switch Closure output 1 generates a key down.
[TTLOut2Description]
TTL output 2 generates a digital signal.
[TTLOut1Description]
TTL output 1 generates a digital signal.
[AudOut2Description]
Audio output 2 generates a tone on the BBTK sounder.
[AudOut1Description]
Audio output 1 generates a tone on the BBTK sounder.
[Notes]


[Data]
00000000000000000000000000000000
00000001000000000000000000936252
00000000000000000000000001121001
00000001000000000000000001619751
00000000000000000000000001787751
00000001000000000000000002286501
00000000000000000000000002471251
00000001000000000000000002970001
00000000000000000000000003138001
00000001000000000000000003653251
00000000000000000000000003821501
00000001000000000000000004320251
00000000000000000000000004521751
00000001000000000000000005020251
00000000000000000000000005205251
00000001000000000000000005703751
00000000000000000000000005888501
00000001000000000000000006370501
00000000000000000000000006538751
00000001000000000000000007037251
00000000000000000000000007205501
00000001000000000000000007704001
00000000000000000000000007889001
00000001000000000000000008387501
00000000000000000000000008589251
00000001000000000000000009071001
00000000000000000000000009239251
00000001000000000000000009737751
00000000000000000000000009922751
00000001000000000000000010404501
00000000000000000000000010589501
00000001000000000000000011088001
00000000000000000000000011273001
00000001000000000000000011754752
00000000000000000000000011923251
00000001000000000000000012438251
00000000000000000000000012623251
00000001000000000000000013121751
00000000000000000000000013290001
00000001000000000000000013788501
00000000000000000000000013973501
00000001000000000000000014455252
00000000000000000000000014623751
00000001000000000000000015122001
00000000000000000000000015290501
00000001000000000000000015789001
00000000000000000000000015974001
00000001000000000000000016472501
00000000000000000000000016640751
00000001000000000000000017139251
00000000000000000000000017324251
00000001000000000000000017822751
00000000000000000000000017991001
00000001000000000000000018489501
00000000000000000000000018657751
00000001000000000000000019156251
00000000000000000000000019358001
00000001000000000000000019856251
00000000000000000000000020041501
00000001000000000000000020539751
00000000000000000000000020725001
00000001000000000000000021206501
00000000000000000000000021375001
00000001000000000000000021873501
00000000000000000000000022041751
00000001000000000000000022540251
00000000000000000000000022725251
00000001000000000000000023223751
00000000000000000000000023425501
00000001000000000000000023907001
00000000000000000000000024075501
00000001000000000000000024574001
00000000000000000000000024775751
00000001000000000000000025274001
00000000000000000000000025459001
00000001000000000000000025957501
00000000000000000000000026126001
00000001000000000000000026624251
00000000000000000000000026826001
00000001000000000000000027324501
00000000000000000000000027509501
00000001000000000000000027991251
00000000000000000000000028159501
00000001000000000000000028658001
00000000000000000000000028826501
00000001000000000000000029324751
00000000000000000000000029509751
00000001000000000000000030008251
00000000000000000000000030176751
00000001000000000000000030675001
00000000000000000000000030876751
00000001000000000000000031375251
00000000000000000000000031543501
00000001000000000000000032058751
00000000000000000000000032243751
00000001000000000000000032742251
00000000000000000000000032927251
00000001000000000000000033425501
00000000000000000000000033594001
00000001000000000000000034092501
00000000000000000000000034260751
00000001000000000000000034759251
00000000000000000000000034961001
00000001000000000000000035459251
00000000000000000000000035627751
00000001000000000000000036126001
00000000000000000000000036327751
00000001000000000000000036826251
00000000000000000000000037011251
00000001000000000000000037509751
00000000000000000000000037694751
00000001000000000000000038176501
00000000000000000000000038345001
00000001000000000000000038843251
00000000000000000000000039011751
00000001000000000000000039510001
00000000000000000000000039695251
00000001000000000000000040193501
00000000000000000000000040395251
00000001000000000000000040877001
00000000000000000000000041045501
00000001000000000000000041543751
00000000000000000000000041729001
00000001000000000000000042210501
00000000000000000000000042395751
00000001000000000000000042894001
00000000000000000000000043095751
00000001000000000000000043577501
00000000000000000000000043746001
00000001000000000000000044261001
00000000000000000000000044429501
00000001000000000000000044927751
00000000000000000000000045112751
00000001000000000000000045611251
00000000000000000000000045779751
00000001000000000000000046278001
00000000000000000000000046479751
00000001000000000000000046978251
00000000000000000000000047146501
00000001000000000000000047645001
00000000000000000000000047846751
00000001000000000000000048345251
00000000000000000000000048513501
00000001000000000000000049028501
00000000000000000000000049197001
00000001000000000000000049695501
00000000000000000000000049880501
00000001000000000000000050378751
00000000000000000000000050547251
00000001000000000000000051045751
00000000000000000000000051247251
00000001000000000000000051745751
00000000000000000000000051914251
00000001000000000000000052412501
00000000000000000000000052614251
00000001000000000000000053112751
00000000000000000000000053281001
00000001000000000000000053779501
00000000000000000000000053981251
00000001000000000000000054479751
00000000000000000000000054664751
00000001000000000000000055146501
00000000000000000000000055314751
00000001000000000000000055813251
00000000000000000000000055981501
00000001000000000000000056480001
00000000000000000000000056681751
00000001000000000000000057180251
00000000000000000000000057348501
00000001000000000000000057847001
00000000000000000000000058048751
00000001000000000000000058547001
00000000000000000000000058732251
00000001000000000000000059230501
00000000000000000000000059415501
00000001000000000000000059897251
00000000000000000000000060065751
00000001000000000000000060564251
00000000000000000000000060732501
00000001000000000000000061247501
00000000000000000000000061416001
00000001000000000000000061914251
00000000000000000000000062116001
00000001000000000000000062597751
00000000000000000000000062766251
00000001000000000000000063264751
00000000000000000000000063449751
00000001000000000000000063931501
00000000000000000000000064116501
00000001000000000000000064615001
00000000000000000000000064816751
00000001000000000000000065298251
00000000000000000000000065466751
00000001000000000000000065982001
00000000000000000000000066166751
00000001000000000000000066665251
00000000000000000000000066833751
00000001000000000000000067332251
00000000000000000000000067533751
00000001000000000000000068032251
00000000000000000000000068217251
00000001000000000000000068699001
00000000000000000000000068884001
00000001000000000000000069382501
00000000000000000000000069584251
00000001000000000000000070066001
00000000000000000000000070234251
00000001000000000000000070749501
00000000000000000000000070934501
00000001000000000000000071433001
00000000000000000000000071618001
00000001000000000000000072116501
00000000000000000000000072284751
00000001000000000000000072783251
00000000000000000000000072951501
00000001000000000000000073450001
00000000000000000000000073651751
00000001000000000000000074150001
00000000000000000000000074318501
00000001000000000000000074817001
00000000000000000000000074985251
00000001000000000000000075483751
00000000000000000000000075668751
00000001000000000000000076167251
00000000000000000000000076352251
00000001000000000000000076850501
00000000000000000000000077019001
00000001000000000000000077517501
00000000000000000000000077719001
00000001000000000000000078217501
00000000000000000000000078386001
00000001000000000000000078884251
00000000000000000000000079052751
00000001000000000000000079551251
00000000000000000000000079752751
00000001000000000000000080251251
00000000000000000000000080436251
00000001000000000000000080918001
00000000000000000000000081086501
00000001000000000000000081585001
00000000000000000000000081786501
00000001000000000000000082268252
00000000000000000000000082470001
00000001000000000000000082968501
00000000000000000000000083136751
00000001000000000000000083635251
00000000000000000000000083820251
00000001000000000000000084335501
00000000000000000000000084520251
00000001000000000000000085018752
00000000000000000000000085220501
00000001000000000000000085719001
00000000000000000000000085904001
00000001000000000000000086385751
00000000000000000000000086587501
00000001000000000000000087086001
00000000000000000000000087254251
00000001000000000000000087752752
00000000000000000000000087954251
00000001000000000000000088452751
00000000000000000000000088654501
00000001000000000000000089136251
00000000000000000000000089338001
00000001000000000000000089836501
