# Supplementary material for: Presentation and response timing accuracy in Adobe Flash and HTML5/JavaScript Web experiments
Source: Behav Res Methods. 2014 Jun 6;47(2):309–27. doi: 10.3758/s13428-014-0471-1 (PMC4427652; doi:10.3758/s13428-014-0471-1)
Supplement: Supplementary file 1 — (ZIP 1.07 MB) [file 13428_2014_471_MOESM1_ESM.zip › Supplementary/Logs/cjnew-dscar-300ms-ie-fl-1.rtl]

[PC Software Vesion]
20121128
[ARM Firmware Version]
20120901
[Capture Date]
06 Aug 2013
[Capture Time]
21:24:43
[Capture Duration (Secs)]
100
[Changes]
401
[Samples]
400001
[Soak Rate]
0.100249749375627
[Audio In 1 Threshold]
0
[Audio In 2 Threshold]
0
[Audio Out 1 Threshold]
0
[Audio Out 2 Threshold]
0
[Opto 1 Threshold]
115
[Opto 2 Threshold]
0
[Opto 3 Threshold]
0
[Opto 4 Threshold]
0
[Opto 1 Refreshes Blocked]
True
[Opto 2 Refreshes Blocked]
True
[Opto 3 Refreshes Blocked]
True
[Opto 4 Refreshes Blocked]
True
[Keypad4Description]
Button 4 of the BBTK Response Pad triggered when pressed.
[Keypad3Description]
Button 3 of the BBTK Response Pad triggered when pressed.
[Keypad2Description]
Button 2 of the BBTK Response Pad triggered when pressed.
[Keypad1Description]
Button 1 of the BBTK Response Pad triggered when pressed.
[Opto4Description]
Opto-detector 4 triggered by an active screen region.
[Opto3Description]
Opto-detector 3 triggered by an active screen region.
[Opto2Description]
Opto-detector 2 triggered by an active screen region.
[Opto1Description]
Opto-detector 1 triggered by an active screen region.
[TTLIn2Description]
TTL input 2 triggered by a digital signal.
[TTLIn1Description]
TTL input 1 triggered by a digital signal.
[AudIn2Description]
Audio input 2 triggered by a BBTK Mic.
[AudIn1Description]
Audio input 1 triggered by a BBTK Mic.
[ASC4Description]
Active Switch Closure output 4 generates a key down.
[ASC3Description]
Active Switch Closure output 3 generates a key down.
[ASC2Description]
Active Switch Closure output 2 generates a key down.
[ASC1Description]
Active Switch Closure output 1 generates a key down.
[TTLOut2Description]
TTL output 2 generates a digital signal.
[TTLOut1Description]
TTL output 1 generates a digital signal.
[AudOut2Description]
Audio output 2 generates a tone on the BBTK sounder.
[AudOut1Description]
Audio output 1 generates a tone on the BBTK sounder.
[Notes]


[Data]
00000000000000000000000000000000
00000001000000000000000001338497
00000001000000010000000001638540
00000000000000010000000001723246
00000000000000000000000001738497
00000001000000000000000002205246
00000001000000010000000002505289
00000000000000010000000002589997
00000000000000000000000002605246
00000001000000000000000003071997
00000001000000010000000003372040
00000001000000000000000003471997
00000000000000000000000003473746
00000001000000000000000003955497
00000001000000010000000004255540
00000000000000010000000004323746
00000000000000000000000004355497
00000001000000000000000004805746
00000001000000010000000005105789
00000001000000000000000005205746
00000000000000000000000005223997
00000001000000000000000005689246
00000001000000010000000005989289
00000000000000010000000006074246
00000000000000000000000006089246
00000001000000000000000006555997
00000001000000010000000006856040
00000000000000010000000006940997
00000000000000000000000006955997
00000001000000000000000007422997
00000001000000010000000007723040
00000000000000010000000007807746
00000000000000000000000007822997
00000001000000000000000008289746
00000001000000010000000008589789
00000000000000010000000008674746
00000000000000000000000008689746
00000001000000000000000009156497
00000001000000010000000009456540
00000000000000010000000009524746
00000000000000000000000009556497
00000001000000000000000010006746
00000001000000010000000010306789
00000000000000010000000010391746
00000000000000000000000010406746
00000001000000000000000010873497
00000001000000010000000011173540
00000000000000010000000011258497
00000000000000000000000011273497
00000001000000000000000011740497
00000001000000010000000012040540
00000000000000010000000012125246
00000000000000000000000012140497
00000001000000000000000012607246
00000001000000010000000012907289
00000000000000010000000012992246
00000000000000000000000013007246
00000001000000000000000013473997
00000001000000010000000013774040
00000000000000010000000013858997
00000000000000000000000013873997
00000001000000000000000014340997
00000001000000010000000014641040
00000001000000000000000014740997
00000000000000000000000014742497
00000001000000000000000015224497
00000001000000010000000015524540
00000000000000010000000015609246
00000000000000000000000015624497
00000001000000000000000016091246
00000001000000010000000016391289
00000001000000000000000016491246
00000000000000000000000016492746
00000001000000000000000016974746
00000001000000010000000017274789
00000000000000010000000017359497
00000000000000000000000017374746
00000001000000000000000017841497
00000001000000010000000018141540
00000001000000000000000018241497
00000000000000000000000018243246
00000001000000000000000018724997
00000001000000010000000019025040
00000001000000000000000019124997
00000000000000000000000019159997
00000001000000000000000019591997
00000001000000010000000019892040
00000001000000000000000019991997
00000000000000000000000019993497
00000001000000000000000020475497
00000001000000010000000020775540
00000000000000010000000020860246
00000000000000000000000020875497
00000001000000000000000021342246
00000001000000010000000021642289
00000001000000000000000021742246
00000000000000000000000021743746
00000001000000000000000022225746
00000001000000010000000022525789
00000000000000010000000022610746
00000000000000000000000022625746
00000001000000000000000023092497
00000001000000010000000023392540
00000001000000000000000023492497
00000000000000000000000023494246
00000001000000000000000023975997
00000001000000010000000024276040
00000000000000010000000024360997
00000000000000000000000024375997
00000001000000000000000024842997
00000001000000010000000025143040
00000001000000000000000025242997
00000000000000000000000025244497
00000001000000000000000025726497
00000001000000010000000026026540
00000000000000010000000026111246
00000000000000000000000026126497
00000001000000000000000026593246
00000001000000010000000026893289
00000000000000010000000026977997
00000000000000000000000026993246
00000001000000000000000027459997
00000001000000010000000027760040
00000001000000000000000027859997
00000000000000000000000027861746
00000001000000000000000028343497
00000001000000010000000028643540
00000000000000010000000028728497
00000000000000000000000028743497
00000001000000000000000029226997
00000001000000010000000029527040
00000000000000010000000029611997
00000000000000000000000029626997
00000001000000000000000030093997
00000001000000010000000030394040
00000000000000010000000030478746
00000000000000000000000030493997
00000001000000000000000030960746
00000001000000010000000031260789
00000000000000010000000031345497
00000000000000000000000031360746
00000001000000000000000031827497
00000001000000010000000032127540
00000000000000010000000032212497
00000000000000000000000032227497
00000001000000000000000032694497
00000001000000010000000032994540
00000000000000010000000033079246
00000000000000000000000033094497
00000001000000000000000033561246
00000001000000010000000033861289
00000001000000000000000033961246
00000000000000000000000033962746
00000001000000000000000034444746
00000001000000010000000034744789
00000000000000010000000034829746
00000000000000000000000034844746
00000001000000000000000035311497
00000001000000010000000035611540
00000000000000010000000035696497
00000000000000000000000035711497
00000001000000000000000036178497
00000001000000010000000036478540
00000000000000010000000036563246
00000000000000000000000036578497
00000001000000000000000037045246
00000001000000010000000037345289
00000001000000000000000037445246
00000000000000000000000037446746
00000001000000000000000037928746
00000001000000010000000038228789
00000000000000010000000038313497
00000000000000000000000038328746
00000001000000000000000038795497
00000001000000010000000039095540
00000001000000000000000039195497
00000000000000000000000039197246
00000001000000000000000039662497
00000001000000010000000039962540
00000000000000010000000040047246
00000000000000000000000040062497
00000001000000000000000040529246
00000001000000010000000040829289
00000000000000010000000040914246
00000000000000000000000040929246
00000001000000000000000041395997
00000001000000010000000041696040
00000000000000010000000041764246
00000000000000000000000041795997
00000001000000000000000042246246
00000001000000010000000042546289
00000001000000000000000042646246
00000000000000000000000042647746
00000001000000000000000043129746
00000001000000010000000043429789
00000000000000010000000043514497
00000000000000000000000043529746
00000001000000000000000043996497
00000001000000010000000044296540
00000000000000010000000044381497
00000000000000000000000044396497
00000001000000000000000044863497
00000001000000010000000045163540
00000001000000000000000045263497
00000000000000000000000045264997
00000001000000000000000045746997
00000001000000010000000046047040
00000000000000010000000046131746
00000000000000000000000046146997
00000001000000000000000046613746
00000001000000010000000046913789
00000001000000000000000047013746
00000000000000000000000047015246
00000001000000000000000047497246
00000001000000010000000047797289
00000001000000000000000047897246
00000000000000000000000047898746
00000001000000000000000048380746
00000001000000010000000048680789
00000000000000010000000048765497
00000000000000000000000048780746
00000001000000000000000049247497
00000001000000010000000049547540
00000000000000010000000049632497
00000000000000000000000049647497
00000001000000000000000050114497
00000001000000010000000050414540
00000000000000010000000050482497
00000000000000000000000050514497
00000001000000000000000050964497
00000001000000010000000051264540
00000001000000000000000051364497
00000000000000000000000051365997
00000001000000000000000051847997
00000001000000010000000052148040
00000000000000010000000052232997
00000000000000000000000052247997
00000001000000000000000052714997
00000001000000010000000053015040
00000000000000010000000053099746
00000000000000000000000053114997
00000001000000000000000053581746
00000001000000010000000053881789
00000000000000010000000053966497
00000000000000000000000053981746
00000001000000000000000054448497
00000001000000010000000054748540
00000000000000010000000054833497
00000000000000000000000054848497
00000001000000000000000055315497
00000001000000010000000055615540
00000000000000010000000055683497
00000000000000000000000055715497
00000001000000000000000056182246
00000001000000010000000056482289
00000001000000000000000056582246
00000000000000000000000056583746
00000001000000000000000057065746
00000001000000010000000057365789
00000000000000010000000057450497
00000000000000000000000057465746
00000001000000000000000057932497
00000001000000010000000058232540
00000000000000010000000058317497
00000000000000000000000058332497
00000001000000000000000058799497
00000001000000010000000059099540
00000000000000010000000059167497
00000000000000000000000059199497
00000001000000000000000059649497
00000001000000010000000059949540
00000000000000010000000060034497
00000000000000000000000060049497
00000001000000000000000060516497
00000001000000010000000060816540
00000001000000000000000060916497
00000000000000000000000060917997
00000001000000000000000061399997
00000001000000010000000061700040
00000000000000010000000061784746
00000000000000000000000061799997
00000001000000000000000062266746
00000001000000010000000062566789
00000001000000000000000062666746
00000000000000000000000062668246
00000001000000000000000063150246
00000001000000010000000063450289
00000000000000010000000063534997
00000000000000000000000063550246
00000001000000000000000064016997
00000001000000010000000064317040
00000000000000010000000064401997
00000000000000000000000064416997
00000001000000000000000064883997
00000001000000010000000065184040
00000000000000010000000065268746
00000000000000000000000065283997
00000001000000000000000065767497
00000001000000010000000066067540
00000001000000000000000066167497
00000000000000000000000066168997
00000001000000000000000066650997
00000001000000010000000066951040
00000000000000010000000067035746
00000000000000000000000067050997
00000001000000000000000067517746
00000001000000010000000067817789
00000000000000010000000067902497
00000000000000000000000067917746
00000001000000000000000068384497
00000001000000010000000068684540
00000001000000000000000068784497
00000000000000000000000068785997
00000001000000000000000069267997
00000001000000010000000069568040
00000000000000010000000069652997
00000000000000000000000069667997
00000001000000000000000070134997
00000001000000010000000070435040
00000001000000000000000070534997
00000000000000000000000070536497
00000001000000000000000071018497
00000001000000010000000071318540
00000000000000010000000071403246
00000000000000000000000071418497
00000001000000000000000071885246
00000001000000010000000072185289
00000001000000000000000072285246
00000000000000000000000072286746
00000001000000000000000072768746
00000001000000010000000073068789
00000000000000010000000073136997
00000000000000000000000073168746
00000001000000000000000073635497
00000001000000010000000073935540
00000001000000000000000074035497
00000000000000000000000074036997
00000001000000000000000074518997
00000001000000010000000074819040
00000000000000010000000074903997
00000000000000000000000074918997
00000001000000000000000075385997
00000001000000010000000075686040
00000001000000000000000075785997
00000000000000000000000075787497
00000001000000000000000076269497
00000001000000010000000076569540
00000000000000010000000076654246
00000000000000000000000076669497
00000001000000000000000077136246
00000001000000010000000077436289
00000001000000000000000077536246
00000000000000000000000077537746
00000001000000000000000078019746
00000001000000010000000078319789
00000000000000010000000078387997
00000000000000000000000078419746
00000001000000000000000078869997
00000001000000010000000079170040
00000000000000010000000079254746
00000000000000000000000079269997
00000001000000000000000079736746
00000001000000010000000080036789
00000000000000010000000080121497
00000000000000000000000080136746
00000001000000000000000080620246
00000001000000010000000080920289
00000000000000010000000081004997
00000000000000000000000081020246
00000001000000000000000081486997
00000001000000010000000081787040
00000000000000010000000081871997
00000000000000000000000081886997
00000001000000000000000082353997
00000001000000010000000082654040
00000000000000010000000082738746
00000000000000000000000082753997
00000001000000000000000083220746
00000001000000010000000083520789
00000000000000010000000083605497
00000000000000000000000083620746
00000001000000000000000084087497
00000001000000010000000084387540
00000000000000010000000084472497
00000000000000000000000084487497
00000001000000000000000084954497
00000001000000010000000085254540
00000001000000000000000085354497
00000000000000000000000085355997
00000001000000000000000085837997
00000001000000010000000086138040
00000000000000010000000086222746
00000000000000000000000086237997
00000001000000000000000086704746
00000001000000010000000087004789
00000000000000010000000087089497
00000000000000000000000087104746
00000001000000000000000087571497
00000001000000010000000087871540
00000000000000010000000087956497
00000000000000000000000087971497
