# Supplementary material for: Presentation and response timing accuracy in Adobe Flash and HTML5/JavaScript Web experiments
Source: Behav Res Methods. 2014 Jun 6;47(2):309–27. doi: 10.3758/s13428-014-0471-1 (PMC4427652; doi:10.3758/s13428-014-0471-1)
Supplement: Supplementary file 1 — (ZIP 1.07 MB) [file 13428_2014_471_MOESM1_ESM.zip › Supplementary/Logs/cjnew-dscar-300ms-ie-fl-2.rtl]

[PC Software Vesion]
20121128
[ARM Firmware Version]
20120901
[Capture Date]
06 Aug 2013
[Capture Time]
21:36:37
[Capture Duration (Secs)]
100
[Changes]
401
[Samples]
400001
[Soak Rate]
0.100249749375627
[Audio In 1 Threshold]
0
[Audio In 2 Threshold]
0
[Audio Out 1 Threshold]
0
[Audio Out 2 Threshold]
0
[Opto 1 Threshold]
115
[Opto 2 Threshold]
0
[Opto 3 Threshold]
0
[Opto 4 Threshold]
0
[Opto 1 Refreshes Blocked]
True
[Opto 2 Refreshes Blocked]
True
[Opto 3 Refreshes Blocked]
True
[Opto 4 Refreshes Blocked]
True
[Keypad4Description]
Button 4 of the BBTK Response Pad triggered when pressed.
[Keypad3Description]
Button 3 of the BBTK Response Pad triggered when pressed.
[Keypad2Description]
Button 2 of the BBTK Response Pad triggered when pressed.
[Keypad1Description]
Button 1 of the BBTK Response Pad triggered when pressed.
[Opto4Description]
Opto-detector 4 triggered by an active screen region.
[Opto3Description]
Opto-detector 3 triggered by an active screen region.
[Opto2Description]
Opto-detector 2 triggered by an active screen region.
[Opto1Description]
Opto-detector 1 triggered by an active screen region.
[TTLIn2Description]
TTL input 2 triggered by a digital signal.
[TTLIn1Description]
TTL input 1 triggered by a digital signal.
[AudIn2Description]
Audio input 2 triggered by a BBTK Mic.
[AudIn1Description]
Audio input 1 triggered by a BBTK Mic.
[ASC4Description]
Active Switch Closure output 4 generates a key down.
[ASC3Description]
Active Switch Closure output 3 generates a key down.
[ASC2Description]
Active Switch Closure output 2 generates a key down.
[ASC1Description]
Active Switch Closure output 1 generates a key down.
[TTLOut2Description]
TTL output 2 generates a digital signal.
[TTLOut1Description]
TTL output 1 generates a digital signal.
[AudOut2Description]
Audio output 2 generates a tone on the BBTK sounder.
[AudOut1Description]
Audio output 1 generates a tone on the BBTK sounder.
[Notes]


[Data]
00000000000000000000000000000000
00000001000000000000000001741246
00000001000000010000000002041289
00000001000000000000000002141246
00000000000000000000000002142746
00000001000000000000000002624746
00000001000000010000000002924789
00000000000000010000000003009497
00000000000000000000000003024746
00000001000000000000000003508246
00000001000000010000000003808289
00000000000000010000000003892997
00000000000000000000000003908246
00000001000000000000000004374997
00000001000000010000000004675040
00000001000000000000000004774997
00000000000000000000000004776497
00000001000000000000000005258497
00000001000000010000000005558540
00000000000000010000000005643246
00000000000000000000000005658497
00000001000000000000000006125246
00000001000000010000000006425289
00000001000000000000000006525246
00000000000000000000000006526746
00000001000000000000000007008746
00000001000000010000000007308789
00000000000000010000000007393746
00000000000000000000000007408746
00000001000000000000000007875746
00000001000000010000000008175789
00000001000000000000000008275746
00000000000000000000000008277246
00000001000000000000000008759246
00000001000000010000000009059289
00000000000000010000000009143997
00000000000000000000000009159246
00000001000000000000000009625997
00000001000000010000000009926040
00000001000000000000000010025997
00000000000000000000000010027497
00000001000000000000000010509497
00000001000000010000000010809540
00000000000000010000000010894497
00000000000000000000000010909497
00000001000000000000000011376246
00000001000000010000000011676289
00000001000000000000000011776246
00000000000000000000000011777746
00000001000000000000000012259746
00000001000000010000000012559789
00000000000000010000000012627997
00000000000000000000000012659746
00000001000000000000000013109997
00000001000000010000000013410040
00000000000000010000000013494746
00000000000000000000000013509997
00000001000000000000000013976746
00000001000000010000000014276789
00000000000000010000000014361746
00000000000000000000000014376746
00000001000000000000000014843746
00000001000000010000000015143789
00000000000000010000000015228497
00000000000000000000000015243746
00000001000000000000000015710497
00000001000000010000000016010540
00000001000000000000000016110497
00000000000000000000000016111997
00000001000000000000000016593997
00000001000000010000000016894040
00000000000000010000000016978746
00000000000000000000000016993997
00000001000000000000000017460746
00000001000000010000000017760789
00000000000000010000000017845746
00000000000000000000000017860746
00000001000000000000000018327746
00000001000000010000000018627789
00000001000000000000000018727746
00000000000000000000000018762497
00000001000000000000000019194497
00000001000000010000000019494540
00000001000000000000000019594497
00000000000000000000000019595997
00000001000000000000000020077997
00000001000000010000000020378040
00000000000000010000000020462997
00000000000000000000000020477997
00000001000000000000000020944746
00000001000000010000000021244789
00000000000000010000000021329746
00000000000000000000000021344746
00000001000000000000000021811497
00000001000000010000000022111540
00000000000000010000000022196497
00000000000000000000000022211497
00000001000000000000000022678497
00000001000000010000000022978540
00000000000000010000000023063246
00000000000000000000000023078497
00000001000000000000000023545246
00000001000000010000000023845289
00000000000000010000000023930246
00000000000000000000000023945246
00000001000000000000000024411997
00000001000000010000000024712040
00000001000000000000000024811997
00000000000000000000000024813746
00000001000000000000000025295497
00000001000000010000000025595540
00000000000000010000000025680746
00000000000000000000000025695497
00000001000000000000000026162246
00000001000000010000000026462289
00000001000000000000000026562246
00000000000000000000000026563997
00000001000000000000000027045746
00000001000000010000000027345789
00000001000000000000000027445746
00000000000000000000000027464246
00000001000000000000000027912746
00000001000000010000000028212789
00000001000000000000000028312746
00000000000000000000000028314497
00000001000000000000000028796246
00000001000000010000000029096289
00000000000000010000000029181246
00000000000000000000000029196246
00000001000000000000000029662997
00000001000000010000000029963040
00000001000000000000000030062997
00000000000000000000000030064746
00000001000000000000000030546497
00000001000000010000000030846540
00000000000000010000000030931746
00000000000000000000000030946497
00000001000000000000000031413246
00000001000000010000000031713289
00000000000000010000000031798497
00000000000000000000000031813246
00000001000000000000000032280246
00000001000000010000000032580289
00000000000000010000000032665246
00000000000000000000000032680246
00000001000000000000000033146997
00000001000000010000000033447040
00000001000000000000000033546997
00000000000000000000000033548746
00000001000000000000000034030497
00000001000000010000000034330540
00000000000000010000000034415497
00000000000000000000000034430497
00000001000000000000000034897497
00000001000000010000000035197540
00000001000000000000000035297497
00000000000000000000000035298997
00000001000000000000000035780746
00000001000000010000000036080789
00000000000000010000000036165997
00000000000000000000000036180746
00000001000000000000000036647746
00000001000000010000000036947789
00000001000000000000000037047746
00000000000000000000000037049497
00000001000000000000000037531246
00000001000000010000000037831289
00000000000000010000000037916246
00000000000000000000000037931246
00000001000000000000000038397997
00000001000000010000000038698040
00000001000000000000000038797997
00000000000000000000000038816497
00000001000000000000000039298246
00000001000000010000000039598289
00000000000000010000000039683246
00000000000000000000000039698246
00000001000000000000000040164997
00000001000000010000000040465040
00000001000000000000000040564997
00000000000000000000000040566746
00000001000000000000000041048497
00000001000000010000000041348540
00000001000000000000000041448497
00000000000000000000000041483746
00000001000000000000000041915246
00000001000000010000000042215289
00000001000000000000000042315246
00000000000000000000000042317246
00000001000000000000000042798746
00000001000000010000000043098789
00000000000000010000000043183997
00000000000000000000000043198746
00000001000000000000000043665746
00000001000000010000000043965789
00000001000000000000000044065746
00000000000000000000000044067497
00000001000000000000000044549246
00000001000000010000000044849289
00000000000000010000000044934246
00000000000000000000000044949246
00000001000000000000000045415997
00000001000000010000000045716040
00000000000000010000000045801246
00000000000000000000000045815997
00000001000000000000000046299497
00000001000000010000000046599540
00000000000000010000000046684746
00000000000000000000000046699497
00000001000000000000000047166246
00000001000000010000000047466289
00000000000000010000000047551497
00000000000000000000000047566246
00000001000000000000000048049746
00000001000000010000000048349789
00000000000000010000000048434997
00000000000000000000000048449746
00000001000000000000000048916746
00000001000000010000000049216789
00000000000000010000000049301746
00000000000000000000000049316746
00000001000000000000000049800246
00000001000000010000000050100289
00000001000000000000000050200246
00000000000000000000000050201997
00000001000000000000000050683746
00000001000000010000000050983789
00000000000000010000000051068746
00000000000000000000000051083746
00000001000000000000000051550497
00000001000000010000000051850540
00000000000000010000000051935746
00000000000000000000000051950497
00000001000000000000000052417246
00000001000000010000000052717289
00000000000000010000000052802497
00000000000000000000000052817246
00000001000000000000000053284246
00000001000000010000000053584289
00000000000000010000000053669246
00000000000000000000000053684246
00000001000000000000000054151246
00000001000000010000000054451289
00000000000000010000000054535997
00000000000000000000000054551246
00000001000000000000000055017997
00000001000000010000000055318040
00000000000000010000000055402746
00000000000000000000000055417997
00000001000000000000000055884746
00000001000000010000000056184789
00000001000000000000000056284746
00000000000000000000000056286497
00000001000000000000000056768246
00000001000000010000000057068289
00000000000000010000000057153246
00000000000000000000000057168246
00000001000000000000000057635246
00000001000000010000000057935289
00000000000000010000000058019997
00000000000000000000000058035246
00000001000000000000000058501997
00000001000000010000000058802040
00000000000000010000000058886746
00000000000000000000000058901997
00000001000000000000000059368746
00000001000000010000000059668789
00000000000000010000000059753746
00000000000000000000000059768746
00000001000000000000000060235746
00000001000000010000000060535789
00000000000000010000000060620497
00000000000000000000000060635746
00000001000000000000000061102497
00000001000000010000000061402540
00000000000000010000000061487246
00000000000000000000000061502497
00000001000000000000000061985997
00000001000000010000000062286040
00000000000000010000000062370746
00000000000000000000000062385997
00000001000000000000000062852746
00000001000000010000000063152789
00000000000000010000000063237746
00000000000000000000000063252746
00000001000000000000000063719746
00000001000000010000000064019789
00000000000000010000000064087746
00000000000000000000000064119746
00000001000000000000000064569746
00000001000000010000000064869789
00000001000000000000000064969746
00000000000000000000000064971497
00000001000000000000000065453246
00000001000000010000000065753289
00000000000000010000000065838246
00000000000000000000000065853246
00000001000000000000000066320246
00000001000000010000000066620289
00000000000000010000000066704997
00000000000000000000000066720246
00000001000000000000000067186997
00000001000000010000000067487040
00000000000000010000000067571746
00000000000000000000000067586997
00000001000000000000000068053746
00000001000000010000000068353789
00000000000000010000000068438746
00000000000000000000000068453746
00000001000000000000000068920746
00000001000000010000000069220789
00000001000000000000000069320746
00000000000000000000000069322246
00000001000000000000000069804246
00000001000000010000000070104289
00000001000000000000000070204246
00000000000000000000000070238997
00000001000000000000000070687746
00000001000000010000000070987789
00000000000000010000000071072497
00000000000000000000000071087746
00000001000000000000000071554497
00000001000000010000000071854540
00000000000000010000000071939497
00000000000000000000000071954497
00000001000000000000000072421246
00000001000000010000000072721289
00000000000000010000000072789497
00000000000000000000000072821246
00000001000000000000000073271497
00000001000000010000000073571540
00000001000000000000000073671497
00000000000000000000000073672997
00000001000000000000000074154997
00000001000000010000000074455040
00000000000000010000000074539997
00000000000000000000000074554997
00000001000000000000000075021746
00000001000000010000000075321789
00000000000000010000000075406746
00000000000000000000000075421746
00000001000000000000000075888746
00000001000000010000000076188789
00000000000000010000000076273497
00000000000000000000000076288746
00000001000000000000000076755497
00000001000000010000000077055540
00000000000000010000000077140497
00000000000000000000000077155497
00000001000000000000000077622246
00000001000000010000000077922289
00000000000000010000000078007246
00000000000000000000000078022246
00000001000000000000000078489246
00000001000000010000000078789289
00000001000000000000000078889246
00000000000000000000000078890746
00000001000000000000000079372746
00000001000000010000000079672789
00000000000000010000000079757497
00000000000000000000000079772746
00000001000000000000000080239497
00000001000000010000000080539540
00000000000000010000000080624246
00000000000000000000000080639497
00000001000000000000000081106246
00000001000000010000000081406289
00000000000000010000000081491246
00000000000000000000000081506246
00000001000000000000000081973246
00000001000000010000000082273289
00000000000000010000000082357997
00000000000000000000000082373246
00000001000000000000000082839997
00000001000000010000000083140040
00000000000000010000000083224997
00000000000000000000000083239997
00000001000000000000000083706746
00000001000000010000000084006789
00000000000000010000000084091746
00000000000000000000000084106746
00000001000000000000000084590246
00000001000000010000000084890289
00000001000000000000000084990246
00000000000000000000000084991746
00000001000000000000000085473746
00000001000000010000000085773789
00000000000000010000000085858746
00000000000000000000000085873746
00000001000000000000000086340746
00000001000000010000000086640789
00000000000000010000000086725497
00000000000000000000000086740746
00000001000000000000000087207497
00000001000000010000000087507540
00000001000000000000000087607497
00000000000000000000000087625746
00000001000000000000000088090997
00000001000000010000000088391040
00000001000000000000000088490997
00000000000000000000000088509246
