# Supplementary material for: Presentation and response timing accuracy in Adobe Flash and HTML5/JavaScript Web experiments
Source: Behav Res Methods. 2014 Jun 6;47(2):309–27. doi: 10.3758/s13428-014-0471-1 (PMC4427652; doi:10.3758/s13428-014-0471-1)
Supplement: Supplementary file 1 — (ZIP 1.07 MB) [file 13428_2014_471_MOESM1_ESM.zip › Supplementary/Logs/cjnew-dscar-300ms-ie-fl-3.rtl]

[PC Software Vesion]
20121128
[ARM Firmware Version]
20120901
[Capture Date]
06 Aug 2013
[Capture Time]
21:46:21
[Capture Duration (Secs)]
100
[Changes]
401
[Samples]
400001
[Soak Rate]
0.100249749375627
[Audio In 1 Threshold]
0
[Audio In 2 Threshold]
0
[Audio Out 1 Threshold]
0
[Audio Out 2 Threshold]
0
[Opto 1 Threshold]
115
[Opto 2 Threshold]
0
[Opto 3 Threshold]
0
[Opto 4 Threshold]
0
[Opto 1 Refreshes Blocked]
True
[Opto 2 Refreshes Blocked]
True
[Opto 3 Refreshes Blocked]
True
[Opto 4 Refreshes Blocked]
True
[Keypad4Description]
Button 4 of the BBTK Response Pad triggered when pressed.
[Keypad3Description]
Button 3 of the BBTK Response Pad triggered when pressed.
[Keypad2Description]
Button 2 of the BBTK Response Pad triggered when pressed.
[Keypad1Description]
Button 1 of the BBTK Response Pad triggered when pressed.
[Opto4Description]
Opto-detector 4 triggered by an active screen region.
[Opto3Description]
Opto-detector 3 triggered by an active screen region.
[Opto2Description]
Opto-detector 2 triggered by an active screen region.
[Opto1Description]
Opto-detector 1 triggered by an active screen region.
[TTLIn2Description]
TTL input 2 triggered by a digital signal.
[TTLIn1Description]
TTL input 1 triggered by a digital signal.
[AudIn2Description]
Audio input 2 triggered by a BBTK Mic.
[AudIn1Description]
Audio input 1 triggered by a BBTK Mic.
[ASC4Description]
Active Switch Closure output 4 generates a key down.
[ASC3Description]
Active Switch Closure output 3 generates a key down.
[ASC2Description]
Active Switch Closure output 2 generates a key down.
[ASC1Description]
Active Switch Closure output 1 generates a key down.
[TTLOut2Description]
TTL output 2 generates a digital signal.
[TTLOut1Description]
TTL output 1 generates a digital signal.
[AudOut2Description]
Audio output 2 generates a tone on the BBTK sounder.
[AudOut1Description]
Audio output 1 generates a tone on the BBTK sounder.
[Notes]


[Data]
00000000000000000000000000000000
00000001000000000000000002263246
00000001000000010000000002563289
00000000000000010000000002647997
00000000000000000000000002663246
00000001000000000000000003129997
00000001000000010000000003430040
00000001000000000000000003529997
00000000000000000000000003531497
00000001000000000000000004013497
00000001000000010000000004313540
00000000000000010000000004398497
00000000000000000000000004413497
00000001000000000000000004880246
00000001000000010000000005180289
00000000000000010000000005265246
00000000000000000000000005280246
00000001000000000000000005747246
00000001000000010000000006047289
00000000000000010000000006131997
00000000000000000000000006147246
00000001000000000000000006613997
00000001000000010000000006914040
00000001000000000000000007013997
00000000000000000000000007015497
00000001000000000000000007497497
00000001000000010000000007797540
00000000000000010000000007882246
00000000000000000000000007897497
00000001000000000000000008364246
00000001000000010000000008664289
00000001000000000000000008764246
00000000000000000000000008765746
00000001000000000000000009247746
00000001000000010000000009547789
00000000000000010000000009632746
00000000000000000000000009647746
00000001000000000000000010114746
00000001000000010000000010414789
00000000000000010000000010499497
00000000000000000000000010514746
00000001000000000000000010981497
00000001000000010000000011281540
00000000000000010000000011349746
00000000000000000000000011381497
00000001000000000000000011831746
00000001000000010000000012131789
00000001000000000000000012231746
00000000000000000000000012233246
00000001000000000000000012715246
00000001000000010000000013015289
00000000000000010000000013099997
00000000000000000000000013115246
00000001000000000000000013581997
00000001000000010000000013882040
00000000000000010000000013966746
00000000000000000000000013981997
00000001000000000000000014448746
00000001000000010000000014748789
00000000000000010000000014833746
00000000000000000000000014848746
00000001000000000000000015315497
00000001000000010000000015615540
00000000000000010000000015700497
00000000000000000000000015715497
00000001000000000000000016182497
00000001000000010000000016482540
00000000000000010000000016567246
00000000000000000000000016582497
00000001000000000000000017049246
00000001000000010000000017349289
00000001000000000000000017449246
00000000000000000000000017484246
00000001000000000000000017932746
00000001000000010000000018232789
00000000000000010000000018317746
00000000000000000000000018332746
00000001000000000000000018799746
00000001000000010000000019099789
00000000000000010000000019184497
00000000000000000000000019199746
00000001000000000000000019666497
00000001000000010000000019966540
00000000000000010000000020034746
00000000000000000000000020066497
00000001000000000000000020516746
00000001000000010000000020816789
00000001000000000000000020916746
00000000000000000000000020918246
00000001000000000000000021400246
00000001000000010000000021700289
00000000000000010000000021784997
00000000000000000000000021800246
00000001000000000000000022266746
00000001000000010000000022566789
00000000000000010000000022651997
00000000000000000000000022666746
00000001000000000000000023133497
00000001000000010000000023433540
00000001000000000000000023533497
00000000000000000000000023535497
00000001000000000000000024017246
00000001000000010000000024317289
00000000000000010000000024402246
00000000000000000000000024417246
00000001000000000000000024883997
00000001000000010000000025184040
00000000000000010000000025269246
00000000000000000000000025283997
00000001000000000000000025750746
00000001000000010000000026050789
00000001000000000000000026150746
00000000000000000000000026152746
00000001000000000000000026634246
00000001000000010000000026934289
00000001000000000000000027034246
00000000000000000000000027036246
00000001000000000000000027517497
00000001000000010000000027817540
00000000000000010000000027903246
00000000000000000000000027917497
00000001000000000000000028384497
00000001000000010000000028684540
00000000000000010000000028769997
00000000000000000000000028784497
00000001000000000000000029251246
00000001000000010000000029551289
00000000000000010000000029636746
00000000000000000000000029651246
00000001000000000000000030117997
00000001000000010000000030418040
00000000000000010000000030503746
00000000000000000000000030517997
00000001000000000000000031001497
00000001000000010000000031301540
00000000000000010000000031387246
00000000000000000000000031401497
00000001000000000000000031868497
00000001000000010000000032168540
00000000000000010000000032253997
00000000000000000000000032268497
00000001000000000000000032751997
00000001000000010000000033052040
00000000000000010000000033137497
00000000000000000000000033151997
00000001000000000000000033618746
00000001000000010000000033918789
00000000000000010000000034004246
00000000000000000000000034018746
00000001000000000000000034485497
00000001000000010000000034785540
00000001000000000000000034885497
00000000000000000000000034887997
00000001000000000000000035368997
00000001000000010000000035669040
00000000000000010000000035754746
00000000000000000000000035768997
00000001000000000000000036252497
00000001000000010000000036552540
00000000000000010000000036637997
00000000000000000000000036652497
00000001000000000000000037119746
00000001000000010000000037419789
00000001000000000000000037519746
00000000000000000000000037538246
00000001000000000000000037986497
00000001000000010000000038286540
00000000000000010000000038371746
00000000000000000000000038386497
00000001000000000000000038853246
00000001000000010000000039153289
00000000000000010000000039238497
00000000000000000000000039253246
00000001000000000000000039736746
00000001000000010000000040036789
00000000000000010000000040121997
00000000000000000000000040136746
00000001000000000000000040603497
00000001000000010000000040903540
00000000000000010000000040988746
00000000000000000000000041003497
00000001000000000000000041486997
00000001000000010000000041787040
00000000000000010000000041872497
00000000000000000000000041886997
00000001000000000000000042353746
00000001000000010000000042653789
00000000000000010000000042739246
00000000000000000000000042753746
00000001000000000000000043220497
00000001000000010000000043520540
00000001000000000000000043620497
00000000000000000000000043622746
00000001000000000000000044103997
00000001000000010000000044404040
00000000000000010000000044489746
00000000000000000000000044503997
00000001000000000000000044970997
00000001000000010000000045271040
00000000000000010000000045356497
00000000000000000000000045370997
00000001000000000000000045837746
00000001000000010000000046137789
00000001000000000000000046237746
00000000000000000000000046239997
00000001000000000000000046721246
00000001000000010000000047021289
00000000000000010000000047106746
00000000000000000000000047121246
00000001000000000000000047587997
00000001000000010000000047888040
00000001000000000000000047987997
00000000000000000000000047990246
00000001000000000000000048471497
00000001000000010000000048771540
00000001000000000000000048871497
00000000000000000000000048907246
00000001000000000000000049354997
00000001000000010000000049655040
00000000000000010000000049740497
00000000000000000000000049754997
00000001000000000000000050221997
00000001000000010000000050522040
00000000000000010000000050607497
00000000000000000000000050621997
00000001000000000000000051088746
00000001000000010000000051388789
00000000000000010000000051457746
00000000000000000000000051488746
00000001000000000000000051955497
00000001000000010000000052255540
00000000000000010000000052341246
00000000000000000000000052355497
00000001000000000000000052822497
00000001000000010000000053122540
00000001000000000000000053222497
00000000000000000000000053224746
00000001000000000000000053705997
00000001000000010000000054006040
00000000000000010000000054091497
00000000000000000000000054105997
00000001000000000000000054572746
00000001000000010000000054872789
00000000000000010000000054958246
00000000000000000000000054972746
00000001000000000000000055456246
00000001000000010000000055756289
00000000000000010000000055841746
00000000000000000000000055856246
00000001000000000000000056323246
00000001000000010000000056623289
00000000000000010000000056708497
00000000000000000000000056723246
00000001000000000000000057189997
00000001000000010000000057490040
00000001000000000000000057589997
00000000000000000000000057592246
00000001000000000000000058073497
00000001000000010000000058373540
00000000000000010000000058458997
00000000000000000000000058473497
00000001000000000000000058956997
00000001000000010000000059257040
00000000000000010000000059342497
00000000000000000000000059356997
00000001000000000000000059823746
00000001000000010000000060123789
00000000000000010000000060209246
00000000000000000000000060223746
00000001000000000000000060690497
00000001000000010000000060990540
00000000000000010000000061076246
00000000000000000000000061090497
00000001000000000000000061557497
00000001000000010000000061857540
00000001000000000000000061957497
00000000000000000000000061959746
00000001000000000000000062440997
00000001000000010000000062741040
00000000000000010000000062826497
00000000000000000000000062840997
00000001000000000000000063307746
00000001000000010000000063607789
00000000000000010000000063693246
00000000000000000000000063707746
00000001000000000000000064174746
00000001000000010000000064474789
00000000000000010000000064560246
00000000000000000000000064574746
00000001000000000000000065041497
00000001000000010000000065341540
00000000000000010000000065426997
00000000000000000000000065441497
00000001000000000000000065908246
00000001000000010000000066208289
00000001000000000000000066308246
00000000000000000000000066310497
00000001000000000000000066791746
00000001000000010000000067091789
00000001000000000000000067191746
00000000000000000000000067193997
00000001000000000000000067675246
00000001000000010000000067975289
00000000000000010000000068060746
00000000000000000000000068075246
00000001000000000000000068541997
00000001000000010000000068842040
00000001000000000000000068941997
00000000000000000000000068960997
00000001000000000000000069425497
00000001000000010000000069725540
00000000000000010000000069811246
00000000000000000000000069825497
00000001000000000000000070292497
00000001000000010000000070592540
00000000000000010000000070677997
00000000000000000000000070692497
00000001000000000000000071175997
00000001000000010000000071476040
00000000000000010000000071561497
00000000000000000000000071575997
00000001000000000000000072042746
00000001000000010000000072342789
00000000000000010000000072428246
00000000000000000000000072442746
00000001000000000000000072926246
00000001000000010000000073226289
00000001000000000000000073326246
00000000000000000000000073328497
00000001000000000000000073793246
00000001000000010000000074093289
00000000000000010000000074178497
00000000000000000000000074193246
00000001000000000000000074659997
00000001000000010000000074960040
00000000000000010000000075045497
00000000000000000000000075059997
00000001000000000000000075526746
00000001000000010000000075826789
00000001000000000000000075926746
00000000000000000000000075928997
00000001000000000000000076410246
00000001000000010000000076710289
00000000000000010000000076795746
00000000000000000000000076810246
00000001000000000000000077277246
00000001000000010000000077577289
00000001000000000000000077677246
00000000000000000000000077679246
00000001000000000000000078160746
00000001000000010000000078460789
00000000000000010000000078545997
00000000000000000000000078560746
00000001000000000000000079027746
00000001000000010000000079327789
00000000000000010000000079412746
00000000000000000000000079427746
00000001000000000000000079894497
00000001000000010000000080194540
00000001000000000000000080294497
00000000000000000000000080296246
00000001000000000000000080777997
00000001000000010000000081078040
00000000000000010000000081163246
00000000000000000000000081177997
00000001000000000000000081661497
00000001000000010000000081961540
00000000000000010000000082046746
00000000000000000000000082061497
00000001000000000000000082528246
00000001000000010000000082828289
00000000000000010000000082913497
00000000000000000000000082928246
00000001000000000000000083394997
00000001000000010000000083695040
00000000000000010000000083780497
00000000000000000000000083794997
00000001000000000000000084261997
00000001000000010000000084562040
00000001000000000000000084661997
00000000000000000000000084663997
00000001000000000000000085145497
00000001000000010000000085445540
00000000000000010000000085530746
00000000000000000000000085545497
00000001000000000000000086012246
00000001000000010000000086312289
00000000000000010000000086397497
00000000000000000000000086412246
00000001000000000000000086895746
00000001000000010000000087195789
00000000000000010000000087280997
00000000000000000000000087295746
00000001000000000000000087762497
00000001000000010000000088062540
00000000000000010000000088147997
00000000000000000000000088162497
00000001000000000000000088629497
00000001000000010000000088929540
00000001000000000000000089029497
00000000000000000000000089047997
