# Supplementary material for: Presentation and response timing accuracy in Adobe Flash and HTML5/JavaScript Web experiments
Source: Behav Res Methods. 2014 Jun 6;47(2):309–27. doi: 10.3758/s13428-014-0471-1 (PMC4427652; doi:10.3758/s13428-014-0471-1)
Supplement: Supplementary file 1 — (ZIP 1.07 MB) [file 13428_2014_471_MOESM1_ESM.zip › Supplementary/Logs/cjnew-dscar-300ms-ie-js-1.rtl]

[PC Software Vesion]
20121128
[ARM Firmware Version]
20120901
[Capture Date]
06 Aug 2013
[Capture Time]
21:32:43
[Capture Duration (Secs)]
100
[Changes]
402
[Samples]
400001
[Soak Rate]
0.100499748750628
[Audio In 1 Threshold]
0
[Audio In 2 Threshold]
0
[Audio Out 1 Threshold]
0
[Audio Out 2 Threshold]
0
[Opto 1 Threshold]
115
[Opto 2 Threshold]
0
[Opto 3 Threshold]
0
[Opto 4 Threshold]
0
[Opto 1 Refreshes Blocked]
True
[Opto 2 Refreshes Blocked]
True
[Opto 3 Refreshes Blocked]
True
[Opto 4 Refreshes Blocked]
True
[Keypad4Description]
Button 4 of the BBTK Response Pad triggered when pressed.
[Keypad3Description]
Button 3 of the BBTK Response Pad triggered when pressed.
[Keypad2Description]
Button 2 of the BBTK Response Pad triggered when pressed.
[Keypad1Description]
Button 1 of the BBTK Response Pad triggered when pressed.
[Opto4Description]
Opto-detector 4 triggered by an active screen region.
[Opto3Description]
Opto-detector 3 triggered by an active screen region.
[Opto2Description]
Opto-detector 2 triggered by an active screen region.
[Opto1Description]
Opto-detector 1 triggered by an active screen region.
[TTLIn2Description]
TTL input 2 triggered by a digital signal.
[TTLIn1Description]
TTL input 1 triggered by a digital signal.
[AudIn2Description]
Audio input 2 triggered by a BBTK Mic.
[AudIn1Description]
Audio input 1 triggered by a BBTK Mic.
[ASC4Description]
Active Switch Closure output 4 generates a key down.
[ASC3Description]
Active Switch Closure output 3 generates a key down.
[ASC2Description]
Active Switch Closure output 2 generates a key down.
[ASC1Description]
Active Switch Closure output 1 generates a key down.
[TTLOut2Description]
TTL output 2 generates a digital signal.
[TTLOut1Description]
TTL output 1 generates a digital signal.
[AudOut2Description]
Audio output 2 generates a tone on the BBTK sounder.
[AudOut1Description]
Audio output 1 generates a tone on the BBTK sounder.
[Notes]


[Data]
00000000000000000000000000000000
00000001000000000000000002004748
00000001000000010000000002304791
00000000000000010000000002389497
00000000000000000000000002404748
00000001000000000000000002888248
00000001000000010000000003188291
00000001000000000000000003288248
00000000000000000000000003289748
00000001000000000000000003788248
00000001000000010000000004088291
00000001000000000000000004188248
00000000000000000000000004189748
00000001000000000000000004688497
00000001000000010000000004988540
00000000000000010000000005073248
00000000000000000000000005088497
00000001000000000000000005571997
00000001000000010000000005872040
00000001000000000000000005971997
00000000000000000000000005973497
00000001000000000000000006488748
00000001000000010000000006788791
00000001000000000000000006888748
00000000000000000000000006890248
00000001000000000000000007388997
00000001000000010000000007689040
00000001000000000000000007788997
00000000000000000000000007790497
00000001000000000000000008289248
00000001000000010000000008589291
00000000000000010000000008673997
00000000000000000000000008689248
00000001000000000000000009172748
00000001000000010000000009472791
00000000000000010000000009557497
00000000000000000000000009572748
00000001000000000000000010056248
00000001000000010000000010356291
00000001000000000000000010456248
00000000000000000000000010457748
00000001000000000000000010956248
00000001000000010000000011256291
00000001000000000000000011356248
00000000000000000000000011357997
00000001000000000000000011856497
00000001000000010000000012156540
00000000000000010000000012241497
00000000000000000000000012256497
00000001000000000000000012739997
00000001000000010000000013040040
00000001000000000000000013139997
00000000000000000000000013141497
00000001000000000000000013640248
00000001000000010000000013940291
00000001000000000000000014040248
00000000000000000000000014041748
00000001000000000000000014556997
00000001000000010000000014857040
00000001000000000000000014956997
00000000000000000000000014958497
00000001000000000000000015440497
00000001000000010000000015740540
00000000000000010000000015825497
00000000000000000000000015840497
00000001000000000000000016323997
00000001000000010000000016624040
00000001000000000000000016723997
00000000000000000000000016725497
00000001000000000000000017240997
00000001000000010000000017541040
00000001000000000000000017640997
00000000000000000000000017642497
00000001000000000000000018140997
00000001000000010000000018441040
00000001000000000000000018540997
00000000000000000000000018542497
00000001000000000000000019041248
00000001000000010000000019341291
00000000000000010000000019425997
00000000000000000000000019441248
00000001000000000000000019941497
00000001000000010000000020241540
00000001000000000000000020341497
00000000000000000000000020342997
00000001000000000000000020841497
00000001000000010000000021141540
00000001000000000000000021241497
00000000000000000000000021242997
00000001000000000000000021741748
00000001000000010000000022041791
00000001000000000000000022141748
00000000000000000000000022143248
00000001000000000000000022625248
00000001000000010000000022925291
00000000000000010000000023009997
00000000000000000000000023025248
00000001000000000000000023508748
00000001000000010000000023808791
00000001000000000000000023908748
00000000000000000000000023910248
00000001000000000000000024408997
00000001000000010000000024709040
00000001000000000000000024808997
00000000000000000000000024810497
00000001000000000000000025308997
00000001000000010000000025609040
00000001000000000000000025708997
00000000000000000000000025710748
00000001000000000000000026192497
00000001000000010000000026492540
00000000000000010000000026577497
00000000000000000000000026592497
00000001000000000000000027075997
00000001000000010000000027376040
00000000000000010000000027460997
00000000000000000000000027475997
00000001000000000000000027959497
00000001000000010000000028259540
00000001000000000000000028359497
00000000000000000000000028361248
00000001000000000000000028859748
00000001000000010000000029159791
00000001000000000000000029259748
00000000000000000000000029261248
00000001000000000000000029759997
00000001000000010000000030060040
00000000000000010000000030144748
00000000000000000000000030159997
00000001000000000000000030643497
00000001000000010000000030943540
00000000000000010000000031028248
00000000000000000000000031043497
00000001000000000000000031526997
00000001000000010000000031827040
00000001000000000000000031926997
00000000000000000000000031928497
00000001000000000000000032427248
00000001000000010000000032727291
00000001000000000000000032827248
00000000000000000000000032828748
00000001000000000000000033327248
00000001000000010000000033627291
00000000000000010000000033712248
00000000000000000000000033727248
00000001000000000000000034210748
00000001000000010000000034510791
00000000000000010000000034595748
00000000000000000000000034610748
00000001000000000000000035094248
00000001000000010000000035394291
00000001000000000000000035494248
00000000000000000000000035495748
00000001000000000000000035994497
00000001000000010000000036294540
00000001000000000000000036394497
00000000000000000000000036395997
00000001000000000000000036894748
00000001000000010000000037194791
00000001000000000000000037294748
00000000000000000000000037296248
00000001000000000000000037778248
00000001000000010000000038078291
00000000000000010000000038162997
00000000000000000000000038178248
00000001000000000000000038661748
00000001000000010000000038961791
00000001000000000000000039061748
00000000000000000000000039063248
00000001000000000000000039561748
00000001000000010000000039861791
00000001000000000000000039961748
00000000000000000000000039963248
00000001000000000000000040461997
00000001000000010000000040762040
00000001000000000000000040861997
00000000000000000000000040863497
00000001000000000000000041345497
00000001000000010000000041645540
00000000000000010000000041730248
00000000000000000000000041745497
00000001000000000000000042228997
00000001000000010000000042529040
00000000000000010000000042613748
00000000000000000000000042628997
00000001000000000000000043112497
00000001000000010000000043412540
00000001000000000000000043512497
00000000000000000000000043513997
00000001000000000000000044012748
00000001000000010000000044312791
00000001000000000000000044412748
00000000000000000000000044414248
00000001000000000000000044912748
00000001000000010000000045212791
00000000000000010000000045297748
00000000000000000000000045312748
00000001000000000000000045796248
00000001000000010000000046096291
00000000000000010000000046181248
00000000000000000000000046196248
00000001000000000000000046679748
00000001000000010000000046979791
00000001000000000000000047079748
00000000000000000000000047081248
00000001000000000000000047579997
00000001000000010000000047880040
00000001000000000000000047979997
00000000000000000000000047981497
00000001000000000000000048480248
00000001000000010000000048780291
00000000000000010000000048864997
00000000000000000000000048880248
00000001000000000000000049363748
00000001000000010000000049663791
00000000000000010000000049748497
00000000000000000000000049763748
00000001000000000000000050247248
00000001000000010000000050547291
00000001000000000000000050647248
00000000000000000000000050648748
00000001000000000000000051147497
00000001000000010000000051447540
00000001000000000000000051547497
00000000000000000000000051548997
00000001000000000000000052047497
00000001000000010000000052347540
00000000000000010000000052432497
00000000000000000000000052447497
00000001000000000000000052930997
00000001000000010000000053231040
00000000000000010000000053315997
00000000000000000000000053330997
00000001000000000000000053814497
00000001000000010000000054114540
00000001000000000000000054214497
00000000000000000000000054215997
00000001000000000000000054714748
00000001000000010000000055014791
00000001000000000000000055114748
00000000000000000000000055116248
00000001000000000000000055614997
00000001000000010000000055915040
00000000000000010000000055999748
00000000000000000000000056014997
00000001000000000000000056498497
00000001000000010000000056798540
00000000000000010000000056883248
00000000000000000000000056898497
00000001000000000000000057381997
00000001000000010000000057682040
00000001000000000000000057781997
00000000000000000000000057783497
00000001000000000000000058281997
00000001000000010000000058582040
00000001000000000000000058681997
00000000000000000000000058683497
00000001000000000000000059182248
00000001000000010000000059482291
00000001000000000000000059582248
00000000000000000000000059583748
00000001000000000000000060065748
00000001000000010000000060365791
00000000000000010000000060450497
00000000000000000000000060465748
00000001000000000000000060949248
00000001000000010000000061249291
00000001000000000000000061349248
00000000000000000000000061350748
00000001000000000000000061849497
00000001000000010000000062149540
00000001000000000000000062249497
00000000000000000000000062250997
00000001000000000000000062749497
00000001000000010000000063049540
00000001000000000000000063149497
00000000000000000000000063150997
00000001000000000000000063632997
00000001000000010000000063933040
00000000000000010000000064017997
00000000000000000000000064032997
00000001000000000000000064516497
00000001000000010000000064816540
00000001000000000000000064916497
00000000000000000000000064917997
00000001000000000000000065416748
00000001000000010000000065716791
00000001000000000000000065816748
00000000000000000000000065818248
00000001000000000000000066316997
00000001000000010000000066617040
00000001000000000000000066716997
00000000000000000000000066718497
00000001000000000000000067216997
00000001000000010000000067517040
00000000000000010000000067601997
00000000000000000000000067616997
00000001000000000000000068100748
00000001000000010000000068400791
00000001000000000000000068500748
00000000000000000000000068501997
00000001000000000000000069000748
00000001000000010000000069300791
00000001000000000000000069400748
00000000000000000000000069402248
00000001000000000000000069900997
00000001000000010000000070201040
00000001000000000000000070300997
00000000000000000000000070302497
00000001000000000000000070801248
00000001000000010000000071101291
00000000000000010000000071185997
00000000000000000000000071201248
00000001000000000000000071684748
00000001000000010000000071984791
00000001000000000000000072084748
00000000000000000000000072086248
00000001000000000000000072584748
00000001000000010000000072884791
00000001000000000000000072984748
00000000000000000000000072986248
00000001000000000000000073484997
00000001000000010000000073785040
00000001000000000000000073884997
00000000000000000000000073886497
00000001000000000000000074385248
00000001000000010000000074685291
00000000000000010000000074769997
00000000000000000000000074785248
00000001000000000000000075268748
00000001000000010000000075568791
00000000000000010000000075653497
00000000000000000000000075668748
00000001000000000000000076152248
00000001000000010000000076452291
00000001000000000000000076552248
00000000000000000000000076553748
00000001000000000000000077052248
00000001000000010000000077352291
00000001000000000000000077452248
00000000000000000000000077453748
00000001000000000000000077952497
00000001000000010000000078252540
00000000000000010000000078337248
00000000000000000000000078352497
00000001000000000000000078835997
00000001000000010000000079136040
00000000000000010000000079220748
00000000000000000000000079235997
00000001000000000000000079719497
00000001000000010000000080019540
00000001000000000000000080119497
00000000000000000000000080120997
00000001000000000000000080636248
00000001000000010000000080936291
00000001000000000000000081036248
00000000000000000000000081037748
00000001000000000000000081536497
00000001000000010000000081836540
00000000000000010000000081921248
00000000000000000000000081936497
00000001000000000000000082419997
00000001000000010000000082720040
00000000000000010000000082804748
00000000000000000000000082819997
00000001000000000000000083320248
00000001000000010000000083620291
00000001000000000000000083720248
00000000000000000000000083721748
00000001000000000000000084220248
00000001000000010000000084520291
00000001000000000000000084620248
00000000000000000000000084621748
00000001000000000000000085120497
00000001000000010000000085420540
00000000000000010000000085505497
00000000000000000000000085520497
00000001000000000000000086003997
00000001000000010000000086304040
00000000000000010000000086388748
00000000000000000000000086403997
00000001000000000000000086887497
00000001000000010000000087187540
00000001000000000000000087287497
00000000000000000000000087288997
00000001000000000000000087787748
00000001000000010000000088087791
00000001000000000000000088187748
00000000000000000000000088189248
00000001000000000000000088704497
00000001000000010000000089004540
00000000000000010000000089089497
00000000000000000000000089104497
00000001000000000000000089587997
00000001000000010000000089888040
00000000000000010000000089972997
00000000000000000000000089987997
00000001000000000000000090471497
00000001000000010000000090771540
00000001000000000000000090871497
00000000000000000000000090889748
00000001000000000000000099533497
