# Supplementary material for: Presentation and response timing accuracy in Adobe Flash and HTML5/JavaScript Web experiments
Source: Behav Res Methods. 2014 Jun 6;47(2):309–27. doi: 10.3758/s13428-014-0471-1 (PMC4427652; doi:10.3758/s13428-014-0471-1)
Supplement: Supplementary file 1 — (ZIP 1.07 MB) [file 13428_2014_471_MOESM1_ESM.zip › Supplementary/Logs/cjnew-dscar-300ms-ie-js-2.rtl]

[PC Software Vesion]
20121128
[ARM Firmware Version]
20120901
[Capture Date]
06 Aug 2013
[Capture Time]
21:42:48
[Capture Duration (Secs)]
100
[Changes]
401
[Samples]
400001
[Soak Rate]
0.100249749375627
[Audio In 1 Threshold]
0
[Audio In 2 Threshold]
0
[Audio Out 1 Threshold]
0
[Audio Out 2 Threshold]
0
[Opto 1 Threshold]
115
[Opto 2 Threshold]
0
[Opto 3 Threshold]
0
[Opto 4 Threshold]
0
[Opto 1 Refreshes Blocked]
True
[Opto 2 Refreshes Blocked]
True
[Opto 3 Refreshes Blocked]
True
[Opto 4 Refreshes Blocked]
True
[Keypad4Description]
Button 4 of the BBTK Response Pad triggered when pressed.
[Keypad3Description]
Button 3 of the BBTK Response Pad triggered when pressed.
[Keypad2Description]
Button 2 of the BBTK Response Pad triggered when pressed.
[Keypad1Description]
Button 1 of the BBTK Response Pad triggered when pressed.
[Opto4Description]
Opto-detector 4 triggered by an active screen region.
[Opto3Description]
Opto-detector 3 triggered by an active screen region.
[Opto2Description]
Opto-detector 2 triggered by an active screen region.
[Opto1Description]
Opto-detector 1 triggered by an active screen region.
[TTLIn2Description]
TTL input 2 triggered by a digital signal.
[TTLIn1Description]
TTL input 1 triggered by a digital signal.
[AudIn2Description]
Audio input 2 triggered by a BBTK Mic.
[AudIn1Description]
Audio input 1 triggered by a BBTK Mic.
[ASC4Description]
Active Switch Closure output 4 generates a key down.
[ASC3Description]
Active Switch Closure output 3 generates a key down.
[ASC2Description]
Active Switch Closure output 2 generates a key down.
[ASC1Description]
Active Switch Closure output 1 generates a key down.
[TTLOut2Description]
TTL output 2 generates a digital signal.
[TTLOut1Description]
TTL output 1 generates a digital signal.
[AudOut2Description]
Audio output 2 generates a tone on the BBTK sounder.
[AudOut1Description]
Audio output 1 generates a tone on the BBTK sounder.
[Notes]


[Data]
00000000000000000000000000000000
00000001000000000000000001606746
00000001000000010000000001906789
00000001000000000000000002006746
00000000000000000000000002008246
00000001000000000000000002506746
00000001000000010000000002806789
00000001000000000000000002906746
00000000000000000000000002908497
00000001000000000000000003390246
00000001000000010000000003690289
00000000000000010000000003775246
00000000000000000000000003790246
00000001000000000000000004273746
00000001000000010000000004573789
00000001000000000000000004673746
00000000000000000000000004675497
00000001000000000000000005173997
00000001000000010000000005474040
00000001000000000000000005573997
00000000000000000000000005575746
00000001000000000000000006074246
00000001000000010000000006374289
00000001000000000000000006474246
00000000000000000000000006475746
00000001000000000000000006974497
00000001000000010000000007274540
00000000000000010000000007359246
00000000000000000000000007374497
00000001000000000000000007857997
00000001000000010000000008158040
00000001000000000000000008257997
00000000000000000000000008259497
00000001000000000000000008757997
00000001000000010000000009058040
00000001000000000000000009157997
00000000000000000000000009159746
00000001000000000000000009674997
00000001000000010000000009975040
00000001000000000000000010074997
00000000000000000000000010076497
00000001000000000000000010558497
00000001000000010000000010858540
00000000000000010000000010943246
00000000000000000000000010958497
00000001000000000000000011441997
00000001000000010000000011742040
00000000000000010000000011826746
00000000000000000000000011841997
00000001000000000000000012325497
00000001000000010000000012625540
00000001000000000000000012725497
00000000000000000000000012726997
00000001000000000000000013225497
00000001000000010000000013525540
00000001000000000000000013625497
00000000000000000000000013627246
00000001000000000000000014108997
00000001000000010000000014409040
00000000000000010000000014493997
00000000000000000000000014508997
00000001000000000000000014992497
00000001000000010000000015292540
00000001000000000000000015392497
00000000000000000000000015394246
00000001000000000000000015892746
00000001000000010000000016192789
00000001000000000000000016292746
00000000000000000000000016294246
00000001000000000000000016792997
00000001000000010000000017093040
00000001000000000000000017192997
00000000000000000000000017194497
00000001000000000000000017692997
00000001000000010000000017993040
00000000000000010000000018077997
00000000000000000000000018092997
00000001000000000000000018576497
00000001000000010000000018876540
00000001000000000000000018976497
00000000000000000000000018978246
00000001000000000000000019476746
00000001000000010000000019776789
00000001000000000000000019876746
00000000000000000000000019878497
00000001000000000000000020376997
00000001000000010000000020677040
00000001000000000000000020776997
00000000000000000000000020778497
00000001000000000000000021277246
00000001000000010000000021577289
00000000000000010000000021661997
00000000000000000000000021677246
00000001000000000000000022160746
00000001000000010000000022460789
00000001000000000000000022560746
00000000000000000000000022562246
00000001000000000000000023060746
00000001000000010000000023360789
00000001000000000000000023460746
00000000000000000000000023462497
00000001000000000000000023960997
00000001000000010000000024261040
00000001000000000000000024360997
00000000000000000000000024362497
00000001000000000000000024861246
00000001000000010000000025161289
00000000000000010000000025245997
00000000000000000000000025261246
00000001000000000000000025744746
00000001000000010000000026044789
00000001000000000000000026144746
00000000000000000000000026146246
00000001000000000000000026644746
00000001000000010000000026944789
00000001000000000000000027044746
00000000000000000000000027046497
00000001000000000000000027544997
00000001000000010000000027845040
00000001000000000000000027944997
00000000000000000000000027946497
00000001000000000000000028445246
00000001000000010000000028745289
00000000000000010000000028829997
00000000000000000000000028845246
00000001000000000000000029328746
00000001000000010000000029628789
00000001000000000000000029728746
00000000000000000000000029730246
00000001000000000000000030228746
00000001000000010000000030528789
00000001000000000000000030628746
00000000000000000000000030630497
00000001000000000000000031128997
00000001000000010000000031429040
00000001000000000000000031528997
00000000000000000000000031530497
00000001000000000000000032029246
00000001000000010000000032329289
00000000000000010000000032414246
00000000000000000000000032429246
00000001000000000000000032912746
00000001000000010000000033212789
00000000000000010000000033297746
00000000000000000000000033312746
00000001000000000000000033796246
00000001000000010000000034096289
00000001000000000000000034196246
00000000000000000000000034197746
00000001000000000000000034696246
00000001000000010000000034996289
00000001000000000000000035096246
00000000000000000000000035097997
00000001000000000000000035596497
00000001000000010000000035896540
00000000000000010000000035981497
00000000000000000000000035996497
00000001000000000000000036479997
00000001000000010000000036780040
00000000000000010000000036864997
00000000000000000000000036879997
00000001000000000000000037363497
00000001000000010000000037663540
00000001000000000000000037763497
00000000000000000000000037765246
00000001000000000000000038280497
00000001000000010000000038580540
00000001000000000000000038680497
00000000000000000000000038681997
00000001000000000000000039180497
00000001000000010000000039480540
00000000000000010000000039565497
00000000000000000000000039580497
00000001000000000000000040063997
00000001000000010000000040364040
00000000000000010000000040448997
00000000000000000000000040463997
00000001000000000000000040964246
00000001000000010000000041264289
00000001000000000000000041364246
00000000000000000000000041365746
00000001000000000000000041864497
00000001000000010000000042164540
00000001000000000000000042264497
00000000000000000000000042265997
00000001000000000000000042764497
00000001000000010000000043064540
00000000000000010000000043149497
00000000000000000000000043164497
00000001000000000000000043647997
00000001000000010000000043948040
00000000000000010000000044032997
00000000000000000000000044047997
00000001000000000000000044531497
00000001000000010000000044831540
00000001000000000000000044931497
00000000000000000000000044933246
00000001000000000000000045431746
00000001000000010000000045731789
00000001000000000000000045831746
00000000000000000000000045833246
00000001000000000000000046331997
00000001000000010000000046632040
00000000000000010000000046716746
00000000000000000000000046731997
00000001000000000000000047231997
00000001000000010000000047532040
00000000000000010000000047616997
00000000000000000000000047631997
00000001000000000000000048115497
00000001000000010000000048415540
00000001000000000000000048515497
00000000000000000000000048517246
00000001000000000000000049015746
00000001000000010000000049315789
00000001000000000000000049415746
00000000000000000000000049417246
00000001000000000000000049915997
00000001000000010000000050216040
00000000000000010000000050300746
00000000000000000000000050315997
00000001000000000000000050799497
00000001000000010000000051099540
00000000000000010000000051184246
00000000000000000000000051199497
00000001000000000000000051682997
00000001000000010000000051983040
00000001000000000000000052082997
00000000000000000000000052084497
00000001000000000000000052599746
00000001000000010000000052899789
00000001000000000000000052999746
00000000000000000000000053001497
00000001000000000000000053499997
00000001000000010000000053800040
00000000000000010000000053884997
00000000000000000000000053899997
00000001000000000000000054383497
00000001000000010000000054683540
00000000000000010000000054768497
00000000000000000000000054783497
00000001000000000000000055266997
00000001000000010000000055567040
00000001000000000000000055666997
00000000000000000000000055668497
00000001000000000000000056167246
00000001000000010000000056467289
00000001000000000000000056567246
00000000000000000000000056568746
00000001000000000000000057067246
00000001000000010000000057367289
00000001000000000000000057467246
00000000000000000000000057468997
00000001000000000000000057950746
00000001000000010000000058250789
00000000000000010000000058335746
00000000000000000000000058350746
00000001000000000000000058834246
00000001000000010000000059134289
00000001000000000000000059234246
00000000000000000000000059235997
00000001000000000000000059734497
00000001000000010000000060034540
00000001000000000000000060134497
00000000000000000000000060135997
00000001000000000000000060634746
00000001000000010000000060934789
00000001000000000000000061034746
00000000000000000000000061036246
00000001000000000000000061534746
00000001000000010000000061834789
00000000000000010000000061919746
00000000000000000000000061934746
00000001000000000000000062418246
00000001000000010000000062718289
00000000000000010000000062803246
00000000000000000000000062818246
00000001000000000000000063301746
00000001000000010000000063601789
00000001000000000000000063701746
00000000000000000000000063703497
00000001000000000000000064201997
00000001000000010000000064502040
00000001000000000000000064601997
00000000000000000000000064603497
00000001000000000000000065085497
00000001000000010000000065385540
00000000000000010000000065470497
00000000000000000000000065485497
00000001000000000000000065968997
00000001000000010000000066269040
00000001000000000000000066368997
00000000000000000000000066370497
00000001000000000000000066869246
00000001000000010000000067169289
00000001000000000000000067269246
00000000000000000000000067270746
00000001000000000000000067769246
00000001000000010000000068069289
00000001000000000000000068169246
00000000000000000000000068170997
00000001000000000000000068669497
00000001000000010000000068969540
00000000000000010000000069054497
00000000000000000000000069069497
00000001000000000000000069552997
00000001000000010000000069853040
00000000000000010000000069937997
00000000000000000000000069952997
00000001000000000000000070436497
00000001000000010000000070736540
00000001000000000000000070836497
00000000000000000000000070837997
00000001000000000000000071336746
00000001000000010000000071636789
00000001000000000000000071736746
00000000000000000000000071738246
00000001000000000000000072236997
00000001000000010000000072537040
00000000000000010000000072621746
00000000000000000000000072636997
00000001000000000000000073136997
00000001000000010000000073437040
00000001000000000000000073536997
00000000000000000000000073538746
00000001000000000000000074037246
00000001000000010000000074337289
00000001000000000000000074437246
00000000000000000000000074438746
00000001000000000000000074937497
00000001000000010000000075237540
00000001000000000000000075337497
00000000000000000000000075338997
00000001000000000000000075837497
00000001000000010000000076137540
00000000000000010000000076222497
00000000000000000000000076237497
00000001000000000000000076720997
00000001000000010000000077021040
00000001000000000000000077120997
00000000000000000000000077122746
00000001000000000000000077621246
00000001000000010000000077921289
00000001000000000000000078021246
00000000000000000000000078022746
00000001000000000000000078521497
00000001000000010000000078821540
00000001000000000000000078921497
00000000000000000000000078922997
00000001000000000000000079421497
00000001000000010000000079721540
00000000000000010000000079806497
00000000000000000000000079821497
00000001000000000000000080304997
00000001000000010000000080605040
00000001000000000000000080704997
00000000000000000000000080706746
00000001000000000000000081205246
00000001000000010000000081505289
00000001000000000000000081605246
00000000000000000000000081606746
00000001000000000000000082105497
00000001000000010000000082405540
00000001000000000000000082505497
00000000000000000000000082506997
00000001000000000000000083005497
00000001000000010000000083305540
00000000000000010000000083390497
00000000000000000000000083405497
00000001000000000000000083888997
00000001000000010000000084189040
00000001000000000000000084288997
00000000000000000000000084290746
00000001000000000000000084789246
00000001000000010000000085089289
00000001000000000000000085189246
00000000000000000000000085190997
00000001000000000000000085689497
00000001000000010000000085989540
00000001000000000000000086089497
00000000000000000000000086090997
00000001000000000000000086589746
00000001000000010000000086889789
00000000000000010000000086974497
00000000000000000000000086989746
00000001000000000000000087473246
00000001000000010000000087773289
00000001000000000000000087873246
00000000000000000000000087874746
00000001000000000000000088373246
00000001000000010000000088673289
00000001000000000000000088773246
00000000000000000000000088774997
00000001000000000000000089273497
00000001000000010000000089573540
00000001000000000000000089673497
00000000000000000000000089674997
00000001000000000000000090173746
00000001000000010000000090473789
00000001000000000000000090573746
00000000000000000000000090575746
