# Supplementary material for: Presentation and response timing accuracy in Adobe Flash and HTML5/JavaScript Web experiments
Source: Behav Res Methods. 2014 Jun 6;47(2):309–27. doi: 10.3758/s13428-014-0471-1 (PMC4427652; doi:10.3758/s13428-014-0471-1)
Supplement: Supplementary file 1 — (ZIP 1.07 MB) [file 13428_2014_471_MOESM1_ESM.zip › Supplementary/Logs/cjnew-dscar-300ms-ie-js-3.rtl]

[PC Software Vesion]
20121128
[ARM Firmware Version]
20120901
[Capture Date]
06 Aug 2013
[Capture Time]
21:50:21
[Capture Duration (Secs)]
100
[Changes]
401
[Samples]
400001
[Soak Rate]
0.100249749375627
[Audio In 1 Threshold]
0
[Audio In 2 Threshold]
0
[Audio Out 1 Threshold]
0
[Audio Out 2 Threshold]
0
[Opto 1 Threshold]
115
[Opto 2 Threshold]
0
[Opto 3 Threshold]
0
[Opto 4 Threshold]
0
[Opto 1 Refreshes Blocked]
True
[Opto 2 Refreshes Blocked]
True
[Opto 3 Refreshes Blocked]
True
[Opto 4 Refreshes Blocked]
True
[Keypad4Description]
Button 4 of the BBTK Response Pad triggered when pressed.
[Keypad3Description]
Button 3 of the BBTK Response Pad triggered when pressed.
[Keypad2Description]
Button 2 of the BBTK Response Pad triggered when pressed.
[Keypad1Description]
Button 1 of the BBTK Response Pad triggered when pressed.
[Opto4Description]
Opto-detector 4 triggered by an active screen region.
[Opto3Description]
Opto-detector 3 triggered by an active screen region.
[Opto2Description]
Opto-detector 2 triggered by an active screen region.
[Opto1Description]
Opto-detector 1 triggered by an active screen region.
[TTLIn2Description]
TTL input 2 triggered by a digital signal.
[TTLIn1Description]
TTL input 1 triggered by a digital signal.
[AudIn2Description]
Audio input 2 triggered by a BBTK Mic.
[AudIn1Description]
Audio input 1 triggered by a BBTK Mic.
[ASC4Description]
Active Switch Closure output 4 generates a key down.
[ASC3Description]
Active Switch Closure output 3 generates a key down.
[ASC2Description]
Active Switch Closure output 2 generates a key down.
[ASC1Description]
Active Switch Closure output 1 generates a key down.
[TTLOut2Description]
TTL output 2 generates a digital signal.
[TTLOut1Description]
TTL output 1 generates a digital signal.
[AudOut2Description]
Audio output 2 generates a tone on the BBTK sounder.
[AudOut1Description]
Audio output 1 generates a tone on the BBTK sounder.
[Notes]


[Data]
00000000000000000000000000000000
00000001000000000000000001996497
00000001000000010000000002296540
00000001000000000000000002396497
00000000000000000000000002397748
00000001000000000000000002896497
00000001000000010000000003196540
00000001000000000000000003296497
00000000000000000000000003297997
00000001000000000000000003796748
00000001000000010000000004096791
00000000000000010000000004181497
00000000000000000000000004196748
00000001000000000000000004680248
00000001000000010000000004980291
00000001000000000000000005080248
00000000000000000000000005081748
00000001000000000000000005580497
00000001000000010000000005880540
00000001000000000000000005980497
00000000000000000000000005981997
00000001000000000000000006480497
00000001000000010000000006780540
00000001000000000000000006880497
00000000000000000000000006881997
00000001000000000000000007380748
00000001000000010000000007680791
00000000000000010000000007765497
00000000000000000000000007780748
00000001000000000000000008264248
00000001000000010000000008564291
00000001000000000000000008664248
00000000000000000000000008665748
00000001000000000000000009180997
00000001000000010000000009481040
00000001000000000000000009580997
00000000000000000000000009582497
00000001000000000000000010081248
00000001000000010000000010381291
00000001000000000000000010481248
00000000000000000000000010482748
00000001000000000000000010981497
00000001000000010000000011281540
00000000000000010000000011366248
00000000000000000000000011381497
00000001000000000000000011864997
00000001000000010000000012165040
00000000000000010000000012249748
00000000000000000000000012264997
00000001000000000000000012748497
00000001000000010000000013048540
00000001000000000000000013148497
00000000000000000000000013149997
00000001000000000000000013648497
00000001000000010000000013948540
00000001000000000000000014048497
00000000000000000000000014049997
00000001000000000000000014565497
00000001000000010000000014865540
00000000000000010000000014950248
00000000000000000000000014965497
00000001000000000000000015448997
00000001000000010000000015749040
00000001000000000000000015848997
00000000000000000000000015850497
00000001000000000000000016348997
00000001000000010000000016649040
00000001000000000000000016748997
00000000000000000000000016750748
00000001000000000000000017249248
00000001000000010000000017549291
00000001000000000000000017649248
00000000000000000000000017650748
00000001000000000000000018149497
00000001000000010000000018449540
00000000000000010000000018534248
00000000000000000000000018549497
00000001000000000000000019032997
00000001000000010000000019333040
00000001000000000000000019432997
00000000000000000000000019434497
00000001000000000000000019949748
00000001000000010000000020249791
00000001000000000000000020349748
00000000000000000000000020351248
00000001000000000000000020849997
00000001000000010000000021150040
00000001000000000000000021249997
00000000000000000000000021251497
00000001000000000000000021750248
00000001000000010000000022050291
00000000000000010000000022134997
00000000000000000000000022150248
00000001000000000000000022633748
00000001000000010000000022933791
00000001000000000000000023033748
00000000000000000000000023035248
00000001000000000000000023533748
00000001000000010000000023833791
00000001000000000000000023933748
00000000000000000000000023935248
00000001000000000000000024433997
00000001000000010000000024734040
00000001000000000000000024833997
00000000000000000000000024835497
00000001000000000000000025334248
00000001000000010000000025634291
00000000000000010000000025718997
00000000000000000000000025734248
00000001000000000000000026217748
00000001000000010000000026517791
00000001000000000000000026617748
00000000000000000000000026619248
00000001000000000000000027117748
00000001000000010000000027417791
00000001000000000000000027517748
00000000000000000000000027519497
00000001000000000000000028017997
00000001000000010000000028318040
00000001000000000000000028417997
00000000000000000000000028419497
00000001000000000000000028901497
00000001000000010000000029201540
00000000000000010000000029286497
00000000000000000000000029301497
00000001000000000000000029784997
00000001000000010000000030085040
00000001000000000000000030184997
00000000000000000000000030186497
00000001000000000000000030685248
00000001000000010000000030985291
00000001000000000000000031085248
00000000000000000000000031086748
00000001000000000000000031585248
00000001000000010000000031885291
00000001000000000000000031985248
00000000000000000000000031986997
00000001000000000000000032485497
00000001000000010000000032785540
00000000000000010000000032870497
00000000000000000000000032885497
00000001000000000000000033385748
00000001000000010000000033685791
00000001000000000000000033785748
00000000000000000000000033787248
00000001000000000000000034285748
00000001000000010000000034585791
00000001000000000000000034685748
00000000000000000000000034687497
00000001000000000000000035185997
00000001000000010000000035486040
00000001000000000000000035585997
00000000000000000000000035587497
00000001000000000000000036069497
00000001000000010000000036369540
00000000000000010000000036454497
00000000000000000000000036469497
00000001000000000000000036952997
00000001000000010000000037253040
00000001000000000000000037352997
00000000000000000000000037354497
00000001000000000000000037853248
00000001000000010000000038153291
00000001000000000000000038253248
00000000000000000000000038254748
00000001000000000000000038769997
00000001000000010000000039070040
00000001000000000000000039169997
00000000000000000000000039171497
00000001000000000000000039653497
00000001000000010000000039953540
00000000000000010000000040038497
00000000000000000000000040053497
00000001000000000000000040536997
00000001000000010000000040837040
00000001000000000000000040936997
00000000000000000000000040938497
00000001000000000000000041453997
00000001000000010000000041754040
00000001000000000000000041853997
00000000000000000000000041855497
00000001000000000000000042353997
00000001000000010000000042654040
00000001000000000000000042753997
00000000000000000000000042755497
00000001000000000000000043237497
00000001000000010000000043537540
00000000000000010000000043622497
00000000000000000000000043637497
00000001000000000000000044120997
00000001000000010000000044421040
00000001000000000000000044520997
00000000000000000000000044522497
00000001000000000000000045021248
00000001000000010000000045321291
00000001000000000000000045421248
00000000000000000000000045422748
00000001000000000000000045921497
00000001000000010000000046221540
00000001000000000000000046321497
00000000000000000000000046322997
00000001000000000000000046821748
00000001000000010000000047121791
00000000000000010000000047206497
00000000000000000000000047221748
00000001000000000000000047721748
00000001000000010000000048021791
00000001000000000000000048121748
00000000000000000000000048123248
00000001000000000000000048621997
00000001000000010000000048922040
00000001000000000000000049021997
00000000000000000000000049023497
00000001000000000000000049522248
00000001000000010000000049822291
00000001000000000000000049922248
00000000000000000000000049923497
00000001000000000000000050405748
00000001000000010000000050705791
00000000000000010000000050790497
00000000000000000000000050805748
00000001000000000000000051289248
00000001000000010000000051589291
00000001000000000000000051689248
00000000000000000000000051690748
00000001000000000000000052189248
00000001000000010000000052489291
00000001000000000000000052589248
00000000000000000000000052590748
00000001000000000000000053089497
00000001000000010000000053389540
00000001000000000000000053489497
00000000000000000000000053490997
00000001000000000000000053989748
00000001000000010000000054289791
00000000000000010000000054374497
00000000000000000000000054389748
00000001000000000000000054873248
00000001000000010000000055173291
00000001000000000000000055273248
00000000000000000000000055274748
00000001000000000000000055789997
00000001000000010000000056090040
00000001000000000000000056189997
00000000000000000000000056191497
00000001000000000000000056690248
00000001000000010000000056990291
00000001000000000000000057090248
00000000000000000000000057091748
00000001000000000000000057573748
00000001000000010000000057873791
00000000000000010000000057958497
00000000000000000000000057973748
00000001000000000000000058457248
00000001000000010000000058757291
00000001000000000000000058857248
00000000000000000000000058858748
00000001000000000000000059357248
00000001000000010000000059657291
00000001000000000000000059757248
00000000000000000000000059758748
00000001000000000000000060257497
00000001000000010000000060557540
00000001000000000000000060657497
00000000000000000000000060658997
00000001000000000000000061157748
00000001000000010000000061457791
00000000000000010000000061542497
00000000000000000000000061557748
00000001000000000000000062041248
00000001000000010000000062341291
00000000000000010000000062425997
00000000000000000000000062441248
00000001000000000000000062924748
00000001000000010000000063224791
00000001000000000000000063324748
00000000000000000000000063326248
00000001000000000000000063824748
00000001000000010000000064124791
00000001000000000000000064224748
00000000000000000000000064226248
00000001000000000000000064724997
00000001000000010000000065025040
00000000000000010000000065109748
00000000000000000000000065124997
00000001000000000000000065608497
00000001000000010000000065908540
00000001000000000000000066008497
00000000000000000000000066009997
00000001000000000000000066508748
00000001000000010000000066808791
00000001000000000000000066908748
00000000000000000000000066910248
00000001000000000000000067408997
00000001000000010000000067709040
00000001000000000000000067808997
00000000000000000000000067810497
00000001000000000000000068308997
00000001000000010000000068609040
00000000000000010000000068693748
00000000000000000000000068708997
00000001000000000000000069192497
00000001000000010000000069492540
00000000000000010000000069577497
00000000000000000000000069592497
00000001000000000000000070075997
00000001000000010000000070376040
00000001000000000000000070475997
00000000000000000000000070477497
00000001000000000000000070976248
00000001000000010000000071276291
00000001000000000000000071376248
00000000000000000000000071377748
00000001000000000000000071876497
00000001000000010000000072176540
00000000000000010000000072261248
00000000000000000000000072276497
00000001000000000000000072759997
00000001000000010000000073060040
00000000000000010000000073144748
00000000000000000000000073159997
00000001000000000000000073643248
00000001000000010000000073943291
00000001000000000000000074043248
00000000000000000000000074044997
00000001000000000000000074543497
00000001000000010000000074843540
00000001000000000000000074943497
00000000000000000000000074944997
00000001000000000000000075443748
00000001000000010000000075743791
00000001000000000000000075843748
00000000000000000000000075845248
00000001000000000000000076327248
00000001000000010000000076627291
00000000000000010000000076711997
00000000000000000000000076727248
00000001000000000000000077210748
00000001000000010000000077510791
00000001000000000000000077610748
00000000000000000000000077612248
00000001000000000000000078127497
00000001000000010000000078427540
00000001000000000000000078527497
00000000000000000000000078528997
00000001000000000000000079027748
00000001000000010000000079327791
00000001000000000000000079427748
00000000000000000000000079429248
00000001000000000000000079911248
00000001000000010000000080211291
00000000000000010000000080296248
00000000000000000000000080311248
00000001000000000000000080811497
00000001000000010000000081111540
00000001000000000000000081211497
00000000000000000000000081212997
00000001000000000000000081711497
00000001000000010000000082011540
00000001000000000000000082111497
00000000000000000000000082112997
00000001000000000000000082611748
00000001000000010000000082911791
00000001000000000000000083011748
00000000000000000000000083013248
00000001000000000000000083511997
00000001000000010000000083812040
00000000000000010000000083896748
00000000000000000000000083911997
00000001000000000000000084395497
00000001000000010000000084695540
00000001000000000000000084795497
00000000000000000000000084796997
00000001000000000000000085295748
00000001000000010000000085595791
00000001000000000000000085695748
00000000000000000000000085697248
00000001000000000000000086195748
00000001000000010000000086495791
00000001000000000000000086595748
00000000000000000000000086597248
00000001000000000000000087079248
00000001000000010000000087379291
00000001000000000000000087479248
00000000000000000000000087480748
00000001000000000000000087979497
00000001000000010000000088279540
00000001000000000000000088379497
00000000000000000000000088380997
00000001000000000000000088896248
00000001000000010000000089196291
00000001000000000000000089296248
00000000000000000000000089297748
00000001000000000000000089796497
00000001000000010000000090096540
00000000000000010000000090181248
00000000000000000000000090196497
00000001000000000000000090679997
00000001000000010000000090980040
00000000000000010000000091064748
00000000000000000000000091079997
