# Supplementary material for: Presentation and response timing accuracy in Adobe Flash and HTML5/JavaScript Web experiments
Source: Behav Res Methods. 2014 Jun 6;47(2):309–27. doi: 10.3758/s13428-014-0471-1 (PMC4427652; doi:10.3758/s13428-014-0471-1)
Supplement: Supplementary file 1 — (ZIP 1.07 MB) [file 13428_2014_471_MOESM1_ESM.zip › Supplementary/Logs/cjold-dsc-150ms-ie-fl-1.rtl]

[PC Software Vesion]
20121128
[ARM Firmware Version]
20120901
[Capture Date]
06 Aug 2013
[Capture Time]
20:17:00
[Capture Duration (Secs)]
90
[Changes]
267
[Samples]
360000
[Soak Rate]
0.0741666666666667
[Audio In 1 Threshold]
0
[Audio In 2 Threshold]
0
[Audio Out 1 Threshold]
0
[Audio Out 2 Threshold]
0
[Opto 1 Threshold]
115
[Opto 2 Threshold]
0
[Opto 3 Threshold]
0
[Opto 4 Threshold]
0
[Opto 1 Refreshes Blocked]
True
[Opto 2 Refreshes Blocked]
True
[Opto 3 Refreshes Blocked]
True
[Opto 4 Refreshes Blocked]
True
[Keypad4Description]
Button 4 of the BBTK Response Pad triggered when pressed.
[Keypad3Description]
Button 3 of the BBTK Response Pad triggered when pressed.
[Keypad2Description]
Button 2 of the BBTK Response Pad triggered when pressed.
[Keypad1Description]
Button 1 of the BBTK Response Pad triggered when pressed.
[Opto4Description]
Opto-detector 4 triggered by an active screen region.
[Opto3Description]
Opto-detector 3 triggered by an active screen region.
[Opto2Description]
Opto-detector 2 triggered by an active screen region.
[Opto1Description]
Opto-detector 1 triggered by an active screen region.
[TTLIn2Description]
TTL input 2 triggered by a digital signal.
[TTLIn1Description]
TTL input 1 triggered by a digital signal.
[AudIn2Description]
Audio input 2 triggered by a BBTK Mic.
[AudIn1Description]
Audio input 1 triggered by a BBTK Mic.
[ASC4Description]
Active Switch Closure output 4 generates a key down.
[ASC3Description]
Active Switch Closure output 3 generates a key down.
[ASC2Description]
Active Switch Closure output 2 generates a key down.
[ASC1Description]
Active Switch Closure output 1 generates a key down.
[TTLOut2Description]
TTL output 2 generates a digital signal.
[TTLOut1Description]
TTL output 1 generates a digital signal.
[AudOut2Description]
Audio output 2 generates a tone on the BBTK sounder.
[AudOut1Description]
Audio output 1 generates a tone on the BBTK sounder.
[Notes]


[Data]
00000000000000000000000000000000
00000001000000000000000001062000
00000000000000000000000001238000
00000001000000000000000001733500
00000000000000000000000001908001
00000001000000000000000002404750
00000000000000000000000002595500
00000001000000000000000003092001
00000000000000000000000003282750
00000001000000000000000003779250
00000000000000000000000003955500
00000001000000000000000004451000
00000000000000000000000004626750
00000001000000000000000005122000
00000000000000000000000005298250
00000001000000000000000005777500
00000000000000000000000005953250
00000001000000000000000006449000
00000000000000000000000006625001
00000001000000000000000007104250
00000000000000000000000007278750
00000001000000000000000007775500
00000000000000000000000007951250
00000001000000000000000008447000
00000000000000000000000008623001
00000001000000000000000009119501
00000000000000000000000009276750
00000001000000000000000009789500
00000000000000000000000009949250
00000001000000000000000010461000
00000000000000000000000010621000
00000001000000000000000011132500
00000000000000000000000011292501
00000001000000000000000011804750
00000000000000000000000011962000
00000001000000000000000012475001
00000000000000000000000012634500
00000001000000000000000013130500
00000000000000000000000013306500
00000001000000000000000013802750
00000000000000000000000013978000
00000001000000000000000014490000
00000000000000000000000014665250
00000001000000000000000015160500
00000000000000000000000015334500
00000001000000000000000015831750
00000000000000000000000016007000
00000001000000000000000016503250
00000000000000000000000016679250
00000001000000000000000017175250
00000000000000000000000017350750
00000001000000000000000017846000
00000000000000000000000018019750
00000001000000000000000018501250
00000000000000000000000018677500
00000001000000000000000019173250
00000000000000000000000019348750
00000001000000000000000019860500
00000000000000000000000020036000
00000001000000000000000020531250
00000000000000000000000020705250
00000001000000000000000021202750
00000000000000000000000021377750
00000001000000000000000021874000
00000000000000000000000022065000
00000001000000000000000022561250
00000000000000000000000022737500
00000001000000000000000023233250
00000000000000000000000023409000
00000001000000000000000023904001
00000000000000000000000024078000
00000001000000000000000024575500
00000000000000000000000024765250
00000001000000000000000025246750
00000000000000000000000025423000
00000001000000000000000025918750
00000000000000000000000026094250
00000001000000000000000026573500
00000000000000000000000026748501
00000001000000000000000027245000
00000000000000000000000027405000
00000001000000000000000027900250
00000000000000000000000028059000
00000001000000000000000028571750
00000000000000000000000028731500
00000001000000000000000029227250
00000000000000000000000029387250
00000001000000000000000029898250
00000000000000000000000030057000
00000001000000000000000030569750
00000000000000000000000030729500
00000001000000000000000031241000
00000000000000000000000031401250
00000001000000000000000031912750
00000000000000000000000032072750
00000001000000000000000032583750
00000000000000000000000032742250
00000001000000000000000033239250
00000000000000000000000033415000
00000001000000000000000033910750
00000000000000000000000034086750
00000001000000000000000034582000
00000000000000000000000034758001
00000001000000000000000035253250
00000000000000000000000035427750
00000001000000000000000035924501
00000000000000000000000036100250
00000001000000000000000036596000
00000000000000000000000036772001
00000001000000000000000037251500
00000000000000000000000037425500
00000001000000000000000037906750
00000000000000000000000038082750
00000001000000000000000038578750
00000000000000000000000038754250
00000001000000000000000039249500
00000000000000000000000039423500
00000001000000000000000039904750
00000000000000000000000040081000
00000001000000000000000040576750
00000000000000000000000040752250
00000001000000000000000041247501
00000000000000000000000041421500
00000001000000000000000041903000
00000000000000000000000042079000
00000001000000000000000042558250
00000000000000000000000042732000
00000001000000000000000043229500
00000000000000000000000043404500
00000001000000000000000043885250
00000000000000000000000044061250
00000001000000000000000044556500
00000000000000000000000044730001
00000001000000000000000045211750
00000000000000000000000045387750
00000001000000000000000045883250
00000000000000000000000046059250
00000001000000000000000046554501
00000000000000000000000046728000
00000001000000000000000047225750
00000000000000000000000047400500
00000001000000000000000047897250
00000000000000000000000048073250
00000001000000000000000048568750
00000000000000000000000048744750
00000001000000000000000049240001
00000000000000000000000049416000
00000001000000000000000049911250
00000000000000000000000050071000
00000001000000000000000050582750
00000000000000000000000050742750
00000001000000000000000051254250
00000000000000000000000051414000
00000001000000000000000051925250
00000000000000000000000052084000
00000001000000000000000052596750
00000000000000000000000052756500
00000001000000000000000053268001
00000000000000000000000053428250
00000001000000000000000053939750
00000000000000000000000054099500
00000001000000000000000054610750
00000000000000000000000054769500
00000001000000000000000055266250
00000000000000000000000055456750
00000001000000000000000055953500
00000000000000000000000056129501
00000001000000000000000056625000
00000000000000000000000056801000
00000001000000000000000057296250
00000000000000000000000057472250
00000001000000000000000057967500
00000000000000000000000058142250
00000001000000000000000058639000
00000000000000000000000058814750
00000001000000000000000059310500
00000000000000000000000059486250
00000001000000000000000059981750
00000000000000000000000060157750
00000001000000000000000060653000
00000000000000000000000060827750
00000001000000000000000061324250
00000000000000000000000061500250
00000001000000000000000061979750
00000000000000000000000062155750
00000001000000000000000062651000
00000000000000000000000062825750
00000001000000000000000063322500
00000000000000000000000063513000
00000001000000000000000064009750
00000000000000000000000064185750
00000001000000000000000064681250
00000000000000000000000064857250
00000001000000000000000065336500
00000000000000000000000065511000
00000001000000000000000066007750
00000000000000000000000066183750
00000001000000000000000066663250
00000000000000000000000066839250
00000001000000000000000067334500
00000000000000000000000067509001
00000001000000000000000067990000
00000000000000000000000068166001
00000001000000000000000068662500
00000000000000000000000068837500
00000001000000000000000069316750
00000000000000000000000069492250
00000001000000000000000069988000
00000000000000000000000070164250
00000001000000000000000070660501
00000000000000000000000070835500
00000001000000000000000071346750
00000000000000000000000071522750
00000001000000000000000072034000
00000000000000000000000072192501
00000001000000000000000072705500
00000000000000000000000072865000
00000001000000000000000073376750
00000000000000000000000073537000
00000001000000000000000074033250
00000000000000000000000074208250
00000001000000000000000074719500
00000000000000000000000074895500
00000001000000000000000075406750
00000000000000000000000075583000
00000001000000000000000076078250
00000000000000000000000076252750
00000001000000000000000076749500
00000000000000000000000076925500
00000001000000000000000077421000
00000000000000000000000077597000
00000001000000000000000078092250
00000000000000000000000078268250
00000001000000000000000078763501
00000000000000000000000078938250
00000001000000000000000079435000
00000000000000000000000079610750
00000001000000000000000080106500
00000000000000000000000080282500
00000001000000000000000080794000
00000000000000000000000080969750
00000001000000000000000081465000
00000000000000000000000081641250
00000001000000000000000082136250
00000000000000000000000082311000
00000001000000000000000082807750
00000000000000000000000082983750
00000001000000000000000083479250
00000000000000000000000083655250
00000001000000000000000084134501
00000000000000000000000084309000
00000001000000000000000084805750
00000000000000000000000084981500
00000001000000000000000085461250
00000000000000000000000085637250
00000001000000000000000086132500
00000000000000000000000086307000
00000001000000000000000086788000
00000000000000000000000086964001
00000001000000000000000087460250
00000000000000000000000087635500
00000001000000000000000088114750
00000000000000000000000088290250
00000001000000000000000088786000
00000000000000000000000088946250
00000001000000000000000089441250
00000000000000000000000089600750
