# Supplementary material for: Presentation and response timing accuracy in Adobe Flash and HTML5/JavaScript Web experiments
Source: Behav Res Methods. 2014 Jun 6;47(2):309–27. doi: 10.3758/s13428-014-0471-1 (PMC4427652; doi:10.3758/s13428-014-0471-1)
Supplement: Supplementary file 1 — (ZIP 1.07 MB) [file 13428_2014_471_MOESM1_ESM.zip › Supplementary/Logs/cjold-dsc-150ms-ie-fl-2.rtl]

[PC Software Vesion]
20121128
[ARM Firmware Version]
20120901
[Capture Date]
06 Aug 2013
[Capture Time]
20:22:40
[Capture Duration (Secs)]
90
[Changes]
266
[Samples]
360000
[Soak Rate]
0.0738888888888889
[Audio In 1 Threshold]
0
[Audio In 2 Threshold]
0
[Audio Out 1 Threshold]
0
[Audio Out 2 Threshold]
0
[Opto 1 Threshold]
115
[Opto 2 Threshold]
0
[Opto 3 Threshold]
0
[Opto 4 Threshold]
0
[Opto 1 Refreshes Blocked]
True
[Opto 2 Refreshes Blocked]
True
[Opto 3 Refreshes Blocked]
True
[Opto 4 Refreshes Blocked]
True
[Keypad4Description]
Button 4 of the BBTK Response Pad triggered when pressed.
[Keypad3Description]
Button 3 of the BBTK Response Pad triggered when pressed.
[Keypad2Description]
Button 2 of the BBTK Response Pad triggered when pressed.
[Keypad1Description]
Button 1 of the BBTK Response Pad triggered when pressed.
[Opto4Description]
Opto-detector 4 triggered by an active screen region.
[Opto3Description]
Opto-detector 3 triggered by an active screen region.
[Opto2Description]
Opto-detector 2 triggered by an active screen region.
[Opto1Description]
Opto-detector 1 triggered by an active screen region.
[TTLIn2Description]
TTL input 2 triggered by a digital signal.
[TTLIn1Description]
TTL input 1 triggered by a digital signal.
[AudIn2Description]
Audio input 2 triggered by a BBTK Mic.
[AudIn1Description]
Audio input 1 triggered by a BBTK Mic.
[ASC4Description]
Active Switch Closure output 4 generates a key down.
[ASC3Description]
Active Switch Closure output 3 generates a key down.
[ASC2Description]
Active Switch Closure output 2 generates a key down.
[ASC1Description]
Active Switch Closure output 1 generates a key down.
[TTLOut2Description]
TTL output 2 generates a digital signal.
[TTLOut1Description]
TTL output 1 generates a digital signal.
[AudOut2Description]
Audio output 2 generates a tone on the BBTK sounder.
[AudOut1Description]
Audio output 1 generates a tone on the BBTK sounder.
[Notes]


[Data]
00000000000000000000000000000000
00000001000000000000000001452001
00000000000000000000000001628250
00000001000000000000000002123501
00000000000000000000000002298001
00000001000000000000000002794750
00000000000000000000000002970750
00000001000000000000000003466501
00000000000000000000000003642250
00000001000000000000000004121501
00000000000000000000000004296250
00000001000000000000000004792750
00000000000000000000000004968750
00000001000000000000000005448250
00000000000000000000000005624501
00000001000000000000000006119750
00000000000000000000000006294250
00000001000000000000000006775001
00000000000000000000000006935250
00000001000000000000000007446250
00000000000000000000000007604750
00000001000000000000000008101750
00000000000000000000000008261750
00000001000000000000000008773250
00000000000000000000000008933250
00000001000000000000000009428501
00000000000000000000000009588001
00000001000000000000000010099750
00000000000000000000000010260001
00000001000000000000000010771250
00000000000000000000000010931250
00000001000000000000000011443750
00000000000000000000000011601001
00000001000000000000000012114001
00000000000000000000000012273501
00000001000000000000000012769250
00000000000000000000000012945250
00000001000000000000000013441750
00000000000000000000000013616750
00000001000000000000000014096001
00000000000000000000000014286250
00000001000000000000000014799250
00000000000000000000000014973750
00000001000000000000000015470750
00000000000000000000000015646250
00000001000000000000000016127001
00000000000000000000000016302001
00000001000000000000000016797250
00000000000000000000000016971501
00000001000000000000000017452750
00000000000000000000000017629001
00000001000000000000000018124501
00000000000000000000000018300250
00000001000000000000000018779501
00000000000000000000000018954250
00000001000000000000000019451001
00000000000000000000000019626750
00000001000000000000000020122501
00000000000000000000000020298250
00000001000000000000000020794750
00000000000000000000000020969750
00000001000000000000000021449001
00000000000000000000000021624501
00000001000000000000000022120250
00000000000000000000000022296501
00000001000000000000000022792501
00000000000000000000000022967750
00000001000000000000000023463001
00000000000000000000000023637001
00000001000000000000000024134501
00000000000000000000000024324501
00000001000000000000000024821750
00000000000000000000000024996750
00000001000000000000000025509001
00000000000000000000000025684250
00000001000000000000000026180250
00000000000000000000000026356501
00000001000000000000000026852250
00000000000000000000000027028001
00000001000000000000000027523250
00000000000000000000000027682001
00000001000000000000000028194501
00000000000000000000000028354501
00000001000000000000000028865750
00000000000000000000000029026001
00000001000000000000000029537501
00000000000000000000000029697250
00000001000000000000000030192750
00000000000000000000000030352250
00000001000000000000000030864001
00000000000000000000000031024001
00000001000000000000000031535250
00000000000000000000000031695501
00000001000000000000000032207501
00000000000000000000000032364750
00000001000000000000000032862001
00000000000000000000000033037250
00000001000000000000000033549250
00000000000000000000000033724501
00000001000000000000000034220750
00000000000000000000000034396750
00000001000000000000000034892501
00000000000000000000000035068250
00000001000000000000000035547501
00000000000000000000000035737001
00000001000000000000000036218750
00000000000000000000000036394750
00000001000000000000000036890501
00000000000000000000000037066250
00000001000000000000000037561501
00000000000000000000000037737750
00000001000000000000000038233001
00000000000000000000000038407250
00000001000000000000000038920250
00000000000000000000000039094750
00000001000000000000000039591501
00000000000000000000000039767250
00000001000000000000000040263001
00000000000000000000000040439001
00000001000000000000000040918250
00000000000000000000000041092501
00000001000000000000000041605750
00000000000000000000000041779750
00000001000000000000000042277001
00000000000000000000000042452250
00000001000000000000000042948250
00000000000000000000000043124501
00000001000000000000000043603750
00000000000000000000000043777501
00000001000000000000000044291001
00000000000000000000000044464750
00000001000000000000000044962501
00000000000000000000000045137501
00000001000000000000000045618250
00000000000000000000000045793750
00000001000000000000000046289250
00000000000000000000000046448001
00000001000000000000000046960501
00000000000000000000000047120501
00000001000000000000000047632001
00000000000000000000000047792001
00000001000000000000000048287250
00000000000000000000000048446001
00000001000000000000000048958750
00000000000000000000000049133501
00000001000000000000000049646001
00000000000000000000000049806001
00000001000000000000000050301750
00000000000000000000000050459001
00000001000000000000000050972750
00000000000000000000000051131501
00000001000000000000000051628001
00000000000000000000000051804001
00000001000000000000000052299750
00000000000000000000000052475501
00000001000000000000000052970750
00000000000000000000000053144501
00000001000000000000000053642001
00000000000000000000000053817001
00000001000000000000000054313501
00000000000000000000000054489501
00000001000000000000000055000750
00000000000000000000000055177001
00000001000000000000000055672750
00000000000000000000000055848250
00000001000000000000000056343501
00000000000000000000000056517250
00000001000000000000000056999001
00000000000000000000000057175001
00000001000000000000000057686250
00000000000000000000000057862501
00000001000000000000000058358001
00000000000000000000000058533750
00000001000000000000000059029001
00000000000000000000000059202750
00000001000000000000000059700250
00000000000000000000000059890001
00000001000000000000000060387750
00000000000000000000000060562750
00000001000000000000000061075001
00000000000000000000000061250001
00000001000000000000000061746501
00000000000000000000000061922501
00000001000000000000000062418250
00000000000000000000000062593750
00000001000000000000000063089001
00000000000000000000000063263001
00000001000000000000000063776501
00000000000000000000000063950250
00000001000000000000000064447750
00000000000000000000000064608001
00000001000000000000000065119250
00000000000000000000000065279250
00000001000000000000000065791001
00000000000000000000000065948250
00000001000000000000000066461750
00000000000000000000000066620750
00000001000000000000000067133250
00000000000000000000000067293250
00000001000000000000000067804501
00000000000000000000000067964750
00000001000000000000000068460001
00000000000000000000000068633501
00000001000000000000000069131250
00000000000000000000000069306001
00000001000000000000000069802501
00000000000000000000000069978750
00000001000000000000000070474250
00000000000000000000000070650001
00000001000000000000000071145250
00000000000000000000000071337501
00000001000000000000000071832750
00000000000000000000000072006250
00000001000000000000000072520001
00000000000000000000000072693750
00000001000000000000000073191501
00000000000000000000000073366250
00000001000000000000000073847001
00000000000000000000000074038750
00000001000000000000000074518250
00000000000000000000000074694250
00000001000000000000000075173501
00000000000000000000000075349250
00000001000000000000000075845001
00000000000000000000000076021001
00000001000000000000000076500250
00000000000000000000000076692250
00000001000000000000000077171750
00000000000000000000000077347001
00000001000000000000000077843001
00000000000000000000000078019001
00000001000000000000000078498250
00000000000000000000000078672501
00000001000000000000000079169750
00000000000000000000000079345001
00000001000000000000000079825750
00000000000000000000000080001250
00000001000000000000000080496501
00000000000000000000000080670250
00000001000000000000000081167750
00000000000000000000000081342750
00000001000000000000000081839001
00000000000000000000000082015250
00000001000000000000000082511001
00000000000000000000000082686501
00000001000000000000000083181750
00000000000000000000000083355750
00000001000000000000000083853250
00000000000000000000000084028250
00000001000000000000000084524501
00000000000000000000000084684750
00000001000000000000000085196501
00000000000000000000000085353750
00000001000000000000000085867250
00000000000000000000000086026250
00000001000000000000000086538501
00000000000000000000000086713750
00000001000000000000000087226001
00000000000000000000000087386001
00000001000000000000000087913250
00000000000000000000000088073501
00000001000000000000000088569250
00000000000000000000000088744750
00000001000000000000000089240001
00000000000000000000000089414001
00000001000000000000000089911250
