# Supplementary material for: Presentation and response timing accuracy in Adobe Flash and HTML5/JavaScript Web experiments
Source: Behav Res Methods. 2014 Jun 6;47(2):309–27. doi: 10.3758/s13428-014-0471-1 (PMC4427652; doi:10.3758/s13428-014-0471-1)
Supplement: Supplementary file 1 — (ZIP 1.07 MB) [file 13428_2014_471_MOESM1_ESM.zip › Supplementary/Logs/cjold-dsc-150ms-ie-fl-3.rtl]

[PC Software Vesion]
20121128
[ARM Firmware Version]
20120901
[Capture Date]
06 Aug 2013
[Capture Time]
20:27:57
[Capture Duration (Secs)]
90
[Changes]
266
[Samples]
360000
[Soak Rate]
0.0738888888888889
[Audio In 1 Threshold]
0
[Audio In 2 Threshold]
0
[Audio Out 1 Threshold]
0
[Audio Out 2 Threshold]
0
[Opto 1 Threshold]
115
[Opto 2 Threshold]
0
[Opto 3 Threshold]
0
[Opto 4 Threshold]
0
[Opto 1 Refreshes Blocked]
True
[Opto 2 Refreshes Blocked]
True
[Opto 3 Refreshes Blocked]
True
[Opto 4 Refreshes Blocked]
True
[Keypad4Description]
Button 4 of the BBTK Response Pad triggered when pressed.
[Keypad3Description]
Button 3 of the BBTK Response Pad triggered when pressed.
[Keypad2Description]
Button 2 of the BBTK Response Pad triggered when pressed.
[Keypad1Description]
Button 1 of the BBTK Response Pad triggered when pressed.
[Opto4Description]
Opto-detector 4 triggered by an active screen region.
[Opto3Description]
Opto-detector 3 triggered by an active screen region.
[Opto2Description]
Opto-detector 2 triggered by an active screen region.
[Opto1Description]
Opto-detector 1 triggered by an active screen region.
[TTLIn2Description]
TTL input 2 triggered by a digital signal.
[TTLIn1Description]
TTL input 1 triggered by a digital signal.
[AudIn2Description]
Audio input 2 triggered by a BBTK Mic.
[AudIn1Description]
Audio input 1 triggered by a BBTK Mic.
[ASC4Description]
Active Switch Closure output 4 generates a key down.
[ASC3Description]
Active Switch Closure output 3 generates a key down.
[ASC2Description]
Active Switch Closure output 2 generates a key down.
[ASC1Description]
Active Switch Closure output 1 generates a key down.
[TTLOut2Description]
TTL output 2 generates a digital signal.
[TTLOut1Description]
TTL output 1 generates a digital signal.
[AudOut2Description]
Audio output 2 generates a tone on the BBTK sounder.
[AudOut1Description]
Audio output 1 generates a tone on the BBTK sounder.
[Notes]


[Data]
00000000000000000000000000000000
00000001000000000000000001579251
00000000000000000000000001754751
00000001000000000000000002250751
00000000000000000000000002410751
00000001000000000000000002906001
00000000000000000000000003065501
00000001000000000000000003577501
00000000000000000000000003737501
00000001000000000000000004248751
00000000000000000000000004408751
00000001000000000000000004921001
00000000000000000000000005096251
00000001000000000000000005608501
00000000000000000000000005765751
00000001000000000000000006262751
00000000000000000000000006423001
00000001000000000000000006919001
00000000000000000000000007094251
00000001000000000000000007589751
00000000000000000000000007763751
00000001000000000000000008261001
00000000000000000000000008436251
00000001000000000000000008948251
00000000000000000000000009123751
00000001000000000000000009619751
00000000000000000000000009795751
00000001000000000000000010292001
00000000000000000000000010483001
00000001000000000000000010979501
00000000000000000000000011154251
00000001000000000000000011649751
00000000000000000000000011824001
00000001000000000000000012321001
00000000000000000000000012496751
00000001000000000000000012992501
00000000000000000000000013168501
00000001000000000000000013665001
00000000000000000000000013840001
00000001000000000000000014335251
00000000000000000000000014509501
00000001000000000000000014990501
00000000000000000000000015166501
00000001000000000000000015663001
00000000000000000000000015838001
00000001000000000000000016317251
00000000000000000000000016492751
00000001000000000000000016988751
00000000000000000000000017164751
00000001000000000000000017644001
00000000000000000000000017818251
00000001000000000000000018315251
00000000000000000000000018505751
00000001000000000000000019002501
00000000000000000000000019178251
00000001000000000000000019674001
00000000000000000000000019850001
00000001000000000000000020346251
00000000000000000000000020521501
00000001000000000000000021016751
00000000000000000000000021190751
00000001000000000000000021704001
00000000000000000000000021863251
00000001000000000000000022391501
00000000000000000000000022550751
00000001000000000000000023062751
00000000000000000000000023223001
00000001000000000000000023734001
00000000000000000000000023894251
00000001000000000000000024406001
00000000000000000000000024563251
00000001000000000000000025061001
00000000000000000000000025221001
00000001000000000000000025716501
00000000000000000000000025892251
00000001000000000000000026371751
00000000000000000000000026546251
00000001000000000000000027043001
00000000000000000000000027218751
00000001000000000000000027699501
00000000000000000000000027874501
00000001000000000000000028369751
00000000000000000000000028544001
00000001000000000000000029025001
00000000000000000000000029216501
00000001000000000000000029712501
00000000000000000000000029888501
00000001000000000000000030399751
00000000000000000000000030575751
00000001000000000000000031055251
00000000000000000000000031229001
00000001000000000000000031726501
00000000000000000000000031901501
00000001000000000000000032382251
00000000000000000000000032558001
00000001000000000000000033053251
00000000000000000000000033226751
00000001000000000000000033708501
00000000000000000000000033884501
00000001000000000000000034380001
00000000000000000000000034556001
00000001000000000000000035052501
00000000000000000000000035227251
00000001000000000000000035722751
00000000000000000000000035897001
00000001000000000000000036394001
00000000000000000000000036569501
00000001000000000000000037065501
00000000000000000000000037241501
00000001000000000000000037737501
00000000000000000000000037912751
00000001000000000000000038392001
00000000000000000000000038567251
00000001000000000000000039063501
00000000000000000000000039239501
00000001000000000000000039719001
00000000000000000000000039892501
00000001000000000000000040390251
00000000000000000000000040565001
00000001000000000000000041045751
00000000000000000000000041221501
00000001000000000000000041717001
00000000000000000000000041909001
00000001000000000000000042404251
00000000000000000000000042562751
00000001000000000000000043075501
00000000000000000000000043235251
00000001000000000000000043747001
00000000000000000000000043907001
00000001000000000000000044403501
00000000000000000000000044560751
00000001000000000000000045073751
00000000000000000000000045233251
00000001000000000000000045729001
00000000000000000000000045889251
00000001000000000000000046401501
00000000000000000000000046558751
00000001000000000000000047055751
00000000000000000000000047216001
00000001000000000000000047727251
00000000000000000000000047903251
00000001000000000000000048399501
00000000000000000000000048574501
00000001000000000000000049069751
00000000000000000000000049244251
00000001000000000000000049741251
00000000000000000000000049916751
00000001000000000000000050412501
00000000000000000000000050588751
00000001000000000000000051085001
00000000000000000000000051260001
00000001000000000000000051755251
00000000000000000000000051929501
00000001000000000000000052426501
00000000000000000000000052617001
00000001000000000000000053114001
00000000000000000000000053289501
00000001000000000000000053801501
00000000000000000000000053977001
00000001000000000000000054472751
00000000000000000000000054648751
00000001000000000000000055145251
00000000000000000000000055336001
00000001000000000000000055831251
00000000000000000000000056007501
00000001000000000000000056502751
00000000000000000000000056677251
00000001000000000000000057158251
00000000000000000000000057334251
00000001000000000000000057813501
00000000000000000000000058005501
00000001000000000000000058500751
00000000000000000000000058675251
00000001000000000000000059188251
00000000000000000000000059362751
00000001000000000000000059843751
00000000000000000000000060019501
00000001000000000000000060515001
00000000000000000000000060691001
00000001000000000000000061186251
00000000000000000000000061346001
00000001000000000000000061857751
00000000000000000000000062017751
00000001000000000000000062514251
00000000000000000000000062671251
00000001000000000000000063184501
00000000000000000000000063344001
00000001000000000000000063855751
00000000000000000000000064015751
00000001000000000000000064527251
00000000000000000000000064687251
00000001000000000000000065198501
00000000000000000000000065356751
00000001000000000000000065853751
00000000000000000000000066013751
00000001000000000000000066510251
00000000000000000000000066685251
00000001000000000000000067180501
00000000000000000000000067354751
00000001000000000000000067851751
00000000000000000000000068027501
00000001000000000000000068523251
00000000000000000000000068715001
00000001000000000000000069210751
00000000000000000000000069386751
00000001000000000000000069883251
00000000000000000000000070058001
00000001000000000000000070553501
00000000000000000000000070727751
00000001000000000000000071224751
00000000000000000000000071400501
00000001000000000000000071896251
00000000000000000000000072072001
00000001000000000000000072551501
00000000000000000000000072725751
00000001000000000000000073223001
00000000000000000000000073398501
00000001000000000000000073879251
00000000000000000000000074070001
00000001000000000000000074549501
00000000000000000000000074723751
00000001000000000000000075205001
00000000000000000000000075380751
00000001000000000000000075877251
00000000000000000000000076052251
00000001000000000000000076531751
00000000000000000000000076707001
00000001000000000000000077203001
00000000000000000000000077379001
00000001000000000000000077875001
00000000000000000000000078050251
00000001000000000000000078545751
00000000000000000000000078737751
00000001000000000000000079233001
00000000000000000000000079425001
00000001000000000000000079920501
00000000000000000000000080094501
00000001000000000000000080591751
00000000000000000000000080767001
00000001000000000000000081263251
00000000000000000000000081423001
00000001000000000000000081918501
00000000000000000000000082077501
00000001000000000000000082590001
00000000000000000000000082749751
00000001000000000000000083261251
00000000000000000000000083421251
00000001000000000000000083933251
00000000000000000000000084090501
00000001000000000000000084604001
00000000000000000000000084763001
00000001000000000000000085291251
00000000000000000000000085450501
00000001000000000000000085946751
00000000000000000000000086122501
00000001000000000000000086618751
00000000000000000000000086794001
00000001000000000000000087289501
00000000000000000000000087481251
00000001000000000000000087976751
00000000000000000000000088150751
00000001000000000000000088648251
00000000000000000000000088823251
00000001000000000000000089319501
00000000000000000000000089495251
00000001000000000000000089991501
