# Supplementary material for: Presentation and response timing accuracy in Adobe Flash and HTML5/JavaScript Web experiments
Source: Behav Res Methods. 2014 Jun 6;47(2):309–27. doi: 10.3758/s13428-014-0471-1 (PMC4427652; doi:10.3758/s13428-014-0471-1)
Supplement: Supplementary file 1 — (ZIP 1.07 MB) [file 13428_2014_471_MOESM1_ESM.zip › Supplementary/Logs/cjold-dsc-150ms-ie-js-1.rtl]

[PC Software Vesion]
20121128
[ARM Firmware Version]
20120901
[Capture Date]
06 Aug 2013
[Capture Time]
20:20:19
[Capture Duration (Secs)]
90
[Changes]
268
[Samples]
360000
[Soak Rate]
0.0744444444444445
[Audio In 1 Threshold]
0
[Audio In 2 Threshold]
0
[Audio Out 1 Threshold]
0
[Audio Out 2 Threshold]
0
[Opto 1 Threshold]
115
[Opto 2 Threshold]
0
[Opto 3 Threshold]
0
[Opto 4 Threshold]
0
[Opto 1 Refreshes Blocked]
True
[Opto 2 Refreshes Blocked]
True
[Opto 3 Refreshes Blocked]
True
[Opto 4 Refreshes Blocked]
True
[Keypad4Description]
Button 4 of the BBTK Response Pad triggered when pressed.
[Keypad3Description]
Button 3 of the BBTK Response Pad triggered when pressed.
[Keypad2Description]
Button 2 of the BBTK Response Pad triggered when pressed.
[Keypad1Description]
Button 1 of the BBTK Response Pad triggered when pressed.
[Opto4Description]
Opto-detector 4 triggered by an active screen region.
[Opto3Description]
Opto-detector 3 triggered by an active screen region.
[Opto2Description]
Opto-detector 2 triggered by an active screen region.
[Opto1Description]
Opto-detector 1 triggered by an active screen region.
[TTLIn2Description]
TTL input 2 triggered by a digital signal.
[TTLIn1Description]
TTL input 1 triggered by a digital signal.
[AudIn2Description]
Audio input 2 triggered by a BBTK Mic.
[AudIn1Description]
Audio input 1 triggered by a BBTK Mic.
[ASC4Description]
Active Switch Closure output 4 generates a key down.
[ASC3Description]
Active Switch Closure output 3 generates a key down.
[ASC2Description]
Active Switch Closure output 2 generates a key down.
[ASC1Description]
Active Switch Closure output 1 generates a key down.
[TTLOut2Description]
TTL output 2 generates a digital signal.
[TTLOut1Description]
TTL output 1 generates a digital signal.
[AudOut2Description]
Audio output 2 generates a tone on the BBTK sounder.
[AudOut1Description]
Audio output 1 generates a tone on the BBTK sounder.
[Notes]


[Data]
00000000000000000000000000000000
00000001000000000000000000711750
00000000000000000000000000886500
00000001000000000000000001399250
00000000000000000000000001588750
00000001000000000000000002070500
00000000000000000000000002246250
00000001000000000000000002742000
00000000000000000000000002918000
00000001000000000000000003429250
00000000000000000000000003589250
00000001000000000000000004101750
00000000000000000000000004276750
00000001000000000000000004772000
00000000000000000000000004946250
00000001000000000000000005443250
00000000000000000000000005618750
00000001000000000000000006130500
00000000000000000000000006306000
00000001000000000000000006802000
00000000000000000000000006978000
00000001000000000000000007474000
00000000000000000000000007649500
00000001000000000000000008161500
00000000000000000000000008336750
00000001000000000000000008816001
00000000000000000000000008991000
00000001000000000000000009487250
00000000000000000000000009663500
00000001000000000000000010159250
00000000000000000000000010334750
00000001000000000000000010830000
00000000000000000000000011003750
00000001000000000000000011501501
00000000000000000000000011676250
00000001000000000000000012172750
00000000000000000000000012348750
00000001000000000000000012860250
00000000000000000000000013036000
00000001000000000000000013531750
00000000000000000000000013707750
00000001000000000000000014203001
00000000000000000000000014379000
00000001000000000000000014858250
00000000000000000000000015034000
00000001000000000000000015529750
00000000000000000000000015705750
00000001000000000000000016201000
00000000000000000000000016377000
00000001000000000000000016872250
00000000000000000000000017046750
00000001000000000000000017559500
00000000000000000000000017734250
00000001000000000000000018231000
00000000000000000000000018406750
00000001000000000000000018887500
00000000000000000000000019062500
00000001000000000000000019575000
00000000000000000000000019749750
00000001000000000000000020229000
00000000000000000000000020404750
00000001000000000000000020885500
00000000000000000000000021060500
00000001000000000000000021572750
00000000000000000000000021748000
00000001000000000000000022243250
00000000000000000000000022417500
00000001000000000000000022914500
00000000000000000000000023090000
00000001000000000000000023570750
00000000000000000000000023746000
00000001000000000000000024258250
00000000000000000000000024433250
00000001000000000000000024928750
00000000000000000000000025102750
00000001000000000000000025584000
00000000000000000000000025760000
00000001000000000000000026256250
00000000000000000000000026431500
00000001000000000000000026943500
00000000000000000000000027118750
00000001000000000000000027614000
00000000000000000000000027788000
00000001000000000000000028269500
00000000000000000000000028445500
00000001000000000000000028956750
00000000000000000000000029132750
00000001000000000000000029612000
00000000000000000000000029785750
00000001000000000000000030267500
00000000000000000000000030443500
00000001000000000000000030939000
00000000000000000000000031115000
00000001000000000000000031610250
00000000000000000000000031786250
00000001000000000000000032265500
00000000000000000000000032441250
00000001000000000000000032953000
00000000000000000000000033113000
00000001000000000000000033624250
00000000000000000000000033800250
00000001000000000000000034279750
00000000000000000000000034471750
00000001000000000000000034967000
00000000000000000000000035141000
00000001000000000000000035654250
00000000000000000000000035828500
00000001000000000000000036325750
00000000000000000000000036500750
00000001000000000000000036997000
00000000000000000000000037173000
00000001000000000000000037669000
00000000000000000000000037826000
00000001000000000000000038339750
00000000000000000000000038513500
00000001000000000000000038995250
00000000000000000000000039171000
00000001000000000000000039666750
00000000000000000000000039826500
00000001000000000000000040337750
00000000000000000000000040514000
00000001000000000000000041009250
00000000000000000000000041183500
00000001000000000000000041696500
00000000000000000000000041856000
00000001000000000000000042368000
00000000000000000000000042543500
00000001000000000000000043024250
00000000000000000000000043199500
00000001000000000000000043694750
00000000000000000000000043868750
00000001000000000000000044366000
00000000000000000000000044541250
00000001000000000000000045037250
00000000000000000000000045213500
00000001000000000000000045709250
00000000000000000000000045884750
00000001000000000000000046380000
00000000000000000000000046539000
00000001000000000000000047051250
00000000000000000000000047226500
00000001000000000000000047722750
00000000000000000000000047899000
00000001000000000000000048378250
00000000000000000000000048552000
00000001000000000000000049065500
00000000000000000000000049209500
00000001000000000000000049720750
00000000000000000000000049897000
00000001000000000000000050376250
00000000000000000000000050549750
00000001000000000000000051063750
00000000000000000000000051222500
00000001000000000000000051719000
00000000000000000000000051895000
00000001000000000000000052390500
00000000000000000000000052566500
00000001000000000000000053061750
00000000000000000000000053237750
00000001000000000000000053733000
00000000000000000000000053907750
00000001000000000000000054404500
00000000000000000000000054595000
00000001000000000000000055076000
00000000000000000000000055251750
00000001000000000000000055763250
00000000000000000000000055923250
00000001000000000000000056434500
00000000000000000000000056626500
00000001000000000000000057105750
00000000000000000000000057280500
00000001000000000000000057777250
00000000000000000000000057953000
00000001000000000000000058448500
00000000000000000000000058624500
00000001000000000000000059121000
00000000000000000000000059296000
00000001000000000000000059791250
00000000000000000000000059965500
00000001000000000000000060478500
00000000000000000000000060638000
00000001000000000000000061134000
00000000000000000000000061310000
00000001000000000000000061806000
00000000000000000000000061981250
00000001000000000000000062476750
00000000000000000000000062650500
00000001000000000000000063164000
00000000000000000000000063338000
00000001000000000000000063835250
00000000000000000000000064010500
00000001000000000000000064491250
00000000000000000000000064666750
00000001000000000000000065178750
00000000000000000000000065335750
00000001000000000000000065833500
00000000000000000000000066008500
00000001000000000000000066504750
00000000000000000000000066680750
00000001000000000000000067176750
00000000000000000000000067352250
00000001000000000000000067879500
00000000000000000000000068055500
00000001000000000000000068551500
00000000000000000000000068727000
00000001000000000000000069206250
00000000000000000000000069381250
00000001000000000000000069877500
00000000000000000000000070053750
00000001000000000000000070549500
00000000000000000000000070725000
00000001000000000000000071220250
00000000000000000000000071394000
00000001000000000000000071891750
00000000000000000000000072051750
00000001000000000000000072563000
00000000000000000000000072739000
00000001000000000000000073234750
00000000000000000000000073410500
00000001000000000000000073905750
00000000000000000000000074079500
00000001000000000000000074593000
00000000000000000000000074766750
00000001000000000000000075248250
00000000000000000000000075424500
00000001000000000000000075920250
00000000000000000000000076096000
00000001000000000000000076591000
00000000000000000000000076749750
00000001000000000000000077262500
00000000000000000000000077437250
00000001000000000000000077918000
00000000000000000000000078094000
00000001000000000000000078573250
00000000000000000000000078747750
00000001000000000000000079260500
00000000000000000000000079435000
00000001000000000000000079932000
00000000000000000000000080107750
00000001000000000000000080603250
00000000000000000000000080779500
00000001000000000000000081275750
00000000000000000000000081433000
00000001000000000000000081930000
00000000000000000000000082105500
00000001000000000000000082586250
00000000000000000000000082761500
00000001000000000000000083273500
00000000000000000000000083430750
00000001000000000000000083928250
00000000000000000000000084103250
00000001000000000000000084584000
00000000000000000000000084759500
00000001000000000000000085239000
00000000000000000000000085413750
00000001000000000000000085926250
00000000000000000000000086101000
00000001000000000000000086597501
00000000000000000000000086757750
00000001000000000000000087253000
00000000000000000000000087429000
00000001000000000000000087924250
00000000000000000000000088098750
00000001000000000000000088595500
00000000000000000000000088771250
00000001000000000000000089252000
00000000000000000000000089427000
00000001000000000000000089922500
