# Supplementary material for: Presentation and response timing accuracy in Adobe Flash and HTML5/JavaScript Web experiments
Source: Behav Res Methods. 2014 Jun 6;47(2):309–27. doi: 10.3758/s13428-014-0471-1 (PMC4427652; doi:10.3758/s13428-014-0471-1)
Supplement: Supplementary file 1 — (ZIP 1.07 MB) [file 13428_2014_471_MOESM1_ESM.zip › Supplementary/Logs/cjold-dsc-150ms-ie-js-2.rtl]

[PC Software Vesion]
20121128
[ARM Firmware Version]
20120901
[Capture Date]
06 Aug 2013
[Capture Time]
20:25:14
[Capture Duration (Secs)]
90
[Changes]
265
[Samples]
360000
[Soak Rate]
0.0736111111111111
[Audio In 1 Threshold]
0
[Audio In 2 Threshold]
0
[Audio Out 1 Threshold]
0
[Audio Out 2 Threshold]
0
[Opto 1 Threshold]
115
[Opto 2 Threshold]
0
[Opto 3 Threshold]
0
[Opto 4 Threshold]
0
[Opto 1 Refreshes Blocked]
True
[Opto 2 Refreshes Blocked]
True
[Opto 3 Refreshes Blocked]
True
[Opto 4 Refreshes Blocked]
True
[Keypad4Description]
Button 4 of the BBTK Response Pad triggered when pressed.
[Keypad3Description]
Button 3 of the BBTK Response Pad triggered when pressed.
[Keypad2Description]
Button 2 of the BBTK Response Pad triggered when pressed.
[Keypad1Description]
Button 1 of the BBTK Response Pad triggered when pressed.
[Opto4Description]
Opto-detector 4 triggered by an active screen region.
[Opto3Description]
Opto-detector 3 triggered by an active screen region.
[Opto2Description]
Opto-detector 2 triggered by an active screen region.
[Opto1Description]
Opto-detector 1 triggered by an active screen region.
[TTLIn2Description]
TTL input 2 triggered by a digital signal.
[TTLIn1Description]
TTL input 1 triggered by a digital signal.
[AudIn2Description]
Audio input 2 triggered by a BBTK Mic.
[AudIn1Description]
Audio input 1 triggered by a BBTK Mic.
[ASC4Description]
Active Switch Closure output 4 generates a key down.
[ASC3Description]
Active Switch Closure output 3 generates a key down.
[ASC2Description]
Active Switch Closure output 2 generates a key down.
[ASC1Description]
Active Switch Closure output 1 generates a key down.
[TTLOut2Description]
TTL output 2 generates a digital signal.
[TTLOut1Description]
TTL output 1 generates a digital signal.
[AudOut2Description]
Audio output 2 generates a tone on the BBTK sounder.
[AudOut1Description]
Audio output 1 generates a tone on the BBTK sounder.
[Notes]


[Data]
00000000000000000000000000000000
00000001000000000000000001465501
00000000000000000000000001625501
00000001000000000000000002120751
00000000000000000000000002313001
00000001000000000000000002808251
00000000000000000000000002966751
00000001000000000000000003479501
00000000000000000000000003654251
00000001000000000000000004151001
00000000000000000000000004326751
00000001000000000000000004822251
00000000000000000000000004982251
00000001000000000000000005477501
00000000000000000000000005652001
00000001000000000000000006149001
00000000000000000000000006324501
00000001000000000000000006820251
00000000000000000000000006996501
00000001000000000000000007507501
00000000000000000000000007667751
00000001000000000000000008195001
00000000000000000000000008371001
00000001000000000000000008850251
00000000000000000000000009024251
00000001000000000000000009521751
00000000000000000000000009696751
00000001000000000000000010193001
00000000000000000000000010369251
00000001000000000000000010848501
00000000000000000000000011022001
00000001000000000000000011519751
00000000000000000000000011694501
00000001000000000000000012207252
00000000000000000000000012367001
00000001000000000000000012878501
00000000000000000000000013054251
00000001000000000000000013535001
00000000000000000000000013710001
00000001000000000000000014189251
00000000000000000000000014364751
00000001000000000000000014860501
00000000000000000000000015036751
00000001000000000000000015532751
00000000000000000000000015708001
00000001000000000000000016203251
00000000000000000000000016377251
00000001000000000000000016890751
00000000000000000000000017064501
00000001000000000000000017562001
00000000000000000000000017737001
00000001000000000000000018217751
00000000000000000000000018393501
00000001000000000000000018905251
00000000000000000000000019062251
00000001000000000000000019560251
00000000000000000000000019734751
00000001000000000000000020231501
00000000000000000000000020407251
00000001000000000000000020903001
00000000000000000000000021079001
00000001000000000000000021575251
00000000000000000000000021750251
00000001000000000000000022245501
00000000000000000000000022420001
00000001000000000000000022916751
00000000000000000000000023092251
00000001000000000000000023604251
00000000000000000000000023764251
00000001000000000000000024275501
00000000000000000000000024451751
00000001000000000000000024931001
00000000000000000000000025105001
00000001000000000000000025602251
00000000000000000000000025777501
00000001000000000000000026289501
00000000000000000000000026464751
00000001000000000000000026945501
00000000000000000000000027121001
00000001000000000000000027600501
00000000000000000000000027790001
00000001000000000000000028287751
00000000000000000000000028447751
00000001000000000000000028959001
00000000000000000000000029135001
00000001000000000000000029614501
00000000000000000000000029790501
00000001000000000000000030285751
00000000000000000000000030460251
00000001000000000000000030957251
00000000000000000000000031132751
00000001000000000000000031628751
00000000000000000000000031804501
00000001000000000000000032300751
00000000000000000000000032476001
00000001000000000000000032971501
00000000000000000000000033130501
00000001000000000000000033642751
00000000000000000000000033817751
00000001000000000000000034314001
00000000000000000000000034490001
00000001000000000000000034986001
00000000000000000000000035161501
00000001000000000000000035673251
00000000000000000000000035848751
00000001000000000000000036344001
00000000000000000000000036517751
00000001000000000000000036999501
00000000000000000000000037175501
00000001000000000000000037686751
00000000000000000000000037846751
00000001000000000000000038342251
00000000000000000000000038515501
00000001000000000000000039013501
00000000000000000000000039188001
00000001000000000000000039685001
00000000000000000000000039860501
00000001000000000000000040372251
00000000000000000000000040547751
00000001000000000000000041043501
00000000000000000000000041219501
00000001000000000000000041716001
00000000000000000000000041891001
00000001000000000000000042403251
00000000000000000000000042560501
00000001000000000000000043057751
00000000000000000000000043233001
00000001000000000000000043729001
00000000000000000000000043905001
00000001000000000000000044401001
00000000000000000000000044576251
00000001000000000000000045071751
00000000000000000000000045245501
00000001000000000000000045743001
00000000000000000000000045918001
00000001000000000000000046398751
00000000000000000000000046590501
00000001000000000000000047086251
00000000000000000000000047243251
00000001000000000000000047757001
00000000000000000000000047930751
00000001000000000000000048428501
00000000000000000000000048603251
00000001000000000000000049099751
00000000000000000000000049275751
00000001000000000000000049787001
00000000000000000000000049963001
00000001000000000000000050443751
00000000000000000000000050618501
00000001000000000000000051114001
00000000000000000000000051288251
00000001000000000000000051785251
00000000000000000000000051960751
00000001000000000000000052472501
00000000000000000000000052648251
00000001000000000000000053129001
00000000000000000000000053304001
00000001000000000000000053799251
00000000000000000000000053973501
00000001000000000000000054470751
00000000000000000000000054646251
00000001000000000000000055142001
00000000000000000000000055333501
00000001000000000000000055814251
00000000000000000000000055989501
00000001000000000000000056501501
00000000000000000000000056676751
00000001000000000000000057156001
00000000000000000000000057331251
00000001000000000000000057812001
00000000000000000000000057987501
00000001000000000000000058499251
00000000000000000000000058656501
00000001000000000000000059154251
00000000000000000000000059329001
00000001000000000000000059825501
00000000000000000000000060001251
00000001000000000000000060497001
00000000000000000000000060673001
00000001000000000000000061169501
00000000000000000000000061344251
00000001000000000000000061823751
00000000000000000000000061999001
00000001000000000000000062495001
00000000000000000000000062671001
00000001000000000000000063167251
00000000000000000000000063324251
00000001000000000000000063837751
00000000000000000000000064011751
00000001000000000000000064493001
00000000000000000000000064669251
00000001000000000000000065165001
00000000000000000000000065356501
00000001000000000000000065852251
00000000000000000000000066027751
00000001000000000000000066507251
00000000000000000000000066682001
00000001000000000000000067178501
00000000000000000000000067354501
00000001000000000000000067865751
00000000000000000000000068042001
00000001000000000000000068537501
00000000000000000000000068713251
00000001000000000000000069208501
00000000000000000000000069384751
00000001000000000000000069880001
00000000000000000000000070039751
00000001000000000000000070535251
00000000000000000000000070711251
00000001000000000000000071206501
00000000000000000000000071382751
00000001000000000000000071878001
00000000000000000000000072052501
00000001000000000000000072582501
00000000000000000000000072773501
00000001000000000000000073268751
00000000000000000000000073444751
00000001000000000000000073924001
00000000000000000000000074099751
00000001000000000000000074595501
00000000000000000000000074771501
00000001000000000000000075282751
00000000000000000000000075458751
00000001000000000000000075938251
00000000000000000000000076112251
00000001000000000000000076609501
00000000000000000000000076769501
00000001000000000000000077280751
00000000000000000000000077457001
00000001000000000000000077936251
00000000000000000000000078110001
00000001000000000000000078591501
00000000000000000000000078767751
00000001000000000000000079279001
00000000000000000000000079455001
00000001000000000000000079950501
00000000000000000000000080126251
00000001000000000000000080605751
00000000000000000000000080780251
00000001000000000000000081277001
00000000000000000000000081437001
00000001000000000000000081948501
00000000000000000000000082124501
00000001000000000000000082620751
00000000000000000000000082811751
00000001000000000000000083291251
00000000000000000000000083465251
00000001000000000000000083978501
00000000000000000000000084152501
00000001000000000000000084633751
00000000000000000000000084809751
00000001000000000000000085305751
00000000000000000000000085481251
00000001000000000000000085993251
00000000000000000000000086150251
00000001000000000000000086664001
00000000000000000000000086837751
00000001000000000000000087335252
00000000000000000000000087510251
00000001000000000000000087991001
00000000000000000000000088166751
00000001000000000000000088678251
00000000000000000000000088854001
00000001000000000000000089349251
00000000000000000000000089525251
