# Supplementary material for: Presentation and response timing accuracy in Adobe Flash and HTML5/JavaScript Web experiments
Source: Behav Res Methods. 2014 Jun 6;47(2):309–27. doi: 10.3758/s13428-014-0471-1 (PMC4427652; doi:10.3758/s13428-014-0471-1)
Supplement: Supplementary file 1 — (ZIP 1.07 MB) [file 13428_2014_471_MOESM1_ESM.zip › Supplementary/Logs/cjold-dsc-150ms-ie-js-3.rtl]

[PC Software Vesion]
20121128
[ARM Firmware Version]
20120901
[Capture Date]
06 Aug 2013
[Capture Time]
20:31:05
[Capture Duration (Secs)]
90
[Changes]
267
[Samples]
360000
[Soak Rate]
0.0741666666666667
[Audio In 1 Threshold]
0
[Audio In 2 Threshold]
0
[Audio Out 1 Threshold]
0
[Audio Out 2 Threshold]
0
[Opto 1 Threshold]
115
[Opto 2 Threshold]
0
[Opto 3 Threshold]
0
[Opto 4 Threshold]
0
[Opto 1 Refreshes Blocked]
True
[Opto 2 Refreshes Blocked]
True
[Opto 3 Refreshes Blocked]
True
[Opto 4 Refreshes Blocked]
True
[Keypad4Description]
Button 4 of the BBTK Response Pad triggered when pressed.
[Keypad3Description]
Button 3 of the BBTK Response Pad triggered when pressed.
[Keypad2Description]
Button 2 of the BBTK Response Pad triggered when pressed.
[Keypad1Description]
Button 1 of the BBTK Response Pad triggered when pressed.
[Opto4Description]
Opto-detector 4 triggered by an active screen region.
[Opto3Description]
Opto-detector 3 triggered by an active screen region.
[Opto2Description]
Opto-detector 2 triggered by an active screen region.
[Opto1Description]
Opto-detector 1 triggered by an active screen region.
[TTLIn2Description]
TTL input 2 triggered by a digital signal.
[TTLIn1Description]
TTL input 1 triggered by a digital signal.
[AudIn2Description]
Audio input 2 triggered by a BBTK Mic.
[AudIn1Description]
Audio input 1 triggered by a BBTK Mic.
[ASC4Description]
Active Switch Closure output 4 generates a key down.
[ASC3Description]
Active Switch Closure output 3 generates a key down.
[ASC2Description]
Active Switch Closure output 2 generates a key down.
[ASC1Description]
Active Switch Closure output 1 generates a key down.
[TTLOut2Description]
TTL output 2 generates a digital signal.
[TTLOut1Description]
TTL output 1 generates a digital signal.
[AudOut2Description]
Audio output 2 generates a tone on the BBTK sounder.
[AudOut1Description]
Audio output 1 generates a tone on the BBTK sounder.
[Notes]


[Data]
00000000000000000000000000000000
00000001000000000000000001091000
00000000000000000000000001266250
00000001000000000000000001761750
00000000000000000000000001953500
00000001000000000000000002433000
00000000000000000000000002607750
00000001000000000000000003104500
00000000000000000000000003280250
00000001000000000000000003776000
00000000000000000000000003951750
00000001000000000000000004447250
00000000000000000000000004605750
00000001000000000000000005102500
00000000000000000000000005262500
00000001000000000000000005773750
00000000000000000000000005949750
00000001000000000000000006446250
00000000000000000000000006621250
00000001000000000000000007116500
00000000000000000000000007290750
00000001000000000000000007821000
00000000000000000000000007978000
00000001000000000000000008475250
00000000000000000000000008650500
00000001000000000000000009146500
00000000000000000000000009322750
00000001000000000000000009802000
00000000000000000000000009975750
00000001000000000000000010473250
00000000000000000000000010648250
00000001000000000000000011144750
00000000000000000000000011320750
00000001000000000000000011800000
00000000000000000000000011973500
00000001000000000000000012487500
00000000000000000000000012661000
00000001000000000000000013142750
00000000000000000000000013318500
00000001000000000000000013814250
00000000000000000000000013990250
00000001000000000000000014485500
00000000000000000000000014661500
00000001000000000000000015172750
00000000000000000000000015349000
00000001000000000000000015828250
00000000000000000000000016003750
00000001000000000000000016499500
00000000000000000000000016675500
00000001000000000000000017187000
00000000000000000000000017363000
00000001000000000000000017842250
00000000000000000000000018016500
00000001000000000000000018497750
00000000000000000000000018673750
00000001000000000000000019169750
00000000000000000000000019327000
00000001000000000000000019840250
00000000000000000000000020014500
00000001000000000000000020495750
00000000000000000000000020671750
00000001000000000000000021151000
00000000000000000000000021325000
00000001000000000000000021838500
00000000000000000000000022012250
00000001000000000000000022509750
00000000000000000000000022684750
00000001000000000000000023165500
00000000000000000000000023341250
00000001000000000000000023836500
00000000000000000000000023995250
00000001000000000000000024508000
00000000000000000000000024682750
00000001000000000000000025179250
00000000000000000000000025355250
00000001000000000000000025866500
00000000000000000000000026042500
00000001000000000000000026538250
00000000000000000000000026714000
00000001000000000000000027193250
00000000000000000000000027368000
00000001000000000000000027864750
00000000000000000000000028040500
00000001000000000000000028536250
00000000000000000000000028712000
00000001000000000000000029207250
00000000000000000000000029380750
00000001000000000000000029862750
00000000000000000000000030038500
00000001000000000000000030550000
00000000000000000000000030710250
00000001000000000000000031221750
00000000000000000000000031397500
00000001000000000000000031876750
00000000000000000000000032051250
00000001000000000000000032548250
00000000000000000000000032738750
00000001000000000000000033235500
00000000000000000000000033411250
00000001000000000000000033892000
00000000000000000000000034067000
00000001000000000000000034562250
00000000000000000000000034736750
00000001000000000000000035249500
00000000000000000000000035424000
00000001000000000000000035921000
00000000000000000000000036096750
00000001000000000000000036592500
00000000000000000000000036768250
00000001000000000000000037264750
00000000000000000000000037422000
00000001000000000000000037935000
00000000000000000000000038109500
00000001000000000000000038606500
00000000000000000000000038796750
00000001000000000000000039277750
00000000000000000000000039453750
00000001000000000000000039950250
00000000000000000000000040125000
00000001000000000000000040620500
00000000000000000000000040794750
00000001000000000000000041291750
00000000000000000000000041467250
00000001000000000000000041963250
00000000000000000000000042123250
00000001000000000000000042650500
00000000000000000000000042810500
00000001000000000000000043290000
00000000000000000000000043465250
00000001000000000000000043961250
00000000000000000000000044137250
00000001000000000000000044648500
00000000000000000000000044824750
00000001000000000000000045320750
00000000000000000000000045496000
00000001000000000000000045975500
00000000000000000000000046150500
00000001000000000000000046662500
00000000000000000000000046838000
00000001000000000000000047318750
00000000000000000000000047494000
00000001000000000000000047989500
00000000000000000000000048163250
00000001000000000000000048693500
00000000000000000000000048835750
00000001000000000000000049332000
00000000000000000000000049508250
00000001000000000000000050004000
00000000000000000000000050179500
00000001000000000000000050691500
00000000000000000000000050848500
00000001000000000000000051362250
00000000000000000000000051554250
00000001000000000000000052017500
00000000000000000000000052193500
00000001000000000000000052689250
00000000000000000000000052865000
00000001000000000000000053376750
00000000000000000000000053534000
00000001000000000000000054047500
00000000000000000000000054221250
00000001000000000000000054703000
00000000000000000000000054879000
00000001000000000000000055374750
00000000000000000000000055550250
00000001000000000000000056045750
00000000000000000000000056219250
00000001000000000000000056717000
00000000000000000000000056891750
00000001000000000000000057372500
00000000000000000000000057548500
00000001000000000000000058043750
00000000000000000000000058202250
00000001000000000000000058715250
00000000000000000000000058889750
00000001000000000000000059386500
00000000000000000000000059562250
00000001000000000000000060043000
00000000000000000000000060218000
00000001000000000000000060729250
00000000000000000000000060905250
00000001000000000000000061384500
00000000000000000000000061560250
00000001000000000000000062056000
00000000000000000000000062232000
00000001000000000000000062728500
00000000000000000000000062903250
00000001000000000000000063398750
00000000000000000000000063573000
00000001000000000000000064054000
00000000000000000000000064230000
00000001000000000000000064726500
00000000000000000000000064901500
00000001000000000000000065413750
00000000000000000000000065588750
00000001000000000000000066068000
00000000000000000000000066243500
00000001000000000000000066739500
00000000000000000000000066915500
00000001000000000000000067426750
00000000000000000000000067602750
00000001000000000000000068099000
00000000000000000000000068274250
00000001000000000000000068769500
00000000000000000000000068943500
00000001000000000000000069441000
00000000000000000000000069616000
00000001000000000000000070112250
00000000000000000000000070288250
00000001000000000000000070784250
00000000000000000000000070959500
00000001000000000000000071439000
00000000000000000000000071614000
00000001000000000000000072126250
00000000000000000000000072286250
00000001000000000000000072797500
00000000000000000000000072988500
00000001000000000000000073485000
00000000000000000000000073661000
00000001000000000000000074156750
00000000000000000000000074332500
00000001000000000000000074844250
00000000000000000000000075019750
00000001000000000000000075515000
00000000000000000000000075688750
00000001000000000000000076186500
00000000000000000000000076361250
00000001000000000000000076857750
00000000000000000000000077017750
00000001000000000000000077529500
00000000000000000000000077689250
00000001000000000000000078168500
00000000000000000000000078344250
00000001000000000000000078856000
00000000000000000000000079016000
00000001000000000000000079512500
00000000000000000000000079687250
00000001000000000000000080182750
00000000000000000000000080357000
00000001000000000000000080838000
00000000000000000000000081014000
00000001000000000000000081510250
00000000000000000000000081685250
00000001000000000000000082180750
00000000000000000000000082355000
00000001000000000000000082836000
00000000000000000000000083012000
00000001000000000000000083508250
00000000000000000000000083683500
00000001000000000000000084162750
00000000000000000000000084338000
00000001000000000000000084834250
00000000000000000000000085010250
00000001000000000000000085506000
00000000000000000000000085697500
00000001000000000000000086193500
00000000000000000000000086368750
00000001000000000000000086848250
00000000000000000000000087023250
00000001000000000000000087504000
00000000000000000000000087679500
00000001000000000000000088175000
00000000000000000000000088348500
00000001000000000000000088846250
00000000000000000000000089021000
00000001000000000000000089517750
00000000000000000000000089693500
