# Supplementary material for: Presentation and response timing accuracy in Adobe Flash and HTML5/JavaScript Web experiments
Source: Behav Res Methods. 2014 Jun 6;47(2):309–27. doi: 10.3758/s13428-014-0471-1 (PMC4427652; doi:10.3758/s13428-014-0471-1)
Supplement: Supplementary file 1 — (ZIP 1.07 MB) [file 13428_2014_471_MOESM1_ESM.zip › Supplementary/Logs/cjold-dscar-300ms-ie-fl-1.rtl]

[PC Software Vesion]
20121128
[ARM Firmware Version]
20120901
[Capture Date]
06 Aug 2013
[Capture Time]
19:56:19
[Capture Duration (Secs)]
100
[Changes]
401
[Samples]
400001
[Soak Rate]
0.100249749375627
[Audio In 1 Threshold]
0
[Audio In 2 Threshold]
0
[Audio Out 1 Threshold]
0
[Audio Out 2 Threshold]
0
[Opto 1 Threshold]
115
[Opto 2 Threshold]
0
[Opto 3 Threshold]
0
[Opto 4 Threshold]
0
[Opto 1 Refreshes Blocked]
True
[Opto 2 Refreshes Blocked]
True
[Opto 3 Refreshes Blocked]
True
[Opto 4 Refreshes Blocked]
True
[Keypad4Description]
Button 4 of the BBTK Response Pad triggered when pressed.
[Keypad3Description]
Button 3 of the BBTK Response Pad triggered when pressed.
[Keypad2Description]
Button 2 of the BBTK Response Pad triggered when pressed.
[Keypad1Description]
Button 1 of the BBTK Response Pad triggered when pressed.
[Opto4Description]
Opto-detector 4 triggered by an active screen region.
[Opto3Description]
Opto-detector 3 triggered by an active screen region.
[Opto2Description]
Opto-detector 2 triggered by an active screen region.
[Opto1Description]
Opto-detector 1 triggered by an active screen region.
[TTLIn2Description]
TTL input 2 triggered by a digital signal.
[TTLIn1Description]
TTL input 1 triggered by a digital signal.
[AudIn2Description]
Audio input 2 triggered by a BBTK Mic.
[AudIn1Description]
Audio input 1 triggered by a BBTK Mic.
[ASC4Description]
Active Switch Closure output 4 generates a key down.
[ASC3Description]
Active Switch Closure output 3 generates a key down.
[ASC2Description]
Active Switch Closure output 2 generates a key down.
[ASC1Description]
Active Switch Closure output 1 generates a key down.
[TTLOut2Description]
TTL output 2 generates a digital signal.
[TTLOut1Description]
TTL output 1 generates a digital signal.
[AudOut2Description]
Audio output 2 generates a tone on the BBTK sounder.
[AudOut1Description]
Audio output 1 generates a tone on the BBTK sounder.
[Notes]


[Data]
00000000000000000000000000000000
00000001000000000000000001666246
00000001000000010000000001966289
00000001000000000000000002066246
00000000000000000000000002078246
00000001000000000000000002561246
00000001000000010000000002861289
00000000000000010000000002958497
00000000000000000000000002961246
00000001000000000000000003456497
00000001000000010000000003756540
00000000000000010000000003853746
00000000000000000000000003856497
00000001000000000000000004351497
00000001000000010000000004651540
00000001000000000000000004751497
00000000000000000000000004766246
00000001000000000000000005246746
00000001000000010000000005546789
00000000000000010000000005643997
00000000000000000000000005646746
00000001000000000000000006141746
00000001000000010000000006441789
00000001000000000000000006541746
00000000000000000000000006556497
00000001000000000000000007052997
00000001000000010000000007353040
00000000000000010000000007451746
00000000000000000000000007452997
00000001000000000000000007948246
00000001000000010000000008248289
00000001000000000000000008348246
00000000000000000000000008362746
00000001000000000000000008843246
00000001000000010000000009143289
00000000000000010000000009241997
00000000000000000000000009243246
00000001000000000000000009738497
00000001000000010000000010038540
00000000000000010000000010119497
00000000000000000000000010138497
00000001000000000000000010633497
00000001000000010000000010933540
00000000000000010000000011032246
00000000000000000000000011033497
00000001000000000000000011512746
00000001000000010000000011812789
00000000000000010000000011909746
00000000000000000000000011912746
00000001000000000000000012391746
00000001000000010000000012691789
00000000000000010000000012789997
00000000000000000000000012791746
00000001000000000000000013270997
00000001000000010000000013571040
00000001000000000000000013670997
00000000000000000000000013685246
00000001000000000000000014151246
00000001000000010000000014451289
00000001000000000000000014551246
00000000000000000000000014564746
00000001000000000000000015046246
00000001000000010000000015346289
00000000000000010000000015443997
00000000000000000000000015446246
00000001000000000000000015924497
00000001000000010000000016224540
00000001000000000000000016324497
00000000000000000000000016339246
00000001000000000000000016819746
00000001000000010000000017119789
00000000000000010000000017216497
00000000000000000000000017219746
00000001000000000000000017714746
00000001000000010000000018014789
00000000000000010000000018111497
00000000000000000000000018114746
00000001000000000000000018593997
00000001000000010000000018894040
00000001000000000000000018993997
00000000000000000000000019006746
00000001000000000000000019488997
00000001000000010000000019789040
00000000000000010000000019886997
00000000000000000000000019888997
00000001000000000000000020384246
00000001000000010000000020684289
00000001000000000000000020784246
00000000000000000000000020796997
00000001000000000000000021279246
00000001000000010000000021579289
00000001000000000000000021679246
00000000000000000000000021692246
00000001000000000000000022174497
00000001000000010000000022474540
00000000000000010000000022572497
00000000000000000000000022574497
00000001000000000000000023069746
00000001000000010000000023369789
00000001000000000000000023469746
00000000000000000000000023482497
00000001000000000000000023964746
00000001000000010000000024264789
00000000000000010000000024362746
00000000000000000000000024364746
00000001000000000000000024875997
00000001000000010000000025176040
00000001000000000000000025275997
00000000000000000000000025290497
00000001000000000000000025770997
00000001000000010000000026071040
00000001000000000000000026170997
00000000000000000000000026185746
00000001000000000000000026666246
00000001000000010000000026966289
00000000000000010000000027062997
00000000000000000000000027066246
00000001000000000000000027545246
00000001000000010000000027845289
00000001000000000000000027945246
00000000000000000000000027958246
00000001000000000000000028424497
00000001000000010000000028724540
00000000000000010000000028823246
00000000000000000000000028824497
00000001000000000000000029319746
00000001000000010000000029619789
00000000000000010000000029718497
00000000000000000000000029719746
00000001000000000000000030199746
00000001000000010000000030499789
00000000000000010000000030597497
00000000000000000000000030599746
00000001000000000000000031077997
00000001000000010000000031378040
00000000000000010000000031474746
00000000000000000000000031477997
00000001000000000000000031973246
00000001000000010000000032273289
00000000000000010000000032369746
00000000000000000000000032373246
00000001000000000000000032852246
00000001000000010000000033152289
00000001000000000000000033252246
00000000000000000000000033264997
00000001000000000000000033747497
00000001000000010000000034047540
00000000000000010000000034145246
00000000000000000000000034147497
00000001000000000000000034626497
00000001000000010000000034926540
00000000000000010000000035025246
00000000000000000000000035026497
00000001000000000000000035506497
00000001000000010000000035806540
00000001000000000000000035906497
00000000000000000000000035920497
00000001000000000000000036401497
00000001000000010000000036701540
00000001000000000000000036801497
00000000000000000000000036815497
00000001000000000000000037279997
00000001000000010000000037580040
00000001000000000000000037679997
00000000000000000000000037694746
00000001000000000000000038175246
00000001000000010000000038475289
00000000000000010000000038571497
00000000000000000000000038575246
00000001000000000000000039070246
00000001000000010000000039370289
00000000000000010000000039466746
00000000000000000000000039470246
00000001000000000000000039965497
00000001000000010000000040265540
00000001000000000000000040365497
00000000000000000000000040380246
00000001000000000000000040860746
00000001000000010000000041160789
00000000000000010000000041256997
00000000000000000000000041260746
00000001000000000000000041755746
00000001000000010000000042055789
00000001000000000000000042155746
00000000000000000000000042170497
00000001000000000000000042650997
00000001000000010000000042951040
00000001000000000000000043050997
00000000000000000000000043065497
00000001000000000000000043545997
00000001000000010000000043846040
00000000000000010000000043942246
00000000000000000000000043945997
00000001000000000000000044425246
00000001000000010000000044725289
00000000000000010000000044822497
00000000000000000000000044825246
00000001000000000000000045304497
00000001000000010000000045604540
00000000000000010000000045702746
00000000000000000000000045704497
00000001000000000000000046199497
00000001000000010000000046499540
00000000000000010000000046597997
00000000000000000000000046599497
00000001000000000000000047078746
00000001000000010000000047378789
00000000000000010000000047477246
00000000000000000000000047478746
00000001000000000000000047958997
00000001000000010000000048259040
00000000000000010000000048356497
00000000000000000000000048358997
00000001000000000000000048853997
00000001000000010000000049154040
00000000000000010000000049251746
00000000000000000000000049253997
00000001000000000000000049732246
00000001000000010000000050032289
00000001000000000000000050132246
00000000000000000000000050146746
00000001000000000000000050627246
00000001000000010000000050927289
00000000000000010000000051023997
00000000000000000000000051027246
00000001000000000000000051506497
00000001000000010000000051806540
00000001000000000000000051906497
00000000000000000000000051918997
00000001000000000000000052401497
00000001000000010000000052701540
00000000000000010000000052799246
00000000000000000000000052801497
00000001000000000000000053296746
00000001000000010000000053596789
00000000000000010000000053694246
00000000000000000000000053696746
00000001000000000000000054175997
00000001000000010000000054476040
00000001000000000000000054575997
00000000000000000000000054604246
00000001000000000000000055086997
00000001000000010000000055387040
00000000000000010000000055484497
00000000000000000000000055486997
00000001000000000000000055982246
00000001000000010000000056282289
00000001000000000000000056382246
00000000000000000000000056394246
00000001000000000000000056877246
00000001000000010000000057177289
00000001000000000000000057277246
00000000000000000000000057307997
00000001000000000000000057772497
00000001000000010000000058072540
00000000000000010000000058169746
00000000000000000000000058172497
00000001000000000000000058667497
00000001000000010000000058967540
00000001000000000000000059067497
00000000000000000000000059079746
00000001000000000000000059562746
00000001000000010000000059862789
00000001000000000000000059962746
00000000000000000000000059974997
00000001000000000000000060457997
00000001000000010000000060758040
00000000000000010000000060855246
00000000000000000000000060857997
00000001000000000000000061336997
00000001000000010000000061637040
00000000000000010000000061735497
00000000000000000000000061736997
00000001000000000000000062216497
00000001000000010000000062516540
00000000000000010000000062614746
00000000000000000000000062616497
00000001000000000000000063111746
00000001000000010000000063411789
00000000000000010000000063509997
00000000000000000000000063511746
00000001000000000000000063990497
00000001000000010000000064290540
00000000000000010000000064389246
00000000000000000000000064390497
00000001000000000000000064885746
00000001000000010000000065185789
00000000000000010000000065284246
00000000000000000000000065285746
00000001000000000000000065764746
00000001000000010000000066064789
00000000000000010000000066161997
00000000000000000000000066164746
00000001000000000000000066643997
00000001000000010000000066944040
00000000000000010000000067042246
00000000000000000000000067043997
00000001000000000000000067538997
00000001000000010000000067839040
00000000000000010000000067937246
00000000000000000000000067938997
00000001000000000000000068418246
00000001000000010000000068718289
00000001000000000000000068818246
00000000000000000000000068832497
00000001000000000000000069313497
00000001000000010000000069613540
00000001000000000000000069713497
00000000000000000000000069727746
00000001000000000000000070224497
00000001000000010000000070524540
00000000000000010000000070622746
00000000000000000000000070624497
00000001000000000000000071119746
00000001000000010000000071419789
00000001000000000000000071519746
00000000000000000000000071532746
00000001000000000000000072014746
00000001000000010000000072314789
00000000000000010000000072412997
00000000000000000000000072414746
00000001000000000000000072909997
00000001000000010000000073210040
00000001000000000000000073309997
00000000000000000000000073322997
00000001000000000000000073804997
00000001000000010000000074105040
00000000000000010000000074203246
00000000000000000000000074204997
00000001000000000000000074700246
00000001000000010000000075000289
00000001000000000000000075100246
00000000000000000000000075112997
00000001000000000000000075595497
00000001000000010000000075895540
00000001000000000000000075995497
00000000000000000000000076008246
00000001000000000000000076506497
00000001000000010000000076806540
00000000000000010000000076888246
00000000000000000000000076906497
00000001000000000000000077385746
00000001000000010000000077685789
00000000000000010000000077783246
00000000000000000000000077785746
00000001000000000000000078264746
00000001000000010000000078564789
00000000000000010000000078663497
00000000000000000000000078664746
00000001000000000000000079144246
00000001000000010000000079444289
00000000000000010000000079542746
00000000000000000000000079544246
00000001000000000000000080023246
00000001000000010000000080323289
00000000000000010000000080421746
00000000000000000000000080423246
00000001000000000000000080918246
00000001000000010000000081218289
00000000000000010000000081316997
00000000000000000000000081318246
00000001000000000000000081814746
00000001000000010000000082114789
00000000000000010000000082211997
00000000000000000000000082214746
00000001000000000000000082692497
00000001000000010000000082992540
00000000000000010000000083089497
00000000000000000000000083092497
00000001000000000000000083604746
00000001000000010000000083904789
00000000000000010000000084002497
00000000000000000000000084004746
00000001000000000000000084499997
00000001000000010000000084800040
00000000000000010000000084897497
00000000000000000000000084899997
00000001000000000000000085377997
00000001000000010000000085678040
00000001000000000000000085777997
00000000000000000000000085808746
00000001000000000000000086289997
00000001000000010000000086590040
00000000000000010000000086687746
00000000000000000000000086689997
00000001000000000000000087168246
00000001000000010000000087468289
00000001000000000000000087568246
00000000000000000000000087582997
00000001000000000000000088063497
00000001000000010000000088363540
00000000000000010000000088459997
00000000000000000000000088463497
00000001000000000000000088958497
00000001000000010000000089258540
00000000000000010000000089354997
00000000000000000000000089358497
00000001000000000000000089853746
00000001000000010000000090153789
00000001000000000000000090253746
00000000000000000000000090268497
