# Supplementary material for: Presentation and response timing accuracy in Adobe Flash and HTML5/JavaScript Web experiments
Source: Behav Res Methods. 2014 Jun 6;47(2):309–27. doi: 10.3758/s13428-014-0471-1 (PMC4427652; doi:10.3758/s13428-014-0471-1)
Supplement: Supplementary file 1 — (ZIP 1.07 MB) [file 13428_2014_471_MOESM1_ESM.zip › Supplementary/Logs/cjold-dscar-300ms-ie-fl-2.rtl]

[PC Software Vesion]
20121128
[ARM Firmware Version]
20120901
[Capture Date]
06 Aug 2013
[Capture Time]
20:03:58
[Capture Duration (Secs)]
100
[Changes]
401
[Samples]
400001
[Soak Rate]
0.100249749375627
[Audio In 1 Threshold]
0
[Audio In 2 Threshold]
0
[Audio Out 1 Threshold]
0
[Audio Out 2 Threshold]
0
[Opto 1 Threshold]
115
[Opto 2 Threshold]
0
[Opto 3 Threshold]
0
[Opto 4 Threshold]
0
[Opto 1 Refreshes Blocked]
True
[Opto 2 Refreshes Blocked]
True
[Opto 3 Refreshes Blocked]
True
[Opto 4 Refreshes Blocked]
True
[Keypad4Description]
Button 4 of the BBTK Response Pad triggered when pressed.
[Keypad3Description]
Button 3 of the BBTK Response Pad triggered when pressed.
[Keypad2Description]
Button 2 of the BBTK Response Pad triggered when pressed.
[Keypad1Description]
Button 1 of the BBTK Response Pad triggered when pressed.
[Opto4Description]
Opto-detector 4 triggered by an active screen region.
[Opto3Description]
Opto-detector 3 triggered by an active screen region.
[Opto2Description]
Opto-detector 2 triggered by an active screen region.
[Opto1Description]
Opto-detector 1 triggered by an active screen region.
[TTLIn2Description]
TTL input 2 triggered by a digital signal.
[TTLIn1Description]
TTL input 1 triggered by a digital signal.
[AudIn2Description]
Audio input 2 triggered by a BBTK Mic.
[AudIn1Description]
Audio input 1 triggered by a BBTK Mic.
[ASC4Description]
Active Switch Closure output 4 generates a key down.
[ASC3Description]
Active Switch Closure output 3 generates a key down.
[ASC2Description]
Active Switch Closure output 2 generates a key down.
[ASC1Description]
Active Switch Closure output 1 generates a key down.
[TTLOut2Description]
TTL output 2 generates a digital signal.
[TTLOut1Description]
TTL output 1 generates a digital signal.
[AudOut2Description]
Audio output 2 generates a tone on the BBTK sounder.
[AudOut1Description]
Audio output 1 generates a tone on the BBTK sounder.
[Notes]


[Data]
00000000000000000000000000000000
00000001000000000000000001379748
00000001000000010000000001679791
00000001000000000000000001779748
00000000000000000000000001793497
00000001000000000000000002274997
00000001000000010000000002575040
00000000000000010000000002672748
00000000000000000000000002674997
00000001000000000000000003153248
00000001000000010000000003453291
00000001000000000000000003553248
00000000000000000000000003567997
00000001000000000000000004048497
00000001000000010000000004348540
00000000000000010000000004444997
00000000000000000000000004448497
00000001000000000000000004960497
00000001000000010000000005260540
00000001000000000000000005360497
00000000000000000000000005374248
00000001000000000000000005855497
00000001000000010000000006155540
00000001000000000000000006255497
00000000000000000000000006269248
00000001000000000000000006750748
00000001000000010000000007050791
00000001000000000000000007150748
00000000000000000000000007164497
00000001000000000000000007660997
00000001000000010000000007961040
00000001000000000000000008060997
00000000000000000000000008074997
00000001000000000000000008556248
00000001000000010000000008856291
00000001000000000000000008956248
00000000000000000000000008970248
00000001000000000000000009451248
00000001000000010000000009751291
00000000000000010000000009849748
00000000000000000000000009851248
00000001000000000000000010331497
00000001000000010000000010631540
00000000000000010000000010728997
00000000000000000000000010731497
00000001000000000000000011209497
00000001000000010000000011509540
00000000000000010000000011606248
00000000000000000000000011609497
00000001000000000000000012104748
00000001000000010000000012404791
00000000000000010000000012501497
00000000000000000000000012504748
00000001000000000000000012999748
00000001000000010000000013299791
00000000000000010000000013396748
00000000000000000000000013399748
00000001000000000000000013878997
00000001000000010000000014179040
00000000000000010000000014276997
00000000000000000000000014278997
00000001000000000000000014774248
00000001000000010000000015074291
00000000000000010000000015171997
00000000000000000000000015174248
00000001000000000000000015653248
00000001000000010000000015953291
00000001000000000000000016053248
00000000000000000000000016067248
00000001000000000000000016548497
00000001000000010000000016848540
00000000000000010000000016946997
00000000000000000000000016948497
00000001000000000000000017428248
00000001000000010000000017728291
00000000000000010000000017826248
00000000000000000000000017828248
00000001000000000000000018323497
00000001000000010000000018623540
00000000000000010000000018721497
00000000000000000000000018723497
00000001000000000000000019218497
00000001000000010000000019518540
00000001000000000000000019618497
00000000000000000000000019632497
00000001000000000000000020096997
00000001000000010000000020397040
00000001000000000000000020496997
00000000000000000000000020511748
00000001000000000000000020992248
00000001000000010000000021292291
00000000000000010000000021388748
00000000000000000000000021392248
00000001000000000000000021887248
00000001000000010000000022187291
00000001000000000000000022287248
00000000000000000000000022301997
00000001000000000000000022782497
00000001000000010000000023082540
00000001000000000000000023182497
00000000000000000000000023196997
00000001000000000000000023677748
00000001000000010000000023977791
00000001000000000000000024077748
00000000000000000000000024092248
00000001000000000000000024572748
00000001000000010000000024872791
00000001000000000000000024972748
00000000000000000000000024987497
00000001000000000000000025467997
00000001000000010000000025768040
00000000000000010000000025864497
00000000000000000000000025867997
00000001000000000000000026362997
00000001000000010000000026663040
00000000000000010000000026759497
00000000000000000000000026762997
00000001000000000000000027242248
00000001000000010000000027542291
00000000000000010000000027639997
00000000000000000000000027642248
00000001000000000000000028137248
00000001000000010000000028437291
00000000000000010000000028534997
00000000000000000000000028537248
00000001000000000000000029032497
00000001000000010000000029332540
00000000000000010000000029430248
00000000000000000000000029432497
00000001000000000000000029911748
00000001000000010000000030211791
00000001000000000000000030311748
00000000000000000000000030325248
00000001000000000000000030822748
00000001000000010000000031122791
00000000000000010000000031220497
00000000000000000000000031222748
00000001000000000000000031701997
00000001000000010000000032002040
00000000000000010000000032100497
00000000000000000000000032101997
00000001000000000000000032581748
00000001000000010000000032881791
00000000000000010000000032979748
00000000000000000000000032981748
00000001000000000000000033476748
00000001000000010000000033776791
00000000000000010000000033874997
00000000000000000000000033876748
00000001000000000000000034355497
00000001000000010000000034655540
00000001000000000000000034755497
00000000000000000000000034769997
00000001000000000000000035250497
00000001000000010000000035550540
00000000000000010000000035646748
00000000000000000000000035650497
00000001000000000000000036162248
00000001000000010000000036462291
00000001000000000000000036562248
00000000000000000000000036576248
00000001000000000000000037057497
00000001000000010000000037357540
00000001000000000000000037457497
00000000000000000000000037471497
00000001000000000000000037952497
00000001000000010000000038252540
00000001000000000000000038352497
00000000000000000000000038366497
00000001000000000000000038847748
00000001000000010000000039147791
00000001000000000000000039247748
00000000000000000000000039261748
00000001000000000000000039742748
00000001000000010000000040042791
00000000000000010000000040140997
00000000000000000000000040142748
00000001000000000000000040637997
00000001000000010000000040938040
00000001000000000000000041037997
00000000000000000000000041051997
00000001000000000000000041533248
00000001000000010000000041833291
00000001000000000000000041933248
00000000000000000000000041947248
00000001000000000000000042428248
00000001000000010000000042728291
00000001000000000000000042828248
00000000000000000000000042842248
00000001000000000000000043323497
00000001000000010000000043623540
00000000000000010000000043721497
00000000000000000000000043723497
00000001000000000000000044201997
00000001000000010000000044502040
00000000000000010000000044598248
00000000000000000000000044601997
00000001000000000000000045081248
00000001000000010000000045381291
00000000000000010000000045478748
00000000000000000000000045481248
00000001000000000000000045960248
00000001000000010000000046260291
00000000000000010000000046358997
00000000000000000000000046360248
00000001000000000000000046839748
00000001000000010000000047139791
00000000000000010000000047237997
00000000000000000000000047239748
00000001000000000000000047734997
00000001000000010000000048035040
00000001000000000000000048134997
00000000000000000000000048149248
00000001000000000000000048629997
00000001000000010000000048930040
00000000000000010000000049028497
00000000000000000000000049029997
00000001000000000000000049525248
00000001000000010000000049825291
00000000000000010000000049923497
00000000000000000000000049925248
00000001000000000000000050403997
00000001000000010000000050704040
00000000000000010000000050802748
00000000000000000000000050803997
00000001000000000000000051283248
00000001000000010000000051583291
00000001000000000000000051683248
00000000000000000000000051697748
00000001000000000000000052178497
00000001000000010000000052478540
00000000000000010000000052575497
00000000000000000000000052578497
00000001000000000000000053057497
00000001000000010000000053357540
00000001000000000000000053457497
00000000000000000000000053470497
00000001000000000000000053952748
00000001000000010000000054252791
00000000000000010000000054350748
00000000000000000000000054352748
00000001000000000000000054847748
00000001000000010000000055147791
00000000000000010000000055245997
00000000000000000000000055247748
00000001000000000000000055742997
00000001000000010000000056043040
00000001000000000000000056142997
00000000000000000000000056155748
00000001000000000000000056637997
00000001000000010000000056938040
00000000000000010000000057035997
00000000000000000000000057037997
00000001000000000000000057517248
00000001000000010000000057817291
00000001000000000000000057917248
00000000000000000000000057931248
00000001000000000000000058412497
00000001000000010000000058712540
00000001000000000000000058812497
00000000000000000000000058826248
00000001000000000000000059307497
00000001000000010000000059607540
00000001000000000000000059707497
00000000000000000000000059721497
00000001000000000000000060202748
00000001000000010000000060502791
00000001000000000000000060602748
00000000000000000000000060616497
00000001000000000000000061097748
00000001000000010000000061397791
00000000000000010000000061496497
00000000000000000000000061497748
00000001000000000000000061992997
00000001000000010000000062293040
00000000000000010000000062391497
00000000000000000000000062392997
00000001000000000000000062872748
00000001000000010000000063172791
00000000000000010000000063270748
00000000000000000000000063272748
00000001000000000000000063751248
00000001000000010000000064051291
00000000000000010000000064147497
00000000000000000000000064151248
00000001000000000000000064646497
00000001000000010000000064946540
00000000000000010000000065042748
00000000000000000000000065046497
00000001000000000000000065525497
00000001000000010000000065825540
00000001000000000000000065925497
00000000000000000000000065937748
00000001000000000000000066420748
00000001000000010000000066720791
00000000000000010000000066817997
00000000000000000000000066820748
00000001000000000000000067299997
00000001000000010000000067600040
00000000000000010000000067698248
00000000000000000000000067699997
00000001000000000000000068194997
00000001000000010000000068495040
00000001000000000000000068594997
00000000000000000000000068608248
00000001000000000000000069090248
00000001000000010000000069390291
00000000000000010000000069488748
00000000000000000000000069490248
00000001000000000000000069969497
00000001000000010000000070269540
00000001000000000000000070369497
00000000000000000000000070383748
00000001000000000000000070864748
00000001000000010000000071164791
00000000000000010000000071262997
00000000000000000000000071264748
00000001000000000000000071775497
00000001000000010000000072075540
00000001000000000000000072175497
00000000000000000000000072188997
00000001000000000000000072670748
00000001000000010000000072970791
00000001000000000000000073070748
00000000000000000000000073084248
00000001000000000000000073565997
00000001000000010000000073866040
00000000000000010000000073964497
00000000000000000000000073965997
00000001000000000000000074460997
00000001000000010000000074761040
00000001000000000000000074860997
00000000000000000000000074874497
00000001000000000000000075356248
00000001000000010000000075656291
00000000000000010000000075754748
00000000000000000000000075756248
00000001000000000000000076251248
00000001000000010000000076551291
00000001000000000000000076651248
00000000000000000000000076664748
00000001000000000000000077146497
00000001000000010000000077446540
00000001000000000000000077546497
00000000000000000000000077559997
00000001000000000000000078041497
00000001000000010000000078341540
00000000000000010000000078440248
00000000000000000000000078441497
00000001000000000000000078920997
00000001000000010000000079221040
00000000000000010000000079319497
00000000000000000000000079320997
00000001000000000000000079816248
00000001000000010000000080116291
00000000000000010000000080214497
00000000000000000000000080216248
00000001000000000000000080711497
00000001000000010000000081011540
00000000000000010000000081109748
00000000000000000000000081111497
00000001000000000000000081590248
00000001000000010000000081890291
00000000000000010000000081988748
00000000000000000000000081990248
00000001000000000000000082469497
00000001000000010000000082769540
00000000000000010000000082866497
00000000000000000000000082869497
00000001000000000000000083364497
00000001000000010000000083664540
00000000000000010000000083761497
00000000000000000000000083764497
00000001000000000000000084243748
00000001000000010000000084543791
00000001000000000000000084643748
00000000000000000000000084656748
00000001000000000000000085154748
00000001000000010000000085454791
00000000000000010000000085551748
00000000000000000000000085554748
00000001000000000000000086033997
00000001000000010000000086334040
00000000000000010000000086431997
00000000000000000000000086433997
00000001000000000000000086928997
00000001000000010000000087229040
00000001000000000000000087328997
00000000000000000000000087341748
00000001000000000000000087824248
00000001000000010000000088124291
00000000000000010000000088221997
00000000000000000000000088224248
00000001000000000000000088703497
00000001000000010000000089003540
00000001000000000000000089103497
00000000000000000000000089116997
00000001000000000000000089598497
00000001000000010000000089898540
00000001000000000000000089998497
00000000000000000000000090011997
