# Supplementary material for: Presentation and response timing accuracy in Adobe Flash and HTML5/JavaScript Web experiments
Source: Behav Res Methods. 2014 Jun 6;47(2):309–27. doi: 10.3758/s13428-014-0471-1 (PMC4427652; doi:10.3758/s13428-014-0471-1)
Supplement: Supplementary file 1 — (ZIP 1.07 MB) [file 13428_2014_471_MOESM1_ESM.zip › Supplementary/Logs/cjold-dscar-300ms-ie-fl-3.rtl]

[PC Software Vesion]
20121128
[ARM Firmware Version]
20120901
[Capture Date]
06 Aug 2013
[Capture Time]
20:10:17
[Capture Duration (Secs)]
100
[Changes]
401
[Samples]
400001
[Soak Rate]
0.100249749375627
[Audio In 1 Threshold]
0
[Audio In 2 Threshold]
0
[Audio Out 1 Threshold]
0
[Audio Out 2 Threshold]
0
[Opto 1 Threshold]
115
[Opto 2 Threshold]
0
[Opto 3 Threshold]
0
[Opto 4 Threshold]
0
[Opto 1 Refreshes Blocked]
True
[Opto 2 Refreshes Blocked]
True
[Opto 3 Refreshes Blocked]
True
[Opto 4 Refreshes Blocked]
True
[Keypad4Description]
Button 4 of the BBTK Response Pad triggered when pressed.
[Keypad3Description]
Button 3 of the BBTK Response Pad triggered when pressed.
[Keypad2Description]
Button 2 of the BBTK Response Pad triggered when pressed.
[Keypad1Description]
Button 1 of the BBTK Response Pad triggered when pressed.
[Opto4Description]
Opto-detector 4 triggered by an active screen region.
[Opto3Description]
Opto-detector 3 triggered by an active screen region.
[Opto2Description]
Opto-detector 2 triggered by an active screen region.
[Opto1Description]
Opto-detector 1 triggered by an active screen region.
[TTLIn2Description]
TTL input 2 triggered by a digital signal.
[TTLIn1Description]
TTL input 1 triggered by a digital signal.
[AudIn2Description]
Audio input 2 triggered by a BBTK Mic.
[AudIn1Description]
Audio input 1 triggered by a BBTK Mic.
[ASC4Description]
Active Switch Closure output 4 generates a key down.
[ASC3Description]
Active Switch Closure output 3 generates a key down.
[ASC2Description]
Active Switch Closure output 2 generates a key down.
[ASC1Description]
Active Switch Closure output 1 generates a key down.
[TTLOut2Description]
TTL output 2 generates a digital signal.
[TTLOut1Description]
TTL output 1 generates a digital signal.
[AudOut2Description]
Audio output 2 generates a tone on the BBTK sounder.
[AudOut1Description]
Audio output 1 generates a tone on the BBTK sounder.
[Notes]


[Data]
00000000000000000000000000000000
00000001000000000000000001415246
00000001000000010000000001715289
00000000000000010000000001812246
00000000000000000000000001815246
00000001000000000000000002310246
00000001000000010000000002610289
00000001000000000000000002710246
00000000000000000000000002725746
00000001000000000000000003205497
00000001000000010000000003505540
00000001000000000000000003605497
00000000000000000000000003620997
00000001000000000000000004100497
00000001000000010000000004400540
00000000000000010000000004497746
00000000000000000000000004500497
00000001000000000000000004979746
00000001000000010000000005279789
00000000000000010000000005377746
00000000000000000000000005379746
00000001000000000000000005858997
00000001000000010000000006159040
00000000000000010000000006257997
00000000000000000000000006258997
00000001000000000000000006738746
00000001000000010000000007038789
00000000000000010000000007137497
00000000000000000000000007138746
00000001000000000000000007617246
00000001000000010000000007917289
00000000000000010000000008016746
00000000000000000000000008017246
00000001000000000000000008496497
00000001000000010000000008796540
00000000000000010000000008893746
00000000000000000000000008896497
00000001000000000000000009391746
00000001000000010000000009691789
00000000000000010000000009788746
00000000000000000000000009791746
00000001000000000000000010270746
00000001000000010000000010570789
00000000000000010000000010668997
00000000000000000000000010670746
00000001000000000000000011165997
00000001000000010000000011466040
00000000000000010000000011564246
00000000000000000000000011565997
00000001000000000000000012060997
00000001000000010000000012361040
00000000000000010000000012459246
00000000000000000000000012460997
00000001000000000000000012940246
00000001000000010000000013240289
00000001000000000000000013340246
00000000000000000000000013354497
00000001000000000000000013835497
00000001000000010000000014135540
00000000000000010000000014234746
00000000000000000000000014235497
00000001000000000000000014715497
00000001000000010000000015015540
00000001000000000000000015115497
00000000000000000000000015129997
00000001000000000000000015610746
00000001000000010000000015910789
00000000000000010000000016008997
00000000000000000000000016010746
00000001000000000000000016505746
00000001000000010000000016805789
00000000000000010000000016904246
00000000000000000000000016905746
00000001000000000000000017400997
00000001000000010000000017701040
00000001000000000000000017800997
00000000000000000000000017830246
00000001000000000000000018295997
00000001000000010000000018596040
00000000000000010000000018694497
00000000000000000000000018695997
00000001000000000000000019191246
00000001000000010000000019491289
00000001000000000000000019591246
00000000000000000000000019605497
00000001000000000000000020086246
00000001000000010000000020386289
00000001000000000000000020486246
00000000000000000000000020500746
00000001000000000000000020996497
00000001000000010000000021296540
00000001000000000000000021396497
00000000000000000000000021410746
00000001000000000000000021891497
00000001000000010000000022191540
00000000000000010000000022290997
00000000000000000000000022291497
00000001000000000000000022771746
00000001000000010000000023071789
00000000000000010000000023170246
00000000000000000000000023171746
00000001000000000000000023666997
00000001000000010000000023967040
00000000000000010000000024065497
00000000000000000000000024066997
00000001000000000000000024544997
00000001000000010000000024845040
00000000000000010000000024944497
00000000000000000000000024944997
00000001000000000000000025424246
00000001000000010000000025724289
00000001000000000000000025824246
00000000000000000000000025839746
00000001000000000000000026335246
00000001000000010000000026635289
00000000000000010000000026734746
00000000000000000000000026735246
00000001000000000000000027214497
00000001000000010000000027514540
00000001000000000000000027614497
00000000000000000000000027629997
00000001000000000000000028109746
00000001000000010000000028409789
00000000000000010000000028507497
00000000000000000000000028509746
00000001000000000000000028988746
00000001000000010000000029288789
00000000000000010000000029387746
00000000000000000000000029388746
00000001000000000000000029883997
00000001000000010000000030184040
00000000000000010000000030282746
00000000000000000000000030283997
00000001000000000000000030779246
00000001000000010000000031079289
00000000000000010000000031177997
00000000000000000000000031179246
00000001000000000000000031674246
00000001000000010000000031974289
00000001000000000000000032074246
00000000000000000000000032087997
00000001000000000000000032569497
00000001000000010000000032869540
00000000000000010000000032968246
00000000000000000000000032969497
00000001000000000000000033464497
00000001000000010000000033764540
00000001000000000000000033864497
00000000000000000000000033878246
00000001000000000000000034375746
00000001000000010000000034675789
00000001000000000000000034775746
00000000000000000000000034790997
00000001000000000000000035270997
00000001000000010000000035571040
00000001000000000000000035670997
00000000000000000000000035686246
00000001000000000000000036165997
00000001000000010000000036466040
00000001000000000000000036565997
00000000000000000000000036581497
00000001000000000000000037061246
00000001000000010000000037361289
00000000000000010000000037458746
00000000000000000000000037461246
00000001000000000000000037956246
00000001000000010000000038256289
00000000000000010000000038353746
00000000000000000000000038356246
00000001000000000000000038835497
00000001000000010000000039135540
00000000000000010000000039233997
00000000000000000000000039235497
00000001000000000000000039714997
00000001000000010000000040015040
00000000000000010000000040113997
00000000000000000000000040114997
00000001000000000000000040593746
00000001000000010000000040893789
00000000000000010000000040993246
00000000000000000000000040993746
00000001000000000000000041472746
00000001000000010000000041772789
00000000000000010000000041869997
00000000000000000000000041872746
00000001000000000000000042367997
00000001000000010000000042668040
00000000000000010000000042765246
00000000000000000000000042767997
00000001000000000000000043247246
00000001000000010000000043547289
00000001000000000000000043647246
00000000000000000000000043660246
00000001000000000000000044126246
00000001000000010000000044426289
00000000000000010000000044525746
00000000000000000000000044526246
00000001000000000000000045021497
00000001000000010000000045321540
00000000000000010000000045420746
00000000000000000000000045421497
00000001000000000000000045901497
00000001000000010000000046201540
00000001000000000000000046301497
00000000000000000000000046315997
00000001000000000000000046811746
00000001000000010000000047111789
00000000000000010000000047210997
00000000000000000000000047211746
00000001000000000000000047706997
00000001000000010000000048007040
00000000000000010000000048106246
00000000000000000000000048106997
00000001000000000000000048601997
00000001000000010000000048902040
00000001000000000000000049001997
00000000000000000000000049030997
00000001000000000000000049497246
00000001000000010000000049797289
00000000000000010000000049896497
00000000000000000000000049897246
00000001000000000000000050377246
00000001000000010000000050677289
00000001000000000000000050777246
00000000000000000000000050791497
00000001000000000000000051272246
00000001000000010000000051572289
00000001000000000000000051672246
00000000000000000000000051686746
00000001000000000000000052167497
00000001000000010000000052467540
00000001000000000000000052567497
00000000000000000000000052581746
00000001000000000000000053062497
00000001000000010000000053362540
00000001000000000000000053462497
00000000000000000000000053476997
00000001000000000000000053957746
00000001000000010000000054257789
00000000000000010000000054356497
00000000000000000000000054357746
00000001000000000000000054852746
00000001000000010000000055152789
00000001000000000000000055252746
00000000000000000000000055267246
00000001000000000000000055747997
00000001000000010000000056048040
00000000000000010000000056146746
00000000000000000000000056147997
00000001000000000000000056626497
00000001000000010000000056926540
00000001000000000000000057026497
00000000000000000000000057041746
00000001000000000000000057505497
00000001000000010000000057805540
00000000000000010000000057902997
00000000000000000000000057905497
00000001000000000000000058384746
00000001000000010000000058684789
00000000000000010000000058783497
00000000000000000000000058784746
00000001000000000000000059279746
00000001000000010000000059579789
00000000000000010000000059678497
00000000000000000000000059679746
00000001000000000000000060159246
00000001000000010000000060459289
00000000000000010000000060558497
00000000000000000000000060559246
00000001000000000000000061038246
00000001000000010000000061338289
00000000000000010000000061437497
00000000000000000000000061438246
00000001000000000000000061949497
00000001000000010000000062249540
00000000000000010000000062348746
00000000000000000000000062349497
00000001000000000000000062828497
00000001000000010000000063128540
00000001000000000000000063228497
00000000000000000000000063243997
00000001000000000000000063723746
00000001000000010000000064023789
00000001000000000000000064123746
00000000000000000000000064138997
00000001000000000000000064602746
00000001000000010000000064902789
00000001000000000000000065002746
00000000000000000000000065018246
00000001000000000000000065497997
00000001000000010000000065798040
00000000000000010000000065894997
00000000000000000000000065897997
00000001000000000000000066392997
00000001000000010000000066693040
00000000000000010000000066789997
00000000000000000000000066792997
00000001000000000000000067272246
00000001000000010000000067572289
00000001000000000000000067672246
00000000000000000000000067685246
00000001000000000000000068167497
00000001000000010000000068467540
00000000000000010000000068565497
00000000000000000000000068567497
00000001000000000000000069062497
00000001000000010000000069362540
00000001000000000000000069462497
00000000000000000000000069493997
00000001000000000000000069973497
00000001000000010000000070273540
00000000000000010000000070370746
00000000000000000000000070373497
00000001000000000000000070852746
00000001000000010000000071152789
00000000000000010000000071250997
00000000000000000000000071252746
00000001000000000000000071731997
00000001000000010000000072032040
00000000000000010000000072131246
00000000000000000000000072131997
00000001000000000000000072626997
00000001000000010000000072927040
00000000000000010000000073026246
00000000000000000000000073026997
00000001000000000000000073506997
00000001000000010000000073807040
00000000000000010000000073905746
00000000000000000000000073906997
00000001000000000000000074385497
00000001000000010000000074685540
00000000000000010000000074784746
00000000000000000000000074785497
00000001000000000000000075264497
00000001000000010000000075564540
00000000000000010000000075662246
00000000000000000000000075664497
00000001000000000000000076159746
00000001000000010000000076459789
00000001000000000000000076559746
00000000000000000000000076574997
00000001000000000000000077054746
00000001000000010000000077354789
00000000000000010000000077452497
00000000000000000000000077454746
00000001000000000000000077949997
00000001000000010000000078250040
00000000000000010000000078347497
00000000000000000000000078349997
00000001000000000000000078829246
00000001000000010000000079129289
00000001000000000000000079229246
00000000000000000000000079242746
00000001000000000000000079724246
00000001000000010000000080024289
00000000000000010000000080122997
00000000000000000000000080124246
00000001000000000000000080619246
00000001000000010000000080919289
00000000000000010000000081018246
00000000000000000000000081019246
00000001000000000000000081498997
00000001000000010000000081799040
00000001000000000000000081898997
00000000000000000000000081927997
00000001000000000000000082409746
00000001000000010000000082709789
00000000000000010000000082808497
00000000000000000000000082809746
00000001000000000000000083304997
00000001000000010000000083605040
00000000000000010000000083703497
00000000000000000000000083704997
00000001000000000000000084199997
00000001000000010000000084500040
00000001000000000000000084599997
00000000000000000000000084631497
00000001000000000000000085094997
00000001000000010000000085395040
00000000000000010000000085493746
00000000000000000000000085494997
00000001000000000000000085974497
00000001000000010000000086274540
00000001000000000000000086374497
00000000000000000000000086388997
00000001000000000000000086869746
00000001000000010000000087169789
00000000000000010000000087268746
00000000000000000000000087269746
00000001000000000000000087764997
00000001000000010000000088065040
00000001000000000000000088164997
00000000000000000000000088179246
00000001000000000000000088659997
00000001000000010000000088960040
00000001000000000000000089059997
00000000000000000000000089074246
00000001000000000000000089555246
00000001000000010000000089855289
00000001000000000000000089955246
00000000000000000000000089969497
