# Supplementary material for: Presentation and response timing accuracy in Adobe Flash and HTML5/JavaScript Web experiments
Source: Behav Res Methods. 2014 Jun 6;47(2):309–27. doi: 10.3758/s13428-014-0471-1 (PMC4427652; doi:10.3758/s13428-014-0471-1)
Supplement: Supplementary file 1 — (ZIP 1.07 MB) [file 13428_2014_471_MOESM1_ESM.zip › Supplementary/Logs/cjold-dscar-300ms-ie-js-1.rtl]

[PC Software Vesion]
20121128
[ARM Firmware Version]
20120901
[Capture Date]
06 Aug 2013
[Capture Time]
20:00:43
[Capture Duration (Secs)]
100
[Changes]
401
[Samples]
400001
[Soak Rate]
0.100249749375627
[Audio In 1 Threshold]
0
[Audio In 2 Threshold]
0
[Audio Out 1 Threshold]
0
[Audio Out 2 Threshold]
0
[Opto 1 Threshold]
115
[Opto 2 Threshold]
0
[Opto 3 Threshold]
0
[Opto 4 Threshold]
0
[Opto 1 Refreshes Blocked]
True
[Opto 2 Refreshes Blocked]
True
[Opto 3 Refreshes Blocked]
True
[Opto 4 Refreshes Blocked]
True
[Keypad4Description]
Button 4 of the BBTK Response Pad triggered when pressed.
[Keypad3Description]
Button 3 of the BBTK Response Pad triggered when pressed.
[Keypad2Description]
Button 2 of the BBTK Response Pad triggered when pressed.
[Keypad1Description]
Button 1 of the BBTK Response Pad triggered when pressed.
[Opto4Description]
Opto-detector 4 triggered by an active screen region.
[Opto3Description]
Opto-detector 3 triggered by an active screen region.
[Opto2Description]
Opto-detector 2 triggered by an active screen region.
[Opto1Description]
Opto-detector 1 triggered by an active screen region.
[TTLIn2Description]
TTL input 2 triggered by a digital signal.
[TTLIn1Description]
TTL input 1 triggered by a digital signal.
[AudIn2Description]
Audio input 2 triggered by a BBTK Mic.
[AudIn1Description]
Audio input 1 triggered by a BBTK Mic.
[ASC4Description]
Active Switch Closure output 4 generates a key down.
[ASC3Description]
Active Switch Closure output 3 generates a key down.
[ASC2Description]
Active Switch Closure output 2 generates a key down.
[ASC1Description]
Active Switch Closure output 1 generates a key down.
[TTLOut2Description]
TTL output 2 generates a digital signal.
[TTLOut1Description]
TTL output 1 generates a digital signal.
[AudOut2Description]
Audio output 2 generates a tone on the BBTK sounder.
[AudOut1Description]
Audio output 1 generates a tone on the BBTK sounder.
[Notes]


[Data]
00000000000000000000000000000000
00000001000000000000000001231748
00000001000000010000000001531791
00000001000000000000000001631748
00000000000000000000000001724748
00000001000000000000000002222748
00000001000000010000000002522791
00000000000000010000000002619748
00000000000000000000000002622748
00000001000000000000000003117997
00000001000000010000000003418040
00000000000000010000000003514997
00000000000000000000000003517997
00000001000000000000000004028997
00000001000000010000000004329040
00000001000000000000000004428997
00000000000000000000000004443748
00000001000000000000000004940497
00000001000000010000000005240540
00000001000000000000000005340497
00000000000000000000000005354748
00000001000000000000000005867248
00000001000000010000000006167291
00000001000000000000000006267248
00000000000000000000000006279497
00000001000000000000000006778497
00000001000000010000000007078540
00000001000000000000000007178497
00000000000000000000000007192997
00000001000000000000000007689997
00000001000000010000000007990040
00000001000000000000000008089997
00000000000000000000000008104248
00000001000000000000000008600748
00000001000000010000000008900791
00000001000000000000000009000748
00000000000000000000000009014248
00000001000000000000000009527748
00000001000000010000000009827791
00000001000000000000000009927748
00000000000000000000000009942497
00000001000000000000000010439748
00000001000000010000000010739791
00000001000000000000000010839748
00000000000000000000000010853497
00000001000000000000000011349997
00000001000000010000000011650040
00000001000000000000000011749997
00000000000000000000000011763997
00000001000000000000000012261248
00000001000000010000000012561291
00000001000000000000000012661248
00000000000000000000000012673997
00000001000000000000000013189497
00000001000000010000000013489540
00000001000000000000000013589497
00000000000000000000000013602997
00000001000000000000000014099497
00000001000000010000000014399540
00000001000000000000000014499497
00000000000000000000000014513748
00000001000000000000000015010497
00000001000000010000000015310540
00000000000000010000000015408997
00000000000000000000000015410497
00000001000000000000000015905748
00000001000000010000000016205791
00000001000000000000000016305748
00000000000000000000000016318997
00000001000000000000000016832748
00000001000000010000000017132791
00000000000000010000000017231497
00000000000000000000000017232748
00000001000000000000000017727997
00000001000000010000000018028040
00000000000000010000000018126497
00000000000000000000000018127997
00000001000000000000000018623248
00000001000000010000000018923291
00000000000000010000000019021748
00000000000000000000000019023248
00000001000000000000000019518248
00000001000000010000000019818291
00000000000000010000000019916997
00000000000000000000000019918248
00000001000000000000000020429748
00000001000000010000000020729791
00000001000000000000000020829748
00000000000000000000000020843997
00000001000000000000000021340497
00000001000000010000000021640540
00000001000000000000000021740497
00000000000000000000000021753997
00000001000000000000000022235748
00000001000000010000000022535791
00000001000000000000000022635748
00000000000000000000000022649248
00000001000000000000000023146748
00000001000000010000000023446791
00000001000000000000000023546748
00000000000000000000000023558997
00000001000000000000000024074497
00000001000000010000000024374540
00000001000000000000000024474497
00000000000000000000000024488497
00000001000000000000000024984997
00000001000000010000000025285040
00000001000000000000000025384997
00000000000000000000000025398748
00000001000000000000000025896248
00000001000000010000000026196291
00000001000000000000000026296248
00000000000000000000000026308748
00000001000000000000000026807248
00000001000000010000000027107291
00000001000000000000000027207248
00000000000000000000000027221997
00000001000000000000000027734497
00000001000000010000000028034540
00000001000000000000000028134497
00000000000000000000000028148497
00000001000000000000000028645497
00000001000000010000000028945540
00000001000000000000000029045497
00000000000000000000000029058497
00000001000000000000000029556748
00000001000000010000000029856791
00000001000000000000000029956748
00000000000000000000000029971248
00000001000000000000000030467748
00000001000000010000000030767791
00000001000000000000000030867748
00000000000000000000000030882497
00000001000000000000000031394997
00000001000000010000000031695040
00000001000000000000000031794997
00000000000000000000000031808248
00000001000000000000000032305997
00000001000000010000000032606040
00000001000000000000000032705997
00000000000000000000000032718248
00000001000000000000000033217248
00000001000000010000000033517291
00000000000000010000000033613497
00000000000000000000000033617248
00000001000000000000000034112248
00000001000000010000000034412291
00000000000000010000000034508748
00000000000000000000000034512248
00000001000000000000000035023997
00000001000000010000000035324040
00000000000000010000000035421997
00000000000000000000000035423997
00000001000000000000000035919248
00000001000000010000000036219291
00000000000000010000000036317248
00000000000000000000000036319248
00000001000000000000000036814497
00000001000000010000000037114540
00000000000000010000000037212248
00000000000000000000000037214497
00000001000000000000000037724997
00000001000000010000000038025040
00000001000000000000000038124997
00000000000000000000000038138748
00000001000000000000000038635997
00000001000000010000000038936040
00000001000000000000000039035997
00000000000000000000000039048748
00000001000000000000000039547248
00000001000000010000000039847291
00000001000000000000000039947248
00000000000000000000000039961748
00000001000000000000000040459248
00000001000000010000000040759291
00000001000000000000000040859248
00000000000000000000000040872748
00000001000000000000000041369497
00000001000000010000000041669540
00000001000000000000000041769497
00000000000000000000000041783497
00000001000000000000000042280497
00000001000000010000000042580540
00000001000000000000000042680497
00000000000000000000000042693748
00000001000000000000000043207748
00000001000000010000000043507791
00000001000000000000000043607748
00000000000000000000000043622248
00000001000000000000000044118997
00000001000000010000000044419040
00000001000000000000000044518997
00000000000000000000000044533248
00000001000000000000000045029997
00000001000000010000000045330040
00000001000000000000000045429997
00000000000000000000000045443497
00000001000000000000000045940997
00000001000000010000000046241040
00000001000000000000000046340997
00000000000000000000000046353497
00000001000000000000000046868748
00000001000000010000000047168791
00000001000000000000000047268748
00000000000000000000000047282748
00000001000000000000000047779248
00000001000000010000000048079291
00000001000000000000000048179248
00000000000000000000000048193248
00000001000000000000000048690497
00000001000000010000000048990540
00000001000000000000000049090497
00000000000000000000000049103248
00000001000000000000000049601497
00000001000000010000000049901540
00000000000000010000000049998248
00000000000000000000000050001497
00000001000000000000000050513748
00000001000000010000000050813791
00000000000000010000000050911248
00000000000000000000000050913748
00000001000000000000000051408997
00000001000000010000000051709040
00000001000000000000000051808997
00000000000000000000000051822248
00000001000000000000000052318997
00000001000000010000000052619040
00000000000000010000000052717497
00000000000000000000000052718997
00000001000000000000000053214248
00000001000000010000000053514291
00000000000000010000000053612748
00000000000000000000000053614248
00000001000000000000000054125248
00000001000000010000000054425291
00000000000000010000000054523497
00000000000000000000000054525248
00000001000000000000000055036248
00000001000000010000000055336291
00000001000000000000000055436248
00000000000000000000000055448497
00000001000000000000000055947497
00000001000000010000000056247540
00000001000000000000000056347497
00000000000000000000000056361997
00000001000000000000000056858997
00000001000000010000000057159040
00000001000000000000000057258997
00000000000000000000000057273248
00000001000000000000000057785748
00000001000000010000000058085791
00000001000000000000000058185748
00000000000000000000000058198248
00000001000000000000000058696748
00000001000000010000000058996791
00000001000000000000000059096748
00000000000000000000000059111497
00000001000000000000000059608748
00000001000000010000000059908791
00000001000000000000000060008748
00000000000000000000000060022497
00000001000000000000000060518997
00000001000000010000000060819040
00000001000000000000000060918997
00000000000000000000000060933248
00000001000000000000000061446248
00000001000000010000000061746291
00000001000000000000000061846248
00000000000000000000000061860748
00000001000000000000000062357248
00000001000000010000000062657291
00000001000000000000000062757248
00000000000000000000000062771748
00000001000000000000000063268748
00000001000000010000000063568791
00000001000000000000000063668748
00000000000000000000000063682997
00000001000000000000000064179497
00000001000000010000000064479540
00000001000000000000000064579497
00000000000000000000000064592997
00000001000000000000000065106748
00000001000000010000000065406791
00000001000000000000000065506748
00000000000000000000000065521248
00000001000000000000000066018497
00000001000000010000000066318540
00000001000000000000000066418497
00000000000000000000000066432497
00000001000000000000000066928997
00000001000000010000000067229040
00000000000000010000000067327497
00000000000000000000000067328997
00000001000000000000000067824248
00000001000000010000000068124291
00000000000000010000000068222748
00000000000000000000000068224248
00000001000000000000000068735248
00000001000000010000000069035291
00000001000000000000000069135248
00000000000000000000000069147997
00000001000000000000000069646497
00000001000000010000000069946540
00000000000000010000000070042997
00000000000000000000000070046497
00000001000000000000000070541497
00000001000000010000000070841540
00000000000000010000000070938248
00000000000000000000000070941497
00000001000000000000000071453748
00000001000000010000000071753791
00000000000000010000000071851248
00000000000000000000000071853748
00000001000000000000000072379748
00000001000000010000000072679791
00000001000000000000000072779748
00000000000000000000000072792748
00000001000000000000000073290997
00000001000000010000000073591040
00000001000000000000000073690997
00000000000000000000000073702748
00000001000000000000000074201997
00000001000000010000000074502040
00000001000000000000000074601997
00000000000000000000000074616497
00000001000000000000000075113497
00000001000000010000000075413540
00000001000000000000000075513497
00000000000000000000000075527748
00000001000000000000000076040248
00000001000000010000000076340291
00000001000000000000000076440248
00000000000000000000000076452748
00000001000000000000000076951497
00000001000000010000000077251540
00000001000000000000000077351497
00000000000000000000000077365997
00000001000000000000000077863248
00000001000000010000000078163291
00000001000000000000000078263248
00000000000000000000000078276997
00000001000000000000000078773748
00000001000000010000000079073791
00000001000000000000000079173748
00000000000000000000000079187497
00000001000000000000000079700748
00000001000000010000000080000791
00000001000000000000000080100748
00000000000000000000000080115248
00000001000000000000000080612997
00000001000000010000000080913040
00000001000000000000000081012997
00000000000000000000000081026497
00000001000000000000000081522997
00000001000000010000000081823040
00000001000000000000000081922997
00000000000000000000000081937248
00000001000000000000000082434248
00000001000000010000000082734291
00000001000000000000000082834248
00000000000000000000000082847248
00000001000000000000000083361248
00000001000000010000000083661291
00000001000000000000000083761248
00000000000000000000000083775748
00000001000000000000000084272497
00000001000000010000000084572540
00000001000000000000000084672497
00000000000000000000000084686748
00000001000000000000000085183497
00000001000000010000000085483540
00000000000000010000000085581997
00000000000000000000000085583497
00000001000000000000000086078748
00000001000000010000000086378791
00000000000000010000000086476997
00000000000000000000000086478748
00000001000000000000000086989748
00000001000000010000000087289791
00000000000000010000000087386997
00000000000000000000000087389748
00000001000000000000000087884997
00000001000000010000000088185040
00000000000000010000000088282248
00000000000000000000000088284997
00000001000000000000000088795997
00000001000000010000000089096040
00000001000000000000000089195997
00000000000000000000000089210497
00000001000000000000000089707497
00000001000000010000000090007540
00000001000000000000000090107497
00000000000000000000000090121748
00000001000000000000000090634248
00000001000000010000000090934291
00000001000000000000000091034248
00000000000000000000000091046748
00000001000000000000000091545497
00000001000000010000000091845540
00000001000000000000000091945497
00000000000000000000000092025748
