# Supplementary material for: Presentation and response timing accuracy in Adobe Flash and HTML5/JavaScript Web experiments
Source: Behav Res Methods. 2014 Jun 6;47(2):309–27. doi: 10.3758/s13428-014-0471-1 (PMC4427652; doi:10.3758/s13428-014-0471-1)
Supplement: Supplementary file 1 — (ZIP 1.07 MB) [file 13428_2014_471_MOESM1_ESM.zip › Supplementary/Logs/cjold-dscar-300ms-ie-js-2.rtl]

[PC Software Vesion]
20121128
[ARM Firmware Version]
20120901
[Capture Date]
06 Aug 2013
[Capture Time]
20:06:59
[Capture Duration (Secs)]
100
[Changes]
401
[Samples]
400001
[Soak Rate]
0.100249749375627
[Audio In 1 Threshold]
0
[Audio In 2 Threshold]
0
[Audio Out 1 Threshold]
0
[Audio Out 2 Threshold]
0
[Opto 1 Threshold]
115
[Opto 2 Threshold]
0
[Opto 3 Threshold]
0
[Opto 4 Threshold]
0
[Opto 1 Refreshes Blocked]
True
[Opto 2 Refreshes Blocked]
True
[Opto 3 Refreshes Blocked]
True
[Opto 4 Refreshes Blocked]
True
[Keypad4Description]
Button 4 of the BBTK Response Pad triggered when pressed.
[Keypad3Description]
Button 3 of the BBTK Response Pad triggered when pressed.
[Keypad2Description]
Button 2 of the BBTK Response Pad triggered when pressed.
[Keypad1Description]
Button 1 of the BBTK Response Pad triggered when pressed.
[Opto4Description]
Opto-detector 4 triggered by an active screen region.
[Opto3Description]
Opto-detector 3 triggered by an active screen region.
[Opto2Description]
Opto-detector 2 triggered by an active screen region.
[Opto1Description]
Opto-detector 1 triggered by an active screen region.
[TTLIn2Description]
TTL input 2 triggered by a digital signal.
[TTLIn1Description]
TTL input 1 triggered by a digital signal.
[AudIn2Description]
Audio input 2 triggered by a BBTK Mic.
[AudIn1Description]
Audio input 1 triggered by a BBTK Mic.
[ASC4Description]
Active Switch Closure output 4 generates a key down.
[ASC3Description]
Active Switch Closure output 3 generates a key down.
[ASC2Description]
Active Switch Closure output 2 generates a key down.
[ASC1Description]
Active Switch Closure output 1 generates a key down.
[TTLOut2Description]
TTL output 2 generates a digital signal.
[TTLOut1Description]
TTL output 1 generates a digital signal.
[AudOut2Description]
Audio output 2 generates a tone on the BBTK sounder.
[AudOut1Description]
Audio output 1 generates a tone on the BBTK sounder.
[Notes]


[Data]
00000000000000000000000000000000
00000001000000000000000001283246
00000001000000010000000001583289
00000000000000010000000001680746
00000000000000000000000001683246
00000001000000000000000002193246
00000001000000010000000002493289
00000000000000010000000002591997
00000000000000000000000002593246
00000001000000000000000003104497
00000001000000010000000003404540
00000000000000010000000003502746
00000000000000000000000003504497
00000001000000000000000003999497
00000001000000010000000004299540
00000000000000010000000004397746
00000000000000000000000004399497
00000001000000000000000004894746
00000001000000010000000005194789
00000000000000010000000005292997
00000000000000000000000005294746
00000001000000000000000005805997
00000001000000010000000006106040
00000000000000010000000006202997
00000000000000000000000006205997
00000001000000000000000006716997
00000001000000010000000007017040
00000000000000010000000007115497
00000000000000000000000007116997
00000001000000000000000007611997
00000001000000010000000007912040
00000000000000010000000008010746
00000000000000000000000008011997
00000001000000000000000008523497
00000001000000010000000008823540
00000001000000000000000008923497
00000000000000000000000008937746
00000001000000000000000009434497
00000001000000010000000009734540
00000000000000010000000009832997
00000000000000000000000009834497
00000001000000000000000010345497
00000001000000010000000010645540
00000000000000010000000010742997
00000000000000000000000010745497
00000001000000000000000011240746
00000001000000010000000011540789
00000000000000010000000011638246
00000000000000000000000011640746
00000001000000000000000012151746
00000001000000010000000012451789
00000000000000010000000012548246
00000000000000000000000012551746
00000001000000000000000013063497
00000001000000010000000013363540
00000000000000010000000013461497
00000000000000000000000013463497
00000001000000000000000013989997
00000001000000010000000014290040
00000000000000010000000014387997
00000000000000000000000014389997
00000001000000000000000014917997
00000001000000010000000015218040
00000001000000000000000015317997
00000000000000000000000015331746
00000001000000000000000015828246
00000001000000010000000016128289
00000000000000010000000016226746
00000000000000000000000016228246
00000001000000000000000016723497
00000001000000010000000017023540
00000001000000000000000017123497
00000000000000000000000017137497
00000001000000000000000017650497
00000001000000010000000017950540
00000000000000010000000018047497
00000000000000000000000018050497
00000001000000000000000018561746
00000001000000010000000018861789
00000000000000010000000018960246
00000000000000000000000018961746
00000001000000000000000019472997
00000001000000010000000019773040
00000000000000010000000019871497
00000000000000000000000019872997
00000001000000000000000020383997
00000001000000010000000020684040
00000000000000010000000020782497
00000000000000000000000020783997
00000001000000000000000021294997
00000001000000010000000021595040
00000000000000010000000021692497
00000000000000000000000021694997
00000001000000000000000022190246
00000001000000010000000022490289
00000000000000010000000022587497
00000000000000000000000022590246
00000001000000000000000023085246
00000001000000010000000023385289
00000001000000000000000023485246
00000000000000000000000023497497
00000001000000000000000023996497
00000001000000010000000024296540
00000000000000010000000024392746
00000000000000000000000024396497
00000001000000000000000024907997
00000001000000010000000025208040
00000000000000010000000025306246
00000000000000000000000025307997
00000001000000000000000025803246
00000001000000010000000026103289
00000001000000000000000026203246
00000000000000000000000026217246
00000001000000000000000026698246
00000001000000010000000026998289
00000000000000010000000027096497
00000000000000000000000027098246
00000001000000000000000027608997
00000001000000010000000027909040
00000001000000000000000028008997
00000000000000000000000028022497
00000001000000000000000028519997
00000001000000010000000028820040
00000000000000010000000028917746
00000000000000000000000028919997
00000001000000000000000029415246
00000001000000010000000029715289
00000001000000000000000029815246
00000000000000000000000029827746
00000001000000000000000030326246
00000001000000010000000030626289
00000001000000000000000030726246
00000000000000000000000030740997
00000001000000000000000031238246
00000001000000010000000031538289
00000001000000000000000031638246
00000000000000000000000031651997
00000001000000000000000032148497
00000001000000010000000032448540
00000000000000010000000032547246
00000000000000000000000032548497
00000001000000000000000033059746
00000001000000010000000033359789
00000000000000010000000033457497
00000000000000000000000033459746
00000001000000000000000033954997
00000001000000010000000034255040
00000000000000010000000034352497
00000000000000000000000034354997
00000001000000000000000034849997
00000001000000010000000035150040
00000000000000010000000035247497
00000000000000000000000035249997
00000001000000000000000035745246
00000001000000010000000036045289
00000000000000010000000036142746
00000000000000000000000036145246
00000001000000000000000036656246
00000001000000010000000036956289
00000000000000010000000037052497
00000000000000000000000037056246
00000001000000000000000037551497
00000001000000010000000037851540
00000000000000010000000037949997
00000000000000000000000037951497
00000001000000000000000038446746
00000001000000010000000038746789
00000000000000010000000038845246
00000000000000000000000038846746
00000001000000000000000039357997
00000001000000010000000039658040
00000000000000010000000039756246
00000000000000000000000039757997
00000001000000000000000040268997
00000001000000010000000040569040
00000000000000010000000040667246
00000000000000000000000040668997
00000001000000000000000041163997
00000001000000010000000041464040
00000000000000010000000041562246
00000000000000000000000041563997
00000001000000000000000042075246
00000001000000010000000042375289
00000001000000000000000042475246
00000000000000000000000042489746
00000001000000000000000042987246
00000001000000010000000043287289
00000000000000010000000043384997
00000000000000000000000043387246
00000001000000000000000043897497
00000001000000010000000044197540
00000000000000010000000044295997
00000000000000000000000044297497
00000001000000000000000044792497
00000001000000010000000045092540
00000000000000010000000045191246
00000000000000000000000045192497
00000001000000000000000045703746
00000001000000010000000046003789
00000001000000000000000046103746
00000000000000000000000046116497
00000001000000000000000046614746
00000001000000010000000046914789
00000001000000000000000047014746
00000000000000000000000047029497
00000001000000000000000047526746
00000001000000010000000047826789
00000000000000010000000047924497
00000000000000000000000047926746
00000001000000000000000048436997
00000001000000010000000048737040
00000000000000010000000048835746
00000000000000000000000048836997
00000001000000000000000049348246
00000001000000010000000049648289
00000001000000000000000049748246
00000000000000000000000049760746
00000001000000000000000050259246
00000001000000010000000050559289
00000000000000010000000050655746
00000000000000000000000050659246
00000001000000000000000051154497
00000001000000010000000051454540
00000000000000010000000051550746
00000000000000000000000051554497
00000001000000000000000052066246
00000001000000010000000052366289
00000000000000010000000052464246
00000000000000000000000052466246
00000001000000000000000052961246
00000001000000010000000053261289
00000000000000010000000053359246
00000000000000000000000053361246
00000001000000000000000053856246
00000001000000010000000054156289
00000000000000010000000054254497
00000000000000000000000054256246
00000001000000000000000054751246
00000001000000010000000055051289
00000000000000010000000055149497
00000000000000000000000055151246
00000001000000000000000055661997
00000001000000010000000055962040
00000000000000010000000056060497
00000000000000000000000056061997
00000001000000000000000056557246
00000001000000010000000056857289
00000000000000010000000056955497
00000000000000000000000056957246
00000001000000000000000057452497
00000001000000010000000057752540
00000001000000000000000057852497
00000000000000000000000057865497
00000001000000000000000058363497
00000001000000010000000058663540
00000000000000010000000058760497
00000000000000000000000058763497
00000001000000000000000059275746
00000001000000010000000059575789
00000000000000010000000059673246
00000000000000000000000059675746
00000001000000000000000060170746
00000001000000010000000060470789
00000000000000010000000060568497
00000000000000000000000060570746
00000001000000000000000061080997
00000001000000010000000061381040
00000000000000010000000061479497
00000000000000000000000061480997
00000001000000000000000061991997
00000001000000010000000062292040
00000001000000000000000062391997
00000000000000000000000062404746
00000001000000000000000062903246
00000001000000010000000063203289
00000000000000010000000063299746
00000000000000000000000063303246
00000001000000000000000063814997
00000001000000010000000064115040
00000001000000000000000064214997
00000000000000000000000064228997
00000001000000000000000064725497
00000001000000010000000065025540
00000000000000010000000065123997
00000000000000000000000065125497
00000001000000000000000065636497
00000001000000010000000065936540
00000000000000010000000066034246
00000000000000000000000066036497
00000001000000000000000066547746
00000001000000010000000066847789
00000001000000000000000066947746
00000000000000000000000066962246
00000001000000000000000067474746
00000001000000010000000067774789
00000000000000010000000067873497
00000000000000000000000067874746
00000001000000000000000068369997
00000001000000010000000068670040
00000000000000010000000068768497
00000000000000000000000068769997
00000001000000000000000069265246
00000001000000010000000069565289
00000000000000010000000069663746
00000000000000000000000069665246
00000001000000000000000070160246
00000001000000010000000070460289
00000000000000010000000070558746
00000000000000000000000070560246
00000001000000000000000071071497
00000001000000010000000071371540
00000000000000010000000071468497
00000000000000000000000071471497
00000001000000000000000071966497
00000001000000010000000072266540
00000000000000010000000072363746
00000000000000000000000072366497
00000001000000000000000072861746
00000001000000010000000073161789
00000000000000010000000073258746
00000000000000000000000073261746
00000001000000000000000073772746
00000001000000010000000074072789
00000000000000010000000074171497
00000000000000000000000074172746
00000001000000000000000074683997
00000001000000010000000074984040
00000000000000010000000075082497
00000000000000000000000075083997
00000001000000000000000075579246
00000001000000010000000075879289
00000000000000010000000075977746
00000000000000000000000075979246
00000001000000000000000076474246
00000001000000010000000076774289
00000001000000000000000076874246
00000000000000000000000076888497
00000001000000000000000077385246
00000001000000010000000077685289
00000000000000010000000077783497
00000000000000000000000077785246
00000001000000000000000078296497
00000001000000010000000078596540
00000000000000010000000078693497
00000000000000000000000078696497
00000001000000000000000079191497
00000001000000010000000079491540
00000001000000000000000079591497
00000000000000000000000079606246
00000001000000000000000080103997
00000001000000010000000080404040
00000001000000000000000080503997
00000000000000000000000080517246
00000001000000000000000081013997
00000001000000010000000081314040
00000001000000000000000081413997
00000000000000000000000081428246
00000001000000000000000081924997
00000001000000010000000082225040
00000001000000000000000082324997
00000000000000000000000082337997
00000001000000000000000082835997
00000001000000010000000083136040
00000000000000010000000083233246
00000000000000000000000083235997
00000001000000000000000083731246
00000001000000010000000084031289
00000001000000000000000084131246
00000000000000000000000084145746
00000001000000000000000084642497
00000001000000010000000084942540
00000000000000010000000085040997
00000000000000000000000085042497
00000001000000000000000085538746
00000001000000010000000085838789
00000000000000010000000085936246
00000000000000000000000085938746
00000001000000000000000086448746
00000001000000010000000086748789
00000000000000010000000086847246
00000000000000000000000086848746
00000001000000000000000087343746
00000001000000010000000087643789
00000000000000010000000087742497
00000000000000000000000087743746
00000001000000000000000088238997
00000001000000010000000088539040
00000000000000010000000088637497
00000000000000000000000088638997
00000001000000000000000089149997
00000001000000010000000089450040
00000000000000010000000089548246
00000000000000000000000089549997
00000001000000000000000090061246
00000001000000010000000090361289
00000000000000010000000090458246
00000000000000000000000090461246
00000001000000000000000090956246
00000001000000010000000091256289
00000000000000010000000091353246
00000000000000000000000091356246
