# Supplementary material for: Presentation and response timing accuracy in Adobe Flash and HTML5/JavaScript Web experiments
Source: Behav Res Methods. 2014 Jun 6;47(2):309–27. doi: 10.3758/s13428-014-0471-1 (PMC4427652; doi:10.3758/s13428-014-0471-1)
Supplement: Supplementary file 1 — (ZIP 1.07 MB) [file 13428_2014_471_MOESM1_ESM.zip › Supplementary/Logs/cjold-dscar-300ms-ie-js-3.rtl]

[PC Software Vesion]
20121128
[ARM Firmware Version]
20120901
[Capture Date]
06 Aug 2013
[Capture Time]
20:13:29
[Capture Duration (Secs)]
100
[Changes]
401
[Samples]
400001
[Soak Rate]
0.100249749375627
[Audio In 1 Threshold]
0
[Audio In 2 Threshold]
0
[Audio Out 1 Threshold]
0
[Audio Out 2 Threshold]
0
[Opto 1 Threshold]
115
[Opto 2 Threshold]
0
[Opto 3 Threshold]
0
[Opto 4 Threshold]
0
[Opto 1 Refreshes Blocked]
True
[Opto 2 Refreshes Blocked]
True
[Opto 3 Refreshes Blocked]
True
[Opto 4 Refreshes Blocked]
True
[Keypad4Description]
Button 4 of the BBTK Response Pad triggered when pressed.
[Keypad3Description]
Button 3 of the BBTK Response Pad triggered when pressed.
[Keypad2Description]
Button 2 of the BBTK Response Pad triggered when pressed.
[Keypad1Description]
Button 1 of the BBTK Response Pad triggered when pressed.
[Opto4Description]
Opto-detector 4 triggered by an active screen region.
[Opto3Description]
Opto-detector 3 triggered by an active screen region.
[Opto2Description]
Opto-detector 2 triggered by an active screen region.
[Opto1Description]
Opto-detector 1 triggered by an active screen region.
[TTLIn2Description]
TTL input 2 triggered by a digital signal.
[TTLIn1Description]
TTL input 1 triggered by a digital signal.
[AudIn2Description]
Audio input 2 triggered by a BBTK Mic.
[AudIn1Description]
Audio input 1 triggered by a BBTK Mic.
[ASC4Description]
Active Switch Closure output 4 generates a key down.
[ASC3Description]
Active Switch Closure output 3 generates a key down.
[ASC2Description]
Active Switch Closure output 2 generates a key down.
[ASC1Description]
Active Switch Closure output 1 generates a key down.
[TTLOut2Description]
TTL output 2 generates a digital signal.
[TTLOut1Description]
TTL output 1 generates a digital signal.
[AudOut2Description]
Audio output 2 generates a tone on the BBTK sounder.
[AudOut1Description]
Audio output 1 generates a tone on the BBTK sounder.
[Notes]


[Data]
00000000000000000000000000000000
00000001000000000000000001863246
00000001000000010000000002163289
00000000000000010000000002261497
00000000000000000000000002263246
00000001000000000000000002758497
00000001000000010000000003058540
00000000000000010000000003156497
00000000000000000000000003158497
00000001000000000000000003685497
00000001000000010000000003985540
00000000000000010000000004084997
00000000000000000000000004085497
00000001000000000000000004596746
00000001000000010000000004896789
00000000000000010000000004995997
00000000000000000000000004996746
00000001000000000000000005491997
00000001000000010000000005792040
00000000000000010000000005891246
00000000000000000000000005891997
00000001000000000000000006402997
00000001000000010000000006703040
00000000000000010000000006801246
00000000000000000000000006802997
00000001000000000000000007313997
00000001000000010000000007614040
00000000000000010000000007711246
00000000000000000000000007713997
00000001000000000000000008225246
00000001000000010000000008525289
00000000000000010000000008624497
00000000000000000000000008625246
00000001000000000000000009120246
00000001000000010000000009420289
00000001000000000000000009520246
00000000000000000000000009535746
00000001000000000000000010031746
00000001000000010000000010331789
00000001000000000000000010431746
00000000000000000000000010445997
00000001000000000000000010942997
00000001000000010000000011243040
00000000000000010000000011341246
00000000000000000000000011342997
00000001000000000000000011853997
00000001000000010000000012154040
00000000000000010000000012251246
00000000000000000000000012253997
00000001000000000000000012748997
00000001000000010000000013049040
00000001000000000000000013148997
00000000000000000000000013164246
00000001000000000000000013659997
00000001000000010000000013960040
00000000000000010000000014059497
00000000000000000000000014059997
00000001000000000000000014571746
00000001000000010000000014871789
00000000000000010000000014970497
00000000000000000000000014971746
00000001000000000000000015466997
00000001000000010000000015767040
00000001000000000000000015866997
00000000000000000000000015881246
00000001000000000000000016393497
00000001000000010000000016693540
00000000000000010000000016791246
00000000000000000000000016793497
00000001000000000000000017304497
00000001000000010000000017604540
00000000000000010000000017703997
00000000000000000000000017704497
00000001000000000000000018199746
00000001000000010000000018499789
00000000000000010000000018598997
00000000000000000000000018599746
00000001000000000000000019111746
00000001000000010000000019411789
00000000000000010000000019509997
00000000000000000000000019511746
00000001000000000000000020037997
00000001000000010000000020338040
00000000000000010000000020435997
00000000000000000000000020437997
00000001000000000000000020932997
00000001000000010000000021233040
00000000000000010000000021330997
00000000000000000000000021332997
00000001000000000000000021844246
00000001000000010000000022144289
00000001000000000000000022244246
00000000000000000000000022259497
00000001000000000000000022755246
00000001000000010000000023055289
00000000000000010000000023154746
00000000000000000000000023155246
00000001000000000000000023666497
00000001000000010000000023966540
00000000000000010000000024065746
00000000000000000000000024066497
00000001000000000000000024561746
00000001000000010000000024861789
00000000000000010000000024960997
00000000000000000000000024961746
00000001000000000000000025472497
00000001000000010000000025772540
00000000000000010000000025870997
00000000000000000000000025872497
00000001000000000000000026383746
00000001000000010000000026683789
00000000000000010000000026780997
00000000000000000000000026783746
00000001000000000000000027294746
00000001000000010000000027594789
00000000000000010000000027694246
00000000000000000000000027694746
00000001000000000000000028206497
00000001000000010000000028506540
00000001000000000000000028606497
00000000000000000000000028620746
00000001000000000000000029116997
00000001000000010000000029417040
00000001000000000000000029516997
00000000000000000000000029530746
00000001000000000000000030028246
00000001000000010000000030328289
00000000000000010000000030425746
00000000000000000000000030428246
00000001000000000000000030939246
00000001000000010000000031239289
00000001000000000000000031339246
00000000000000000000000031354746
00000001000000000000000031851246
00000001000000010000000032151289
00000000000000010000000032233997
00000000000000000000000032251246
00000001000000000000000032746246
00000001000000010000000033046289
00000001000000000000000033146246
00000000000000000000000033160746
00000001000000000000000033656746
00000001000000010000000033956789
00000000000000010000000034055746
00000000000000000000000034056746
00000001000000000000000034567997
00000001000000010000000034868040
00000000000000010000000034965746
00000000000000000000000034967997
00000001000000000000000035462997
00000001000000010000000035763040
00000000000000010000000035860746
00000000000000000000000035862997
00000001000000000000000036358246
00000001000000010000000036658289
00000000000000010000000036755997
00000000000000000000000036758246
00000001000000000000000037253497
00000001000000010000000037553540
00000001000000000000000037653497
00000000000000000000000037668746
00000001000000000000000038164497
00000001000000010000000038464540
00000000000000010000000038563746
00000000000000000000000038564497
00000001000000000000000039076497
00000001000000010000000039376540
00000000000000010000000039474997
00000000000000000000000039476497
00000001000000000000000039971746
00000001000000010000000040271789
00000000000000010000000040370246
00000000000000000000000040371746
00000001000000000000000040881746
00000001000000010000000041181789
00000001000000000000000041281746
00000000000000000000000041295997
00000001000000000000000041792997
00000001000000010000000042093040
00000000000000010000000042190997
00000000000000000000000042192997
00000001000000000000000042703997
00000001000000010000000043004040
00000000000000010000000043100997
00000000000000000000000043103997
00000001000000000000000043599246
00000001000000010000000043899289
00000000000000010000000043996246
00000000000000000000000043999246
00000001000000000000000044511497
00000001000000010000000044811540
00000000000000010000000044909746
00000000000000000000000044911497
00000001000000000000000045421746
00000001000000010000000045721789
00000000000000010000000045820997
00000000000000000000000045821746
00000001000000000000000046348746
00000001000000010000000046648789
00000000000000010000000046745997
00000000000000000000000046748746
00000001000000000000000047276246
00000001000000010000000047576289
00000000000000010000000047675246
00000000000000000000000047676246
00000001000000000000000048186997
00000001000000010000000048487040
00000000000000010000000048585497
00000000000000000000000048586997
00000001000000000000000049097997
00000001000000010000000049398040
00000000000000010000000049480746
00000000000000000000000049497997
00000001000000000000000050009246
00000001000000010000000050309289
00000000000000010000000050408497
00000000000000000000000050409246
00000001000000000000000050904246
00000001000000010000000051204289
00000000000000010000000051303746
00000000000000000000000051304246
00000001000000000000000051799497
00000001000000010000000052099540
00000000000000010000000052198746
00000000000000000000000052199497
00000001000000000000000052694497
00000001000000010000000052994540
00000000000000010000000053093997
00000000000000000000000053094497
00000001000000000000000053606246
00000001000000010000000053906289
00000000000000010000000054004997
00000000000000000000000054006246
00000001000000000000000054501497
00000001000000010000000054801540
00000000000000010000000054900246
00000000000000000000000054901497
00000001000000000000000055396497
00000001000000010000000055696540
00000000000000010000000055795497
00000000000000000000000055796497
00000001000000000000000056291746
00000001000000010000000056591789
00000000000000010000000056690497
00000000000000000000000056691746
00000001000000000000000057202246
00000001000000010000000057502289
00000000000000010000000057601246
00000000000000000000000057602246
00000001000000000000000058113246
00000001000000010000000058413289
00000000000000010000000058511246
00000000000000000000000058513246
00000001000000000000000059008497
00000001000000010000000059308540
00000000000000010000000059406246
00000000000000000000000059408497
00000001000000000000000059919746
00000001000000010000000060219789
00000000000000010000000060318997
00000000000000000000000060319746
00000001000000000000000060831746
00000001000000010000000061131789
00000000000000010000000061230246
00000000000000000000000061231746
00000001000000000000000061741997
00000001000000010000000062042040
00000000000000010000000062140997
00000000000000000000000062141997
00000001000000000000000062652997
00000001000000010000000062953040
00000001000000000000000063052997
00000000000000000000000063065997
00000001000000000000000063564246
00000001000000010000000063864289
00000001000000000000000063964246
00000000000000000000000063979497
00000001000000000000000064476497
00000001000000010000000064776540
00000000000000010000000064874746
00000000000000000000000064876497
00000001000000000000000065386497
00000001000000010000000065686540
00000000000000010000000065785746
00000000000000000000000065786497
00000001000000000000000066297497
00000001000000010000000066597540
00000000000000010000000066695746
00000000000000000000000066697497
00000001000000000000000067192746
00000001000000010000000067492789
00000000000000010000000067590997
00000000000000000000000067592746
00000001000000000000000068087746
00000001000000010000000068387789
00000000000000010000000068485997
00000000000000000000000068487746
00000001000000000000000068998997
00000001000000010000000069299040
00000000000000010000000069395997
00000000000000000000000069398997
00000001000000000000000069893997
00000001000000010000000070194040
00000000000000010000000070290997
00000000000000000000000070293997
00000001000000000000000070789246
00000001000000010000000071089289
00000000000000010000000071186246
00000000000000000000000071189246
00000001000000000000000071684497
00000001000000010000000071984540
00000000000000010000000072081246
00000000000000000000000072084497
00000001000000000000000072596746
00000001000000010000000072896789
00000000000000010000000072994997
00000000000000000000000072996746
00000001000000000000000073491746
00000001000000010000000073791789
00000000000000010000000073889997
00000000000000000000000073891746
00000001000000000000000074386997
00000001000000010000000074687040
00000000000000010000000074785246
00000000000000000000000074786997
00000001000000000000000075296997
00000001000000010000000075597040
00000000000000010000000075696246
00000000000000000000000075696997
00000001000000000000000076208246
00000001000000010000000076508289
00000000000000010000000076606246
00000000000000000000000076608246
00000001000000000000000077119246
00000001000000010000000077419289
00000000000000010000000077516246
00000000000000000000000077519246
00000001000000000000000078030246
00000001000000010000000078330289
00000000000000010000000078429746
00000000000000000000000078430246
00000001000000000000000078941746
00000001000000010000000079241789
00000000000000010000000079340997
00000000000000000000000079341746
00000001000000000000000079852497
00000001000000010000000080152540
00000000000000010000000080251246
00000000000000000000000080252497
00000001000000000000000080763746
00000001000000010000000081063789
00000000000000010000000081146246
00000000000000000000000081163746
00000001000000000000000081658746
00000001000000010000000081958789
00000000000000010000000082056246
00000000000000000000000082058746
00000001000000000000000082569997
00000001000000010000000082870040
00000000000000010000000082969497
00000000000000000000000082969997
00000001000000000000000083481746
00000001000000010000000083781789
00000000000000010000000083880497
00000000000000000000000083881746
00000001000000000000000084392246
00000001000000010000000084692289
00000000000000010000000084790997
00000000000000000000000084792246
00000001000000000000000085287246
00000001000000010000000085587289
00000000000000010000000085686246
00000000000000000000000085687246
00000001000000000000000086182497
00000001000000010000000086482540
00000000000000010000000086581246
00000000000000000000000086582497
00000001000000000000000087077746
00000001000000010000000087377789
00000000000000010000000087476497
00000000000000000000000087477746
00000001000000000000000087988746
00000001000000010000000088288789
00000000000000010000000088386246
00000000000000000000000088388746
00000001000000000000000088883997
00000001000000010000000089184040
00000000000000010000000089281497
00000000000000000000000089283997
00000001000000000000000089779246
00000001000000010000000090079289
00000000000000010000000090176497
00000000000000000000000090179246
00000001000000000000000090690246
00000001000000010000000090990289
00000000000000010000000091089497
00000000000000000000000091090246
00000001000000000000000091601997
00000001000000010000000091902040
00000000000000010000000092001497
00000000000000000000000092001997
