# Supplementary material for: Presentation and response timing accuracy in Adobe Flash and HTML5/JavaScript Web experiments
Source: Behav Res Methods. 2014 Jun 6;47(2):309–27. doi: 10.3758/s13428-014-0471-1 (PMC4427652; doi:10.3758/s13428-014-0471-1)
Supplement: Supplementary file 1 — (ZIP 1.07 MB) [file 13428_2014_471_MOESM1_ESM.zip › Supplementary/Logs/clabpres-dsc-150ms-ie-fl-1.rtl]

[PC Software Vesion]
20121128
[ARM Firmware Version]
20120901
[Capture Date]
17 Sep 2013
[Capture Time]
14:30:09
[Capture Duration (Secs)]
90
[Changes]
269
[Samples]
360000
[Soak Rate]
0.0747222222222222
[Audio In 1 Threshold]
0
[Audio In 2 Threshold]
0
[Audio Out 1 Threshold]
0
[Audio Out 2 Threshold]
0
[Opto 1 Threshold]
115
[Opto 2 Threshold]
0
[Opto 3 Threshold]
0
[Opto 4 Threshold]
0
[Opto 1 Refreshes Blocked]
True
[Opto 2 Refreshes Blocked]
True
[Opto 3 Refreshes Blocked]
True
[Opto 4 Refreshes Blocked]
True
[Keypad4Description]
Button 4 of the BBTK Response Pad triggered when pressed.
[Keypad3Description]
Button 3 of the BBTK Response Pad triggered when pressed.
[Keypad2Description]
Button 2 of the BBTK Response Pad triggered when pressed.
[Keypad1Description]
Button 1 of the BBTK Response Pad triggered when pressed.
[Opto4Description]
Opto-detector 4 triggered by an active screen region.
[Opto3Description]
Opto-detector 3 triggered by an active screen region.
[Opto2Description]
Opto-detector 2 triggered by an active screen region.
[Opto1Description]
Opto-detector 1 triggered by an active screen region.
[TTLIn2Description]
TTL input 2 triggered by a digital signal.
[TTLIn1Description]
TTL input 1 triggered by a digital signal.
[AudIn2Description]
Audio input 2 triggered by a BBTK Mic.
[AudIn1Description]
Audio input 1 triggered by a BBTK Mic.
[ASC4Description]
Active Switch Closure output 4 generates a key down.
[ASC3Description]
Active Switch Closure output 3 generates a key down.
[ASC2Description]
Active Switch Closure output 2 generates a key down.
[ASC1Description]
Active Switch Closure output 1 generates a key down.
[TTLOut2Description]
TTL output 2 generates a digital signal.
[TTLOut1Description]
TTL output 1 generates a digital signal.
[AudOut2Description]
Audio output 2 generates a tone on the BBTK sounder.
[AudOut1Description]
Audio output 1 generates a tone on the BBTK sounder.
[Notes]

[Data]
00000000000000000000000000000000
00000001000000000000000000946752
00000000000000000000000001126501
00000001000000000000000001614501
00000000000000000000000001781001
00000001000000000000000002268751
00000000000000000000000002448501
00000001000000000000000002936501
00000000000000000000000003116251
00000001000000000000000003590752
00000000000000000000000003770751
00000001000000000000000004258501
00000000000000000000000004438251
00000001000000000000000004912751
00000000000000000000000005106001
00000001000000000000000005580501
00000000000000000000000005773751
00000001000000000000000006248251
00000000000000000000000006441501
00000001000000000000000006916001
00000000000000000000000007095751
00000001000000000000000007583501
00000000000000000000000007776751
00000001000000000000000008251251
00000000000000000000000008431251
00000001000000000000000008919001
00000000000000000000000009098751
00000001000000000000000009586751
00000000000000000000000009766501
00000001000000000000000010254501
00000000000000000000000010434251
00000001000000000000000010922001
00000000000000000000000011102001
00000001000000000000000011576501
00000000000000000000000011769751
00000001000000000000000012257501
00000000000000000000000012437251
00000001000000000000000012911751
00000000000000000000000013105001
00000001000000000000000013579501
00000000000000000000000013772751
00000001000000000000000014247251
00000000000000000000000014440251
00000001000000000000000014915001
00000000000000000000000015094751
00000001000000000000000015582501
00000000000000000000000015775751
00000001000000000000000016250251
00000000000000000000000016430001
00000001000000000000000016918001
00000000000000000000000017097751
00000001000000000000000017585751
00000000000000000000000017765501
00000001000000000000000018253251
00000000000000000000000018433251
00000001000000000000000018921001
00000000000000000000000019101001
00000001000000000000000019575501
00000000000000000000000019768501
00000001000000000000000020256501
00000000000000000000000020436251
00000001000000000000000020910751
00000000000000000000000021104001
00000001000000000000000021578501
00000000000000000000000021771501
00000001000000000000000022246251
00000000000000000000000022439251
00000001000000000000000022913751
00000000000000000000000023093751
00000001000000000000000023581501
00000000000000000000000023774751
00000001000000000000000024249251
00000000000000000000000024429001
00000001000000000000000024917001
00000000000000000000000025096751
00000001000000000000000025584501
00000000000000000000000025777751
00000001000000000000000026265751
00000000000000000000000026445501
00000001000000000000000026933251
00000000000000000000000027113251
00000001000000000000000027601001
00000000000000000000000027767501
00000001000000000000000028255501
00000000000000000000000028435251
00000001000000000000000028909751
00000000000000000000000029103001
00000001000000000000000029577501
00000000000000000000000029770751
00000001000000000000000030258501
00000000000000000000000030438251
00000001000000000000000030912751
00000000000000000000000031106001
00000001000000000000000031580501
00000000000000000000000031773501
00000001000000000000000032248251
00000000000000000000000032441251
00000001000000000000000032916001
00000000000000000000000033095751
00000001000000000000000033583501
00000000000000000000000033776751
00000001000000000000000034251251
00000000000000000000000034431001
00000001000000000000000034919001
00000000000000000000000035098751
00000001000000000000000035586751
00000000000000000000000035766501
00000001000000000000000036254251
00000000000000000000000036434251
00000001000000000000000036935501
00000000000000000000000037115251
00000001000000000000000037589751
00000000000000000000000037769501
00000001000000000000000038257501
00000000000000000000000038437251
00000001000000000000000038911751
00000000000000000000000039104751
00000001000000000000000039579501
00000000000000000000000039772501
00000001000000000000000040247251
00000000000000000000000040440251
00000001000000000000000040914751
00000000000000000000000041094501
00000001000000000000000041582501
00000000000000000000000041775751
00000001000000000000000042250251
00000000000000000000000042430001
00000001000000000000000042918001
00000000000000000000000043097751
00000001000000000000000043585751
00000000000000000000000043765501
00000001000000000000000044253251
00000000000000000000000044433001
00000001000000000000000044921001
00000000000000000000000045100751
00000001000000000000000045575251
00000000000000000000000045768501
00000001000000000000000046256501
00000000000000000000000046436251
00000001000000000000000046910751
00000000000000000000000047103751
00000001000000000000000047578501
00000000000000000000000047771501
00000001000000000000000048246251
00000000000000000000000048439251
00000001000000000000000048913751
00000000000000000000000049093501
00000001000000000000000049594751
00000000000000000000000049774501
00000001000000000000000050249251
00000000000000000000000050442251
00000001000000000000000050917001
00000000000000000000000051096501
00000001000000000000000051598001
00000000000000000000000051777751
00000001000000000000000052252251
00000000000000000000000052432001
00000001000000000000000052920001
00000000000000000000000053099751
00000001000000000000000053601001
00000000000000000000000053767251
00000001000000000000000054255251
00000000000000000000000054435001
00000001000000000000000054909751
00000000000000000000000055102751
00000001000000000000000055577501
00000000000000000000000055770501
00000001000000000000000056258501
00000000000000000000000056438251
00000001000000000000000056912751
00000000000000000000000057105751
00000001000000000000000057580501
00000000000000000000000057773501
00000001000000000000000058248251
00000000000000000000000058441251
00000001000000000000000058915751
00000000000000000000000059095501
00000001000000000000000059583501
00000000000000000000000059776501
00000001000000000000000060251251
00000000000000000000000060431001
00000001000000000000000060919001
00000000000000000000000061098501
00000001000000000000000061586751
00000000000000000000000061766251
00000001000000000000000062254251
00000000000000000000000062434001
00000001000000000000000062922001
00000000000000000000000063101751
00000001000000000000000063576251
00000000000000000000000063769501
00000001000000000000000064257501
00000000000000000000000064437001
00000001000000000000000064911751
00000000000000000000000065104751
00000001000000000000000065579501
00000000000000000000000065772501
00000001000000000000000066247251
00000000000000000000000066440251
00000001000000000000000066914751
00000000000000000000000067094501
00000001000000000000000067582501
00000000000000000000000067775501
00000001000000000000000068250251
00000000000000000000000068429751
00000001000000000000000068918001
00000000000000000000000069097501
00000001000000000000000069585501
00000000000000000000000069765251
00000001000000000000000070253251
00000000000000000000000070433001
00000001000000000000000070921001
00000000000000000000000071100751
00000001000000000000000071575251
00000000000000000000000071768251
00000001000000000000000072256251
00000000000000000000000072436001
00000001000000000000000072910751
00000000000000000000000073103751
00000001000000000000000073578501
00000000000000000000000073771501
00000001000000000000000074246001
00000000000000000000000074439001
00000001000000000000000074913751
00000000000000000000000075093501
00000001000000000000000075581501
00000000000000000000000075774501
00000001000000000000000076249251
00000000000000000000000076442251
00000001000000000000000076916751
00000000000000000000000077096501
00000001000000000000000077584501
00000000000000000000000077777501
00000001000000000000000078252251
00000000000000000000000078432001
00000001000000000000000078920001
00000000000000000000000079099501
00000001000000000000000079574251
00000000000000000000000079767251
00000001000000000000000080255251
00000000000000000000000080435001
00000001000000000000000080923001
00000000000000000000000081102751
00000001000000000000000081577251
00000000000000000000000081770251
00000001000000000000000082258501
00000000000000000000000082438001
00000001000000000000000082912751
00000000000000000000000083105751
00000001000000000000000083580501
00000000000000000000000083773501
00000001000000000000000084248251
00000000000000000000000084441001
00000001000000000000000084915751
00000000000000000000000085095501
00000001000000000000000085583501
00000000000000000000000085776501
00000001000000000000000086251251
00000000000000000000000086430751
00000001000000000000000086919001
00000000000000000000000087098501
00000001000000000000000087586501
00000000000000000000000087766251
00000001000000000000000088254251
00000000000000000000000088434001
00000001000000000000000088922001
00000000000000000000000089101501
00000001000000000000000089576251
00000000000000000000000089769251
