# Supplementary material for: Presentation and response timing accuracy in Adobe Flash and HTML5/JavaScript Web experiments
Source: Behav Res Methods. 2014 Jun 6;47(2):309–27. doi: 10.3758/s13428-014-0471-1 (PMC4427652; doi:10.3758/s13428-014-0471-1)
Supplement: Supplementary file 1 — (ZIP 1.07 MB) [file 13428_2014_471_MOESM1_ESM.zip › Supplementary/Logs/clabpres-dsc-150ms-ie-fl-2.rtl]

[PC Software Vesion]
20121128
[ARM Firmware Version]
20120901
[Capture Date]
17 Sep 2013
[Capture Time]
14:35:04
[Capture Duration (Secs)]
90
[Changes]
269
[Samples]
360000
[Soak Rate]
0.0747222222222222
[Audio In 1 Threshold]
0
[Audio In 2 Threshold]
0
[Audio Out 1 Threshold]
0
[Audio Out 2 Threshold]
0
[Opto 1 Threshold]
115
[Opto 2 Threshold]
0
[Opto 3 Threshold]
0
[Opto 4 Threshold]
0
[Opto 1 Refreshes Blocked]
True
[Opto 2 Refreshes Blocked]
True
[Opto 3 Refreshes Blocked]
True
[Opto 4 Refreshes Blocked]
True
[Keypad4Description]
Button 4 of the BBTK Response Pad triggered when pressed.
[Keypad3Description]
Button 3 of the BBTK Response Pad triggered when pressed.
[Keypad2Description]
Button 2 of the BBTK Response Pad triggered when pressed.
[Keypad1Description]
Button 1 of the BBTK Response Pad triggered when pressed.
[Opto4Description]
Opto-detector 4 triggered by an active screen region.
[Opto3Description]
Opto-detector 3 triggered by an active screen region.
[Opto2Description]
Opto-detector 2 triggered by an active screen region.
[Opto1Description]
Opto-detector 1 triggered by an active screen region.
[TTLIn2Description]
TTL input 2 triggered by a digital signal.
[TTLIn1Description]
TTL input 1 triggered by a digital signal.
[AudIn2Description]
Audio input 2 triggered by a BBTK Mic.
[AudIn1Description]
Audio input 1 triggered by a BBTK Mic.
[ASC4Description]
Active Switch Closure output 4 generates a key down.
[ASC3Description]
Active Switch Closure output 3 generates a key down.
[ASC2Description]
Active Switch Closure output 2 generates a key down.
[ASC1Description]
Active Switch Closure output 1 generates a key down.
[TTLOut2Description]
TTL output 2 generates a digital signal.
[TTLOut1Description]
TTL output 1 generates a digital signal.
[AudOut2Description]
Audio output 2 generates a tone on the BBTK sounder.
[AudOut1Description]
Audio output 1 generates a tone on the BBTK sounder.
[Notes]

[Data]
00000000000000000000000000000000
00000001000000000000000000710251
00000000000000000000000000903251
00000001000000000000000001378001
00000000000000000000000001570751
00000001000000000000000002045751
00000000000000000000000002225251
00000001000000000000000002713251
00000000000000000000000002906251
00000001000000000000000003381001
00000000000000000000000003560501
00000001000000000000000004048751
00000000000000000000000004228251
00000001000000000000000004716501
00000000000000000000000004896001
00000001000000000000000005384001
00000000000000000000000005563751
00000001000000000000000006051751
00000000000000000000000006231501
00000001000000000000000006706001
00000000000000000000000006899001
00000001000000000000000007387251
00000000000000000000000007566751
00000001000000000000000008041501
00000000000000000000000008234501
00000001000000000000000008709251
00000000000000000000000008902251
00000001000000000000000009377001
00000000000000000000000009569751
00000001000000000000000010044501
00000000000000000000000010224251
00000001000000000000000010712251
00000000000000000000000010905251
00000001000000000000000011380001
00000000000000000000000011559501
00000001000000000000000012047751
00000000000000000000000012227251
00000001000000000000000012715251
00000000000000000000000012895001
00000001000000000000000013383001
00000000000000000000000013562751
00000001000000000000000014050751
00000000000000000000000014230251
00000001000000000000000014705001
00000000000000000000000014898001
00000001000000000000000015386251
00000000000000000000000015565751
00000001000000000000000016040501
00000000000000000000000016233501
00000001000000000000000016708251
00000000000000000000000016901001
00000001000000000000000017375751
00000000000000000000000017568751
00000001000000000000000018043501
00000000000000000000000018223001
00000001000000000000000018711251
00000000000000000000000018904251
00000001000000000000000019379001
00000000000000000000000019558501
00000001000000000000000020046501
00000000000000000000000020226251
00000001000000000000000020714251
00000000000000000000000020907251
00000001000000000000000021382001
00000000000000000000000021561501
00000001000000000000000022049751
00000000000000000000000022229251
00000001000000000000000022704001
00000000000000000000000022897001
00000001000000000000000023385001
00000000000000000000000023564751
00000001000000000000000024039501
00000000000000000000000024232251
00000001000000000000000024707001
00000000000000000000000024900001
00000001000000000000000025388251
00000000000000000000000025567751
00000001000000000000000026042501
00000000000000000000000026235501
00000001000000000000000026710251
00000000000000000000000026903001
00000001000000000000000027378001
00000000000000000000000027570751
00000001000000000000000028045501
00000000000000000000000028225001
00000001000000000000000028713251
00000000000000000000000028906251
00000001000000000000000029381001
00000000000000000000000029560501
00000001000000000000000030048751
00000000000000000000000030228251
00000001000000000000000030716251
00000000000000000000000030896001
00000001000000000000000031384001
00000000000000000000000031563501
00000001000000000000000032051751
00000000000000000000000032231251
00000001000000000000000032706001
00000000000000000000000032899001
00000001000000000000000033387001
00000000000000000000000033566751
00000001000000000000000034041501
00000000000000000000000034234251
00000001000000000000000034709251
00000000000000000000000034902001
00000001000000000000000035376751
00000000000000000000000035569751
00000001000000000000000036044501
00000000000000000000000036224001
00000001000000000000000036712251
00000000000000000000000036905001
00000001000000000000000037380001
00000000000000000000000037559501
00000001000000000000000038047751
00000000000000000000000038227001
00000001000000000000000038715251
00000000000000000000000038894751
00000001000000000000000039383001
00000000000000000000000039562501
00000001000000000000000040050751
00000000000000000000000040230251
00000001000000000000000040705001
00000000000000000000000040898001
00000001000000000000000041386001
00000000000000000000000041565501
00000001000000000000000042040501
00000000000000000000000042233251
00000001000000000000000042708251
00000000000000000000000042901001
00000001000000000000000043375751
00000000000000000000000043568751
00000001000000000000000044043501
00000000000000000000000044223001
00000001000000000000000044711251
00000000000000000000000044904001
00000001000000000000000045379001
00000000000000000000000045571751
00000001000000000000000046046501
00000000000000000000000046226001
00000001000000000000000046714251
00000000000000000000000046907001
00000001000000000000000047382001
00000000000000000000000047561501
00000001000000000000000048049751
00000000000000000000000048229251
00000001000000000000000048704001
00000000000000000000000048896751
00000001000000000000000049385001
00000000000000000000000049564501
00000001000000000000000050039501
00000000000000000000000050232251
00000001000000000000000050707001
00000000000000000000000050900001
00000001000000000000000051388001
00000000000000000000000051567501
00000001000000000000000052042501
00000000000000000000000052235251
00000001000000000000000052710251
00000000000000000000000052903001
00000001000000000000000053377751
00000000000000000000000053570751
00000001000000000000000054045501
00000000000000000000000054225001
00000001000000000000000054713251
00000000000000000000000054879251
00000001000000000000000055381001
00000000000000000000000055560501
00000001000000000000000056048501
00000000000000000000000056228001
00000001000000000000000056716251
00000000000000000000000056895751
00000001000000000000000057384001
00000000000000000000000057563501
00000001000000000000000058051751
00000000000000000000000058231251
00000001000000000000000058706001
00000000000000000000000058885501
00000001000000000000000059387001
00000000000000000000000059566501
00000001000000000000000060041501
00000000000000000000000060234251
00000001000000000000000060709001
00000000000000000000000060902001
00000001000000000000000061376751
00000000000000000000000061569751
00000001000000000000000062044501
00000000000000000000000062224001
00000001000000000000000062712251
00000000000000000000000062905001
00000001000000000000000063379751
00000000000000000000000063559251
00000001000000000000000064047501
00000000000000000000000064227001
00000001000000000000000064715251
00000000000000000000000064881251
00000001000000000000000065383001
00000000000000000000000065562501
00000001000000000000000066050751
00000000000000000000000066230001
00000001000000000000000066705001
00000000000000000000000066897751
00000001000000000000000067386001
00000000000000000000000067565501
00000001000000000000000068040501
00000000000000000000000068233251
00000001000000000000000068708001
00000000000000000000000068887501
00000001000000000000000069362501
00000000000000000000000069555251
00000001000000000000000070030001
00000000000000000000000070209501
00000001000000000000000070697751
00000000000000000000000070890501
00000001000000000000000071365501
00000000000000000000000071545001
00000001000000000000000072033251
00000000000000000000000072212501
00000001000000000000000072701001
00000000000000000000000072880251
00000001000000000000000073368501
00000000000000000000000073548001
00000001000000000000000074036251
00000000000000000000000074215751
00000001000000000000000074690501
00000000000000000000000074883251
00000001000000000000000075371751
00000000000000000000000075551001
00000001000000000000000076026001
00000000000000000000000076218751
00000001000000000000000076693751
00000000000000000000000076886501
00000001000000000000000077361501
00000000000000000000000077554251
00000001000000000000000078029001
00000000000000000000000078208501
00000001000000000000000078696751
00000000000000000000000078889501
00000001000000000000000079364501
00000000000000000000000079543751
00000001000000000000000080032251
00000000000000000000000080211501
00000001000000000000000080699751
00000000000000000000000080879251
00000001000000000000000081367501
00000000000000000000000081547001
00000001000000000000000082035251
00000000000000000000000082214751
00000001000000000000000082689501
00000000000000000000000082882251
00000001000000000000000083370751
00000000000000000000000083550001
00000001000000000000000084025001
00000000000000000000000084217751
00000001000000000000000084692751
00000000000000000000000084885251
00000001000000000000000085360251
00000000000000000000000085553001
00000001000000000000000086028001
00000000000000000000000086207501
00000001000000000000000086695751
00000000000000000000000086888501
00000001000000000000000087363501
00000000000000000000000087556251
00000001000000000000000088031001
00000000000000000000000088210501
00000001000000000000000088698751
00000000000000000000000088891501
00000001000000000000000089366501
00000000000000000000000089545751
