# Supplementary material for: Presentation and response timing accuracy in Adobe Flash and HTML5/JavaScript Web experiments
Source: Behav Res Methods. 2014 Jun 6;47(2):309–27. doi: 10.3758/s13428-014-0471-1 (PMC4427652; doi:10.3758/s13428-014-0471-1)
Supplement: Supplementary file 1 — (ZIP 1.07 MB) [file 13428_2014_471_MOESM1_ESM.zip › Supplementary/Logs/clabpres-dsc-150ms-ie-fl-3.rtl]

[PC Software Vesion]
20121128
[ARM Firmware Version]
20120901
[Capture Date]
17 Sep 2013
[Capture Time]
14:42:20
[Capture Duration (Secs)]
90
[Changes]
269
[Samples]
360000
[Soak Rate]
0.0747222222222222
[Audio In 1 Threshold]
0
[Audio In 2 Threshold]
0
[Audio Out 1 Threshold]
0
[Audio Out 2 Threshold]
0
[Opto 1 Threshold]
115
[Opto 2 Threshold]
0
[Opto 3 Threshold]
0
[Opto 4 Threshold]
0
[Opto 1 Refreshes Blocked]
True
[Opto 2 Refreshes Blocked]
True
[Opto 3 Refreshes Blocked]
True
[Opto 4 Refreshes Blocked]
True
[Keypad4Description]
Button 4 of the BBTK Response Pad triggered when pressed.
[Keypad3Description]
Button 3 of the BBTK Response Pad triggered when pressed.
[Keypad2Description]
Button 2 of the BBTK Response Pad triggered when pressed.
[Keypad1Description]
Button 1 of the BBTK Response Pad triggered when pressed.
[Opto4Description]
Opto-detector 4 triggered by an active screen region.
[Opto3Description]
Opto-detector 3 triggered by an active screen region.
[Opto2Description]
Opto-detector 2 triggered by an active screen region.
[Opto1Description]
Opto-detector 1 triggered by an active screen region.
[TTLIn2Description]
TTL input 2 triggered by a digital signal.
[TTLIn1Description]
TTL input 1 triggered by a digital signal.
[AudIn2Description]
Audio input 2 triggered by a BBTK Mic.
[AudIn1Description]
Audio input 1 triggered by a BBTK Mic.
[ASC4Description]
Active Switch Closure output 4 generates a key down.
[ASC3Description]
Active Switch Closure output 3 generates a key down.
[ASC2Description]
Active Switch Closure output 2 generates a key down.
[ASC1Description]
Active Switch Closure output 1 generates a key down.
[TTLOut2Description]
TTL output 2 generates a digital signal.
[TTLOut1Description]
TTL output 1 generates a digital signal.
[AudOut2Description]
Audio output 2 generates a tone on the BBTK sounder.
[AudOut1Description]
Audio output 1 generates a tone on the BBTK sounder.
[Notes]

[Data]
00000000000000000000000000000000
00000001000000000000000000797000
00000000000000000000000000962250
00000001000000000000000001451500
00000000000000000000000001630000
00000001000000000000000002105750
00000000000000000000000002297500
00000001000000000000000002773500
00000000000000000000000002965250
00000001000000000000000003441250
00000000000000000000000003633000
00000001000000000000000004108750
00000000000000000000000004300750
00000001000000000000000004776500
00000000000000000000000004968250
00000001000000000000000005444250
00000000000000000000000005636000
00000001000000000000000006112000
00000000000000000000000006290500
00000001000000000000000006779500
00000000000000000000000006971500
00000001000000000000000007447250
00000000000000000000000007625750
00000001000000000000000008115000
00000000000000000000000008293500
00000001000000000000000008769250
00000000000000000000000008961250
00000001000000000000000009450500
00000000000000000000000009628750
00000001000000000000000010118000
00000000000000000000000010296500
00000001000000000000000010772500
00000000000000000000000010964250
00000001000000000000000011453500
00000000000000000000000011632000
00000001000000000000000012107750
00000000000000000000000012299500
00000001000000000000000012775500
00000000000000000000000012967250
00000001000000000000000013443250
00000000000000000000000013635000
00000001000000000000000014111000
00000000000000000000000014289250
00000001000000000000000014778500
00000000000000000000000014970500
00000001000000000000000015446250
00000000000000000000000015624750
00000001000000000000000016114000
00000000000000000000000016292500
00000001000000000000000016781750
00000000000000000000000016960000
00000001000000000000000017449250
00000000000000000000000017627750
00000001000000000000000018117000
00000000000000000000000018295500
00000001000000000000000018771500
00000000000000000000000018963250
00000001000000000000000019452500
00000000000000000000000019630750
00000001000000000000000020106750
00000000000000000000000020298500
00000001000000000000000020774500
00000000000000000000000020966250
00000001000000000000000021442250
00000000000000000000000021634000
00000001000000000000000022109750
00000000000000000000000022288250
00000001000000000000000022777500
00000000000000000000000022969250
00000001000000000000000023445250
00000000000000000000000023623750
00000001000000000000000024113000
00000000000000000000000024291500
00000001000000000000000024780500
00000000000000000000000024972500
00000001000000000000000025448250
00000000000000000000000025626750
00000001000000000000000026116000
00000000000000000000000026294500
00000001000000000000000026770250
00000000000000000000000026962250
00000001000000000000000027451500
00000000000000000000000027629750
00000001000000000000000028105750
00000000000000000000000028297500
00000001000000000000000028773500
00000000000000000000000028965250
00000001000000000000000029454500
00000000000000000000000029633000
00000001000000000000000030108750
00000000000000000000000030300500
00000001000000000000000030776500
00000000000000000000000030968250
00000001000000000000000031444250
00000000000000000000000031636000
00000001000000000000000032111750
00000000000000000000000032290250
00000001000000000000000032779500
00000000000000000000000032971500
00000001000000000000000033447250
00000000000000000000000033625750
00000001000000000000000034115000
00000000000000000000000034293500
00000001000000000000000034782750
00000000000000000000000034961000
00000001000000000000000035450250
00000000000000000000000035628750
00000001000000000000000036118000
00000000000000000000000036296500
00000001000000000000000036772250
00000000000000000000000036964250
00000001000000000000000037453500
00000000000000000000000037631750
00000001000000000000000038107750
00000000000000000000000038299500
00000001000000000000000038775500
00000000000000000000000038967250
00000001000000000000000039443250
00000000000000000000000039635000
00000001000000000000000040110750
00000000000000000000000040289250
00000001000000000000000040778500
00000000000000000000000040970250
00000001000000000000000041446250
00000000000000000000000041624750
00000001000000000000000042114000
00000000000000000000000042292500
00000001000000000000000042781500
00000000000000000000000042960000
00000001000000000000000043449250
00000000000000000000000043627750
00000001000000000000000044117000
00000000000000000000000044295500
00000001000000000000000044771250
00000000000000000000000044963250
00000001000000000000000045452250
00000000000000000000000045630750
00000001000000000000000046106750
00000000000000000000000046298500
00000001000000000000000046774500
00000000000000000000000046966250
00000001000000000000000047442000
00000000000000000000000047634000
00000001000000000000000048109750
00000000000000000000000048288250
00000001000000000000000048777500
00000000000000000000000048969250
00000001000000000000000049445250
00000000000000000000000049637000
00000001000000000000000050113000
00000000000000000000000050291250
00000001000000000000000050780500
00000000000000000000000050972250
00000001000000000000000051448250
00000000000000000000000051626750
00000001000000000000000052116000
00000000000000000000000052294500
00000001000000000000000052770250
00000000000000000000000052962000
00000001000000000000000053451250
00000000000000000000000053629750
00000001000000000000000054105750
00000000000000000000000054297500
00000001000000000000000054773500
00000000000000000000000054965250
00000001000000000000000055454500
00000000000000000000000055632750
00000001000000000000000056108750
00000000000000000000000056300500
00000001000000000000000056776500
00000000000000000000000056968250
00000001000000000000000057444250
00000000000000000000000057636000
00000001000000000000000058111750
00000000000000000000000058290250
00000001000000000000000058779500
00000000000000000000000058971250
00000001000000000000000059447250
00000000000000000000000059625750
00000001000000000000000060115000
00000000000000000000000060293250
00000001000000000000000060782500
00000000000000000000000060961000
00000001000000000000000061450250
00000000000000000000000061628750
00000001000000000000000062118000
00000000000000000000000062296500
00000001000000000000000062772250
00000000000000000000000062964000
00000001000000000000000063453250
00000000000000000000000063631750
00000001000000000000000064107750
00000000000000000000000064299500
00000001000000000000000064775500
00000000000000000000000064967250
00000001000000000000000065443000
00000000000000000000000065635000
00000001000000000000000066110750
00000000000000000000000066289250
00000001000000000000000066778500
00000000000000000000000066970250
00000001000000000000000067446250
00000000000000000000000067624500
00000001000000000000000068114000
00000000000000000000000068292250
00000001000000000000000068781500
00000000000000000000000068960000
00000001000000000000000069449250
00000000000000000000000069627750
00000001000000000000000070117000
00000000000000000000000070295500
00000001000000000000000070771250
00000000000000000000000070949750
00000001000000000000000071452250
00000000000000000000000071630750
00000001000000000000000072106750
00000000000000000000000072298500
00000001000000000000000072774250
00000000000000000000000072952750
00000001000000000000000073428750
00000000000000000000000073620500
00000001000000000000000074096500
00000000000000000000000074274750
00000001000000000000000074764000
00000000000000000000000074942500
00000001000000000000000075431750
00000000000000000000000075610250
00000001000000000000000076112750
00000000000000000000000076291250
00000001000000000000000076780500
00000000000000000000000076972250
00000001000000000000000077448250
00000000000000000000000077626750
00000001000000000000000078116000
00000000000000000000000078294250
00000001000000000000000078770250
00000000000000000000000078962000
00000001000000000000000079451250
00000000000000000000000079629750
00000001000000000000000080105750
00000000000000000000000080297500
00000001000000000000000080773250
00000000000000000000000080951750
00000001000000000000000081427750
00000000000000000000000081619500
00000001000000000000000082095250
00000000000000000000000082273750
00000001000000000000000082763000
00000000000000000000000082954750
00000001000000000000000083430750
00000000000000000000000083609250
00000001000000000000000084098500
00000000000000000000000084277000
00000001000000000000000084766250
00000000000000000000000084944500
00000001000000000000000085433750
00000000000000000000000085612250
00000001000000000000000086101500
00000000000000000000000086280000
00000001000000000000000086755750
00000000000000000000000086947750
00000001000000000000000087450250
00000000000000000000000087628750
00000001000000000000000088118000
00000000000000000000000088296500
00000001000000000000000088772250
00000000000000000000000088950750
00000001000000000000000089453250
00000000000000000000000089631750
