# Supplementary material for: Presentation and response timing accuracy in Adobe Flash and HTML5/JavaScript Web experiments
Source: Behav Res Methods. 2014 Jun 6;47(2):309–27. doi: 10.3758/s13428-014-0471-1 (PMC4427652; doi:10.3758/s13428-014-0471-1)
Supplement: Supplementary file 1 — (ZIP 1.07 MB) [file 13428_2014_471_MOESM1_ESM.zip › Supplementary/Logs/clabpres-dsc-150ms-ie-js-1.rtl]

[PC Software Vesion]
20121128
[ARM Firmware Version]
20120901
[Capture Date]
17 Sep 2013
[Capture Time]
14:32:49
[Capture Duration (Secs)]
90
[Changes]
260
[Samples]
360000
[Soak Rate]
0.0722222222222222
[Audio In 1 Threshold]
0
[Audio In 2 Threshold]
0
[Audio Out 1 Threshold]
0
[Audio Out 2 Threshold]
0
[Opto 1 Threshold]
115
[Opto 2 Threshold]
0
[Opto 3 Threshold]
0
[Opto 4 Threshold]
0
[Opto 1 Refreshes Blocked]
True
[Opto 2 Refreshes Blocked]
True
[Opto 3 Refreshes Blocked]
True
[Opto 4 Refreshes Blocked]
True
[Keypad4Description]
Button 4 of the BBTK Response Pad triggered when pressed.
[Keypad3Description]
Button 3 of the BBTK Response Pad triggered when pressed.
[Keypad2Description]
Button 2 of the BBTK Response Pad triggered when pressed.
[Keypad1Description]
Button 1 of the BBTK Response Pad triggered when pressed.
[Opto4Description]
Opto-detector 4 triggered by an active screen region.
[Opto3Description]
Opto-detector 3 triggered by an active screen region.
[Opto2Description]
Opto-detector 2 triggered by an active screen region.
[Opto1Description]
Opto-detector 1 triggered by an active screen region.
[TTLIn2Description]
TTL input 2 triggered by a digital signal.
[TTLIn1Description]
TTL input 1 triggered by a digital signal.
[AudIn2Description]
Audio input 2 triggered by a BBTK Mic.
[AudIn1Description]
Audio input 1 triggered by a BBTK Mic.
[ASC4Description]
Active Switch Closure output 4 generates a key down.
[ASC3Description]
Active Switch Closure output 3 generates a key down.
[ASC2Description]
Active Switch Closure output 2 generates a key down.
[ASC1Description]
Active Switch Closure output 1 generates a key down.
[TTLOut2Description]
TTL output 2 generates a digital signal.
[TTLOut1Description]
TTL output 1 generates a digital signal.
[AudOut2Description]
Audio output 2 generates a tone on the BBTK sounder.
[AudOut1Description]
Audio output 1 generates a tone on the BBTK sounder.
[Notes]

[Data]
00000000000000000000000000000000
00000001000000000000000002050501
00000000000000000000000002243501
00000001000000000000000002731501
00000000000000000000000002924501
00000001000000000000000003426001
00000000000000000000000003592251
00000001000000000000000004093501
00000000000000000000000004286501
00000001000000000000000004788001
00000000000000000000000004954251
00000001000000000000000005455751
00000000000000000000000005635251
00000001000000000000000006123501
00000000000000000000000006303001
00000001000000000000000006791001
00000000000000000000000006984001
00000001000000000000000007485501
00000000000000000000000007678501
00000001000000000000000008166501
00000000000000000000000008346251
00000001000000000000000008847501
00000000000000000000000009013751
00000001000000000000000009515251
00000000000000000000000009708252
00000001000000000000000010209751
00000000000000000000000010389251
00000001000000000000000010877252
00000000000000000000000011057001
00000001000000000000000011545001
00000000000000000000000011738001
00000001000000000000000012239501
00000000000000000000000012405751
00000001000000000000000012907001
00000000000000000000000013086751
00000001000000000000000013574751
00000000000000000000000013754501
00000001000000000000000014255751
00000000000000000000000014422251
00000001000000000000000014923501
00000000000000000000000015116501
00000001000000000000000015604501
00000000000000000000000015797501
00000001000000000000000016299001
00000000000000000000000016492001
00000001000000000000000016980001
00000000000000000000000017173001
00000001000000000000000017674501
00000000000000000000000017854001
00000001000000000000000018342251
00000000000000000000000018521751
00000001000000000000000019009752
00000000000000000000000019202751
00000001000000000000000019704251
00000000000000000000000019884001
00000001000000000000000020372001
00000000000000000000000020565001
00000001000000000000000021066251
00000000000000000000000021232751
00000001000000000000000021734001
00000000000000000000000021927001
00000001000000000000000022428501
00000000000000000000000022608001
00000001000000000000000023096001
00000000000000000000000023275751
00000001000000000000000023763751
00000000000000000000000023956751
00000001000000000000000024458252
00000000000000000000000024624501
00000001000000000000000025126001
00000000000000000000000025319001
00000001000000000000000025807001
00000000000000000000000026000001
00000001000000000000000026501251
00000000000000000000000026694251
00000001000000000000000027182501
00000000000000000000000027375501
00000001000000000000000027863501
00000000000000000000000028029751
00000001000000000000000028531251
00000000000000000000000028724251
00000001000000000000000029225501
00000000000000000000000029391751
00000001000000000000000029893251
00000000000000000000000030086251
00000001000000000000000030574251
00000000000000000000000030767251
00000001000000000000000031268752
00000000000000000000000031461751
00000001000000000000000031949751
00000000000000000000000032142751
00000001000000000000000032644001
00000000000000000000000032823751
00000001000000000000000033311751
00000000000000000000000033504751
00000001000000000000000034006252
00000000000000000000000034172501
00000001000000000000000034674001
00000000000000000000000034867001
00000001000000000000000035381751
00000000000000000000000035548001
00000001000000000000000036049251
00000000000000000000000036242501
00000001000000000000000036730501
00000000000000000000000036923501
00000001000000000000000037411501
00000000000000000000000037577751
00000001000000000000000038079251
00000000000000000000000038272251
00000001000000000000000038760251
00000000000000000000000038953251
00000001000000000000000039454501
00000000000000000000000039647501
00000001000000000000000040135501
00000000000000000000000040328751
00000001000000000000000040830001
00000000000000000000000041023001
00000001000000000000000041511001
00000000000000000000000041704001
00000001000000000000000042205501
00000000000000000000000042385251
00000001000000000000000042873251
00000000000000000000000043066251
00000001000000000000000043567501
00000000000000000000000043747251
00000001000000000000000044248501
00000000000000000000000044441751
00000001000000000000000044943001
00000000000000000000000045109251
00000001000000000000000045610751
00000000000000000000000045803751
00000001000000000000000046291751
00000000000000000000000046484752
00000001000000000000000046986251
00000000000000000000000047179251
00000001000000000000000047667251
00000000000000000000000047860252
00000001000000000000000048361501
00000000000000000000000048554501
00000001000000000000000049056001
00000000000000000000000049222251
00000001000000000000000049723751
00000000000000000000000049890001
00000001000000000000000050391251
00000000000000000000000050584501
00000001000000000000000051072501
00000000000000000000000051265501
00000001000000000000000051766751
00000000000000000000000051959751
00000001000000000000000052447752
00000000000000000000000052641001
00000001000000000000000053142251
00000000000000000000000053335251
00000001000000000000000053836751
00000000000000000000000054003001
00000001000000000000000054504251
00000000000000000000000054670751
00000001000000000000000055172001
00000000000000000000000055365001
00000001000000000000000055866501
00000000000000000000000056032751
00000001000000000000000056534251
00000000000000000000000056727251
00000001000000000000000057215251
00000000000000000000000057408251
00000001000000000000000057909501
00000000000000000000000058102751
00000001000000000000000058590501
00000000000000000000000058770251
00000001000000000000000059271751
00000000000000000000000059438001
00000001000000000000000059939251
00000000000000000000000060132501
00000001000000000000000060620501
00000000000000000000000060800251
00000001000000000000000061301501
00000000000000000000000061467751
00000001000000000000000061969251
00000000000000000000000062162251
00000001000000000000000062650251
00000000000000000000000062843252
00000001000000000000000063331251
00000000000000000000000063511001
00000001000000000000000063999001
00000000000000000000000064192001
00000001000000000000000064693251
00000000000000000000000064859751
00000001000000000000000065361001
00000000000000000000000065540751
00000001000000000000000066028751
00000000000000000000000066208501
00000001000000000000000066709751
00000000000000000000000066876251
00000001000000000000000067377501
00000000000000000000000067570501
00000001000000000000000068058501
00000000000000000000000068238251
00000001000000000000000068739501
00000000000000000000000068906001
00000001000000000000000069407251
00000000000000000000000069600251
00000001000000000000000070088251
00000000000000000000000070281251
00000001000000000000000070769251
00000000000000000000000070935752
00000001000000000000000071437001
00000000000000000000000071630001
00000001000000000000000072131501
00000000000000000000000072297751
00000001000000000000000072799251
00000000000000000000000072978752
00000001000000000000000073466751
00000000000000000000000073646501
00000001000000000000000074147751
00000000000000000000000074314251
00000001000000000000000074815501
00000000000000000000000075008501
00000001000000000000000075496501
00000000000000000000000075689501
00000001000000000000000076191001
00000000000000000000000076384001
00000001000000000000000076872001
00000000000000000000000077065001
00000001000000000000000077566501
00000000000000000000000077759501
00000001000000000000000078247501
00000000000000000000000078440501
00000001000000000000000078942001
00000000000000000000000079108251
00000001000000000000000079609501
00000000000000000000000079789251
00000001000000000000000080277251
00000000000000000000000080470251
00000001000000000000000080971752
00000000000000000000000081164751
00000001000000000000000081652751
00000000000000000000000081845751
00000001000000000000000082360501
00000000000000000000000082553501
00000001000000000000000083041501
00000000000000000000000083234501
00000001000000000000000083736001
00000000000000000000000083929001
00000001000000000000000084417001
00000000000000000000000084610001
00000001000000000000000085098001
00000000000000000000000085264501
00000001000000000000000085765751
00000000000000000000000085958751
00000001000000000000000086460001
00000000000000000000000086626501
00000001000000000000000087127751
00000000000000000000000087320751
00000001000000000000000087808752
00000000000000000000000088002001
00000001000000000000000088503251
00000000000000000000000088696251
00000001000000000000000089184251
00000000000000000000000089377251
00000001000000000000000089865252
