# Supplementary material for: Presentation and response timing accuracy in Adobe Flash and HTML5/JavaScript Web experiments
Source: Behav Res Methods. 2014 Jun 6;47(2):309–27. doi: 10.3758/s13428-014-0471-1 (PMC4427652; doi:10.3758/s13428-014-0471-1)
Supplement: Supplementary file 1 — (ZIP 1.07 MB) [file 13428_2014_471_MOESM1_ESM.zip › Supplementary/Logs/clabpres-dsc-150ms-ie-js-2.rtl]

[PC Software Vesion]
20121128
[ARM Firmware Version]
20120901
[Capture Date]
17 Sep 2013
[Capture Time]
14:40:05
[Capture Duration (Secs)]
90
[Changes]
261
[Samples]
360000
[Soak Rate]
0.0725
[Audio In 1 Threshold]
0
[Audio In 2 Threshold]
0
[Audio Out 1 Threshold]
0
[Audio Out 2 Threshold]
0
[Opto 1 Threshold]
115
[Opto 2 Threshold]
0
[Opto 3 Threshold]
0
[Opto 4 Threshold]
0
[Opto 1 Refreshes Blocked]
True
[Opto 2 Refreshes Blocked]
True
[Opto 3 Refreshes Blocked]
True
[Opto 4 Refreshes Blocked]
True
[Keypad4Description]
Button 4 of the BBTK Response Pad triggered when pressed.
[Keypad3Description]
Button 3 of the BBTK Response Pad triggered when pressed.
[Keypad2Description]
Button 2 of the BBTK Response Pad triggered when pressed.
[Keypad1Description]
Button 1 of the BBTK Response Pad triggered when pressed.
[Opto4Description]
Opto-detector 4 triggered by an active screen region.
[Opto3Description]
Opto-detector 3 triggered by an active screen region.
[Opto2Description]
Opto-detector 2 triggered by an active screen region.
[Opto1Description]
Opto-detector 1 triggered by an active screen region.
[TTLIn2Description]
TTL input 2 triggered by a digital signal.
[TTLIn1Description]
TTL input 1 triggered by a digital signal.
[AudIn2Description]
Audio input 2 triggered by a BBTK Mic.
[AudIn1Description]
Audio input 1 triggered by a BBTK Mic.
[ASC4Description]
Active Switch Closure output 4 generates a key down.
[ASC3Description]
Active Switch Closure output 3 generates a key down.
[ASC2Description]
Active Switch Closure output 2 generates a key down.
[ASC1Description]
Active Switch Closure output 1 generates a key down.
[TTLOut2Description]
TTL output 2 generates a digital signal.
[TTLOut1Description]
TTL output 1 generates a digital signal.
[AudOut2Description]
Audio output 2 generates a tone on the BBTK sounder.
[AudOut1Description]
Audio output 1 generates a tone on the BBTK sounder.
Notes

[Data]
00000000000000000000000000000000
00000001000000000000000001120501
00000000000000000000000001286001
00000001000000000000000001788251
00000000000000000000000001980501
00000001000000000000000002469251
00000000000000000000000002661501
00000001000000000000000003163751
00000000000000000000000003355751
00000001000000000000000003844751
00000000000000000000000004037001
00000001000000000000000004539251
00000000000000000000000004731251
00000001000000000000000005220251
00000000000000000000000005412251
00000001000000000000000005914501
00000000000000000000000006106751
00000001000000000000000006595751
00000000000000000000000006787751
00000001000000000000000007290001
00000000000000000000000007482251
00000001000000000000000007971001
00000000000000000000000008163251
00000001000000000000000008665501
00000000000000000000000008857751
00000001000000000000000009346501
00000000000000000000000009538751
00000001000000000000000010041001
00000000000000000000000010206501
00000001000000000000000010708751
00000000000000000000000010900751
00000001000000000000000011403001
00000000000000000000000011568501
00000001000000000000000012070751
00000000000000000000000012263001
00000001000000000000000012751751
00000000000000000000000012944001
00000001000000000000000013446251
00000000000000000000000013638251
00000001000000000000000014127251
00000000000000000000000014319501
00000001000000000000000014821751
00000000000000000000000015013751
00000001000000000000000015502751
00000000000000000000000015694751
00000001000000000000000016197001
00000000000000000000000016389251
00000001000000000000000016878251
00000000000000000000000017070251
00000001000000000000000017572501
00000000000000000000000017738001
00000001000000000000000018240251
00000000000000000000000018432251
00000001000000000000000018934751
00000000000000000000000019100001
00000001000000000000000019602251
00000000000000000000000019794501
00000001000000000000000020283501
00000000000000000000000020475501
00000001000000000000000020977751
00000000000000000000000021170001
00000001000000000000000021658751
00000000000000000000000021851001
00000001000000000000000022353251
00000000000000000000000022532001
00000001000000000000000023021001
00000000000000000000000023213001
00000001000000000000000023715251
00000000000000000000000023880751
00000001000000000000000024383001
00000000000000000000000024575001
00000001000000000000000025064001
00000000000000000000000025256251
00000001000000000000000025758501
00000000000000000000000025950501
00000001000000000000000026439501
00000000000000000000000026631501
00000001000000000000000027134001
00000000000000000000000027326001
00000001000000000000000027815001
00000000000000000000000028007001
00000001000000000000000028509501
00000000000000000000000028701501
00000001000000000000000029190501
00000000000000000000000029382501
00000001000000000000000029884751
00000000000000000000000030077001
00000001000000000000000030565751
00000000000000000000000030758001
00000001000000000000000031260251
00000000000000000000000031425751
00000001000000000000000031928001
00000000000000000000000032120001
00000001000000000000000032622251
00000000000000000000000032787751
00000001000000000000000033290001
00000000000000000000000033468751
00000001000000000000000033957751
00000000000000000000000034149751
00000001000000000000000034652251
00000000000000000000000034817501
00000001000000000000000035319751
00000000000000000000000035512001
00000001000000000000000036001001
00000000000000000000000036193001
00000001000000000000000036695251
00000000000000000000000036887251
00000001000000000000000037376251
00000000000000000000000037568501
00000001000000000000000038070751
00000000000000000000000038262751
00000001000000000000000038751751
00000000000000000000000038943751
00000001000000000000000039446251
00000000000000000000000039638251
00000001000000000000000040127251
00000000000000000000000040319251
00000001000000000000000040821751
00000000000000000000000041013751
00000001000000000000000041502751
00000000000000000000000041694751
00000001000000000000000042197001
00000000000000000000000042375751
00000001000000000000000042864751
00000000000000000000000043056751
00000001000000000000000043559251
00000000000000000000000043724501
00000001000000000000000044227001
00000000000000000000000044419001
00000001000000000000000044908001
00000000000000000000000045100001
00000001000000000000000045602251
00000000000000000000000045794251
00000001000000000000000046283251
00000000000000000000000046475501
00000001000000000000000046977751
00000000000000000000000047169751
00000001000000000000000047658751
00000000000000000000000047851001
00000001000000000000000048353251
00000000000000000000000048545251
00000001000000000000000049034251
00000000000000000000000049226251
00000001000000000000000049728751
00000000000000000000000049920751
00000001000000000000000050409751
00000000000000000000000050601751
00000001000000000000000051104251
00000000000000000000000051269501
00000001000000000000000051771751
00000000000000000000000051963751
00000001000000000000000052466251
00000000000000000000000052631501
00000001000000000000000053134001
00000000000000000000000053326001
00000001000000000000000053815001
00000000000000000000000054007001
00000001000000000000000054509501
00000000000000000000000054701501
00000001000000000000000055190501
00000000000000000000000055382501
00000001000000000000000055884751
00000000000000000000000056076751
00000001000000000000000056566001
00000000000000000000000056758001
00000001000000000000000057260251
00000000000000000000000057452251
00000001000000000000000057941251
00000000000000000000000058133251
00000001000000000000000058635751
00000000000000000000000058801001
00000001000000000000000059303501
00000000000000000000000059495501
00000001000000000000000059997751
00000000000000000000000060163001
00000001000000000000000060665501
00000000000000000000000060857501
00000001000000000000000061346501
00000000000000000000000061538501
00000001000000000000000062041001
00000000000000000000000062233001
00000001000000000000000062722001
00000000000000000000000062914001
00000001000000000000000063416501
00000000000000000000000063608501
00000001000000000000000064097501
00000000000000000000000064289501
00000001000000000000000064791751
00000000000000000000000064957251
00000001000000000000000065459501
00000000000000000000000065651501
00000001000000000000000066154001
00000000000000000000000066319251
00000001000000000000000066821751
00000000000000000000000067013501
00000001000000000000000067502751
00000000000000000000000067694751
00000001000000000000000068197001
00000000000000000000000068389001
00000001000000000000000068878251
00000000000000000000000069070251
00000001000000000000000069572501
00000000000000000000000069737751
00000001000000000000000070240251
00000000000000000000000070432251
00000001000000000000000070934501
00000000000000000000000071100001
00000001000000000000000071602251
00000000000000000000000071794251
00000001000000000000000072283501
00000000000000000000000072475251
00000001000000000000000072977751
00000000000000000000000073169751
00000001000000000000000073658751
00000000000000000000000073850751
00000001000000000000000074353251
00000000000000000000000074545251
00000001000000000000000075034251
00000000000000000000000075226251
00000001000000000000000075728751
00000000000000000000000075907251
00000001000000000000000076396251
00000000000000000000000076588251
00000001000000000000000077090751
00000000000000000000000077256001
00000001000000000000000077758501
00000000000000000000000077950501
00000001000000000000000078439501
00000000000000000000000078631501
00000001000000000000000079134001
00000000000000000000000079325751
00000001000000000000000079815001
00000000000000000000000080007001
00000001000000000000000080509251
00000000000000000000000080701251
00000001000000000000000081190501
00000000000000000000000081382251
00000001000000000000000081884751
00000000000000000000000082076751
00000001000000000000000082565751
00000000000000000000000082757751
00000001000000000000000083260251
00000000000000000000000083452251
00000001000000000000000083941251
00000000000000000000000084133251
00000001000000000000000084635751
00000000000000000000000084801001
00000001000000000000000085303501
00000000000000000000000085495251
00000001000000000000000085997751
00000000000000000000000086163001
00000001000000000000000086665501
00000000000000000000000086857501
00000001000000000000000087346501
00000000000000000000000087538501
00000001000000000000000088041001
00000000000000000000000088219501
00000001000000000000000088708751
00000000000000000000000088900501
00000001000000000000000089403001
00000000000000000000000089568251
