# Supplementary material for: Presentation and response timing accuracy in Adobe Flash and HTML5/JavaScript Web experiments
Source: Behav Res Methods. 2014 Jun 6;47(2):309–27. doi: 10.3758/s13428-014-0471-1 (PMC4427652; doi:10.3758/s13428-014-0471-1)
Supplement: Supplementary file 1 — (ZIP 1.07 MB) [file 13428_2014_471_MOESM1_ESM.zip › Supplementary/Logs/clabpres-dsc-150ms-ie-js-3.rtl]

[PC Software Vesion]
20121128
[ARM Firmware Version]
20120901
[Capture Date]
17 Sep 2013
[Capture Time]
14:44:27
[Capture Duration (Secs)]
90
[Changes]
263
[Samples]
360000
[Soak Rate]
0.0730555555555556
[Audio In 1 Threshold]
0
[Audio In 2 Threshold]
0
[Audio Out 1 Threshold]
0
[Audio Out 2 Threshold]
0
[Opto 1 Threshold]
115
[Opto 2 Threshold]
0
[Opto 3 Threshold]
0
[Opto 4 Threshold]
0
[Opto 1 Refreshes Blocked]
True
[Opto 2 Refreshes Blocked]
True
[Opto 3 Refreshes Blocked]
True
[Opto 4 Refreshes Blocked]
True
[Keypad4Description]
Button 4 of the BBTK Response Pad triggered when pressed.
[Keypad3Description]
Button 3 of the BBTK Response Pad triggered when pressed.
[Keypad2Description]
Button 2 of the BBTK Response Pad triggered when pressed.
[Keypad1Description]
Button 1 of the BBTK Response Pad triggered when pressed.
[Opto4Description]
Opto-detector 4 triggered by an active screen region.
[Opto3Description]
Opto-detector 3 triggered by an active screen region.
[Opto2Description]
Opto-detector 2 triggered by an active screen region.
[Opto1Description]
Opto-detector 1 triggered by an active screen region.
[TTLIn2Description]
TTL input 2 triggered by a digital signal.
[TTLIn1Description]
TTL input 1 triggered by a digital signal.
[AudIn2Description]
Audio input 2 triggered by a BBTK Mic.
[AudIn1Description]
Audio input 1 triggered by a BBTK Mic.
[ASC4Description]
Active Switch Closure output 4 generates a key down.
[ASC3Description]
Active Switch Closure output 3 generates a key down.
[ASC2Description]
Active Switch Closure output 2 generates a key down.
[ASC1Description]
Active Switch Closure output 1 generates a key down.
[TTLOut2Description]
TTL output 2 generates a digital signal.
[TTLOut1Description]
TTL output 1 generates a digital signal.
[AudOut2Description]
Audio output 2 generates a tone on the BBTK sounder.
[AudOut1Description]
Audio output 1 generates a tone on the BBTK sounder.
[Notes]

[Data]
00000000000000000000000000000000
00000001000000000000000000503752
00000000000000000000000000668752
00000001000000000000000001171252
00000000000000000000000001336501
00000001000000000000000001839001
00000000000000000000000002030752
00000001000000000000000002533501
00000000000000000000000002698501
00000001000000000000000003201001
00000000000000000000000003393001
00000001000000000000000003882252
00000000000000000000000004074001
00000001000000000000000004576501
00000000000000000000000004768501
00000001000000000000000005257752
00000000000000000000000005449501
00000001000000000000000005952001
00000000000000000000000006143752
00000001000000000000000006633001
00000000000000000000000006824752
00000001000000000000000007327501
00000000000000000000000007492501
00000001000000000000000007995252
00000000000000000000000008187001
00000001000000000000000008689501
00000000000000000000000008854752
00000001000000000000000009357252
00000000000000000000000009549001
00000001000000000000000010038252
00000000000000000000000010230001
00000001000000000000000010732752
00000000000000000000000010911252
00000001000000000000000011400501
00000000000000000000000011592252
00000001000000000000000012094752
00000000000000000000000012260001
00000001000000000000000012762501
00000000000000000000000012954252
00000001000000000000000013443501
00000000000000000000000013635252
00000001000000000000000014138001
00000000000000000000000014329752
00000001000000000000000014819001
00000000000000000000000015010752
00000001000000000000000015513501
00000000000000000000000015705252
00000001000000000000000016194501
00000000000000000000000016386252
00000001000000000000000016888752
00000000000000000000000017080501
00000001000000000000000017570001
00000000000000000000000017761752
00000001000000000000000018264252
00000000000000000000000018429252
00000001000000000000000018932001
00000000000000000000000019123752
00000001000000000000000019626252
00000000000000000000000019791501
00000001000000000000000020294001
00000000000000000000000020485752
00000001000000000000000020975252
00000000000000000000000021167001
00000001000000000000000021669501
00000000000000000000000021861252
00000001000000000000000022350501
00000000000000000000000022542252
00000001000000000000000023045001
00000000000000000000000023236752
00000001000000000000000023726001
00000000000000000000000023917752
00000001000000000000000024420501
00000000000000000000000024598752
00000001000000000000000025088001
00000000000000000000000025279752
00000001000000000000000025782501
00000000000000000000000025947501
00000001000000000000000026450252
00000000000000000000000026642001
00000001000000000000000027131252
00000000000000000000000027323001
00000001000000000000000027825752
00000000000000000000000028017501
00000001000000000000000028506752
00000000000000000000000028698501
00000001000000000000000029201001
00000000000000000000000029392752
00000001000000000000000029882252
00000000000000000000000030074001
00000001000000000000000030576501
00000000000000000000000030768252
00000001000000000000000031257501
00000000000000000000000031449501
00000001000000000000000031952001
00000000000000000000000032143752
00000001000000000000000032633001
00000000000000000000000032824752
00000001000000000000000033327501
00000000000000000000000033519252
00000001000000000000000034008501
00000000000000000000000034200252
00000001000000000000000034702752
00000000000000000000000034868001
00000001000000000000000035370501
00000000000000000000000035562252
00000001000000000000000036065001
00000000000000000000000036230001
00000001000000000000000036732752
00000000000000000000000036924501
00000001000000000000000037413752
00000000000000000000000037605501
00000001000000000000000038108001
00000000000000000000000038300001
00000001000000000000000038789252
00000000000000000000000038981001
00000001000000000000000039483501
00000000000000000000000039675252
00000001000000000000000040164501
00000000000000000000000040356501
00000001000000000000000040859001
00000000000000000000000041024001
00000001000000000000000041526752
00000000000000000000000041718501
00000001000000000000000042221001
00000000000000000000000042386252
00000001000000000000000042888752
00000000000000000000000043080501
00000001000000000000000043569752
00000000000000000000000043761501
00000001000000000000000044264252
00000000000000000000000044456001
00000001000000000000000044945252
00000000000000000000000045137001
00000001000000000000000045639752
00000000000000000000000045804752
00000001000000000000000046307252
00000000000000000000000046499252
00000001000000000000000047001752
00000000000000000000000047166752
00000001000000000000000047669501
00000000000000000000000047861252
00000001000000000000000048350501
00000000000000000000000048542252
00000001000000000000000049045001
00000000000000000000000049236752
00000001000000000000000049726001
00000000000000000000000049917752
00000001000000000000000050420252
00000000000000000000000050612252
00000001000000000000000051101501
00000000000000000000000051293252
00000001000000000000000051795752
00000000000000000000000051960752
00000001000000000000000052463501
00000000000000000000000052655252
00000001000000000000000053158001
00000000000000000000000053323001
00000001000000000000000053825501
00000000000000000000000054017501
00000001000000000000000054506752
00000000000000000000000054698501
00000001000000000000000055201001
00000000000000000000000055392752
00000001000000000000000055882001
00000000000000000000000056073752
00000001000000000000000056576501
00000000000000000000000056768252
00000001000000000000000057257501
00000000000000000000000057449252
00000001000000000000000057952001
00000000000000000000000058143752
00000001000000000000000058633001
00000000000000000000000058824752
00000001000000000000000059327501
00000000000000000000000059519252
00000001000000000000000060008501
00000000000000000000000060200252
00000001000000000000000060702752
00000000000000000000000060868001
00000001000000000000000061370501
00000000000000000000000061562252
00000001000000000000000062065001
00000000000000000000000062230001
00000001000000000000000062732752
00000000000000000000000062924501
00000001000000000000000063413752
00000000000000000000000063605501
00000001000000000000000064108001
00000000000000000000000064299752
00000001000000000000000064789001
00000000000000000000000064981001
00000001000000000000000065483501
00000000000000000000000065648501
00000001000000000000000066151252
00000000000000000000000066343001
00000001000000000000000066845501
00000000000000000000000067010752
00000001000000000000000067513252
00000000000000000000000067705001
00000001000000000000000068194252
00000000000000000000000068386001
00000001000000000000000068888752
00000000000000000000000069080501
00000001000000000000000069569752
00000000000000000000000069761501
00000001000000000000000070264252
00000000000000000000000070456001
00000001000000000000000070945252
00000000000000000000000071137001
00000001000000000000000071639752
00000000000000000000000071831501
00000001000000000000000072320752
00000000000000000000000072512501
00000001000000000000000073015001
00000000000000000000000073180252
00000001000000000000000073682752
00000000000000000000000073874501
00000001000000000000000074377252
00000000000000000000000074542252
00000001000000000000000075044752
00000000000000000000000075236752
00000001000000000000000075726001
00000000000000000000000075917752
00000001000000000000000076420252
00000000000000000000000076598752
00000001000000000000000077088001
00000000000000000000000077279752
00000001000000000000000077782501
00000000000000000000000077947501
00000001000000000000000078450001
00000000000000000000000078641752
00000001000000000000000079131252
00000000000000000000000079323001
00000001000000000000000079825501
00000000000000000000000080017252
00000001000000000000000080506501
00000000000000000000000080698252
00000001000000000000000081201001
00000000000000000000000081392752
00000001000000000000000081882001
00000000000000000000000082073752
00000001000000000000000082576501
00000000000000000000000082768252
00000001000000000000000083257501
00000000000000000000000083449252
00000001000000000000000083952001
00000000000000000000000084143752
00000001000000000000000084633001
00000000000000000000000084824752
00000001000000000000000085327252
00000000000000000000000085492501
00000001000000000000000085995001
00000000000000000000000086186752
00000001000000000000000086689501
00000000000000000000000086854501
00000001000000000000000087357001
00000000000000000000000087549001
00000001000000000000000088038252
00000000000000000000000088230001
00000001000000000000000088732501
00000000000000000000000088924252
00000001000000000000000089413501
00000000000000000000000089605501
