# Supplementary material for: Presentation and response timing accuracy in Adobe Flash and HTML5/JavaScript Web experiments
Source: Behav Res Methods. 2014 Jun 6;47(2):309–27. doi: 10.3758/s13428-014-0471-1 (PMC4427652; doi:10.3758/s13428-014-0471-1)
Supplement: Supplementary file 1 — (ZIP 1.07 MB) [file 13428_2014_471_MOESM1_ESM.zip › Supplementary/Logs/clabpres-dscar-300ms-ie-fl-1.rtl]

[PC Software Vesion]
20121128
[ARM Firmware Version]
20120901
[Capture Date]
17 Sep 2013
[Capture Time]
14:04:05
[Capture Duration (Secs)]
100
[Changes]
401
[Samples]
400001
[Soak Rate]
0.100249749375627
[Audio In 1 Threshold]
0
[Audio In 2 Threshold]
0
[Audio Out 1 Threshold]
0
[Audio Out 2 Threshold]
0
[Opto 1 Threshold]
115
[Opto 2 Threshold]
0
[Opto 3 Threshold]
0
[Opto 4 Threshold]
0
[Opto 1 Refreshes Blocked]
True
[Opto 2 Refreshes Blocked]
True
[Opto 3 Refreshes Blocked]
True
[Opto 4 Refreshes Blocked]
True
[Keypad4Description]
Button 4 of the BBTK Response Pad triggered when pressed.
[Keypad3Description]
Button 3 of the BBTK Response Pad triggered when pressed.
[Keypad2Description]
Button 2 of the BBTK Response Pad triggered when pressed.
[Keypad1Description]
Button 1 of the BBTK Response Pad triggered when pressed.
[Opto4Description]
Opto-detector 4 triggered by an active screen region.
[Opto3Description]
Opto-detector 3 triggered by an active screen region.
[Opto2Description]
Opto-detector 2 triggered by an active screen region.
[Opto1Description]
Opto-detector 1 triggered by an active screen region.
[TTLIn2Description]
TTL input 2 triggered by a digital signal.
[TTLIn1Description]
TTL input 1 triggered by a digital signal.
[AudIn2Description]
Audio input 2 triggered by a BBTK Mic.
[AudIn1Description]
Audio input 1 triggered by a BBTK Mic.
[ASC4Description]
Active Switch Closure output 4 generates a key down.
[ASC3Description]
Active Switch Closure output 3 generates a key down.
[ASC2Description]
Active Switch Closure output 2 generates a key down.
[ASC1Description]
Active Switch Closure output 1 generates a key down.
[TTLOut2Description]
TTL output 2 generates a digital signal.
[TTLOut1Description]
TTL output 1 generates a digital signal.
[AudOut2Description]
Audio output 2 generates a tone on the BBTK sounder.
[AudOut1Description]
Audio output 1 generates a tone on the BBTK sounder.
[Notes]

[Data]
00000000000000000000000000000000
00000001000000000000000001381746
00000001000000010000000001681789
00000000000000010000000001774746
00000000000000000000000001781746
00000001000000000000000002262997
00000001000000010000000002563040
00000000000000010000000002656246
00000000000000000000000002662997
00000001000000000000000003144497
00000001000000010000000003444540
00000001000000000000000003544497
00000000000000000000000003550746
00000001000000000000000004025746
00000001000000010000000004325789
00000000000000010000000004405497
00000000000000000000000004425746
00000001000000000000000004893746
00000001000000010000000005193789
00000000000000010000000005273497
00000000000000000000000005293746
00000001000000000000000005761746
00000001000000010000000006061789
00000001000000000000000006161746
00000000000000000000000006168246
00000001000000000000000006642997
00000001000000010000000006943040
00000001000000000000000007042997
00000000000000000000000007049746
00000001000000000000000007537746
00000001000000010000000007837789
00000000000000010000000007930997
00000000000000000000000007937746
00000001000000000000000008419246
00000001000000010000000008719289
00000000000000010000000008812246
00000000000000000000000008819246
00000001000000000000000009300497
00000001000000010000000009600540
00000000000000010000000009693746
00000000000000000000000009700497
00000001000000000000000010181746
00000001000000010000000010481789
00000001000000000000000010581746
00000000000000000000000010588497
00000001000000000000000011063246
00000001000000010000000011363289
00000001000000000000000011463246
00000000000000000000000011469746
00000001000000000000000011944497
00000001000000010000000012244540
00000000000000010000000012337746
00000000000000000000000012344497
00000001000000000000000012812497
00000001000000010000000013112540
00000000000000010000000013205746
00000000000000000000000013212497
00000001000000000000000013680497
00000001000000010000000013980540
00000001000000000000000014080497
00000000000000000000000014086997
00000001000000000000000014561997
00000001000000010000000014862040
00000001000000000000000014961997
00000000000000000000000014968497
00000001000000000000000015443246
00000001000000010000000015743289
00000001000000000000000015843246
00000000000000000000000015849746
00000001000000000000000016324497
00000001000000010000000016624540
00000000000000010000000016717746
00000000000000000000000016724497
00000001000000000000000017192497
00000001000000010000000017492540
00000000000000010000000017585746
00000000000000000000000017592497
00000001000000000000000018060497
00000001000000010000000018360540
00000000000000010000000018453746
00000000000000000000000018460497
00000001000000000000000018928497
00000001000000010000000019228540
00000000000000010000000019321746
00000000000000000000000019328497
00000001000000000000000019796497
00000001000000010000000020096540
00000001000000000000000020196497
00000000000000000000000020203246
00000001000000000000000020677997
00000001000000010000000020978040
00000000000000010000000021070997
00000000000000000000000021077997
00000001000000000000000021545997
00000001000000010000000021846040
00000000000000010000000021938997
00000000000000000000000021945997
00000001000000000000000022413997
00000001000000010000000022714040
00000000000000010000000022806997
00000000000000000000000022813997
00000001000000000000000023281997
00000001000000010000000023582040
00000001000000000000000023681997
00000000000000000000000023688497
00000001000000000000000024163246
00000001000000010000000024463289
00000001000000000000000024563246
00000000000000000000000024569746
00000001000000000000000025044746
00000001000000010000000025344789
00000001000000000000000025444746
00000000000000000000000025451246
00000001000000000000000025925997
00000001000000010000000026226040
00000000000000010000000026319246
00000000000000000000000026325997
00000001000000000000000026793997
00000001000000010000000027094040
00000000000000010000000027187246
00000000000000000000000027193997
00000001000000000000000027661997
00000001000000010000000027962040
00000000000000010000000028055246
00000000000000000000000028061997
00000001000000000000000028529997
00000001000000010000000028830040
00000001000000000000000028929997
00000000000000000000000028936497
00000001000000000000000029411246
00000001000000010000000029711289
00000001000000000000000029811246
00000000000000000000000029817746
00000001000000000000000030292746
00000001000000010000000030592789
00000000000000010000000030685746
00000000000000000000000030692746
00000001000000000000000031160746
00000001000000010000000031460789
00000000000000010000000031553746
00000000000000000000000031560746
00000001000000000000000032028746
00000001000000010000000032328789
00000000000000010000000032421746
00000000000000000000000032428746
00000001000000000000000032896746
00000001000000010000000033196789
00000001000000000000000033296746
00000000000000000000000033303246
00000001000000000000000033777997
00000001000000010000000034078040
00000001000000000000000034177997
00000000000000000000000034184497
00000001000000000000000034659497
00000001000000010000000034959540
00000000000000010000000035052497
00000000000000000000000035059497
00000001000000000000000035527497
00000001000000010000000035827540
00000000000000010000000035920497
00000000000000000000000035927497
00000001000000000000000036395497
00000001000000010000000036695540
00000000000000010000000036788497
00000000000000000000000036795497
00000001000000000000000037263497
00000001000000010000000037563540
00000000000000010000000037643246
00000000000000000000000037663497
00000001000000000000000038131497
00000001000000010000000038431540
00000001000000000000000038531497
00000000000000000000000038537997
00000001000000000000000039012746
00000001000000010000000039312789
00000001000000000000000039412746
00000000000000000000000039419246
00000001000000000000000039893997
00000001000000010000000040194040
00000000000000010000000040287246
00000000000000000000000040293997
00000001000000000000000040762246
00000001000000010000000041062289
00000001000000000000000041162246
00000000000000000000000041168497
00000001000000000000000041643497
00000001000000010000000041943540
00000000000000010000000042036497
00000000000000000000000042043497
00000001000000000000000042511497
00000001000000010000000042811540
00000001000000000000000042911497
00000000000000000000000042917997
00000001000000000000000043392746
00000001000000010000000043692789
00000001000000000000000043792746
00000000000000000000000043799246
00000001000000000000000044287497
00000001000000010000000044587540
00000000000000010000000044680746
00000000000000000000000044687497
00000001000000000000000045168997
00000001000000010000000045469040
00000000000000010000000045561997
00000000000000000000000045568997
00000001000000000000000046050246
00000001000000010000000046350289
00000000000000010000000046443246
00000000000000000000000046450246
00000001000000000000000046931497
00000001000000010000000047231540
00000001000000000000000047331497
00000000000000000000000047337997
00000001000000000000000047812997
00000001000000010000000048113040
00000001000000000000000048212997
00000000000000000000000048219497
00000001000000000000000048694246
00000001000000010000000048994289
00000001000000000000000049094246
00000000000000000000000049100746
00000001000000000000000049575746
00000001000000010000000049875789
00000000000000010000000049968746
00000000000000000000000049975746
00000001000000000000000050443746
00000001000000010000000050743789
00000000000000010000000050836746
00000000000000000000000050843746
00000001000000000000000051311746
00000001000000010000000051611789
00000001000000000000000051711746
00000000000000000000000051717997
00000001000000000000000052192997
00000001000000010000000052493040
00000000000000010000000052585997
00000000000000000000000052592997
00000001000000000000000053060997
00000001000000010000000053361040
00000001000000000000000053460997
00000000000000000000000053467497
00000001000000000000000053942246
00000001000000010000000054242289
00000000000000010000000054335497
00000000000000000000000054342246
00000001000000000000000054810246
00000001000000010000000055110289
00000000000000010000000055203497
00000000000000000000000055210246
00000001000000000000000055678246
00000001000000010000000055978289
00000000000000010000000056071497
00000000000000000000000056078246
00000001000000000000000056546246
00000001000000010000000056846289
00000001000000000000000056946246
00000000000000000000000056952746
00000001000000000000000057427746
00000001000000010000000057727789
00000001000000000000000057827746
00000000000000000000000057834246
00000001000000000000000058308997
00000001000000010000000058609040
00000000000000010000000058702246
00000000000000000000000058708997
00000001000000000000000059176997
00000001000000010000000059477040
00000000000000010000000059570246
00000000000000000000000059576997
00000001000000000000000060044997
00000001000000010000000060345040
00000000000000010000000060438246
00000000000000000000000060444997
00000001000000000000000060912997
00000001000000010000000061213040
00000001000000000000000061312997
00000000000000000000000061319497
00000001000000000000000061794497
00000001000000010000000062094540
00000001000000000000000062194497
00000000000000000000000062200746
00000001000000000000000062675746
00000001000000010000000062975789
00000000000000010000000063068746
00000000000000000000000063075746
00000001000000000000000063556997
00000001000000010000000063857040
00000000000000010000000063950246
00000000000000000000000063956997
00000001000000000000000064424997
00000001000000010000000064725040
00000000000000010000000064818246
00000000000000000000000064824997
00000001000000000000000065292997
00000001000000010000000065593040
00000000000000010000000065686246
00000000000000000000000065692997
00000001000000000000000066160997
00000001000000010000000066461040
00000000000000010000000066554246
00000000000000000000000066560997
00000001000000000000000067028997
00000001000000010000000067329040
00000001000000000000000067428997
00000000000000000000000067435497
00000001000000000000000067910497
00000001000000010000000068210540
00000000000000010000000068303497
00000000000000000000000068310497
00000001000000000000000068778497
00000001000000010000000069078540
00000000000000010000000069171497
00000000000000000000000069178497
00000001000000000000000069646497
00000001000000010000000069946540
00000000000000010000000070039497
00000000000000000000000070046497
00000001000000000000000070514497
00000001000000010000000070814540
00000001000000000000000070914497
00000000000000000000000070920746
00000001000000000000000071395746
00000001000000010000000071695789
00000001000000000000000071795746
00000000000000000000000071802246
00000001000000000000000072277246
00000001000000010000000072577289
00000000000000010000000072670246
00000000000000000000000072677246
00000001000000000000000073145246
00000001000000010000000073445289
00000000000000010000000073538246
00000000000000000000000073545246
00000001000000000000000074013246
00000001000000010000000074313289
00000000000000010000000074392746
00000000000000000000000074413246
00000001000000000000000074894497
00000001000000010000000075194540
00000000000000010000000075287497
00000000000000000000000075294497
00000001000000000000000075762497
00000001000000010000000076062540
00000001000000000000000076162497
00000000000000000000000076168997
00000001000000000000000076643746
00000001000000010000000076943789
00000000000000010000000077036997
00000000000000000000000077043746
00000001000000000000000077511746
00000001000000010000000077811789
00000001000000000000000077911746
00000000000000000000000077918246
00000001000000000000000078393246
00000001000000010000000078693289
00000000000000010000000078786246
00000000000000000000000078793246
00000001000000000000000079261246
00000001000000010000000079561289
00000000000000010000000079640997
00000000000000000000000079661246
00000001000000000000000080129246
00000001000000010000000080429289
00000000000000010000000080508997
00000000000000000000000080529246
00000001000000000000000080997246
00000001000000010000000081297289
00000000000000010000000081390246
00000000000000000000000081397246
00000001000000000000000081878497
00000001000000010000000082178540
00000001000000000000000082278497
00000000000000000000000082284997
00000001000000000000000082759997
00000001000000010000000083060040
00000001000000000000000083159997
00000000000000000000000083166246
00000001000000000000000083654497
00000001000000010000000083954540
00000000000000010000000084047746
00000000000000000000000084054497
00000001000000000000000084535997
00000001000000010000000084836040
00000000000000010000000084928997
00000000000000000000000084935997
00000001000000000000000085417246
00000001000000010000000085717289
00000000000000010000000085810246
00000000000000000000000085817246
00000001000000000000000086298746
00000001000000010000000086598789
00000000000000010000000086678497
00000000000000000000000086698746
00000001000000000000000087166746
00000001000000010000000087466789
00000000000000010000000087546497
00000000000000000000000087566746
00000001000000000000000088034746
00000001000000010000000088334789
00000000000000010000000088427746
00000000000000000000000088434746
