# Supplementary material for: Presentation and response timing accuracy in Adobe Flash and HTML5/JavaScript Web experiments
Source: Behav Res Methods. 2014 Jun 6;47(2):309–27. doi: 10.3758/s13428-014-0471-1 (PMC4427652; doi:10.3758/s13428-014-0471-1)
Supplement: Supplementary file 1 — (ZIP 1.07 MB) [file 13428_2014_471_MOESM1_ESM.zip › Supplementary/Logs/clabpres-dscar-300ms-ie-fl-2.rtl]

[PC Software Vesion]
20121128
[ARM Firmware Version]
20120901
[Capture Date]
17 Sep 2013
[Capture Time]
14:11:18
[Capture Duration (Secs)]
100
[Changes]
401
[Samples]
400001
[Soak Rate]
0.100249749375627
[Audio In 1 Threshold]
0
[Audio In 2 Threshold]
0
[Audio Out 1 Threshold]
0
[Audio Out 2 Threshold]
0
[Opto 1 Threshold]
115
[Opto 2 Threshold]
0
[Opto 3 Threshold]
0
[Opto 4 Threshold]
0
[Opto 1 Refreshes Blocked]
True
[Opto 2 Refreshes Blocked]
True
[Opto 3 Refreshes Blocked]
True
[Opto 4 Refreshes Blocked]
True
[Keypad4Description]
Button 4 of the BBTK Response Pad triggered when pressed.
[Keypad3Description]
Button 3 of the BBTK Response Pad triggered when pressed.
[Keypad2Description]
Button 2 of the BBTK Response Pad triggered when pressed.
[Keypad1Description]
Button 1 of the BBTK Response Pad triggered when pressed.
[Opto4Description]
Opto-detector 4 triggered by an active screen region.
[Opto3Description]
Opto-detector 3 triggered by an active screen region.
[Opto2Description]
Opto-detector 2 triggered by an active screen region.
[Opto1Description]
Opto-detector 1 triggered by an active screen region.
[TTLIn2Description]
TTL input 2 triggered by a digital signal.
[TTLIn1Description]
TTL input 1 triggered by a digital signal.
[AudIn2Description]
Audio input 2 triggered by a BBTK Mic.
[AudIn1Description]
Audio input 1 triggered by a BBTK Mic.
[ASC4Description]
Active Switch Closure output 4 generates a key down.
[ASC3Description]
Active Switch Closure output 3 generates a key down.
[ASC2Description]
Active Switch Closure output 2 generates a key down.
[ASC1Description]
Active Switch Closure output 1 generates a key down.
[TTLOut2Description]
TTL output 2 generates a digital signal.
[TTLOut1Description]
TTL output 1 generates a digital signal.
[AudOut2Description]
Audio output 2 generates a tone on the BBTK sounder.
[AudOut1Description]
Audio output 1 generates a tone on the BBTK sounder.
[Notes]

[Data]
00000000000000000000000000000000
00000001000000000000000001453248
00000001000000010000000001753291
00000000000000010000000001846497
00000000000000000000000001853248
00000001000000000000000002334497
00000001000000010000000002634540
00000000000000010000000002714497
00000000000000000000000002734497
00000001000000000000000003202497
00000001000000010000000003502540
00000000000000010000000003595997
00000000000000000000000003602497
00000001000000000000000004083748
00000001000000010000000004383791
00000000000000010000000004477248
00000000000000000000000004483748
00000001000000000000000004965248
00000001000000010000000005265291
00000000000000010000000005358748
00000000000000000000000005365248
00000001000000000000000005846497
00000001000000010000000006146540
00000001000000000000000006246497
00000000000000000000000006253497
00000001000000000000000006727997
00000001000000010000000007028040
00000001000000000000000007127997
00000000000000000000000007134748
00000001000000000000000007595997
00000001000000010000000007896040
00000000000000010000000007975997
00000000000000000000000007995997
00000001000000000000000008463997
00000001000000010000000008764040
00000001000000000000000008863997
00000000000000000000000008870748
00000001000000000000000009345248
00000001000000010000000009645291
00000000000000010000000009738748
00000000000000000000000009745248
00000001000000000000000010213248
00000001000000010000000010513291
00000001000000000000000010613248
00000000000000000000000010619997
00000001000000000000000011094497
00000001000000010000000011394540
00000001000000000000000011494497
00000000000000000000000011501497
00000001000000000000000011975997
00000001000000010000000012276040
00000000000000010000000012369497
00000000000000000000000012375997
00000001000000000000000012843997
00000001000000010000000013144040
00000000000000010000000013237497
00000000000000000000000013243997
00000001000000000000000013711997
00000001000000010000000014012040
00000000000000010000000014105497
00000000000000000000000014111997
00000001000000000000000014579997
00000001000000010000000014880040
00000001000000000000000014979997
00000000000000000000000014986748
00000001000000000000000015461248
00000001000000010000000015761291
00000001000000000000000015861248
00000000000000000000000015868248
00000001000000000000000016342748
00000001000000010000000016642791
00000000000000010000000016736248
00000000000000000000000016742748
00000001000000000000000017210748
00000001000000010000000017510791
00000000000000010000000017604248
00000000000000000000000017610748
00000001000000000000000018078748
00000001000000010000000018378791
00000000000000010000000018472248
00000000000000000000000018478748
00000001000000000000000018946748
00000001000000010000000019246791
00000001000000000000000019346748
00000000000000000000000019353497
00000001000000000000000019827997
00000001000000010000000020128040
00000001000000000000000020227997
00000000000000000000000020234997
00000001000000000000000020709248
00000001000000010000000021009291
00000001000000000000000021109248
00000000000000000000000021116248
00000001000000000000000021577248
00000001000000010000000021877291
00000000000000010000000021970748
00000000000000000000000021977248
00000001000000000000000022445248
00000001000000010000000022745291
00000000000000010000000022838748
00000000000000000000000022845248
00000001000000000000000023313248
00000001000000010000000023613291
00000000000000010000000023706748
00000000000000000000000023713248
00000001000000000000000024181248
00000001000000010000000024481291
00000001000000000000000024581248
00000000000000000000000024588248
00000001000000000000000025062748
00000001000000010000000025362791
00000001000000000000000025462748
00000000000000000000000025469497
00000001000000000000000025943997
00000001000000010000000026244040
00000000000000010000000026337497
00000000000000000000000026343997
00000001000000000000000026811997
00000001000000010000000027112040
00000000000000010000000027205497
00000000000000000000000027211997
00000001000000000000000027679997
00000001000000010000000027980040
00000000000000010000000028073497
00000000000000000000000028079997
00000001000000000000000028547997
00000001000000010000000028848040
00000001000000000000000028947997
00000000000000000000000028954997
00000001000000000000000029429497
00000001000000010000000029729540
00000001000000000000000029829497
00000000000000000000000029836248
00000001000000000000000030310748
00000001000000010000000030610791
00000000000000010000000030704248
00000000000000000000000030710748
00000001000000000000000031178748
00000001000000010000000031478791
00000000000000010000000031572248
00000000000000000000000031578748
00000001000000000000000032046748
00000001000000010000000032346791
00000000000000010000000032440248
00000000000000000000000032446748
00000001000000000000000032914748
00000001000000010000000033214791
00000001000000000000000033314748
00000000000000000000000033321748
00000001000000000000000033795997
00000001000000010000000034096040
00000001000000000000000034195997
00000000000000000000000034202997
00000001000000000000000034677497
00000001000000010000000034977540
00000000000000010000000035070997
00000000000000000000000035077497
00000001000000000000000035545497
00000001000000010000000035845540
00000000000000010000000035938997
00000000000000000000000035945497
00000001000000000000000036413497
00000001000000010000000036713540
00000000000000010000000036806997
00000000000000000000000036813497
00000001000000000000000037281497
00000001000000010000000037581540
00000001000000000000000037681497
00000000000000000000000037688248
00000001000000000000000038162748
00000001000000010000000038462791
00000001000000000000000038562748
00000000000000000000000038569748
00000001000000000000000039043997
00000001000000010000000039344040
00000001000000000000000039443997
00000000000000000000000039450997
00000001000000000000000039925497
00000001000000010000000040225540
00000000000000010000000040318997
00000000000000000000000040325497
00000001000000000000000040793497
00000001000000010000000041093540
00000000000000010000000041186997
00000000000000000000000041193497
00000001000000000000000041661497
00000001000000010000000041961540
00000000000000010000000042054997
00000000000000000000000042061497
00000001000000000000000042529497
00000001000000010000000042829540
00000000000000010000000042922997
00000000000000000000000042929497
00000001000000000000000043397497
00000001000000010000000043697540
00000001000000000000000043797497
00000000000000000000000043804248
00000001000000000000000044278748
00000001000000010000000044578791
00000000000000010000000044672248
00000000000000000000000044678748
00000001000000000000000045146748
00000001000000010000000045446791
00000001000000000000000045546748
00000000000000000000000045553748
00000001000000000000000046028248
00000001000000010000000046328291
00000000000000010000000046421748
00000000000000000000000046428248
00000001000000000000000046896248
00000001000000010000000047196291
00000001000000000000000047296248
00000000000000000000000047302997
00000001000000000000000047777497
00000001000000010000000048077540
00000000000000010000000048170997
00000000000000000000000048177497
00000001000000000000000048645497
00000001000000010000000048945540
00000000000000010000000049038997
00000000000000000000000049045497
00000001000000000000000049513497
00000001000000010000000049813540
00000001000000000000000049913497
00000000000000000000000049920248
00000001000000000000000050394997
00000001000000010000000050695040
00000001000000000000000050794997
00000000000000000000000050801748
00000001000000000000000051262997
00000001000000010000000051563040
00000000000000010000000051642997
00000000000000000000000051662997
00000001000000000000000052130997
00000001000000010000000052431040
00000001000000000000000052530997
00000000000000000000000052537748
00000001000000000000000053012248
00000001000000010000000053312291
00000001000000000000000053412248
00000000000000000000000053418997
00000001000000000000000053893497
00000001000000010000000054193540
00000000000000010000000054286997
00000000000000000000000054293497
00000001000000000000000054761497
00000001000000010000000055061540
00000001000000000000000055161497
00000000000000000000000055168497
00000001000000000000000055656248
00000001000000010000000055956291
00000000000000010000000056049748
00000000000000000000000056056248
00000001000000000000000056537748
00000001000000010000000056837791
00000000000000010000000056930997
00000000000000000000000056937748
00000001000000000000000057418997
00000001000000010000000057719040
00000000000000010000000057812497
00000000000000000000000057818997
00000001000000000000000058300248
00000001000000010000000058600291
00000000000000010000000058680497
00000000000000000000000058700248
00000001000000000000000059168248
00000001000000010000000059468291
00000000000000010000000059548497
00000000000000000000000059568248
00000001000000000000000060036248
00000001000000010000000060336291
00000000000000010000000060429748
00000000000000000000000060436248
00000001000000000000000060917748
00000001000000010000000061217791
00000001000000000000000061317748
00000000000000000000000061324497
00000001000000000000000061798997
00000001000000010000000062099040
00000001000000000000000062198997
00000000000000000000000062205748
00000001000000000000000062680497
00000001000000010000000062980540
00000000000000010000000063073748
00000000000000000000000063080497
00000001000000000000000063548497
00000001000000010000000063848540
00000000000000010000000063941748
00000000000000000000000063948497
00000001000000000000000064416497
00000001000000010000000064716540
00000000000000010000000064796497
00000000000000000000000064816497
00000001000000000000000065284497
00000001000000010000000065584540
00000001000000000000000065684497
00000000000000000000000065691248
00000001000000000000000066165748
00000001000000010000000066465791
00000001000000000000000066565748
00000000000000000000000066572497
00000001000000000000000067046997
00000001000000010000000067347040
00000001000000000000000067446997
00000000000000000000000067453748
00000001000000000000000067928497
00000001000000010000000068228540
00000000000000010000000068321997
00000000000000000000000068328497
00000001000000000000000068796497
00000001000000010000000069096540
00000000000000010000000069189997
00000000000000000000000069196497
00000001000000000000000069664497
00000001000000010000000069964540
00000001000000000000000070064497
00000000000000000000000070071248
00000001000000000000000070545748
00000001000000010000000070845791
00000000000000010000000070939248
00000000000000000000000070945748
00000001000000000000000071413748
00000001000000010000000071713791
00000001000000000000000071813748
00000000000000000000000071820497
00000001000000000000000072295248
00000001000000010000000072595291
00000000000000010000000072688497
00000000000000000000000072695248
00000001000000000000000073163248
00000001000000010000000073463291
00000000000000010000000073556497
00000000000000000000000073563248
00000001000000000000000074031248
00000001000000010000000074331291
00000000000000010000000074424497
00000000000000000000000074431248
00000001000000000000000074899248
00000001000000010000000075199291
00000001000000000000000075299248
00000000000000000000000075305997
00000001000000000000000075780497
00000001000000010000000076080540
00000001000000000000000076180497
00000000000000000000000076187248
00000001000000000000000076661748
00000001000000010000000076961791
00000000000000010000000077055248
00000000000000000000000077061748
00000001000000000000000077529748
00000001000000010000000077829791
00000000000000010000000077923248
00000000000000000000000077929748
00000001000000000000000078397748
00000001000000010000000078697791
00000000000000010000000078791248
00000000000000000000000078797748
00000001000000000000000079265748
00000001000000010000000079565791
00000000000000010000000079659248
00000000000000000000000079665748
00000001000000000000000080133748
00000001000000010000000080433791
00000001000000000000000080533748
00000000000000000000000080540748
00000001000000000000000081015248
00000001000000010000000081315291
00000001000000000000000081415248
00000000000000000000000081421997
00000001000000000000000081883248
00000001000000010000000082183291
00000001000000000000000082283248
00000000000000000000000082289997
00000001000000000000000082764497
00000001000000010000000083064540
00000000000000010000000083157997
00000000000000000000000083164497
00000001000000000000000083632497
00000001000000010000000083932540
00000000000000010000000084012748
00000000000000000000000084032497
00000001000000000000000084487248
00000001000000010000000084787291
00000000000000010000000084880497
00000000000000000000000084887248
00000001000000000000000085355248
00000001000000010000000085655291
00000000000000010000000085748748
00000000000000000000000085755248
00000001000000000000000086223248
00000001000000010000000086523291
00000000000000010000000086616748
00000000000000000000000086623248
00000001000000000000000087091248
00000001000000010000000087391291
00000001000000000000000087491248
00000000000000000000000087497997
00000001000000000000000087972497
00000001000000010000000088272540
00000000000000010000000088365997
00000000000000000000000088372497
