# Supplementary material for: Presentation and response timing accuracy in Adobe Flash and HTML5/JavaScript Web experiments
Source: Behav Res Methods. 2014 Jun 6;47(2):309–27. doi: 10.3758/s13428-014-0471-1 (PMC4427652; doi:10.3758/s13428-014-0471-1)
Supplement: Supplementary file 1 — (ZIP 1.07 MB) [file 13428_2014_471_MOESM1_ESM.zip › Supplementary/Logs/clabpres-dscar-300ms-ie-fl-3.rtl]

[PC Software Vesion]
20121128
[ARM Firmware Version]
20120901
[Capture Date]
17 Sep 2013
[Capture Time]
14:16:52
[Capture Duration (Secs)]
100
[Changes]
401
[Samples]
400001
[Soak Rate]
0.100249749375627
[Audio In 1 Threshold]
0
[Audio In 2 Threshold]
0
[Audio Out 1 Threshold]
0
[Audio Out 2 Threshold]
0
[Opto 1 Threshold]
115
[Opto 2 Threshold]
0
[Opto 3 Threshold]
0
[Opto 4 Threshold]
0
[Opto 1 Refreshes Blocked]
True
[Opto 2 Refreshes Blocked]
True
[Opto 3 Refreshes Blocked]
True
[Opto 4 Refreshes Blocked]
True
[Keypad4Description]
Button 4 of the BBTK Response Pad triggered when pressed.
[Keypad3Description]
Button 3 of the BBTK Response Pad triggered when pressed.
[Keypad2Description]
Button 2 of the BBTK Response Pad triggered when pressed.
[Keypad1Description]
Button 1 of the BBTK Response Pad triggered when pressed.
[Opto4Description]
Opto-detector 4 triggered by an active screen region.
[Opto3Description]
Opto-detector 3 triggered by an active screen region.
[Opto2Description]
Opto-detector 2 triggered by an active screen region.
[Opto1Description]
Opto-detector 1 triggered by an active screen region.
[TTLIn2Description]
TTL input 2 triggered by a digital signal.
[TTLIn1Description]
TTL input 1 triggered by a digital signal.
[AudIn2Description]
Audio input 2 triggered by a BBTK Mic.
[AudIn1Description]
Audio input 1 triggered by a BBTK Mic.
[ASC4Description]
Active Switch Closure output 4 generates a key down.
[ASC3Description]
Active Switch Closure output 3 generates a key down.
[ASC2Description]
Active Switch Closure output 2 generates a key down.
[ASC1Description]
Active Switch Closure output 1 generates a key down.
[TTLOut2Description]
TTL output 2 generates a digital signal.
[TTLOut1Description]
TTL output 1 generates a digital signal.
[AudOut2Description]
Audio output 2 generates a tone on the BBTK sounder.
[AudOut1Description]
Audio output 1 generates a tone on the BBTK sounder.
[Notes]

[Data]
00000000000000000000000000000000
00000001000000000000000001226248
00000001000000010000000001526291
00000000000000010000000001618748
00000000000000000000000001626248
00000001000000000000000002094248
00000001000000010000000002394291
00000000000000010000000002486748
00000000000000000000000002494248
00000001000000000000000002961997
00000001000000010000000003262040
00000001000000000000000003361997
00000000000000000000000003367997
00000001000000000000000003843497
00000001000000010000000004143540
00000001000000000000000004243497
00000000000000000000000004249497
00000001000000000000000004711497
00000001000000010000000005011540
00000000000000010000000005104248
00000000000000000000000005111497
00000001000000000000000005579497
00000001000000010000000005879540
00000000000000010000000005971997
00000000000000000000000005979497
00000001000000000000000006447497
00000001000000010000000006747540
00000000000000010000000006839997
00000000000000000000000006847497
00000001000000000000000007315497
00000001000000010000000007615540
00000001000000000000000007715497
00000000000000000000000007721497
00000001000000000000000008196748
00000001000000010000000008496791
00000001000000000000000008596748
00000000000000000000000008602748
00000001000000000000000009064748
00000001000000010000000009364791
00000001000000000000000009464748
00000000000000000000000009470748
00000001000000000000000009946248
00000001000000010000000010246291
00000000000000010000000010338748
00000000000000000000000010346248
00000001000000000000000010814248
00000001000000010000000011114291
00000000000000010000000011193497
00000000000000000000000011214248
00000001000000000000000011682248
00000001000000010000000011982291
00000001000000000000000012082248
00000000000000000000000012088248
00000001000000000000000012563497
00000001000000010000000012863540
00000001000000000000000012963497
00000000000000000000000012969497
00000001000000000000000013444997
00000001000000010000000013745040
00000000000000010000000013837497
00000000000000000000000013844997
00000001000000000000000014312997
00000001000000010000000014613040
00000001000000000000000014712997
00000000000000000000000014718748
00000001000000000000000015194248
00000001000000010000000015494291
00000000000000010000000015586748
00000000000000000000000015594248
00000001000000000000000016062248
00000001000000010000000016362291
00000000000000010000000016441497
00000000000000000000000016462248
00000001000000000000000016930248
00000001000000010000000017230291
00000001000000000000000017330248
00000000000000000000000017336248
00000001000000000000000017811497
00000001000000010000000018111540
00000001000000000000000018211497
00000000000000000000000018217497
00000001000000000000000018706248
00000001000000010000000019006291
00000000000000010000000019098997
00000000000000000000000019106248
00000001000000000000000019587497
00000001000000010000000019887540
00000000000000010000000019980248
00000000000000000000000019987497
00000001000000000000000020468997
00000001000000010000000020769040
00000000000000010000000020861497
00000000000000000000000020868997
00000001000000000000000021350248
00000001000000010000000021650291
00000001000000000000000021750248
00000000000000000000000021756248
00000001000000000000000022231748
00000001000000010000000022531791
00000001000000000000000022631748
00000000000000000000000022637748
00000001000000000000000023112997
00000001000000010000000023413040
00000000000000010000000023505748
00000000000000000000000023512997
00000001000000000000000023980997
00000001000000010000000024281040
00000000000000010000000024373748
00000000000000000000000024380997
00000001000000000000000024848997
00000001000000010000000025149040
00000001000000000000000025248997
00000000000000000000000025254997
00000001000000000000000025730497
00000001000000010000000026030540
00000000000000010000000026122997
00000000000000000000000026130497
00000001000000000000000026598497
00000001000000010000000026898540
00000001000000000000000026998497
00000000000000000000000027004248
00000001000000000000000027479748
00000001000000010000000027779791
00000000000000010000000027872248
00000000000000000000000027879748
00000001000000000000000028347748
00000001000000010000000028647791
00000000000000010000000028740497
00000000000000000000000028747748
00000001000000000000000029215748
00000001000000010000000029515791
00000000000000010000000029594997
00000000000000000000000029615748
00000001000000000000000030083748
00000001000000010000000030383791
00000001000000000000000030483748
00000000000000000000000030489748
00000001000000000000000030964997
00000001000000010000000031265040
00000001000000000000000031364997
00000000000000000000000031370997
00000001000000000000000031846497
00000001000000010000000032146540
00000001000000000000000032246497
00000000000000000000000032252497
00000001000000000000000032727748
00000001000000010000000033027791
00000000000000010000000033120497
00000000000000000000000033127748
00000001000000000000000033595748
00000001000000010000000033895791
00000000000000010000000033988497
00000000000000000000000033995748
00000001000000000000000034463748
00000001000000010000000034763791
00000000000000010000000034856497
00000000000000000000000034863748
00000001000000000000000035331748
00000001000000010000000035631791
00000001000000000000000035731748
00000000000000000000000035737748
00000001000000000000000036212997
00000001000000010000000036513040
00000001000000000000000036612997
00000000000000000000000036619248
00000001000000000000000037094497
00000001000000010000000037394540
00000000000000010000000037487248
00000000000000000000000037494497
00000001000000000000000037962497
00000001000000010000000038262540
00000000000000010000000038355248
00000000000000000000000038362497
00000001000000000000000038830497
00000001000000010000000039130540
00000000000000010000000039223248
00000000000000000000000039230497
00000001000000000000000039698497
00000001000000010000000039998540
00000001000000000000000040098497
00000000000000000000000040104497
00000001000000000000000040579748
00000001000000010000000040879791
00000001000000000000000040979748
00000000000000000000000040985748
00000001000000000000000041461248
00000001000000010000000041761291
00000000000000010000000041853748
00000000000000000000000041861248
00000001000000000000000042329248
00000001000000010000000042629291
00000000000000010000000042721748
00000000000000000000000042729248
00000001000000000000000043197248
00000001000000010000000043497291
00000000000000010000000043589748
00000000000000000000000043597248
00000001000000000000000044065248
00000001000000010000000044365291
00000000000000010000000044444497
00000000000000000000000044465248
00000001000000000000000044933248
00000001000000010000000045233291
00000001000000000000000045333248
00000000000000000000000045339248
00000001000000000000000045814497
00000001000000010000000046114540
00000001000000000000000046214497
00000000000000000000000046220497
00000001000000000000000046695997
00000001000000010000000046996040
00000000000000010000000047088497
00000000000000000000000047095997
00000001000000000000000047563748
00000001000000010000000047863791
00000000000000010000000047956497
00000000000000000000000047963748
00000001000000000000000048431748
00000001000000010000000048731791
00000000000000010000000048811248
00000000000000000000000048831748
00000001000000000000000049299748
00000001000000010000000049599791
00000001000000000000000049699748
00000000000000000000000049705997
00000001000000000000000050181248
00000001000000010000000050481291
00000001000000000000000050581248
00000000000000000000000050587248
00000001000000000000000051062497
00000001000000010000000051362540
00000000000000010000000051455248
00000000000000000000000051462497
00000001000000000000000051930497
00000001000000010000000052230540
00000001000000000000000052330497
00000000000000000000000052336497
00000001000000000000000052811997
00000001000000010000000053112040
00000000000000010000000053204497
00000000000000000000000053211997
00000001000000000000000053679997
00000001000000010000000053980040
00000000000000010000000054059248
00000000000000000000000054079997
00000001000000000000000054547997
00000001000000010000000054848040
00000001000000000000000054947997
00000000000000000000000054953997
00000001000000000000000055429248
00000001000000010000000055729291
00000001000000000000000055829248
00000000000000000000000055835248
00000001000000000000000056310497
00000001000000010000000056610540
00000000000000010000000056703248
00000000000000000000000056710497
00000001000000000000000057178497
00000001000000010000000057478540
00000001000000000000000057578497
00000000000000000000000057584748
00000001000000000000000058073248
00000001000000010000000058373291
00000000000000010000000058465997
00000000000000000000000058473248
00000001000000000000000058954748
00000001000000010000000059254791
00000000000000010000000059347248
00000000000000000000000059354748
00000001000000000000000059835997
00000001000000010000000060136040
00000000000000010000000060228748
00000000000000000000000060235997
00000001000000000000000060717248
00000001000000010000000061017291
00000000000000010000000061096748
00000000000000000000000061117248
00000001000000000000000061585248
00000001000000010000000061885291
00000000000000010000000061977997
00000000000000000000000061985248
00000001000000000000000062466748
00000001000000010000000062766791
00000001000000000000000062866748
00000000000000000000000062872748
00000001000000000000000063347997
00000001000000010000000063648040
00000001000000000000000063747997
00000000000000000000000063753997
00000001000000000000000064229497
00000001000000010000000064529540
00000001000000000000000064629497
00000000000000000000000064635497
00000001000000000000000065110748
00000001000000010000000065410791
00000000000000010000000065503497
00000000000000000000000065510748
00000001000000000000000065991997
00000001000000010000000066292040
00000000000000010000000066384748
00000000000000000000000066391997
00000001000000000000000066860248
00000001000000010000000067160291
00000000000000010000000067252748
00000000000000000000000067260248
00000001000000000000000067728248
00000001000000010000000068028291
00000000000000010000000068120748
00000000000000000000000068128248
00000001000000000000000068596248
00000001000000010000000068896291
00000001000000000000000068996248
00000000000000000000000069002248
00000001000000000000000069477497
00000001000000010000000069777540
00000001000000000000000069877497
00000000000000000000000069883497
00000001000000000000000070345497
00000001000000010000000070645540
00000000000000010000000070738248
00000000000000000000000070745497
00000001000000000000000071213497
00000001000000010000000071513540
00000000000000010000000071606248
00000000000000000000000071613497
00000001000000000000000072081497
00000001000000010000000072381540
00000001000000000000000072481497
00000000000000000000000072487497
00000001000000000000000072962748
00000001000000010000000073262791
00000001000000000000000073362748
00000000000000000000000073368748
00000001000000000000000073844248
00000001000000010000000074144291
00000001000000000000000074244248
00000000000000000000000074250248
00000001000000000000000074725497
00000001000000010000000075025540
00000000000000010000000075118248
00000000000000000000000075125497
00000001000000000000000075593497
00000001000000010000000075893540
00000000000000010000000075986248
00000000000000000000000075993497
00000001000000000000000076461497
00000001000000010000000076761540
00000000000000010000000076854248
00000000000000000000000076861497
00000001000000000000000077329497
00000001000000010000000077629540
00000001000000000000000077729497
00000000000000000000000077735497
00000001000000000000000078210997
00000001000000010000000078511040
00000001000000000000000078610997
00000000000000000000000078616997
00000001000000000000000079092248
00000001000000010000000079392291
00000000000000010000000079484748
00000000000000000000000079492248
00000001000000000000000079960248
00000001000000010000000080260291
00000000000000010000000080352997
00000000000000000000000080360248
00000001000000000000000080828248
00000001000000010000000081128291
00000000000000010000000081220748
00000000000000000000000081228248
00000001000000000000000081696248
00000001000000010000000081996291
00000000000000010000000082088997
00000000000000000000000082096248
00000001000000000000000082564248
00000001000000010000000082864291
00000001000000000000000082964248
00000000000000000000000082970248
00000001000000000000000083445497
00000001000000010000000083745540
00000000000000010000000083838248
00000000000000000000000083845497
00000001000000000000000084313497
00000001000000010000000084613540
00000000000000010000000084706248
00000000000000000000000084713497
00000001000000000000000085181497
00000001000000010000000085481540
00000000000000010000000085574248
00000000000000000000000085581497
00000001000000000000000086049497
00000001000000010000000086349540
00000000000000010000000086442248
00000000000000000000000086449497
00000001000000000000000086917497
00000001000000010000000087217540
00000001000000000000000087317497
00000000000000000000000087323497
00000001000000000000000087798997
00000001000000010000000088099040
00000001000000000000000088198997
00000000000000000000000088204997
