# Supplementary material for: Presentation and response timing accuracy in Adobe Flash and HTML5/JavaScript Web experiments
Source: Behav Res Methods. 2014 Jun 6;47(2):309–27. doi: 10.3758/s13428-014-0471-1 (PMC4427652; doi:10.3758/s13428-014-0471-1)
Supplement: Supplementary file 1 — (ZIP 1.07 MB) [file 13428_2014_471_MOESM1_ESM.zip › Supplementary/Logs/clabpres-dscar-300ms-ie-js-1.rtl]

[PC Software Vesion]
20121128
[ARM Firmware Version]
20120901
[Capture Date]
17 Sep 2013
[Capture Time]
14:07:56
[Capture Duration (Secs)]
100
[Changes]
401
[Samples]
400001
[Soak Rate]
0.100249749375627
[Audio In 1 Threshold]
0
[Audio In 2 Threshold]
0
[Audio Out 1 Threshold]
0
[Audio Out 2 Threshold]
0
[Opto 1 Threshold]
115
[Opto 2 Threshold]
0
[Opto 3 Threshold]
0
[Opto 4 Threshold]
0
[Opto 1 Refreshes Blocked]
True
[Opto 2 Refreshes Blocked]
True
[Opto 3 Refreshes Blocked]
True
[Opto 4 Refreshes Blocked]
True
[Keypad4Description]
Button 4 of the BBTK Response Pad triggered when pressed.
[Keypad3Description]
Button 3 of the BBTK Response Pad triggered when pressed.
[Keypad2Description]
Button 2 of the BBTK Response Pad triggered when pressed.
[Keypad1Description]
Button 1 of the BBTK Response Pad triggered when pressed.
[Opto4Description]
Opto-detector 4 triggered by an active screen region.
[Opto3Description]
Opto-detector 3 triggered by an active screen region.
[Opto2Description]
Opto-detector 2 triggered by an active screen region.
[Opto1Description]
Opto-detector 1 triggered by an active screen region.
[TTLIn2Description]
TTL input 2 triggered by a digital signal.
[TTLIn1Description]
TTL input 1 triggered by a digital signal.
[AudIn2Description]
Audio input 2 triggered by a BBTK Mic.
[AudIn1Description]
Audio input 1 triggered by a BBTK Mic.
[ASC4Description]
Active Switch Closure output 4 generates a key down.
[ASC3Description]
Active Switch Closure output 3 generates a key down.
[ASC2Description]
Active Switch Closure output 2 generates a key down.
[ASC1Description]
Active Switch Closure output 1 generates a key down.
[TTLOut2Description]
TTL output 2 generates a digital signal.
[TTLOut1Description]
TTL output 1 generates a digital signal.
[AudOut2Description]
Audio output 2 generates a tone on the BBTK sounder.
[AudOut1Description]
Audio output 1 generates a tone on the BBTK sounder.
[Notes]

[Data]
00000000000000000000000000000000
00000001000000000000000001172996
00000001000000010000000001473039
00000000000000010000000001552747
00000000000000000000000001572996
00000001000000000000000002054247
00000001000000010000000002354290
00000000000000010000000002433996
00000000000000000000000002454247
00000001000000000000000002935747
00000001000000010000000003235790
00000000000000010000000003328747
00000000000000000000000003335747
00000001000000000000000003816996
00000001000000010000000004117039
00000000000000010000000004210247
00000000000000000000000004216996
00000001000000000000000004711747
00000001000000010000000005011790
00000000000000010000000005104747
00000000000000000000000005111747
00000001000000000000000005606247
00000001000000010000000005906290
00000000000000010000000005986247
00000000000000000000000006006247
00000001000000000000000006474496
00000001000000010000000006774539
00000000000000010000000006867496
00000000000000000000000006874496
00000001000000000000000007368996
00000001000000010000000007669039
00000000000000010000000007762247
00000000000000000000000007768996
00000001000000000000000008250496
00000001000000010000000008550539
00000000000000010000000008643496
00000000000000000000000008650496
00000001000000000000000009145247
00000001000000010000000009445290
00000000000000010000000009538247
00000000000000000000000009545247
00000001000000000000000010039747
00000001000000010000000010339790
00000000000000010000000010432996
00000000000000000000000010439747
00000001000000000000000010934496
00000001000000010000000011234539
00000000000000010000000011327747
00000000000000000000000011334496
00000001000000000000000011815996
00000001000000010000000012116039
00000000000000010000000012195747
00000000000000000000000012215996
00000001000000000000000012697247
00000001000000010000000012997290
00000000000000010000000013090496
00000000000000000000000013097247
00000001000000000000000013591996
00000001000000010000000013892039
00000000000000010000000013985247
00000000000000000000000013991996
00000001000000000000000014473247
00000001000000010000000014773290
00000000000000010000000014866496
00000000000000000000000014873247
00000001000000000000000015367996
00000001000000010000000015668039
00000000000000010000000015761247
00000000000000000000000015767996
00000001000000000000000016262747
00000001000000010000000016562790
00000000000000010000000016655996
00000000000000000000000016662747
00000001000000000000000017143996
00000001000000010000000017444039
00000000000000010000000017523996
00000000000000000000000017543996
00000001000000000000000018025496
00000001000000010000000018325539
00000000000000010000000018418747
00000000000000000000000018425496
00000001000000000000000018906747
00000001000000010000000019206790
00000000000000010000000019299996
00000000000000000000000019306747
00000001000000000000000019787996
00000001000000010000000020088039
00000000000000010000000020181247
00000000000000000000000020187996
00000001000000000000000020682747
00000001000000010000000020982790
00000000000000010000000021075996
00000000000000000000000021082747
00000001000000000000000021564247
00000001000000010000000021864290
00000000000000010000000021957496
00000000000000000000000021964247
00000001000000000000000022458996
00000001000000010000000022759039
00000000000000010000000022852247
00000000000000000000000022858996
00000001000000000000000023353496
00000001000000010000000023653539
00000000000000010000000023746747
00000000000000000000000023753496
00000001000000000000000024234996
00000001000000010000000024535039
00000000000000010000000024628247
00000000000000000000000024634996
00000001000000000000000025116247
00000001000000010000000025416290
00000000000000010000000025509496
00000000000000000000000025516247
00000001000000000000000026010996
00000001000000010000000026311039
00000000000000010000000026404247
00000000000000000000000026410996
00000001000000000000000026892247
00000001000000010000000027192290
00000000000000010000000027285747
00000000000000000000000027292247
00000001000000000000000027786996
00000001000000010000000028087039
00000000000000010000000028180247
00000000000000000000000028186996
00000001000000000000000028681747
00000001000000010000000028981790
00000000000000010000000029074996
00000000000000000000000029081747
00000001000000000000000029562996
00000001000000010000000029863039
00000000000000010000000029956496
00000000000000000000000029962996
00000001000000000000000030457747
00000001000000010000000030757790
00000000000000010000000030850996
00000000000000000000000030857747
00000001000000000000000031352496
00000001000000010000000031652539
00000000000000010000000031745747
00000000000000000000000031752496
00000001000000000000000032247247
00000001000000010000000032547290
00000000000000010000000032640496
00000000000000000000000032647247
00000001000000000000000033128496
00000001000000010000000033428539
00000000000000010000000033508496
00000000000000000000000033528496
00000001000000000000000034009996
00000001000000010000000034310039
00000000000000010000000034403247
00000000000000000000000034409996
00000001000000000000000034904496
00000001000000010000000035204539
00000000000000010000000035297996
00000000000000000000000035304496
00000001000000000000000035785996
00000001000000010000000036086039
00000000000000010000000036179247
00000000000000000000000036185996
00000001000000000000000036680747
00000001000000010000000036980790
00000000000000010000000037073996
00000000000000000000000037080747
00000001000000000000000037575496
00000001000000010000000037875539
00000000000000010000000037968747
00000000000000000000000037975496
00000001000000000000000038456747
00000001000000010000000038756790
00000000000000010000000038836747
00000000000000000000000038856747
00000001000000000000000039337996
00000001000000010000000039638039
00000000000000010000000039731496
00000000000000000000000039737996
00000001000000000000000040219496
00000001000000010000000040519539
00000000000000010000000040612747
00000000000000000000000040619496
00000001000000000000000041114247
00000001000000010000000041414290
00000000000000010000000041507496
00000000000000000000000041514247
00000001000000000000000042008747
00000001000000010000000042308790
00000000000000010000000042402247
00000000000000000000000042408747
00000001000000000000000042903496
00000001000000010000000043203539
00000000000000010000000043296747
00000000000000000000000043303496
00000001000000000000000043784996
00000001000000010000000044085039
00000000000000010000000044178247
00000000000000000000000044184996
00000001000000000000000044679496
00000001000000010000000044979539
00000000000000010000000045072996
00000000000000000000000045079496
00000001000000000000000045574247
00000001000000010000000045874290
00000000000000010000000045954247
00000000000000000000000045974247
00000001000000000000000046442247
00000001000000010000000046742290
00000000000000010000000046835747
00000000000000000000000046842247
00000001000000000000000047336996
00000001000000010000000047637039
00000000000000010000000047730247
00000000000000000000000047736996
00000001000000000000000048231747
00000001000000010000000048531790
00000000000000010000000048624996
00000000000000000000000048631747
00000001000000000000000049112996
00000001000000010000000049413039
00000000000000010000000049506247
00000000000000000000000049512996
00000001000000000000000050007747
00000001000000010000000050307790
00000000000000010000000050400996
00000000000000000000000050407747
00000001000000000000000050902496
00000001000000010000000051202539
00000000000000010000000051282496
00000000000000000000000051302496
00000001000000000000000051770496
00000001000000010000000052070539
00000000000000010000000052163747
00000000000000000000000052170496
00000001000000000000000052665247
00000001000000010000000052965290
00000000000000010000000053058496
00000000000000000000000053065247
00000001000000000000000053559747
00000001000000010000000053859790
00000000000000010000000053939996
00000000000000000000000053959747
00000001000000000000000054427747
00000001000000010000000054727790
00000000000000010000000054821247
00000000000000000000000054827747
00000001000000000000000055322496
00000001000000010000000055622539
00000000000000010000000055715996
00000000000000000000000055722496
00000001000000000000000056203996
00000001000000010000000056504039
00000000000000010000000056597247
00000000000000000000000056603996
00000001000000000000000057098747
00000001000000010000000057398790
00000000000000010000000057491996
00000000000000000000000057498747
00000001000000000000000057993247
00000001000000010000000058293290
00000000000000010000000058386747
00000000000000000000000058393247
00000001000000000000000058887996
00000001000000010000000059188039
00000000000000010000000059281496
00000000000000000000000059287996
00000001000000000000000059769496
00000001000000010000000060069539
00000000000000010000000060162747
00000000000000000000000060169496
00000001000000000000000060663996
00000001000000010000000060964039
00000000000000010000000061057496
00000000000000000000000061063996
00000001000000000000000061558747
00000001000000010000000061858790
00000000000000010000000061938747
00000000000000000000000061958747
00000001000000000000000062426747
00000001000000010000000062726790
00000000000000010000000062820247
00000000000000000000000062826747
00000001000000000000000063321496
00000001000000010000000063621539
00000000000000010000000063714747
00000000000000000000000063721496
00000001000000000000000064216247
00000001000000010000000064516290
00000000000000010000000064609496
00000000000000000000000064616247
00000001000000000000000065097496
00000001000000010000000065397539
00000000000000010000000065490996
00000000000000000000000065497496
00000001000000000000000065992247
00000001000000010000000066292290
00000000000000010000000066385747
00000000000000000000000066392247
00000001000000000000000066886996
00000001000000010000000067187039
00000000000000010000000067266996
00000000000000000000000067286996
00000001000000000000000067754996
00000001000000010000000068055039
00000000000000010000000068148247
00000000000000000000000068154996
00000001000000000000000068649747
00000001000000010000000068949790
00000000000000010000000069042996
00000000000000000000000069049747
00000001000000000000000069544496
00000001000000010000000069844539
00000000000000010000000069937747
00000000000000000000000069944496
00000001000000000000000070425747
00000001000000010000000070725790
00000000000000010000000070819247
00000000000000000000000070825747
00000001000000000000000071320496
00000001000000010000000071620539
00000000000000010000000071713747
00000000000000000000000071720496
00000001000000000000000072215247
00000001000000010000000072515290
00000000000000010000000072595247
00000000000000000000000072615247
00000001000000000000000073083247
00000001000000010000000073383290
00000000000000010000000073476496
00000000000000000000000073483247
00000001000000000000000073977747
00000001000000010000000074277790
00000000000000010000000074371247
00000000000000000000000074377747
00000001000000000000000074872496
00000001000000010000000075172539
00000000000000010000000075265996
00000000000000000000000075272496
00000001000000000000000075753996
00000001000000010000000076054039
00000000000000010000000076147247
00000000000000000000000076153996
00000001000000000000000076648496
00000001000000010000000076948539
00000000000000010000000077041996
00000000000000000000000077048496
00000001000000000000000077543247
00000001000000010000000077843290
00000000000000010000000077923247
00000000000000000000000077943247
00000001000000000000000078411247
00000001000000010000000078711290
00000000000000010000000078804747
00000000000000000000000078811247
00000001000000000000000079305996
00000001000000010000000079606039
00000000000000010000000079699496
00000000000000000000000079705996
00000001000000000000000080187247
00000001000000010000000080487290
00000000000000010000000080580747
00000000000000000000000080587247
00000001000000000000000081068747
00000001000000010000000081368790
00000000000000010000000081461996
00000000000000000000000081468747
00000001000000000000000081963496
00000001000000010000000082263539
00000000000000010000000082356747
00000000000000000000000082363496
00000001000000000000000082844747
00000001000000010000000083144790
00000000000000010000000083238247
00000000000000000000000083244747
00000001000000000000000083739496
00000001000000010000000084039539
00000000000000010000000084132996
00000000000000000000000084139496
00000001000000000000000084634247
00000001000000010000000084934290
00000000000000010000000085027496
00000000000000000000000085034247
00000001000000000000000085515496
00000001000000010000000085815539
00000000000000010000000085908996
00000000000000000000000085915496
00000001000000000000000086396747
00000001000000010000000086696790
00000000000000010000000086790247
00000000000000000000000086796747
00000001000000000000000087291496
00000001000000010000000087591539
00000000000000010000000087684996
00000000000000000000000087691496
00000001000000000000000088172996
00000001000000010000000088473039
00000000000000010000000088566247
00000000000000000000000088572996
00000001000000000000000089067747
00000001000000010000000089367790
00000000000000010000000089460996
00000000000000000000000089467747
