# Supplementary material for: Presentation and response timing accuracy in Adobe Flash and HTML5/JavaScript Web experiments
Source: Behav Res Methods. 2014 Jun 6;47(2):309–27. doi: 10.3758/s13428-014-0471-1 (PMC4427652; doi:10.3758/s13428-014-0471-1)
Supplement: Supplementary file 1 — (ZIP 1.07 MB) [file 13428_2014_471_MOESM1_ESM.zip › Supplementary/Logs/clabpres-dscar-300ms-ie-js-2.rtl]

[PC Software Vesion]
20121128
[ARM Firmware Version]
20120901
[Capture Date]
17 Sep 2013
[Capture Time]
14:14:18
[Capture Duration (Secs)]
100
[Changes]
401
[Samples]
400001
[Soak Rate]
0.100249749375627
[Audio In 1 Threshold]
0
[Audio In 2 Threshold]
0
[Audio Out 1 Threshold]
0
[Audio Out 2 Threshold]
0
[Opto 1 Threshold]
115
[Opto 2 Threshold]
0
[Opto 3 Threshold]
0
[Opto 4 Threshold]
0
[Opto 1 Refreshes Blocked]
True
[Opto 2 Refreshes Blocked]
True
[Opto 3 Refreshes Blocked]
True
[Opto 4 Refreshes Blocked]
True
[Keypad4Description]
Button 4 of the BBTK Response Pad triggered when pressed.
[Keypad3Description]
Button 3 of the BBTK Response Pad triggered when pressed.
[Keypad2Description]
Button 2 of the BBTK Response Pad triggered when pressed.
[Keypad1Description]
Button 1 of the BBTK Response Pad triggered when pressed.
[Opto4Description]
Opto-detector 4 triggered by an active screen region.
[Opto3Description]
Opto-detector 3 triggered by an active screen region.
[Opto2Description]
Opto-detector 2 triggered by an active screen region.
[Opto1Description]
Opto-detector 1 triggered by an active screen region.
[TTLIn2Description]
TTL input 2 triggered by a digital signal.
[TTLIn1Description]
TTL input 1 triggered by a digital signal.
[AudIn2Description]
Audio input 2 triggered by a BBTK Mic.
[AudIn1Description]
Audio input 1 triggered by a BBTK Mic.
[ASC4Description]
Active Switch Closure output 4 generates a key down.
[ASC3Description]
Active Switch Closure output 3 generates a key down.
[ASC2Description]
Active Switch Closure output 2 generates a key down.
[ASC1Description]
Active Switch Closure output 1 generates a key down.
[TTLOut2Description]
TTL output 2 generates a digital signal.
[TTLOut1Description]
TTL output 1 generates a digital signal.
[AudOut2Description]
Audio output 2 generates a tone on the BBTK sounder.
[AudOut1Description]
Audio output 1 generates a tone on the BBTK sounder.
[Notes]

[Data]
00000000000000000000000000000000
00000001000000000000000001236748
00000001000000010000000001536791
00000000000000010000000001616248
00000000000000000000000001636748
00000001000000000000000002104748
00000001000000010000000002404791
00000000000000010000000002497497
00000000000000000000000002504748
00000001000000000000000002999497
00000001000000010000000003299540
00000000000000010000000003392248
00000000000000000000000003399497
00000001000000000000000003894248
00000001000000010000000004194291
00000000000000010000000004286997
00000000000000000000000004294248
00000001000000000000000004788748
00000001000000010000000005088791
00000000000000010000000005168497
00000000000000000000000005188748
00000001000000000000000005656748
00000001000000010000000005956791
00000000000000010000000006049748
00000000000000000000000006056748
00000001000000000000000006551497
00000001000000010000000006851540
00000000000000010000000006944497
00000000000000000000000006951497
00000001000000000000000007432748
00000001000000010000000007732791
00000000000000010000000007825748
00000000000000000000000007832748
00000001000000000000000008327497
00000001000000010000000008627540
00000000000000010000000008720497
00000000000000000000000008727497
00000001000000000000000009222248
00000001000000010000000009522291
00000000000000010000000009601997
00000000000000000000000009622248
00000001000000000000000010090248
00000001000000010000000010390291
00000000000000010000000010483248
00000000000000000000000010490248
00000001000000000000000010984997
00000001000000010000000011285040
00000000000000010000000011377997
00000000000000000000000011384997
00000001000000000000000011879748
00000001000000010000000012179791
00000000000000010000000012272748
00000000000000000000000012279748
00000001000000000000000012760997
00000001000000010000000013061040
00000000000000010000000013153997
00000000000000000000000013160997
00000001000000000000000013655748
00000001000000010000000013955791
00000000000000010000000014048748
00000000000000000000000014055748
00000001000000000000000014550497
00000001000000010000000014850540
00000000000000010000000014929997
00000000000000000000000014950497
00000001000000000000000015418497
00000001000000010000000015718540
00000000000000010000000015811497
00000000000000000000000015818497
00000001000000000000000016313248
00000001000000010000000016613291
00000000000000010000000016705997
00000000000000000000000016713248
00000001000000000000000017207748
00000001000000010000000017507791
00000000000000010000000017600748
00000000000000000000000017607748
00000001000000000000000018089248
00000001000000010000000018389291
00000000000000010000000018482248
00000000000000000000000018489248
00000001000000000000000018983997
00000001000000010000000019284040
00000000000000010000000019376748
00000000000000000000000019383997
00000001000000000000000019878748
00000001000000010000000020178791
00000000000000010000000020271497
00000000000000000000000020278748
00000001000000000000000020759997
00000001000000010000000021060040
00000000000000010000000021139497
00000000000000000000000021159997
00000001000000000000000021641248
00000001000000010000000021941291
00000000000000010000000022034248
00000000000000000000000022041248
00000001000000000000000022535997
00000001000000010000000022836040
00000000000000010000000022928997
00000000000000000000000022935997
00000001000000000000000023417497
00000001000000010000000023717540
00000000000000010000000023810248
00000000000000000000000023817497
00000001000000000000000024311997
00000001000000010000000024612040
00000000000000010000000024704997
00000000000000000000000024711997
00000001000000000000000025206748
00000001000000010000000025506791
00000000000000010000000025586248
00000000000000000000000025606748
00000001000000000000000026074748
00000001000000010000000026374791
00000000000000010000000026467748
00000000000000000000000026474748
00000001000000000000000026969497
00000001000000010000000027269540
00000000000000010000000027362497
00000000000000000000000027369497
00000001000000000000000027864248
00000001000000010000000028164291
00000000000000010000000028256997
00000000000000000000000028264248
00000001000000000000000028745497
00000001000000010000000029045540
00000000000000010000000029138497
00000000000000000000000029145497
00000001000000000000000029640248
00000001000000010000000029940291
00000000000000010000000030033248
00000000000000000000000030040248
00000001000000000000000030534997
00000001000000010000000030835040
00000000000000010000000030914497
00000000000000000000000030934997
00000001000000000000000031402997
00000001000000010000000031703040
00000000000000010000000031795748
00000000000000000000000031802997
00000001000000000000000032297748
00000001000000010000000032597791
00000000000000010000000032690497
00000000000000000000000032697748
00000001000000000000000033192497
00000001000000010000000033492540
00000000000000010000000033585248
00000000000000000000000033592497
00000001000000000000000034073748
00000001000000010000000034373791
00000000000000010000000034466497
00000000000000000000000034473748
00000001000000000000000034968497
00000001000000010000000035268540
00000000000000010000000035361248
00000000000000000000000035368497
00000001000000000000000035863248
00000001000000010000000036163291
00000000000000010000000036242748
00000000000000000000000036263248
00000001000000000000000036731248
00000001000000010000000037031291
00000000000000010000000037123997
00000000000000000000000037131248
00000001000000000000000037625997
00000001000000010000000037926040
00000000000000010000000038018748
00000000000000000000000038025997
00000001000000000000000038520497
00000001000000010000000038820540
00000000000000010000000038913497
00000000000000000000000038920497
00000001000000000000000039401997
00000001000000010000000039702040
00000000000000010000000039794748
00000000000000000000000039801997
00000001000000000000000040296748
00000001000000010000000040596791
00000000000000010000000040689497
00000000000000000000000040696748
00000001000000000000000041191497
00000001000000010000000041491540
00000000000000010000000041584248
00000000000000000000000041591497
00000001000000000000000042072748
00000001000000010000000042372791
00000000000000010000000042465497
00000000000000000000000042472748
00000001000000000000000042967497
00000001000000010000000043267540
00000000000000010000000043360248
00000000000000000000000043367497
00000001000000000000000043862248
00000001000000010000000044162291
00000000000000010000000044241497
00000000000000000000000044262248
00000001000000000000000044730248
00000001000000010000000045030291
00000000000000010000000045122997
00000000000000000000000045130248
00000001000000000000000045624748
00000001000000010000000045924791
00000000000000010000000046017748
00000000000000000000000046024748
00000001000000000000000046519497
00000001000000010000000046819540
00000000000000010000000046912248
00000000000000000000000046919497
00000001000000000000000047400997
00000001000000010000000047701040
00000000000000010000000047793748
00000000000000000000000047800997
00000001000000000000000048282248
00000001000000010000000048582291
00000000000000010000000048674997
00000000000000000000000048682248
00000001000000000000000049176997
00000001000000010000000049477040
00000000000000010000000049569748
00000000000000000000000049576997
00000001000000000000000050058248
00000001000000010000000050358291
00000000000000010000000050451248
00000000000000000000000050458248
00000001000000000000000050939748
00000001000000010000000051239791
00000000000000010000000051332497
00000000000000000000000051339748
00000001000000000000000051834497
00000001000000010000000052134540
00000000000000010000000052227248
00000000000000000000000052234497
00000001000000000000000052715748
00000001000000010000000053015791
00000000000000010000000053108497
00000000000000000000000053115748
00000001000000000000000053610497
00000001000000010000000053910540
00000000000000010000000054003248
00000000000000000000000054010497
00000001000000000000000054504997
00000001000000010000000054805040
00000000000000010000000054897997
00000000000000000000000054904997
00000001000000000000000055386497
00000001000000010000000055686540
00000000000000010000000055779248
00000000000000000000000055786497
00000001000000000000000056281248
00000001000000010000000056581291
00000000000000010000000056673997
00000000000000000000000056681248
00000001000000000000000057175997
00000001000000010000000057476040
00000000000000010000000057568748
00000000000000000000000057575997
00000001000000000000000058057248
00000001000000010000000058357291
00000000000000010000000058449997
00000000000000000000000058457248
00000001000000000000000058951997
00000001000000010000000059252040
00000000000000010000000059331497
00000000000000000000000059351997
00000001000000000000000059833248
00000001000000010000000060133291
00000000000000010000000060225997
00000000000000000000000060233248
00000001000000000000000060714748
00000001000000010000000061014791
00000000000000010000000061107497
00000000000000000000000061114748
00000001000000000000000061609248
00000001000000010000000061909291
00000000000000010000000062002248
00000000000000000000000062009248
00000001000000000000000062503997
00000001000000010000000062804040
00000000000000010000000062896997
00000000000000000000000062903997
00000001000000000000000063385497
00000001000000010000000063685540
00000000000000010000000063778248
00000000000000000000000063785497
00000001000000000000000064279997
00000001000000010000000064580040
00000000000000010000000064672997
00000000000000000000000064679997
00000001000000000000000065174748
00000001000000010000000065474791
00000000000000010000000065567748
00000000000000000000000065574748
00000001000000000000000066069497
00000001000000010000000066369540
00000000000000010000000066448997
00000000000000000000000066469497
00000001000000000000000066937497
00000001000000010000000067237540
00000000000000010000000067330248
00000000000000000000000067337497
00000001000000000000000067832248
00000001000000010000000068132291
00000000000000010000000068224997
00000000000000000000000068232248
00000001000000000000000068726997
00000001000000010000000069027040
00000000000000010000000069106497
00000000000000000000000069126997
00000001000000000000000069608248
00000001000000010000000069908291
00000000000000010000000069987748
00000000000000000000000070008248
00000001000000000000000070489748
00000001000000010000000070789791
00000000000000010000000070882497
00000000000000000000000070889748
00000001000000000000000071370997
00000001000000010000000071671040
00000000000000010000000071763748
00000000000000000000000071770997
00000001000000000000000072265748
00000001000000010000000072565791
00000000000000010000000072658497
00000000000000000000000072665748
00000001000000000000000073160497
00000001000000010000000073460540
00000000000000010000000073553248
00000000000000000000000073560497
00000001000000000000000074041748
00000001000000010000000074341791
00000000000000010000000074434497
00000000000000000000000074441748
00000001000000000000000074936497
00000001000000010000000075236540
00000000000000010000000075329248
00000000000000000000000075336497
00000001000000000000000075831248
00000001000000010000000076131291
00000000000000010000000076223997
00000000000000000000000076231248
00000001000000000000000076725997
00000001000000010000000077026040
00000000000000010000000077105248
00000000000000000000000077125997
00000001000000000000000077593997
00000001000000010000000077894040
00000000000000010000000077986748
00000000000000000000000077993997
00000001000000000000000078488497
00000001000000010000000078788540
00000000000000010000000078881497
00000000000000000000000078888497
00000001000000000000000079369997
00000001000000010000000079670040
00000000000000010000000079762748
00000000000000000000000079769997
00000001000000000000000080264748
00000001000000010000000080564791
00000000000000010000000080657497
00000000000000000000000080664748
00000001000000000000000081159497
00000001000000010000000081459540
00000000000000010000000081538748
00000000000000000000000081559497
00000001000000000000000082027248
00000001000000010000000082327291
00000000000000010000000082420248
00000000000000000000000082427248
00000001000000000000000082921997
00000001000000010000000083222040
00000000000000010000000083314748
00000000000000000000000083321997
00000001000000000000000083816748
00000001000000010000000084116791
00000000000000010000000084209497
00000000000000000000000084216748
00000001000000000000000084698248
00000001000000010000000084998291
00000000000000010000000085090997
00000000000000000000000085098248
00000001000000000000000085592748
00000001000000010000000085892791
00000000000000010000000085985497
00000000000000000000000085992748
00000001000000000000000086487497
00000001000000010000000086787540
00000000000000010000000086880248
00000000000000000000000086887497
00000001000000000000000087382248
00000001000000010000000087682291
00000000000000010000000087761497
00000000000000000000000087782248
00000001000000000000000088250248
00000001000000010000000088550291
00000000000000010000000088642997
00000000000000000000000088650248
00000001000000000000000089144997
00000001000000010000000089445040
00000000000000010000000089537748
00000000000000000000000089544997
