# Supplementary material for: Presentation and response timing accuracy in Adobe Flash and HTML5/JavaScript Web experiments
Source: Behav Res Methods. 2014 Jun 6;47(2):309–27. doi: 10.3758/s13428-014-0471-1 (PMC4427652; doi:10.3758/s13428-014-0471-1)
Supplement: Supplementary file 1 — (ZIP 1.07 MB) [file 13428_2014_471_MOESM1_ESM.zip › Supplementary/Logs/clabpres-dscar-300ms-ie-js-3.rtl]

[PC Software Vesion]
20121128
[ARM Firmware Version]
20120901
[Capture Date]
17 Sep 2013
[Capture Time]
14:20:48
[Capture Duration (Secs)]
100
[Changes]
401
[Samples]
400001
[Soak Rate]
0.100249749375627
[Audio In 1 Threshold]
0
[Audio In 2 Threshold]
0
[Audio Out 1 Threshold]
0
[Audio Out 2 Threshold]
0
[Opto 1 Threshold]
115
[Opto 2 Threshold]
0
[Opto 3 Threshold]
0
[Opto 4 Threshold]
0
[Opto 1 Refreshes Blocked]
True
[Opto 2 Refreshes Blocked]
True
[Opto 3 Refreshes Blocked]
True
[Opto 4 Refreshes Blocked]
True
[Keypad4Description]
Button 4 of the BBTK Response Pad triggered when pressed.
[Keypad3Description]
Button 3 of the BBTK Response Pad triggered when pressed.
[Keypad2Description]
Button 2 of the BBTK Response Pad triggered when pressed.
[Keypad1Description]
Button 1 of the BBTK Response Pad triggered when pressed.
[Opto4Description]
Opto-detector 4 triggered by an active screen region.
[Opto3Description]
Opto-detector 3 triggered by an active screen region.
[Opto2Description]
Opto-detector 2 triggered by an active screen region.
[Opto1Description]
Opto-detector 1 triggered by an active screen region.
[TTLIn2Description]
TTL input 2 triggered by a digital signal.
[TTLIn1Description]
TTL input 1 triggered by a digital signal.
[AudIn2Description]
Audio input 2 triggered by a BBTK Mic.
[AudIn1Description]
Audio input 1 triggered by a BBTK Mic.
[ASC4Description]
Active Switch Closure output 4 generates a key down.
[ASC3Description]
Active Switch Closure output 3 generates a key down.
[ASC2Description]
Active Switch Closure output 2 generates a key down.
[ASC1Description]
Active Switch Closure output 1 generates a key down.
[TTLOut2Description]
TTL output 2 generates a digital signal.
[TTLOut1Description]
TTL output 1 generates a digital signal.
[AudOut2Description]
Audio output 2 generates a tone on the BBTK sounder.
[AudOut1Description]
Audio output 1 generates a tone on the BBTK sounder.
[Notes]

[Data]
00000000000000000000000000000000
00000001000000000000000001517246
00000001000000010000000001817289
00000000000000010000000001896497
00000000000000000000000001917246
00000001000000000000000002398497
00000001000000010000000002698540
00000000000000010000000002777746
00000000000000000000000002798497
00000001000000000000000003266497
00000001000000010000000003566540
00000000000000010000000003645997
00000000000000000000000003666497
00000001000000000000000004147997
00000001000000010000000004448040
00000000000000010000000004527246
00000000000000000000000004547997
00000001000000000000000005015997
00000001000000010000000005316040
00000000000000010000000005408497
00000000000000000000000005415997
00000001000000000000000005910497
00000001000000010000000006210540
00000000000000010000000006303246
00000000000000000000000006310497
00000001000000000000000006805246
00000001000000010000000007105289
00000000000000010000000007184746
00000000000000000000000007205246
00000001000000000000000007673246
00000001000000010000000007973289
00000000000000010000000008065997
00000000000000000000000008073246
00000001000000000000000008567997
00000001000000010000000008868040
00000000000000010000000008960746
00000000000000000000000008967997
00000001000000000000000009462746
00000001000000010000000009762789
00000000000000010000000009841997
00000000000000000000000009862746
00000001000000000000000010330746
00000001000000010000000010630789
00000000000000010000000010723497
00000000000000000000000010730746
00000001000000000000000011225497
00000001000000010000000011525540
00000000000000010000000011617997
00000000000000000000000011625497
00000001000000000000000012120246
00000001000000010000000012420289
00000000000000010000000012512746
00000000000000000000000012520246
00000001000000000000000013001497
00000001000000010000000013301540
00000000000000010000000013394246
00000000000000000000000013401497
00000001000000000000000013896246
00000001000000010000000014196289
00000000000000010000000014288746
00000000000000000000000014296246
00000001000000000000000014790997
00000001000000010000000015091040
00000000000000010000000015183497
00000000000000000000000015190997
00000001000000000000000015672246
00000001000000010000000015972289
00000000000000010000000016051497
00000000000000000000000016072246
00000001000000000000000016553497
00000001000000010000000016853540
00000000000000010000000016946246
00000000000000000000000016953497
00000001000000000000000017448246
00000001000000010000000017748289
00000000000000010000000017840997
00000000000000000000000017848246
00000001000000000000000018329746
00000001000000010000000018629789
00000000000000010000000018722246
00000000000000000000000018729746
00000001000000000000000019224497
00000001000000010000000019524540
00000000000000010000000019616997
00000000000000000000000019624497
00000001000000000000000020118997
00000001000000010000000020419040
00000000000000010000000020511746
00000000000000000000000020518997
00000001000000000000000021000497
00000001000000010000000021300540
00000000000000010000000021393246
00000000000000000000000021400497
00000001000000000000000021895246
00000001000000010000000022195289
00000000000000010000000022287746
00000000000000000000000022295246
00000001000000000000000022789746
00000001000000010000000023089789
00000000000000010000000023182497
00000000000000000000000023189746
00000001000000000000000023671246
00000001000000010000000023971289
00000000000000010000000024050497
00000000000000000000000024071246
00000001000000000000000024552497
00000001000000010000000024852540
00000000000000010000000024945246
00000000000000000000000024952497
00000001000000000000000025447246
00000001000000010000000025747289
00000000000000010000000025839997
00000000000000000000000025847246
00000001000000000000000026328497
00000001000000010000000026628540
00000000000000010000000026721246
00000000000000000000000026728497
00000001000000000000000027223246
00000001000000010000000027523289
00000000000000010000000027615997
00000000000000000000000027623246
00000001000000000000000028117997
00000001000000010000000028418040
00000000000000010000000028510746
00000000000000000000000028517997
00000001000000000000000028999246
00000001000000010000000029299289
00000000000000010000000029378746
00000000000000000000000029399246
00000001000000000000000029880746
00000001000000010000000030180789
00000000000000010000000030273497
00000000000000000000000030280746
00000001000000000000000030775497
00000001000000010000000031075540
00000000000000010000000031168246
00000000000000000000000031175497
00000001000000000000000031656746
00000001000000010000000031956789
00000000000000010000000032049497
00000000000000000000000032056746
00000001000000000000000032551497
00000001000000010000000032851540
00000000000000010000000032944246
00000000000000000000000032951497
00000001000000000000000033446246
00000001000000010000000033746289
00000000000000010000000033838997
00000000000000000000000033846246
00000001000000000000000034327497
00000001000000010000000034627540
00000000000000010000000034706997
00000000000000000000000034727497
00000001000000000000000035208997
00000001000000010000000035509040
00000000000000010000000035601746
00000000000000000000000035608997
00000001000000000000000036103497
00000001000000010000000036403540
00000000000000010000000036496497
00000000000000000000000036503497
00000001000000000000000036984997
00000001000000010000000037285040
00000000000000010000000037377746
00000000000000000000000037384997
00000001000000000000000037879746
00000001000000010000000038179789
00000000000000010000000038272497
00000000000000000000000038279746
00000001000000000000000038774246
00000001000000010000000039074289
00000000000000010000000039153746
00000000000000000000000039174246
00000001000000000000000039642246
00000001000000010000000039942289
00000000000000010000000040035246
00000000000000000000000040042246
00000001000000000000000040536997
00000001000000010000000040837040
00000000000000010000000040929746
00000000000000000000000040936997
00000001000000000000000041431746
00000001000000010000000041731789
00000000000000010000000041824497
00000000000000000000000041831746
00000001000000000000000042312997
00000001000000010000000042613040
00000000000000010000000042705997
00000000000000000000000042712997
00000001000000000000000043207746
00000001000000010000000043507789
00000000000000010000000043600497
00000000000000000000000043607746
00000001000000000000000044102497
00000001000000010000000044402540
00000000000000010000000044481997
00000000000000000000000044502497
00000001000000000000000044970497
00000001000000010000000045270540
00000000000000010000000045363246
00000000000000000000000045370497
00000001000000000000000045865246
00000001000000010000000046165289
00000000000000010000000046257997
00000000000000000000000046265246
00000001000000000000000046759997
00000001000000010000000047060040
00000000000000010000000047152746
00000000000000000000000047159997
00000001000000000000000047641246
00000001000000010000000047941289
00000000000000010000000048033997
00000000000000000000000048041246
00000001000000000000000048535997
00000001000000010000000048836040
00000000000000010000000048928746
00000000000000000000000048935997
00000001000000000000000049430746
00000001000000010000000049730789
00000000000000010000000049810246
00000000000000000000000049830746
00000001000000000000000050298746
00000001000000010000000050598789
00000000000000010000000050691497
00000000000000000000000050698746
00000001000000000000000051193497
00000001000000010000000051493540
00000000000000010000000051586246
00000000000000000000000051593497
00000001000000000000000052087997
00000001000000010000000052388040
00000000000000010000000052480997
00000000000000000000000052487997
00000001000000000000000052969497
00000001000000010000000053269540
00000000000000010000000053362246
00000000000000000000000053369497
00000001000000000000000053864246
00000001000000010000000054164289
00000000000000010000000054256997
00000000000000000000000054264246
00000001000000000000000054758746
00000001000000010000000055058789
00000000000000010000000055138246
00000000000000000000000055158746
00000001000000000000000055626746
00000001000000010000000055926789
00000000000000010000000056019746
00000000000000000000000056026746
00000001000000000000000056521497
00000001000000010000000056821540
00000000000000010000000056914497
00000000000000000000000056921497
00000001000000000000000057416246
00000001000000010000000057716289
00000000000000010000000057808997
00000000000000000000000057816246
00000001000000000000000058297746
00000001000000010000000058597789
00000000000000010000000058690497
00000000000000000000000058697746
00000001000000000000000059192246
00000001000000010000000059492289
00000000000000010000000059585246
00000000000000000000000059592246
00000001000000000000000060086997
00000001000000010000000060387040
00000000000000010000000060479997
00000000000000000000000060486997
00000001000000000000000060968497
00000001000000010000000061268540
00000000000000010000000061361246
00000000000000000000000061368497
00000001000000000000000061862997
00000001000000010000000062163040
00000000000000010000000062255997
00000000000000000000000062262997
00000001000000000000000062757746
00000001000000010000000063057789
00000000000000010000000063137246
00000000000000000000000063157746
00000001000000000000000063625746
00000001000000010000000063925789
00000000000000010000000064018746
00000000000000000000000064025746
00000001000000000000000064520497
00000001000000010000000064820540
00000000000000010000000064913246
00000000000000000000000064920497
00000001000000000000000065415246
00000001000000010000000065715289
00000000000000010000000065794746
00000000000000000000000065815246
00000001000000000000000066283246
00000001000000010000000066583289
00000000000000010000000066675997
00000000000000000000000066683246
00000001000000000000000067177997
00000001000000010000000067478040
00000000000000010000000067570746
00000000000000000000000067577997
00000001000000000000000068072746
00000001000000010000000068372789
00000000000000010000000068465497
00000000000000000000000068472746
00000001000000000000000068953997
00000001000000010000000069254040
00000000000000010000000069346746
00000000000000000000000069353997
00000001000000000000000069848746
00000001000000010000000070148789
00000000000000010000000070241497
00000000000000000000000070248746
00000001000000000000000070743497
00000001000000010000000071043540
00000000000000010000000071136246
00000000000000000000000071143497
00000001000000000000000071624746
00000001000000010000000071924789
00000000000000010000000072004246
00000000000000000000000072024746
00000001000000000000000072505997
00000001000000010000000072806040
00000000000000010000000072898997
00000000000000000000000072905997
00000001000000000000000073400746
00000001000000010000000073700789
00000000000000010000000073793746
00000000000000000000000073800746
00000001000000000000000074282246
00000001000000010000000074582289
00000000000000010000000074674997
00000000000000000000000074682246
00000001000000000000000075176997
00000001000000010000000075477040
00000000000000010000000075569746
00000000000000000000000075576997
00000001000000000000000076071497
00000001000000010000000076371540
00000000000000010000000076450997
00000000000000000000000076471497
00000001000000000000000076939497
00000001000000010000000077239540
00000000000000010000000077332497
00000000000000000000000077339497
00000001000000000000000077834246
00000001000000010000000078134289
00000000000000010000000078227246
00000000000000000000000078234246
00000001000000000000000078728997
00000001000000010000000079029040
00000000000000010000000079121746
00000000000000000000000079128997
00000001000000000000000079610246
00000001000000010000000079910289
00000000000000010000000080003246
00000000000000000000000080010246
00000001000000000000000080504997
00000001000000010000000080805040
00000000000000010000000080897997
00000000000000000000000080904997
00000001000000000000000081399746
00000001000000010000000081699789
00000000000000010000000081792746
00000000000000000000000081799746
00000001000000000000000082281246
00000001000000010000000082581289
00000000000000010000000082660746
00000000000000000000000082681246
00000001000000000000000083162497
00000001000000010000000083462540
00000000000000010000000083555246
00000000000000000000000083562497
00000001000000000000000084057246
00000001000000010000000084357289
00000000000000010000000084449997
00000000000000000000000084457246
00000001000000000000000084938497
00000001000000010000000085238540
00000000000000010000000085331497
00000000000000000000000085338497
00000001000000000000000085833246
00000001000000010000000086133289
00000000000000010000000086226246
00000000000000000000000086233246
00000001000000000000000086727997
00000001000000010000000087028040
00000000000000010000000087120746
00000000000000000000000087127997
00000001000000000000000087609246
00000001000000010000000087909289
00000000000000010000000088002246
00000000000000000000000088009246
00000001000000000000000088503997
00000001000000010000000088804040
00000000000000010000000088896997
00000000000000000000000088903997
00000001000000000000000089398746
00000001000000010000000089698789
00000000000000010000000089791497
00000000000000000000000089798746
