# Supplementary material for: Presentation and response timing accuracy in Adobe Flash and HTML5/JavaScript Web experiments
Source: Behav Res Methods. 2014 Jun 6;47(2):309–27. doi: 10.3758/s13428-014-0471-1 (PMC4427652; doi:10.3758/s13428-014-0471-1)
Supplement: Supplementary file 1 — (ZIP 1.07 MB) [file 13428_2014_471_MOESM1_ESM.zip › Supplementary/Logs/clabstud-dsc-150ms-ie-fl-1.rtl]

[PC Software Vesion]
20121128
[ARM Firmware Version]
20120901
[Capture Date]
17 Sep 2013
[Capture Time]
15:12:30
[Capture Duration (Secs)]
90
[Changes]
270
[Samples]
360000
[Soak Rate]
0.075
[Audio In 1 Threshold]
0
[Audio In 2 Threshold]
0
[Audio Out 1 Threshold]
0
[Audio Out 2 Threshold]
0
[Opto 1 Threshold]
115
[Opto 2 Threshold]
0
[Opto 3 Threshold]
0
[Opto 4 Threshold]
0
[Opto 1 Refreshes Blocked]
True
[Opto 2 Refreshes Blocked]
True
[Opto 3 Refreshes Blocked]
True
[Opto 4 Refreshes Blocked]
True
[Keypad4Description]
Button 4 of the BBTK Response Pad triggered when pressed.
[Keypad3Description]
Button 3 of the BBTK Response Pad triggered when pressed.
[Keypad2Description]
Button 2 of the BBTK Response Pad triggered when pressed.
[Keypad1Description]
Button 1 of the BBTK Response Pad triggered when pressed.
[Opto4Description]
Opto-detector 4 triggered by an active screen region.
[Opto3Description]
Opto-detector 3 triggered by an active screen region.
[Opto2Description]
Opto-detector 2 triggered by an active screen region.
[Opto1Description]
Opto-detector 1 triggered by an active screen region.
[TTLIn2Description]
TTL input 2 triggered by a digital signal.
[TTLIn1Description]
TTL input 1 triggered by a digital signal.
[AudIn2Description]
Audio input 2 triggered by a BBTK Mic.
[AudIn1Description]
Audio input 1 triggered by a BBTK Mic.
[ASC4Description]
Active Switch Closure output 4 generates a key down.
[ASC3Description]
Active Switch Closure output 3 generates a key down.
[ASC2Description]
Active Switch Closure output 2 generates a key down.
[ASC1Description]
Active Switch Closure output 1 generates a key down.
[TTLOut2Description]
TTL output 2 generates a digital signal.
[TTLOut1Description]
TTL output 1 generates a digital signal.
[AudOut2Description]
Audio output 2 generates a tone on the BBTK sounder.
[AudOut1Description]
Audio output 1 generates a tone on the BBTK sounder.
[Notes]

[Data]
00000000000000000000000000000000
00000001000000000000000001742001
00000000000000000000000001911501
00000001000000000000000002394001
00000000000000000000000002580251
00000001000000000000000003062501
00000000000000000000000003232001
00000001000000000000000003731001
00000000000000000000000003900501
00000001000000000000000004383001
00000000000000000000000004552251
00000001000000000000000005034751
00000000000000000000000005221001
00000001000000000000000005703251
00000000000000000000000005889501
00000001000000000000000006372001
00000000000000000000000006541251
00000001000000000000000007023751
00000000000000000000000007193251
00000001000000000000000007675501
00000000000000000000000007861751
00000001000000000000000008344251
00000000000000000000000008513501
00000001000000000000000008996001
00000000000000000000000009165501
00000001000000000000000009648001
00000000000000000000000009834001
00000001000000000000000010299751
00000000000000000000000010485751
00000001000000000000000010968251
00000000000000000000000011137751
00000001000000000000000011620001
00000000000000000000000011789501
00000001000000000000000012272001
00000000000000000000000012458251
00000001000000000000000012923751
00000000000000000000000013110001
00000001000000000000000013592251
00000000000000000000000013761751
00000001000000000000000014261001
00000000000000000000000014430501
00000001000000000000000014929501
00000000000000000000000015099001
00000001000000000000000015581251
00000000000000000000000015767501
00000001000000000000000016250001
00000000000000000000000016419501
00000001000000000000000016901751
00000000000000000000000017071251
00000001000000000000000017553501
00000000000000000000000017739751
00000001000000000000000018205501
00000000000000000000000018391751
00000001000000000000000018874001
00000000000000000000000019043501
00000001000000000000000019525751
00000000000000000000000019695251
00000001000000000000000020177751
00000000000000000000000020364001
00000001000000000000000020846251
00000000000000000000000021015751
00000001000000000000000021514751
00000000000000000000000021684251
00000001000000000000000022166751
00000000000000000000000022336251
00000001000000000000000022818501
00000000000000000000000023004751
00000001000000000000000023487001
00000000000000000000000023656501
00000001000000000000000024139001
00000000000000000000000024308501
00000001000000000000000024790751
00000000000000000000000024960251
00000001000000000000000025459251
00000000000000000000000025645501
00000001000000000000000026111251
00000000000000000000000026297501
00000001000000000000000026779751
00000000000000000000000026949251
00000001000000000000000027431501
00000000000000000000000027601001
00000001000000000000000028100251
00000000000000000000000028286251
00000001000000000000000028752001
00000000000000000000000028938251
00000001000000000000000029420501
00000000000000000000000029590001
00000001000000000000000030072501
00000000000000000000000030242001
00000001000000000000000030724251
00000000000000000000000030910501
00000001000000000000000031392751
00000000000000000000000031562251
00000001000000000000000032044751
00000000000000000000000032214251
00000001000000000000000032713251
00000000000000000000000032882751
00000001000000000000000033381751
00000000000000000000000033568001
00000001000000000000000034033751
00000000000000000000000034219751
00000001000000000000000034702251
00000000000000000000000034871751
00000001000000000000000035354001
00000000000000000000000035523501
00000001000000000000000036006001
00000000000000000000000036192001
00000001000000000000000036674501
00000000000000000000000036844001
00000001000000000000000037326251
00000000000000000000000037495751
00000001000000000000000037978251
00000000000000000000000038147751
00000001000000000000000038630001
00000000000000000000000038816251
00000001000000000000000039298501
00000000000000000000000039468001
00000001000000000000000039950501
00000000000000000000000040120001
00000001000000000000000040602251
00000000000000000000000040771751
00000001000000000000000041254251
00000000000000000000000041440251
00000001000000000000000041922751
00000000000000000000000042092251
00000001000000000000000042574501
00000000000000000000000042744001
00000001000000000000000043226501
00000000000000000000000043395751
00000001000000000000000043878251
00000000000000000000000044064501
00000001000000000000000044546751
00000000000000000000000044716251
00000001000000000000000045198751
00000000000000000000000045368001
00000001000000000000000045850501
00000000000000000000000046036751
00000001000000000000000046502251
00000000000000000000000046688501
00000001000000000000000047171001
00000000000000000000000047340251
00000001000000000000000047822751
00000000000000000000000047992251
00000001000000000000000048474501
00000000000000000000000048660751
00000001000000000000000049143251
00000000000000000000000049312501
00000001000000000000000049795001
00000000000000000000000049964501
00000001000000000000000050446751
00000000000000000000000050616251
00000001000000000000000051098751
00000000000000000000000051284751
00000001000000000000000051767251
00000000000000000000000051936751
00000001000000000000000052419001
00000000000000000000000052588501
00000001000000000000000053071001
00000000000000000000000053240501
00000001000000000000000053722751
00000000000000000000000053909001
00000001000000000000000054391501
00000000000000000000000054560751
00000001000000000000000055043251
00000000000000000000000055212751
00000001000000000000000055695001
00000000000000000000000055881251
00000001000000000000000056347001
00000000000000000000000056533001
00000001000000000000000057015501
00000000000000000000000057185001
00000001000000000000000057667251
00000000000000000000000057836751
00000001000000000000000058319251
00000000000000000000000058505251
00000001000000000000000058971001
00000000000000000000000059157251
00000001000000000000000059639501
00000000000000000000000059809001
00000001000000000000000060291501
00000000000000000000000060461001
00000001000000000000000060943251
00000000000000000000000061129501
00000001000000000000000061611751
00000000000000000000000061781251
00000001000000000000000062263751
00000000000000000000000062416501
00000001000000000000000062915501
00000000000000000000000063085001
00000001000000000000000063567501
00000000000000000000000063753501
00000001000000000000000064236001
00000000000000000000000064405501
00000001000000000000000064887751
00000000000000000000000065057251
00000001000000000000000065539751
00000000000000000000000065709001
00000001000000000000000066191501
00000000000000000000000066377751
00000001000000000000000066860001
00000000000000000000000067029501
00000001000000000000000067512001
00000000000000000000000067681251
00000001000000000000000068163751
00000000000000000000000068350001
00000001000000000000000068815501
00000000000000000000000069001751
00000001000000000000000069484251
00000000000000000000000069653501
00000001000000000000000070152751
00000000000000000000000070322251
00000001000000000000000070804501
00000000000000000000000070990751
00000001000000000000000071473001
00000000000000000000000071659251
00000001000000000000000072141751
00000000000000000000000072311251
00000001000000000000000072793501
00000000000000000000000072963001
00000001000000000000000073445501
00000000000000000000000073614751
00000001000000000000000074097251
00000000000000000000000074283501
00000001000000000000000074765751
00000000000000000000000074935251
00000001000000000000000075417751
00000000000000000000000075587001
00000001000000000000000076069501
00000000000000000000000076255751
00000001000000000000000076721251
00000000000000000000000076907501
00000001000000000000000077390001
00000000000000000000000077559501
00000001000000000000000078041751
00000000000000000000000078211251
00000001000000000000000078693501
00000000000000000000000078879751
00000001000000000000000079362251
00000000000000000000000079531501
00000001000000000000000080014001
00000000000000000000000080183501
00000001000000000000000080666001
00000000000000000000000080835251
00000001000000000000000081317751
00000000000000000000000081503751
00000001000000000000000081986251
00000000000000000000000082155751
00000001000000000000000082638251
00000000000000000000000082807501
00000001000000000000000083290001
00000000000000000000000083459501
00000001000000000000000083941751
00000000000000000000000084128001
00000001000000000000000084610251
00000000000000000000000084779751
00000001000000000000000085262251
00000000000000000000000085431751
00000001000000000000000085930751
00000000000000000000000086117001
00000001000000000000000086599251
00000000000000000000000086785501
00000001000000000000000087268001
00000000000000000000000087437251
00000001000000000000000087919751
00000000000000000000000088089251
00000001000000000000000088571501
00000000000000000000000088741001
00000001000000000000000089223501
00000000000000000000000089409751
00000001000000000000000089892001
