# Supplementary material for: Presentation and response timing accuracy in Adobe Flash and HTML5/JavaScript Web experiments
Source: Behav Res Methods. 2014 Jun 6;47(2):309–27. doi: 10.3758/s13428-014-0471-1 (PMC4427652; doi:10.3758/s13428-014-0471-1)
Supplement: Supplementary file 1 — (ZIP 1.07 MB) [file 13428_2014_471_MOESM1_ESM.zip › Supplementary/Logs/clabstud-dsc-150ms-ie-fl-2.rtl]

[PC Software Vesion]
20121128
[ARM Firmware Version]
20120901
[Capture Date]
17 Sep 2013
[Capture Time]
15:18:25
[Capture Duration (Secs)]
90
[Changes]
271
[Samples]
360000
[Soak Rate]
0.0752777777777778
[Audio In 1 Threshold]
0
[Audio In 2 Threshold]
0
[Audio Out 1 Threshold]
0
[Audio Out 2 Threshold]
0
[Opto 1 Threshold]
115
[Opto 2 Threshold]
0
[Opto 3 Threshold]
0
[Opto 4 Threshold]
0
[Opto 1 Refreshes Blocked]
True
[Opto 2 Refreshes Blocked]
True
[Opto 3 Refreshes Blocked]
True
[Opto 4 Refreshes Blocked]
True
[Keypad4Description]
Button 4 of the BBTK Response Pad triggered when pressed.
[Keypad3Description]
Button 3 of the BBTK Response Pad triggered when pressed.
[Keypad2Description]
Button 2 of the BBTK Response Pad triggered when pressed.
[Keypad1Description]
Button 1 of the BBTK Response Pad triggered when pressed.
[Opto4Description]
Opto-detector 4 triggered by an active screen region.
[Opto3Description]
Opto-detector 3 triggered by an active screen region.
[Opto2Description]
Opto-detector 2 triggered by an active screen region.
[Opto1Description]
Opto-detector 1 triggered by an active screen region.
[TTLIn2Description]
TTL input 2 triggered by a digital signal.
[TTLIn1Description]
TTL input 1 triggered by a digital signal.
[AudIn2Description]
Audio input 2 triggered by a BBTK Mic.
[AudIn1Description]
Audio input 1 triggered by a BBTK Mic.
[ASC4Description]
Active Switch Closure output 4 generates a key down.
[ASC3Description]
Active Switch Closure output 3 generates a key down.
[ASC2Description]
Active Switch Closure output 2 generates a key down.
[ASC1Description]
Active Switch Closure output 1 generates a key down.
[TTLOut2Description]
TTL output 2 generates a digital signal.
[TTLOut1Description]
TTL output 1 generates a digital signal.
[AudOut2Description]
Audio output 2 generates a tone on the BBTK sounder.
[AudOut1Description]
Audio output 1 generates a tone on the BBTK sounder.
[Notes]

[Data]
00000000000000000000000000000000
00000001000000000000000001607001
00000000000000000000000001776501
00000001000000000000000002258751
00000000000000000000000002445001
00000001000000000000000002927251
00000000000000000000000003096751
00000001000000000000000003579251
00000000000000000000000003765501
00000001000000000000000004247751
00000000000000000000000004417251
00000001000000000000000004899501
00000000000000000000000005085751
00000001000000000000000005568251
00000000000000000000000005737751
00000001000000000000000006236751
00000000000000000000000006406251
00000001000000000000000006888501
00000000000000000000000007058001
00000001000000000000000007540501
00000000000000000000000007726751
00000001000000000000000008209001
00000000000000000000000008378501
00000001000000000000000008860751
00000000000000000000000009030251
00000001000000000000000009512751
00000000000000000000000009682251
00000001000000000000000010164501
00000000000000000000000010350751
00000001000000000000000010833001
00000000000000000000000011002501
00000001000000000000000011485001
00000000000000000000000011654501
00000001000000000000000012136751
00000000000000000000000012323001
00000001000000000000000012788751
00000000000000000000000012974751
00000001000000000000000013457251
00000000000000000000000013626751
00000001000000000000000014109001
00000000000000000000000014278501
00000001000000000000000014761001
00000000000000000000000014947001
00000001000000000000000015429501
00000000000000000000000015599001
00000001000000000000000016081251
00000000000000000000000016250751
00000001000000000000000016733251
00000000000000000000000016902751
00000001000000000000000017385001
00000000000000000000000017571251
00000001000000000000000018053501
00000000000000000000000018223001
00000001000000000000000018705501
00000000000000000000000018875001
00000001000000000000000019357251
00000000000000000000000019526751
00000001000000000000000020009001
00000000000000000000000020195251
00000001000000000000000020677751
00000000000000000000000020847251
00000001000000000000000021329501
00000000000000000000000021499001
00000001000000000000000021981251
00000000000000000000000022151001
00000001000000000000000022633251
00000000000000000000000022819501
00000001000000000000000023301751
00000000000000000000000023471251
00000001000000000000000023953501
00000000000000000000000024123251
00000001000000000000000024605501
00000000000000000000000024791751
00000001000000000000000025257251
00000000000000000000000025443501
00000001000000000000000025925751
00000000000000000000000026095501
00000001000000000000000026577751
00000000000000000000000026747251
00000001000000000000000027246251
00000000000000000000000027432501
00000001000000000000000027898251
00000000000000000000000028084251
00000001000000000000000028566751
00000000000000000000000028753001
00000001000000000000000029235251
00000000000000000000000029404751
00000001000000000000000029887001
00000000000000000000000030073251
00000001000000000000000030539001
00000000000000000000000030725251
00000001000000000000000031207501
00000000000000000000000031377001
00000001000000000000000031859251
00000000000000000000000032028751
00000001000000000000000032511251
00000000000000000000000032697501
00000001000000000000000033179751
00000000000000000000000033349251
00000001000000000000000033831501
00000000000000000000000034001251
00000001000000000000000034483501
00000000000000000000000034653001
00000001000000000000000035152001
00000000000000000000000035338251
00000001000000000000000035820501
00000000000000000000000036006751
00000001000000000000000036489251
00000000000000000000000036658751
00000001000000000000000037141001
00000000000000000000000037310501
00000001000000000000000037792751
00000000000000000000000037979001
00000001000000000000000038444751
00000000000000000000000038631001
00000001000000000000000039113251
00000000000000000000000039282751
00000001000000000000000039781751
00000000000000000000000039951251
00000001000000000000000040433751
00000000000000000000000040620001
00000001000000000000000041102251
00000000000000000000000041271751
00000001000000000000000041754001
00000000000000000000000041923501
00000001000000000000000042406001
00000000000000000000000042575501
00000001000000000000000043057751
00000000000000000000000043260751
00000001000000000000000043726251
00000000000000000000000043912501
00000001000000000000000044395001
00000000000000000000000044564501
00000001000000000000000045046751
00000000000000000000000045216251
00000001000000000000000045698501
00000000000000000000000045884751
00000001000000000000000046367251
00000000000000000000000046536751
00000001000000000000000047035751
00000000000000000000000047205251
00000001000000000000000047687501
00000000000000000000000047857001
00000001000000000000000048356001
00000000000000000000000048542251
00000001000000000000000049008001
00000000000000000000000049194251
00000001000000000000000049676501
00000000000000000000000049846001
00000001000000000000000050328251
00000000000000000000000050498001
00000001000000000000000050997001
00000000000000000000000051183251
00000001000000000000000051648751
00000000000000000000000051835001
00000001000000000000000052317251
00000000000000000000000052503501
00000001000000000000000052986001
00000000000000000000000053155501
00000001000000000000000053637751
00000000000000000000000053824001
00000001000000000000000054289501
00000000000000000000000054475751
00000001000000000000000054958251
00000000000000000000000055127751
00000001000000000000000055610001
00000000000000000000000055779501
00000001000000000000000056261751
00000000000000000000000056448001
00000001000000000000000056930501
00000000000000000000000057116751
00000001000000000000000057599001
00000000000000000000000057768501
00000001000000000000000058250751
00000000000000000000000058420251
00000001000000000000000058902751
00000000000000000000000059089001
00000001000000000000000059554501
00000000000000000000000059757501
00000001000000000000000060239751
00000000000000000000000060409251
00000001000000000000000060891751
00000000000000000000000061061251
00000001000000000000000061543501
00000000000000000000000061729751
00000001000000000000000062195251
00000000000000000000000062381501
00000001000000000000000062864001
00000000000000000000000063033501
00000001000000000000000063515751
00000000000000000000000063685251
00000001000000000000000064167501
00000000000000000000000064353751
00000001000000000000000064836251
00000000000000000000000065005751
00000001000000000000000065488001
00000000000000000000000065657501
00000001000000000000000066139751
00000000000000000000000066309501
00000001000000000000000066791751
00000000000000000000000066978001
00000001000000000000000067460251
00000000000000000000000067629751
00000001000000000000000068112001
00000000000000000000000068281751
00000001000000000000000068764001
00000000000000000000000068933501
00000001000000000000000069415751
00000000000000000000000069602001
00000001000000000000000070084251
00000000000000000000000070254001
00000001000000000000000070736251
00000000000000000000000070905751
00000001000000000000000071388001
00000000000000000000000071574251
00000001000000000000000072040001
00000000000000000000000072226251
00000001000000000000000072742001
00000000000000000000000072911501
00000001000000000000000073393751
00000000000000000000000073563251
00000001000000000000000074045501
00000000000000000000000074215251
00000001000000000000000074697501
00000000000000000000000074883751
00000001000000000000000075366001
00000000000000000000000075535501
00000001000000000000000076017751
00000000000000000000000076187501
00000001000000000000000076669751
00000000000000000000000076839251
00000001000000000000000077321501
00000000000000000000000077507751
00000001000000000000000077990001
00000000000000000000000078159751
00000001000000000000000078642001
00000000000000000000000078811501
00000001000000000000000079293751
00000000000000000000000079480001
00000001000000000000000079945751
00000000000000000000000080132001
00000001000000000000000080614251
00000000000000000000000080783751
00000001000000000000000081266001
00000000000000000000000081435501
00000001000000000000000081918001
00000000000000000000000082104251
00000001000000000000000082586501
00000000000000000000000082756001
00000001000000000000000083238251
00000000000000000000000083407751
00000001000000000000000083890251
00000000000000000000000084059751
00000001000000000000000084542001
00000000000000000000000084728251
00000001000000000000000085210501
00000000000000000000000085380001
00000001000000000000000085862501
00000000000000000000000086032001
00000001000000000000000086514251
00000000000000000000000086683751
00000001000000000000000087166251
00000000000000000000000087352251
00000001000000000000000087834751
00000000000000000000000088004251
00000001000000000000000088486501
00000000000000000000000088656001
00000001000000000000000089138251
00000000000000000000000089308001
00000001000000000000000089790251
00000000000000000000000089976501
