# Supplementary material for: Presentation and response timing accuracy in Adobe Flash and HTML5/JavaScript Web experiments
Source: Behav Res Methods. 2014 Jun 6;47(2):309–27. doi: 10.3758/s13428-014-0471-1 (PMC4427652; doi:10.3758/s13428-014-0471-1)
Supplement: Supplementary file 1 — (ZIP 1.07 MB) [file 13428_2014_471_MOESM1_ESM.zip › Supplementary/Logs/clabstud-dsc-150ms-ie-fl-3.rtl]

[PC Software Vesion]
20121128
[ARM Firmware Version]
20120901
[Capture Date]
17 Sep 2013
[Capture Time]
15:24:08
[Capture Duration (Secs)]
90
[Changes]
273
[Samples]
360000
[Soak Rate]
0.0758333333333333
[Audio In 1 Threshold]
0
[Audio In 2 Threshold]
0
[Audio Out 1 Threshold]
0
[Audio Out 2 Threshold]
0
[Opto 1 Threshold]
115
[Opto 2 Threshold]
0
[Opto 3 Threshold]
0
[Opto 4 Threshold]
0
[Opto 1 Refreshes Blocked]
True
[Opto 2 Refreshes Blocked]
True
[Opto 3 Refreshes Blocked]
True
[Opto 4 Refreshes Blocked]
True
[Keypad4Description]
Button 4 of the BBTK Response Pad triggered when pressed.
[Keypad3Description]
Button 3 of the BBTK Response Pad triggered when pressed.
[Keypad2Description]
Button 2 of the BBTK Response Pad triggered when pressed.
[Keypad1Description]
Button 1 of the BBTK Response Pad triggered when pressed.
[Opto4Description]
Opto-detector 4 triggered by an active screen region.
[Opto3Description]
Opto-detector 3 triggered by an active screen region.
[Opto2Description]
Opto-detector 2 triggered by an active screen region.
[Opto1Description]
Opto-detector 1 triggered by an active screen region.
[TTLIn2Description]
TTL input 2 triggered by a digital signal.
[TTLIn1Description]
TTL input 1 triggered by a digital signal.
[AudIn2Description]
Audio input 2 triggered by a BBTK Mic.
[AudIn1Description]
Audio input 1 triggered by a BBTK Mic.
[ASC4Description]
Active Switch Closure output 4 generates a key down.
[ASC3Description]
Active Switch Closure output 3 generates a key down.
[ASC2Description]
Active Switch Closure output 2 generates a key down.
[ASC1Description]
Active Switch Closure output 1 generates a key down.
[TTLOut2Description]
TTL output 2 generates a digital signal.
[TTLOut1Description]
TTL output 1 generates a digital signal.
[AudOut2Description]
Audio output 2 generates a tone on the BBTK sounder.
[AudOut1Description]
Audio output 1 generates a tone on the BBTK sounder.
[Notes]

[Data]
00000000000000000000000000000000
00000001000000000000000000229000
00000000000000000000000000398250
00000001000000000000000000897500
00000000000000000000000001083500
00000001000000000000000001566000
00000000000000000000000001752000
00000001000000000000000002234500
00000000000000000000000002404000
00000001000000000000000002886500
00000000000000000000000003055750
00000001000000000000000003538250
00000000000000000000000003724250
00000001000000000000000004190000
00000000000000000000000004376250
00000001000000000000000004858750
00000000000000000000000005028000
00000001000000000000000005527250
00000000000000000000000005696500
00000001000000000000000006179000
00000000000000000000000006365250
00000001000000000000000006831000
00000000000000000000000007033750
00000001000000000000000007533000
00000000000000000000000007702250
00000001000000000000000008184750
00000000000000000000000008354250
00000001000000000000000008853250
00000000000000000000000009022750
00000001000000000000000009505250
00000000000000000000000009691250
00000001000000000000000010173750
00000000000000000000000010343000
00000001000000000000000010825500
00000000000000000000000010995000
00000001000000000000000011477500
00000000000000000000000011646750
00000001000000000000000012129250
00000000000000000000000012315250
00000001000000000000000012797750
00000000000000000000000012967250
00000001000000000000000013449750
00000000000000000000000013619000
00000001000000000000000014101500
00000000000000000000000014287500
00000001000000000000000014770000
00000000000000000000000014956250
00000001000000000000000015438750
00000000000000000000000015608000
00000001000000000000000016090500
00000000000000000000000016260000
00000001000000000000000016759000
00000000000000000000000016928500
00000001000000000000000017411000
00000000000000000000000017597000
00000001000000000000000018079500
00000000000000000000000018248750
00000001000000000000000018764750
00000000000000000000000018934250
00000001000000000000000019433250
00000000000000000000000019602750
00000001000000000000000020085250
00000000000000000000000020271250
00000001000000000000000020753750
00000000000000000000000020939750
00000001000000000000000021439000
00000000000000000000000021608250
00000001000000000000000022090750
00000000000000000000000022260250
00000001000000000000000022759500
00000000000000000000000022928750
00000001000000000000000023411250
00000000000000000000000023597250
00000001000000000000000024079750
00000000000000000000000024249250
00000001000000000000000024765000
00000000000000000000000024934500
00000001000000000000000025417000
00000000000000000000000025586250
00000001000000000000000026068750
00000000000000000000000026255000
00000001000000000000000026754000
00000000000000000000000026940250
00000001000000000000000027422750
00000000000000000000000027592000
00000001000000000000000028074500
00000000000000000000000028243750
00000001000000000000000028759750
00000000000000000000000028929250
00000001000000000000000029411500
00000000000000000000000029597750
00000001000000000000000030080250
00000000000000000000000030249500
00000001000000000000000030765500
00000000000000000000000030934750
00000001000000000000000031417250
00000000000000000000000031586750
00000001000000000000000032085750
00000000000000000000000032272000
00000001000000000000000032754500
00000000000000000000000032940500
00000001000000000000000033423000
00000000000000000000000033592250
00000001000000000000000034074750
00000000000000000000000034244250
00000001000000000000000034760000
00000000000000000000000034929500
00000001000000000000000035412000
00000000000000000000000035598000
00000001000000000000000036080500
00000000000000000000000036250000
00000001000000000000000036765750
00000000000000000000000036935250
00000001000000000000000037417500
00000000000000000000000037587000
00000001000000000000000038069500
00000000000000000000000038255500
00000001000000000000000038754750
00000000000000000000000038940750
00000001000000000000000039423250
00000000000000000000000039592750
00000001000000000000000040075250
00000000000000000000000040244500
00000001000000000000000040760500
00000000000000000000000040929750
00000001000000000000000041429000
00000000000000000000000041615000
00000001000000000000000042097500
00000000000000000000000042267000
00000001000000000000000042766250
00000000000000000000000042935500
00000001000000000000000043418000
00000000000000000000000043587250
00000001000000000000000044069750
00000000000000000000000044256000
00000001000000000000000044755000
00000000000000000000000044941250
00000001000000000000000045423750
00000000000000000000000045593000
00000001000000000000000046075500
00000000000000000000000046244750
00000001000000000000000046760750
00000000000000000000000046930250
00000001000000000000000047412750
00000000000000000000000047598750
00000001000000000000000048081250
00000000000000000000000048250500
00000001000000000000000048766500
00000000000000000000000048952500
00000001000000000000000049435000
00000000000000000000000049604500
00000001000000000000000050086750
00000000000000000000000050273000
00000001000000000000000050755500
00000000000000000000000050958250
00000001000000000000000051440750
00000000000000000000000051610000
00000001000000000000000052092500
00000000000000000000000052278750
00000001000000000000000052761000
00000000000000000000000052947250
00000001000000000000000053429750
00000000000000000000000053615750
00000001000000000000000054081500
00000000000000000000000054267500
00000001000000000000000054750000
00000000000000000000000054919500
00000001000000000000000055402000
00000000000000000000000055571250
00000001000000000000000056070500
00000000000000000000000056256500
00000001000000000000000056739000
00000000000000000000000056925250
00000001000000000000000057407500
00000000000000000000000057577000
00000001000000000000000058059500
00000000000000000000000058245500
00000001000000000000000058728000
00000000000000000000000058897500
00000001000000000000000059380000
00000000000000000000000059566000
00000001000000000000000060048500
00000000000000000000000060217750
00000001000000000000000060700250
00000000000000000000000060869750
00000001000000000000000061352250
00000000000000000000000061538250
00000001000000000000000062004000
00000000000000000000000062206750
00000001000000000000000062689250
00000000000000000000000062858500
00000001000000000000000063341000
00000000000000000000000063510500
00000001000000000000000063993000
00000000000000000000000064179000
00000001000000000000000064644750
00000000000000000000000064831000
00000001000000000000000065313250
00000000000000000000000065499500
00000001000000000000000065982000
00000000000000000000000066151250
00000001000000000000000066633750
00000000000000000000000066819750
00000001000000000000000067285500
00000000000000000000000067471750
00000001000000000000000067954250
00000000000000000000000068123500
00000001000000000000000068606000
00000000000000000000000068775500
00000001000000000000000069257750
00000000000000000000000069444000
00000001000000000000000069926500
00000000000000000000000070112500
00000001000000000000000070595000
00000000000000000000000070764500
00000001000000000000000071263500
00000000000000000000000071449750
00000001000000000000000071932000
00000000000000000000000072101500
00000001000000000000000072584000
00000000000000000000000072770000
00000001000000000000000073252500
00000000000000000000000073422000
00000001000000000000000073904500
00000000000000000000000074073750
00000001000000000000000074556250
00000000000000000000000074742250
00000001000000000000000075224750
00000000000000000000000075411000
00000001000000000000000075893250
00000000000000000000000076062750
00000001000000000000000076545250
00000000000000000000000076714500
00000001000000000000000077197000
00000000000000000000000077366500
00000001000000000000000077849000
00000000000000000000000078035000
00000001000000000000000078517500
00000000000000000000000078703500
00000001000000000000000079186000
00000000000000000000000079355500
00000001000000000000000079837750
00000000000000000000000080007250
00000001000000000000000080489750
00000000000000000000000080675750
00000001000000000000000081158250
00000000000000000000000081327750
00000001000000000000000081810000
00000000000000000000000081996250
00000001000000000000000082478750
00000000000000000000000082648000
00000001000000000000000083130500
00000000000000000000000083316500
00000001000000000000000083799000
00000000000000000000000083968500
00000001000000000000000084451000
00000000000000000000000084620250
00000001000000000000000085102750
00000000000000000000000085272250
00000001000000000000000085754500
00000000000000000000000085957500
00000001000000000000000086440000
00000000000000000000000086609250
00000001000000000000000087091750
00000000000000000000000087261250
00000001000000000000000087743500
00000000000000000000000087913000
00000001000000000000000088395500
00000000000000000000000088581500
00000001000000000000000089064000
00000000000000000000000089250000
00000001000000000000000089749250
00000000000000000000000089918750
