# Supplementary material for: Presentation and response timing accuracy in Adobe Flash and HTML5/JavaScript Web experiments
Source: Behav Res Methods. 2014 Jun 6;47(2):309–27. doi: 10.3758/s13428-014-0471-1 (PMC4427652; doi:10.3758/s13428-014-0471-1)
Supplement: Supplementary file 1 — (ZIP 1.07 MB) [file 13428_2014_471_MOESM1_ESM.zip › Supplementary/Logs/clabstud-dsc-150ms-ie-js-1.rtl]

[PC Software Vesion]
20121128
[ARM Firmware Version]
20120901
[Capture Date]
17 Sep 2013
[Capture Time]
15:15:44
[Capture Duration (Secs)]
90
[Changes]
263
[Samples]
360000
[Soak Rate]
0.0730555555555556
[Audio In 1 Threshold]
0
[Audio In 2 Threshold]
0
[Audio Out 1 Threshold]
0
[Audio Out 2 Threshold]
0
[Opto 1 Threshold]
115
[Opto 2 Threshold]
0
[Opto 3 Threshold]
0
[Opto 4 Threshold]
0
[Opto 1 Refreshes Blocked]
True
[Opto 2 Refreshes Blocked]
True
[Opto 3 Refreshes Blocked]
True
[Opto 4 Refreshes Blocked]
True
[Keypad4Description]
Button 4 of the BBTK Response Pad triggered when pressed.
[Keypad3Description]
Button 3 of the BBTK Response Pad triggered when pressed.
[Keypad2Description]
Button 2 of the BBTK Response Pad triggered when pressed.
[Keypad1Description]
Button 1 of the BBTK Response Pad triggered when pressed.
[Opto4Description]
Opto-detector 4 triggered by an active screen region.
[Opto3Description]
Opto-detector 3 triggered by an active screen region.
[Opto2Description]
Opto-detector 2 triggered by an active screen region.
[Opto1Description]
Opto-detector 1 triggered by an active screen region.
[TTLIn2Description]
TTL input 2 triggered by a digital signal.
[TTLIn1Description]
TTL input 1 triggered by a digital signal.
[AudIn2Description]
Audio input 2 triggered by a BBTK Mic.
[AudIn1Description]
Audio input 1 triggered by a BBTK Mic.
[ASC4Description]
Active Switch Closure output 4 generates a key down.
[ASC3Description]
Active Switch Closure output 3 generates a key down.
[ASC2Description]
Active Switch Closure output 2 generates a key down.
[ASC1Description]
Active Switch Closure output 1 generates a key down.
[TTLOut2Description]
TTL output 2 generates a digital signal.
[TTLOut1Description]
TTL output 1 generates a digital signal.
[AudOut2Description]
Audio output 2 generates a tone on the BBTK sounder.
[AudOut1Description]
Audio output 1 generates a tone on the BBTK sounder.
[Notes]

[Data]
00000000000000000000000000000000
00000001000000000000000000701251
00000000000000000000000000887251
00000001000000000000000001386501
00000000000000000000000001572751
00000001000000000000000002071751
00000000000000000000000002274501
00000001000000000000000002757001
00000000000000000000000002960001
00000001000000000000000003459001
00000000000000000000000003645251
00000001000000000000000004144251
00000000000000000000000004313751
00000001000000000000000004812751
00000000000000000000000004999001
00000001000000000000000005498001
00000000000000000000000005684251
00000001000000000000000006183501
00000000000000000000000006369501
00000001000000000000000006868751
00000000000000000000000007071501
00000001000000000000000007554001
00000000000000000000000007756751
00000001000000000000000008272751
00000000000000000000000008458752
00000001000000000000000008958001
00000000000000000000000009127501
00000001000000000000000009626501
00000000000000000000000009796001
00000001000000000000000010295001
00000000000000000000000010464501
00000001000000000000000010963501
00000000000000000000000011166501
00000001000000000000000011648751
00000000000000000000000011851751
00000001000000000000000012351001
00000000000000000000000012537001
00000001000000000000000013053001
00000000000000000000000013239001
00000001000000000000000013738251
00000000000000000000000013907501
00000001000000000000000014406751
00000000000000000000000014576251
00000001000000000000000015075252
00000000000000000000000015244751
00000001000000000000000015743751
00000000000000000000000015946751
00000001000000000000000016429001
00000000000000000000000016632001
00000001000000000000000017131001
00000000000000000000000017300501
00000001000000000000000017799751
00000000000000000000000017985751
00000001000000000000000018485001
00000000000000000000000018654501
00000001000000000000000019153501
00000000000000000000000019339751
00000001000000000000000019855501
00000000000000000000000020041751
00000001000000000000000020524001
00000000000000000000000020727001
00000001000000000000000021226001
00000000000000000000000021412251
00000001000000000000000021911251
00000000000000000000000022080752
00000001000000000000000022580001
00000000000000000000000022749251
00000001000000000000000023248501
00000000000000000000000023418001
00000001000000000000000023917001
00000000000000000000000024120001
00000001000000000000000024602251
00000000000000000000000024805251
00000001000000000000000025304251
00000000000000000000000025490501
00000001000000000000000025989501
00000000000000000000000026159001
00000001000000000000000026658001
00000000000000000000000026827501
00000001000000000000000027326751
00000000000000000000000027512751
00000001000000000000000028012001
00000000000000000000000028198001
00000001000000000000000028680501
00000000000000000000000028883501
00000001000000000000000029382501
00000000000000000000000029568751
00000001000000000000000030067751
00000000000000000000000030237252
00000001000000000000000030736251
00000000000000000000000030905751
00000001000000000000000031405001
00000000000000000000000031591001
00000001000000000000000032090251
00000000000000000000000032293001
00000001000000000000000032792251
00000000000000000000000032978251
00000001000000000000000033460751
00000000000000000000000033663501
00000001000000000000000034162751
00000000000000000000000034332251
00000001000000000000000034831252
00000000000000000000000035000751
00000001000000000000000035516501
00000000000000000000000035702751
00000001000000000000000036201751
00000000000000000000000036388001
00000001000000000000000036887001
00000000000000000000000037090001
00000001000000000000000037572251
00000000000000000000000037758501
00000001000000000000000038257751
00000000000000000000000038443751
00000001000000000000000038943001
00000000000000000000000039112251
00000001000000000000000039611501
00000000000000000000000039781001
00000001000000000000000040280001
00000000000000000000000040466251
00000001000000000000000040965251
00000000000000000000000041151501
00000001000000000000000041650501
00000000000000000000000041853501
00000001000000000000000042352501
00000000000000000000000042538751
00000001000000000000000043037751
00000000000000000000000043207251
00000001000000000000000043706501
00000000000000000000000043892501
00000001000000000000000044375001
00000000000000000000000044561251
00000001000000000000000045060251
00000000000000000000000045246501
00000001000000000000000045745501
00000000000000000000000045948501
00000001000000000000000046430751
00000000000000000000000046633751
00000001000000000000000047132751
00000000000000000000000047319001
00000001000000000000000047818001
00000000000000000000000047987501
00000001000000000000000048486751
00000000000000000000000048672751
00000001000000000000000049155252
00000000000000000000000049341501
00000001000000000000000049840501
00000000000000000000000050026751
00000001000000000000000050525751
00000000000000000000000050728752
00000001000000000000000051227751
00000000000000000000000051430751
00000001000000000000000051929751
00000000000000000000000052116001
00000001000000000000000052615001
00000000000000000000000052784501
00000001000000000000000053283501
00000000000000000000000053469751
00000001000000000000000053968751
00000000000000000000000054138251
00000001000000000000000054637501
00000000000000000000000054823501
00000001000000000000000055322751
00000000000000000000000055525501
00000001000000000000000056024751
00000000000000000000000056227501
00000001000000000000000056726751
00000000000000000000000056912751
00000001000000000000000057412001
00000000000000000000000057581501
00000001000000000000000058080501
00000000000000000000000058266751
00000001000000000000000058765751
00000000000000000000000058935251
00000001000000000000000059434252
00000000000000000000000059620501
00000001000000000000000060119501
00000000000000000000000060305751
00000001000000000000000060804751
00000000000000000000000060991001
00000001000000000000000061490251
00000000000000000000000061659751
00000001000000000000000062158752
00000000000000000000000062328251
00000001000000000000000062827251
00000000000000000000000063013501
00000001000000000000000063512501
00000000000000000000000063698751
00000001000000000000000064181001
00000000000000000000000064384001
00000001000000000000000064883001
00000000000000000000000065069251
00000001000000000000000065568501
00000000000000000000000065754501
00000001000000000000000066253751
00000000000000000000000066423251
00000001000000000000000066922252
00000000000000000000000067108501
00000001000000000000000067607501
00000000000000000000000067793751
00000001000000000000000068292751
00000000000000000000000068479001
00000001000000000000000068961252
00000000000000000000000069164251
00000001000000000000000069663251
00000000000000000000000069832751
00000001000000000000000070332001
00000000000000000000000070501251
00000001000000000000000071000501
00000000000000000000000071186751
00000001000000000000000071685751
00000000000000000000000071888751
00000001000000000000000072371001
00000000000000000000000072574001
00000001000000000000000073056251
00000000000000000000000073242501
00000001000000000000000073741501
00000000000000000000000073911001
00000001000000000000000074410001
00000000000000000000000074579501
00000001000000000000000075078751
00000000000000000000000075248251
00000001000000000000000075747252
00000000000000000000000075933501
00000001000000000000000076449251
00000000000000000000000076652251
00000001000000000000000077134501
00000000000000000000000077337501
00000001000000000000000077836501
00000000000000000000000078022751
00000001000000000000000078521751
00000000000000000000000078691251
00000001000000000000000079190251
00000000000000000000000079359751
00000001000000000000000079859001
00000000000000000000000080045001
00000001000000000000000080544251
00000000000000000000000080730251
00000001000000000000000081229501
00000000000000000000000081432251
00000001000000000000000081914751
00000000000000000000000082101001
00000001000000000000000082600001
00000000000000000000000082769501
00000001000000000000000083268501
00000000000000000000000083438001
00000001000000000000000083937001
00000000000000000000000084123251
00000001000000000000000084622501
00000000000000000000000084808501
00000001000000000000000085307751
00000000000000000000000085510501
00000001000000000000000085993001
00000000000000000000000086195751
00000001000000000000000086695001
00000000000000000000000086881251
00000001000000000000000087380251
00000000000000000000000087549751
00000001000000000000000088048751
00000000000000000000000088218251
00000001000000000000000088717252
00000000000000000000000088903501
00000001000000000000000089402501
00000000000000000000000089588751
