# Supplementary material for: Presentation and response timing accuracy in Adobe Flash and HTML5/JavaScript Web experiments
Source: Behav Res Methods. 2014 Jun 6;47(2):309–27. doi: 10.3758/s13428-014-0471-1 (PMC4427652; doi:10.3758/s13428-014-0471-1)
Supplement: Supplementary file 1 — (ZIP 1.07 MB) [file 13428_2014_471_MOESM1_ESM.zip › Supplementary/Logs/clabstud-dsc-150ms-ie-js-2.rtl]

[PC Software Vesion]
20121128
[ARM Firmware Version]
20120901
[Capture Date]
17 Sep 2013
[Capture Time]
15:21:38
[Capture Duration (Secs)]
90
[Changes]
263
[Samples]
360000
[Soak Rate]
0.0730555555555556
[Audio In 1 Threshold]
0
[Audio In 2 Threshold]
0
[Audio Out 1 Threshold]
0
[Audio Out 2 Threshold]
0
[Opto 1 Threshold]
115
[Opto 2 Threshold]
0
[Opto 3 Threshold]
0
[Opto 4 Threshold]
0
[Opto 1 Refreshes Blocked]
True
[Opto 2 Refreshes Blocked]
True
[Opto 3 Refreshes Blocked]
True
[Opto 4 Refreshes Blocked]
True
[Keypad4Description]
Button 4 of the BBTK Response Pad triggered when pressed.
[Keypad3Description]
Button 3 of the BBTK Response Pad triggered when pressed.
[Keypad2Description]
Button 2 of the BBTK Response Pad triggered when pressed.
[Keypad1Description]
Button 1 of the BBTK Response Pad triggered when pressed.
[Opto4Description]
Opto-detector 4 triggered by an active screen region.
[Opto3Description]
Opto-detector 3 triggered by an active screen region.
[Opto2Description]
Opto-detector 2 triggered by an active screen region.
[Opto1Description]
Opto-detector 1 triggered by an active screen region.
[TTLIn2Description]
TTL input 2 triggered by a digital signal.
[TTLIn1Description]
TTL input 1 triggered by a digital signal.
[AudIn2Description]
Audio input 2 triggered by a BBTK Mic.
[AudIn1Description]
Audio input 1 triggered by a BBTK Mic.
[ASC4Description]
Active Switch Closure output 4 generates a key down.
[ASC3Description]
Active Switch Closure output 3 generates a key down.
[ASC2Description]
Active Switch Closure output 2 generates a key down.
[ASC1Description]
Active Switch Closure output 1 generates a key down.
[TTLOut2Description]
TTL output 2 generates a digital signal.
[TTLOut1Description]
TTL output 1 generates a digital signal.
[AudOut2Description]
Audio output 2 generates a tone on the BBTK sounder.
[AudOut1Description]
Audio output 1 generates a tone on the BBTK sounder.
[Notes]

[Data]
00000000000000000000000000000000
00000001000000000000000000349000
00000000000000000000000000552000
00000001000000000000000001051000
00000000000000000000000001237250
00000001000000000000000001736250
00000000000000000000000001905750
00000001000000000000000002404750
00000000000000000000000002574250
00000001000000000000000003073500
00000000000000000000000003259500
00000001000000000000000003758750
00000000000000000000000003944750
00000001000000000000000004444000
00000000000000000000000004646750
00000001000000000000000005146000
00000000000000000000000005348750
00000001000000000000000005848000
00000000000000000000000006034000
00000001000000000000000006533250
00000000000000000000000006702750
00000001000000000000000007201750
00000000000000000000000007371250
00000001000000000000000007870250
00000000000000000000000008056500
00000001000000000000000008555750
00000000000000000000000008741750
00000001000000000000000009241000
00000000000000000000000009443750
00000001000000000000000009943000
00000000000000000000000010145750
00000001000000000000000010645000
00000000000000000000000010831000
00000001000000000000000011330250
00000000000000000000000011499500
00000001000000000000000011998750
00000000000000000000000012168250
00000001000000000000000012667250
00000000000000000000000012853500
00000001000000000000000013352500
00000000000000000000000013538750
00000001000000000000000014037750
00000000000000000000000014240750
00000001000000000000000014723250
00000000000000000000000014926000
00000001000000000000000015425000
00000000000000000000000015611250
00000001000000000000000016110500
00000000000000000000000016279750
00000001000000000000000016779000
00000000000000000000000016948500
00000001000000000000000017447500
00000000000000000000000017633750
00000001000000000000000018132750
00000000000000000000000018335750
00000001000000000000000018818000
00000000000000000000000019021000
00000001000000000000000019520000
00000000000000000000000019723000
00000001000000000000000020222000
00000000000000000000000020408250
00000001000000000000000020907250
00000000000000000000000021076750
00000001000000000000000021575750
00000000000000000000000021745250
00000001000000000000000022244500
00000000000000000000000022430500
00000001000000000000000022929750
00000000000000000000000023132500
00000001000000000000000023615000
00000000000000000000000023817750
00000001000000000000000024317000
00000000000000000000000024519750
00000001000000000000000025019000
00000000000000000000000025205000
00000001000000000000000025704250
00000000000000000000000025873750
00000001000000000000000026372750
00000000000000000000000026559000
00000001000000000000000027058000
00000000000000000000000027244250
00000001000000000000000027743250
00000000000000000000000027929500
00000001000000000000000028428750
00000000000000000000000028631500
00000001000000000000000029130500
00000000000000000000000029333500
00000001000000000000000029816000
00000000000000000000000030018750
00000001000000000000000030518000
00000000000000000000000030687250
00000001000000000000000031186500
00000000000000000000000031356000
00000001000000000000000031855000
00000000000000000000000032041250
00000001000000000000000032540250
00000000000000000000000032726500
00000001000000000000000033225500
00000000000000000000000033428500
00000001000000000000000033927500
00000000000000000000000034130500
00000001000000000000000034629500
00000000000000000000000034832500
00000001000000000000000035331500
00000000000000000000000035517750
00000001000000000000000036016750
00000000000000000000000036186250
00000001000000000000000036685250
00000000000000000000000036854750
00000001000000000000000037354000
00000000000000000000000037540000
00000001000000000000000038039250
00000000000000000000000038242000
00000001000000000000000038724500
00000000000000000000000038927250
00000001000000000000000039426500
00000000000000000000000039629250
00000001000000000000000040128500
00000000000000000000000040314500
00000001000000000000000040813750
00000000000000000000000040983250
00000001000000000000000041482250
00000000000000000000000041651750
00000001000000000000000042150750
00000000000000000000000042337000
00000001000000000000000042836250
00000000000000000000000043039000
00000001000000000000000043521500
00000000000000000000000043724250
00000001000000000000000044223500
00000000000000000000000044426250
00000001000000000000000044925500
00000000000000000000000045111500
00000001000000000000000045610750
00000000000000000000000045780000
00000001000000000000000046279250
00000000000000000000000046448750
00000001000000000000000046947750
00000000000000000000000047134000
00000001000000000000000047633000
00000000000000000000000047836000
00000001000000000000000048318250
00000000000000000000000048521250
00000001000000000000000049003500
00000000000000000000000049206500
00000001000000000000000049705500
00000000000000000000000049875000
00000001000000000000000050374250
00000000000000000000000050543500
00000001000000000000000051042750
00000000000000000000000051229000
00000001000000000000000051728000
00000000000000000000000051914250
00000001000000000000000052413250
00000000000000000000000052616250
00000001000000000000000053115250
00000000000000000000000053318250
00000001000000000000000053800500
00000000000000000000000054003500
00000001000000000000000054502500
00000000000000000000000054688750
00000001000000000000000055187750
00000000000000000000000055357250
00000001000000000000000055856500
00000000000000000000000056042500
00000001000000000000000056541750
00000000000000000000000056727750
00000001000000000000000057227000
00000000000000000000000057429750
00000001000000000000000057912250
00000000000000000000000058115000
00000001000000000000000058597500
00000000000000000000000058800250
00000001000000000000000059299500
00000000000000000000000059469000
00000001000000000000000059968000
00000000000000000000000060137500
00000001000000000000000060636500
00000000000000000000000060822750
00000001000000000000000061322000
00000000000000000000000061508000
00000001000000000000000062007250
00000000000000000000000062210000
00000001000000000000000062692500
00000000000000000000000062895250
00000001000000000000000063394500
00000000000000000000000063580500
00000001000000000000000064079750
00000000000000000000000064249000
00000001000000000000000064748250
00000000000000000000000064917750
00000001000000000000000065416750
00000000000000000000000065603000
00000001000000000000000066102000
00000000000000000000000066288250
00000001000000000000000066787250
00000000000000000000000066990250
00000001000000000000000067489250
00000000000000000000000067692250
00000001000000000000000068191250
00000000000000000000000068377500
00000001000000000000000068876750
00000000000000000000000069046000
00000001000000000000000069545250
00000000000000000000000069714500
00000001000000000000000070213750
00000000000000000000000070400000
00000001000000000000000070899000
00000000000000000000000071085250
00000001000000000000000071584250
00000000000000000000000071787250
00000001000000000000000072286250
00000000000000000000000072489250
00000001000000000000000072988250
00000000000000000000000073174500
00000001000000000000000073673500
00000000000000000000000073843000
00000001000000000000000074342000
00000000000000000000000074511500
00000001000000000000000075010750
00000000000000000000000075196750
00000001000000000000000075696000
00000000000000000000000075898750
00000001000000000000000076381250
00000000000000000000000076584000
00000001000000000000000077083250
00000000000000000000000077286000
00000001000000000000000077785250
00000000000000000000000077971250
00000001000000000000000078470500
00000000000000000000000078640000
00000001000000000000000079139000
00000000000000000000000079308500
00000001000000000000000079807500
00000000000000000000000079993750
00000001000000000000000080493000
00000000000000000000000080679000
00000001000000000000000081178250
00000000000000000000000081381000
00000001000000000000000081880250
00000000000000000000000082083000
00000001000000000000000082582250
00000000000000000000000082768250
00000001000000000000000083267500
00000000000000000000000083436750
00000001000000000000000083936000
00000000000000000000000084105500
00000001000000000000000084604500
00000000000000000000000084790750
00000001000000000000000085289750
00000000000000000000000085476000
00000001000000000000000085975000
00000000000000000000000086178000
00000001000000000000000086660250
00000000000000000000000086863250
00000001000000000000000087362250
00000000000000000000000087548500
00000001000000000000000088047750
00000000000000000000000088217000
00000001000000000000000088716250
00000000000000000000000088902250
00000001000000000000000089401500
00000000000000000000000089587500
