# Supplementary material for: Presentation and response timing accuracy in Adobe Flash and HTML5/JavaScript Web experiments
Source: Behav Res Methods. 2014 Jun 6;47(2):309–27. doi: 10.3758/s13428-014-0471-1 (PMC4427652; doi:10.3758/s13428-014-0471-1)
Supplement: Supplementary file 1 — (ZIP 1.07 MB) [file 13428_2014_471_MOESM1_ESM.zip › Supplementary/Logs/clabstud-dsc-150ms-ie-js-3.rtl]

[PC Software Vesion]
20121128
[ARM Firmware Version]
20120901
[Capture Date]
17 Sep 2013
[Capture Time]
15:26:17
[Capture Duration (Secs)]
90
[Changes]
263
[Samples]
360000
[Soak Rate]
0.0730555555555556
[Audio In 1 Threshold]
0
[Audio In 2 Threshold]
0
[Audio Out 1 Threshold]
0
[Audio Out 2 Threshold]
0
[Opto 1 Threshold]
115
[Opto 2 Threshold]
0
[Opto 3 Threshold]
0
[Opto 4 Threshold]
0
[Opto 1 Refreshes Blocked]
True
[Opto 2 Refreshes Blocked]
True
[Opto 3 Refreshes Blocked]
True
[Opto 4 Refreshes Blocked]
True
[Keypad4Description]
Button 4 of the BBTK Response Pad triggered when pressed.
[Keypad3Description]
Button 3 of the BBTK Response Pad triggered when pressed.
[Keypad2Description]
Button 2 of the BBTK Response Pad triggered when pressed.
[Keypad1Description]
Button 1 of the BBTK Response Pad triggered when pressed.
[Opto4Description]
Opto-detector 4 triggered by an active screen region.
[Opto3Description]
Opto-detector 3 triggered by an active screen region.
[Opto2Description]
Opto-detector 2 triggered by an active screen region.
[Opto1Description]
Opto-detector 1 triggered by an active screen region.
[TTLIn2Description]
TTL input 2 triggered by a digital signal.
[TTLIn1Description]
TTL input 1 triggered by a digital signal.
[AudIn2Description]
Audio input 2 triggered by a BBTK Mic.
[AudIn1Description]
Audio input 1 triggered by a BBTK Mic.
[ASC4Description]
Active Switch Closure output 4 generates a key down.
[ASC3Description]
Active Switch Closure output 3 generates a key down.
[ASC2Description]
Active Switch Closure output 2 generates a key down.
[ASC1Description]
Active Switch Closure output 1 generates a key down.
[TTLOut2Description]
TTL output 2 generates a digital signal.
[TTLOut1Description]
TTL output 1 generates a digital signal.
[AudOut2Description]
Audio output 2 generates a tone on the BBTK sounder.
[AudOut1Description]
Audio output 1 generates a tone on the BBTK sounder.
[Notes]

[Data]
00000000000000000000000000000000
00000001000000000000000000593501
00000000000000000000000000779501
00000001000000000000000001278751
00000000000000000000000001448001
00000001000000000000000001947251
00000000000000000000000002116751
00000001000000000000000002615751
00000000000000000000000002802001
00000001000000000000000003301001
00000000000000000000000003487251
00000001000000000000000003986251
00000000000000000000000004189251
00000001000000000000000004688251
00000000000000000000000004891251
00000001000000000000000005390252
00000000000000000000000005576501
00000001000000000000000006075501
00000000000000000000000006245001
00000001000000000000000006744251
00000000000000000000000006913501
00000001000000000000000007412751
00000000000000000000000007598751
00000001000000000000000008098001
00000000000000000000000008284251
00000001000000000000000008783251
00000000000000000000000008986001
00000001000000000000000009485251
00000000000000000000000009688001
00000001000000000000000010187251
00000000000000000000000010373501
00000001000000000000000010872501
00000000000000000000000011058751
00000001000000000000000011557752
00000000000000000000000011727251
00000001000000000000000012226501
00000000000000000000000012412501
00000001000000000000000012911751
00000000000000000000000013097751
00000001000000000000000013597001
00000000000000000000000013799751
00000001000000000000000014282251
00000000000000000000000014485001
00000001000000000000000014984251
00000000000000000000000015170251
00000001000000000000000015669501
00000000000000000000000015838751
00000001000000000000000016338001
00000000000000000000000016507501
00000001000000000000000017006501
00000000000000000000000017192751
00000001000000000000000017692001
00000000000000000000000017878001
00000001000000000000000018377251
00000000000000000000000018580001
00000001000000000000000019062501
00000000000000000000000019265251
00000001000000000000000019764501
00000000000000000000000019950501
00000001000000000000000020449751
00000000000000000000000020619001
00000001000000000000000021118251
00000000000000000000000021287751
00000001000000000000000021786751
00000000000000000000000021973001
00000001000000000000000022472001
00000000000000000000000022675001
00000001000000000000000023157251
00000000000000000000000023360251
00000001000000000000000023859251
00000000000000000000000024045501
00000001000000000000000024544751
00000000000000000000000024714001
00000001000000000000000025213251
00000000000000000000000025382501
00000001000000000000000025881751
00000000000000000000000026068001
00000001000000000000000026567001
00000000000000000000000026753251
00000001000000000000000027252251
00000000000000000000000027455251
00000001000000000000000027954251
00000000000000000000000028157251
00000001000000000000000028656252
00000000000000000000000028842501
00000001000000000000000029341501
00000000000000000000000029511001
00000001000000000000000030010251
00000000000000000000000030179501
00000001000000000000000030678751
00000000000000000000000030864751
00000001000000000000000031364001
00000000000000000000000031550001
00000001000000000000000032049251
00000000000000000000000032252001
00000001000000000000000032751251
00000000000000000000000032954001
00000001000000000000000033453251
00000000000000000000000033639251
00000001000000000000000034138501
00000000000000000000000034308001
00000001000000000000000034807001
00000000000000000000000034976501
00000001000000000000000035475501
00000000000000000000000035661751
00000001000000000000000036161001
00000000000000000000000036347001
00000001000000000000000036846251
00000000000000000000000037049001
00000001000000000000000037548251
00000000000000000000000037751001
00000001000000000000000038250251
00000000000000000000000038436251
00000001000000000000000038935501
00000000000000000000000039104751
00000001000000000000000039604001
00000000000000000000000039773501
00000001000000000000000040272501
00000000000000000000000040458751
00000001000000000000000040957751
00000000000000000000000041144001
00000001000000000000000041643001
00000000000000000000000041846001
00000001000000000000000042345001
00000000000000000000000042548001
00000001000000000000000043047001
00000000000000000000000043233251
00000001000000000000000043732251
00000000000000000000000043918501
00000001000000000000000044417751
00000000000000000000000044587001
00000001000000000000000045086251
00000000000000000000000045272251
00000001000000000000000045771501
00000000000000000000000045957501
00000001000000000000000046456751
00000000000000000000000046659501
00000001000000000000000047142001
00000000000000000000000047344751
00000001000000000000000047844001
00000000000000000000000048046751
00000001000000000000000048546001
00000000000000000000000048732001
00000001000000000000000049231251
00000000000000000000000049400751
00000001000000000000000049899751
00000000000000000000000050069251
00000001000000000000000050568501
00000000000000000000000050754501
00000001000000000000000051253751
00000000000000000000000051456501
00000001000000000000000051939001
00000000000000000000000052141751
00000001000000000000000052641001
00000000000000000000000052827001
00000001000000000000000053326251
00000000000000000000000053495751
00000001000000000000000053994752
00000000000000000000000054164251
00000001000000000000000054680001
00000000000000000000000054849501
00000001000000000000000055348501
00000000000000000000000055534751
00000001000000000000000056033751
00000000000000000000000056236752
00000001000000000000000056735751
00000000000000000000000056938751
00000001000000000000000057437751
00000000000000000000000057624001
00000001000000000000000058123252
00000000000000000000000058292501
00000001000000000000000058791751
00000000000000000000000058961001
00000001000000000000000059460251
00000000000000000000000059646501
00000001000000000000000060145501
00000000000000000000000060331751
00000001000000000000000060830751
00000000000000000000000061033751
00000001000000000000000061532751
00000000000000000000000061735751
00000001000000000000000062234752
00000000000000000000000062421001
00000001000000000000000062920001
00000000000000000000000063089501
00000001000000000000000063588501
00000000000000000000000063758001
00000001000000000000000064257251
00000000000000000000000064443251
00000001000000000000000064942501
00000000000000000000000065128501
00000001000000000000000065627751
00000000000000000000000065830501
00000001000000000000000066329751
00000000000000000000000066532501
00000001000000000000000067031751
00000000000000000000000067217751
00000001000000000000000067717001
00000000000000000000000067886501
00000001000000000000000068385501
00000000000000000000000068555001
00000001000000000000000069054251
00000000000000000000000069240251
00000001000000000000000069739501
00000000000000000000000069925501
00000001000000000000000070424751
00000000000000000000000070627501
00000001000000000000000071126751
00000000000000000000000071329501
00000001000000000000000071828752
00000000000000000000000072014751
00000001000000000000000072514001
00000000000000000000000072683251
00000001000000000000000073182501
00000000000000000000000073351751
00000001000000000000000073851001
00000000000000000000000074037251
00000001000000000000000074536251
00000000000000000000000074722501
00000001000000000000000075221501
00000000000000000000000075424501
00000001000000000000000075907001
00000000000000000000000076109751
00000001000000000000000076609001
00000000000000000000000076795001
00000001000000000000000077294251
00000000000000000000000077463501
00000001000000000000000077962751
00000000000000000000000078132001
00000001000000000000000078631251
00000000000000000000000078817251
00000001000000000000000079316501
00000000000000000000000079519251
00000001000000000000000080002001
00000000000000000000000080204751
00000001000000000000000080703751
00000000000000000000000080906501
00000001000000000000000081405751
00000000000000000000000081592001
00000001000000000000000082091001
00000000000000000000000082260501
00000001000000000000000082759751
00000000000000000000000082929001
00000001000000000000000083428251
00000000000000000000000083614251
00000001000000000000000084113501
00000000000000000000000084316251
00000001000000000000000084798751
00000000000000000000000085001501
00000001000000000000000085484001
00000000000000000000000085686751
00000001000000000000000086186001
00000000000000000000000086355501
00000001000000000000000086854501
00000000000000000000000087024001
00000001000000000000000087523251
00000000000000000000000087709251
00000001000000000000000088208501
00000000000000000000000088394501
00000001000000000000000088893751
00000000000000000000000089096501
00000001000000000000000089595751
00000000000000000000000089798501
