# Supplementary material for: Presentation and response timing accuracy in Adobe Flash and HTML5/JavaScript Web experiments
Source: Behav Res Methods. 2014 Jun 6;47(2):309–27. doi: 10.3758/s13428-014-0471-1 (PMC4427652; doi:10.3758/s13428-014-0471-1)
Supplement: Supplementary file 1 — (ZIP 1.07 MB) [file 13428_2014_471_MOESM1_ESM.zip › Supplementary/Logs/clabstud-dscar-300ms-ie-fl-1.rtl]

[PC Software Vesion]
20121128
[ARM Firmware Version]
20120901
[Capture Date]
17 Sep 2013
[Capture Time]
14:51:31
[Capture Duration (Secs)]
100
[Changes]
401
[Samples]
400001
[Soak Rate]
0.100249749375627
[Audio In 1 Threshold]
0
[Audio In 2 Threshold]
0
[Audio Out 1 Threshold]
0
[Audio Out 2 Threshold]
0
[Opto 1 Threshold]
115
[Opto 2 Threshold]
0
[Opto 3 Threshold]
0
[Opto 4 Threshold]
0
[Opto 1 Refreshes Blocked]
True
[Opto 2 Refreshes Blocked]
True
[Opto 3 Refreshes Blocked]
True
[Opto 4 Refreshes Blocked]
True
[Keypad4Description]
Button 4 of the BBTK Response Pad triggered when pressed.
[Keypad3Description]
Button 3 of the BBTK Response Pad triggered when pressed.
[Keypad2Description]
Button 2 of the BBTK Response Pad triggered when pressed.
[Keypad1Description]
Button 1 of the BBTK Response Pad triggered when pressed.
[Opto4Description]
Opto-detector 4 triggered by an active screen region.
[Opto3Description]
Opto-detector 3 triggered by an active screen region.
[Opto2Description]
Opto-detector 2 triggered by an active screen region.
[Opto1Description]
Opto-detector 1 triggered by an active screen region.
[TTLIn2Description]
TTL input 2 triggered by a digital signal.
[TTLIn1Description]
TTL input 1 triggered by a digital signal.
[AudIn2Description]
Audio input 2 triggered by a BBTK Mic.
[AudIn1Description]
Audio input 1 triggered by a BBTK Mic.
[ASC4Description]
Active Switch Closure output 4 generates a key down.
[ASC3Description]
Active Switch Closure output 3 generates a key down.
[ASC2Description]
Active Switch Closure output 2 generates a key down.
[ASC1Description]
Active Switch Closure output 1 generates a key down.
[TTLOut2Description]
TTL output 2 generates a digital signal.
[TTLOut1Description]
TTL output 1 generates a digital signal.
[AudOut2Description]
Audio output 2 generates a tone on the BBTK sounder.
[AudOut1Description]
Audio output 1 generates a tone on the BBTK sounder.
[Notes]

[Data]
00000000000000000000000000000000
00000001000000000000000001158497
00000001000000010000000001458540
00000001000000000000000001558497
00000000000000000000000001578746
00000001000000000000000002060997
00000001000000010000000002361040
00000000000000010000000002447997
00000000000000000000000002460997
00000001000000000000000002930246
00000001000000010000000003230289
00000001000000000000000003330246
00000000000000000000000003350497
00000001000000000000000003832746
00000001000000010000000004132789
00000001000000000000000004232746
00000000000000000000000004236497
00000001000000000000000004718497
00000001000000010000000005018540
00000001000000000000000005118497
00000000000000000000000005122246
00000001000000000000000005604497
00000001000000010000000005904540
00000001000000000000000006004497
00000000000000000000000006007997
00000001000000000000000006490246
00000001000000010000000006790289
00000001000000000000000006890246
00000000000000000000000006893997
00000001000000000000000007376246
00000001000000010000000007676289
00000001000000000000000007776246
00000000000000000000000007779746
00000001000000000000000008261997
00000001000000010000000008562040
00000001000000000000000008661997
00000000000000000000000008665497
00000001000000000000000009147746
00000001000000010000000009447789
00000001000000000000000009547746
00000000000000000000000009551497
00000001000000000000000010033746
00000001000000010000000010333789
00000001000000000000000010433746
00000000000000000000000010437246
00000001000000000000000010919497
00000001000000010000000011219540
00000001000000000000000011319497
00000000000000000000000011323246
00000001000000000000000011805246
00000001000000010000000012105289
00000001000000000000000012205246
00000000000000000000000012208997
00000001000000000000000012691246
00000001000000010000000012991289
00000001000000000000000013091246
00000000000000000000000013094746
00000001000000000000000013576997
00000001000000010000000013877040
00000001000000000000000013976997
00000000000000000000000013980746
00000001000000000000000014462997
00000001000000010000000014763040
00000001000000000000000014862997
00000000000000000000000014883246
00000001000000000000000015348746
00000001000000010000000015648789
00000001000000000000000015748746
00000000000000000000000015752497
00000001000000000000000016234497
00000001000000010000000016534540
00000001000000000000000016634497
00000000000000000000000016638246
00000001000000000000000017103746
00000001000000010000000017403789
00000001000000000000000017503746
00000000000000000000000017507246
00000001000000000000000017989497
00000001000000010000000018289540
00000001000000000000000018389497
00000000000000000000000018393246
00000001000000000000000018875497
00000001000000010000000019175540
00000000000000010000000019262246
00000000000000000000000019275497
00000001000000000000000019744497
00000001000000010000000020044540
00000001000000000000000020144497
00000000000000000000000020148246
00000001000000000000000020630497
00000001000000010000000020930540
00000001000000000000000021030497
00000000000000000000000021033997
00000001000000000000000021516246
00000001000000010000000021816289
00000000000000010000000021903246
00000000000000000000000021916246
00000001000000000000000022385497
00000001000000010000000022685540
00000001000000000000000022785497
00000000000000000000000022788997
00000001000000000000000023271246
00000001000000010000000023571289
00000001000000000000000023671246
00000000000000000000000023674746
00000001000000000000000024156997
00000001000000010000000024457040
00000000000000010000000024543997
00000000000000000000000024556997
00000001000000000000000025026246
00000001000000010000000025326289
00000001000000000000000025426246
00000000000000000000000025429746
00000001000000000000000025911997
00000001000000010000000026212040
00000001000000000000000026311997
00000000000000000000000026332246
00000001000000000000000026814497
00000001000000010000000027114540
00000000000000010000000027201497
00000000000000000000000027214497
00000001000000000000000027683746
00000001000000010000000027983789
00000001000000000000000028083746
00000000000000000000000028087246
00000001000000000000000028569497
00000001000000010000000028869540
00000001000000000000000028969497
00000000000000000000000028973246
00000001000000000000000029455497
00000001000000010000000029755540
00000001000000000000000029855497
00000000000000000000000029875746
00000001000000000000000030357997
00000001000000010000000030658040
00000001000000000000000030757997
00000000000000000000000030761497
00000001000000000000000031243746
00000001000000010000000031543789
00000001000000000000000031643746
00000000000000000000000031647497
00000001000000000000000032129746
00000001000000010000000032429789
00000001000000000000000032529746
00000000000000000000000032533246
00000001000000000000000033015497
00000001000000010000000033315540
00000001000000000000000033415497
00000000000000000000000033419246
00000001000000000000000033901246
00000001000000010000000034201289
00000001000000000000000034301246
00000000000000000000000034304997
00000001000000000000000034770497
00000001000000010000000035070540
00000001000000000000000035170497
00000000000000000000000035173997
00000001000000000000000035656246
00000001000000010000000035956289
00000001000000000000000036056246
00000000000000000000000036076746
00000001000000000000000036558997
00000001000000010000000036859040
00000000000000010000000036945746
00000000000000000000000036958997
00000001000000000000000037427997
00000001000000010000000037728040
00000001000000000000000037827997
00000000000000000000000037831746
00000001000000000000000038313746
00000001000000010000000038613789
00000001000000000000000038713746
00000000000000000000000038717497
00000001000000000000000039199746
00000001000000010000000039499789
00000001000000000000000039599746
00000000000000000000000039619997
00000001000000000000000040102246
00000001000000010000000040402289
00000001000000000000000040502246
00000000000000000000000040505997
00000001000000000000000040988246
00000001000000010000000041288289
00000001000000000000000041388246
00000000000000000000000041391746
00000001000000000000000041873997
00000001000000010000000042174040
00000001000000000000000042273997
00000000000000000000000042277497
00000001000000000000000042759746
00000001000000010000000043059789
00000001000000000000000043159746
00000000000000000000000043163497
00000001000000000000000043628997
00000001000000010000000043929040
00000001000000000000000044028997
00000000000000000000000044032497
00000001000000000000000044514746
00000001000000010000000044814789
00000001000000000000000044914746
00000000000000000000000044918497
00000001000000000000000045400497
00000001000000010000000045700540
00000001000000000000000045800497
00000000000000000000000045804246
00000001000000000000000046269746
00000001000000010000000046569789
00000001000000000000000046669746
00000000000000000000000046673497
00000001000000000000000047155497
00000001000000010000000047455540
00000001000000000000000047555497
00000000000000000000000047575997
00000001000000000000000048058246
00000001000000010000000048358289
00000000000000010000000048444997
00000000000000000000000048458246
00000001000000000000000048927246
00000001000000010000000049227289
00000001000000000000000049327246
00000000000000000000000049347497
00000001000000000000000049829746
00000001000000010000000050129789
00000001000000000000000050229746
00000000000000000000000050233497
00000001000000000000000050715746
00000001000000010000000051015789
00000001000000000000000051115746
00000000000000000000000051119246
00000001000000000000000051601497
00000001000000010000000051901540
00000001000000000000000052001497
00000000000000000000000052021746
00000001000000000000000052503997
00000001000000010000000052804040
00000001000000000000000052903997
00000000000000000000000052907746
00000001000000000000000053389997
00000001000000010000000053690040
00000000000000010000000053776746
00000000000000000000000053789997
00000001000000000000000054258997
00000001000000010000000054559040
00000001000000000000000054658997
00000000000000000000000054679497
00000001000000000000000055144997
00000001000000010000000055445040
00000001000000000000000055544997
00000000000000000000000055548497
00000001000000000000000056030746
00000001000000010000000056330789
00000000000000010000000056417746
00000000000000000000000056430746
00000001000000000000000056899997
00000001000000010000000057200040
00000001000000000000000057299997
00000000000000000000000057320246
00000001000000000000000057802497
00000001000000010000000058102540
00000001000000000000000058202497
00000000000000000000000058205997
00000001000000000000000058688246
00000001000000010000000058988289
00000000000000010000000059075246
00000000000000000000000059088246
00000001000000000000000059557497
00000001000000010000000059857540
00000001000000000000000059957497
00000000000000000000000059960997
00000001000000000000000060443246
00000001000000010000000060743289
00000001000000000000000060843246
00000000000000000000000060846997
00000001000000000000000061345746
00000001000000010000000061645789
00000001000000000000000061745746
00000000000000000000000061749497
00000001000000000000000062231746
00000001000000010000000062531789
00000001000000000000000062631746
00000000000000000000000062635246
00000001000000000000000063117497
00000001000000010000000063417540
00000001000000000000000063517497
00000000000000000000000063521246
00000001000000000000000064003497
00000001000000010000000064303540
00000001000000000000000064403497
00000000000000000000000064406997
00000001000000000000000064889246
00000001000000010000000065189289
00000001000000000000000065289246
00000000000000000000000065292746
00000001000000000000000065774997
00000001000000010000000066075040
00000001000000000000000066174997
00000000000000000000000066178746
00000001000000000000000066660997
00000001000000010000000066961040
00000001000000000000000067060997
00000000000000000000000067081246
00000001000000000000000067563497
00000001000000010000000067863540
00000001000000000000000067963497
00000000000000000000000067966997
00000001000000000000000068449246
00000001000000010000000068749289
00000001000000000000000068849246
00000000000000000000000068852997
00000001000000000000000069335246
00000001000000010000000069635289
00000001000000000000000069735246
00000000000000000000000069738746
00000001000000000000000070220997
00000001000000010000000070521040
00000001000000000000000070620997
00000000000000000000000070624497
00000001000000000000000071106746
00000001000000010000000071406789
00000001000000000000000071506746
00000000000000000000000071510497
00000001000000000000000071992746
00000001000000010000000072292789
00000001000000000000000072392746
00000000000000000000000072396246
00000001000000000000000072878497
00000001000000010000000073178540
00000001000000000000000073278497
00000000000000000000000073282246
00000001000000000000000073747746
00000001000000010000000074047789
00000001000000000000000074147746
00000000000000000000000074151246
00000001000000000000000074633497
00000001000000010000000074933540
00000001000000000000000075033497
00000000000000000000000075037246
00000001000000000000000075519246
00000001000000010000000075819289
00000000000000010000000075906246
00000000000000000000000075919246
00000001000000000000000076405246
00000001000000010000000076705289
00000001000000000000000076805246
00000000000000000000000076825497
00000001000000000000000077307746
00000001000000010000000077607789
00000001000000000000000077707746
00000000000000000000000077711497
00000001000000000000000078176997
00000001000000010000000078477040
00000001000000000000000078576997
00000000000000000000000078580497
00000001000000000000000079062746
00000001000000010000000079362789
00000001000000000000000079462746
00000000000000000000000079466246
00000001000000000000000079948497
00000001000000010000000080248540
00000001000000000000000080348497
00000000000000000000000080352246
00000001000000000000000080834497
00000001000000010000000081134540
00000001000000000000000081234497
00000000000000000000000081237997
00000001000000000000000081736997
00000001000000010000000082037040
00000001000000000000000082136997
00000000000000000000000082140497
00000001000000000000000082622746
00000001000000010000000082922789
00000000000000010000000083009746
00000000000000000000000083022746
00000001000000000000000083491997
00000001000000010000000083792040
00000001000000000000000083891997
00000000000000000000000083895497
00000001000000000000000084377746
00000001000000010000000084677789
00000001000000000000000084777746
00000000000000000000000084781497
00000001000000000000000085263746
00000001000000010000000085563789
00000000000000010000000085650497
00000000000000000000000085663746
00000001000000000000000086132746
00000001000000010000000086432789
00000001000000000000000086532746
00000000000000000000000086536497
00000001000000000000000087018497
00000001000000010000000087318540
00000001000000000000000087418497
00000000000000000000000087422246
00000001000000000000000087904497
00000001000000010000000088204540
00000000000000010000000088291497
00000000000000000000000088304497
00000001000000000000000088773497
00000001000000010000000089073540
00000001000000000000000089173497
00000000000000000000000089177246
