# Supplementary material for: Presentation and response timing accuracy in Adobe Flash and HTML5/JavaScript Web experiments
Source: Behav Res Methods. 2014 Jun 6;47(2):309–27. doi: 10.3758/s13428-014-0471-1 (PMC4427652; doi:10.3758/s13428-014-0471-1)
Supplement: Supplementary file 1 — (ZIP 1.07 MB) [file 13428_2014_471_MOESM1_ESM.zip › Supplementary/Logs/clabstud-dscar-300ms-ie-fl-2.rtl]

[PC Software Vesion]
20121128
[ARM Firmware Version]
20120901
[Capture Date]
17 Sep 2013
[Capture Time]
14:57:28
[Capture Duration (Secs)]
100
[Changes]
402
[Samples]
400001
[Soak Rate]
0.100499748750628
[Audio In 1 Threshold]
0
[Audio In 2 Threshold]
0
[Audio Out 1 Threshold]
0
[Audio Out 2 Threshold]
0
[Opto 1 Threshold]
115
[Opto 2 Threshold]
0
[Opto 3 Threshold]
0
[Opto 4 Threshold]
0
[Opto 1 Refreshes Blocked]
True
[Opto 2 Refreshes Blocked]
True
[Opto 3 Refreshes Blocked]
True
[Opto 4 Refreshes Blocked]
True
[Keypad4Description]
Button 4 of the BBTK Response Pad triggered when pressed.
[Keypad3Description]
Button 3 of the BBTK Response Pad triggered when pressed.
[Keypad2Description]
Button 2 of the BBTK Response Pad triggered when pressed.
[Keypad1Description]
Button 1 of the BBTK Response Pad triggered when pressed.
[Opto4Description]
Opto-detector 4 triggered by an active screen region.
[Opto3Description]
Opto-detector 3 triggered by an active screen region.
[Opto2Description]
Opto-detector 2 triggered by an active screen region.
[Opto1Description]
Opto-detector 1 triggered by an active screen region.
[TTLIn2Description]
TTL input 2 triggered by a digital signal.
[TTLIn1Description]
TTL input 1 triggered by a digital signal.
[AudIn2Description]
Audio input 2 triggered by a BBTK Mic.
[AudIn1Description]
Audio input 1 triggered by a BBTK Mic.
[ASC4Description]
Active Switch Closure output 4 generates a key down.
[ASC3Description]
Active Switch Closure output 3 generates a key down.
[ASC2Description]
Active Switch Closure output 2 generates a key down.
[ASC1Description]
Active Switch Closure output 1 generates a key down.
[TTLOut2Description]
TTL output 2 generates a digital signal.
[TTLOut1Description]
TTL output 1 generates a digital signal.
[AudOut2Description]
Audio output 2 generates a tone on the BBTK sounder.
[AudOut1Description]
Audio output 1 generates a tone on the BBTK sounder.
[Notes]

[Data]
00000000000000000000000000000000
00000001000000000000000001232997
00000001000000010000000001533040
00000001000000000000000001632997
00000000000000000000000001636746
00000001000000000000000002118997
00000001000000010000000002419040
00000001000000000000000002518997
00000000000000000000000002522497
00000001000000000000000003004746
00000001000000010000000003304789
00000001000000000000000003404746
00000000000000000000000003408246
00000001000000000000000003890497
00000001000000010000000004190540
00000001000000000000000004290497
00000000000000000000000004294246
00000001000000000000000004776497
00000001000000010000000005076540
00000001000000000000000005176497
00000000000000000000000005179997
00000001000000000000000005662246
00000001000000010000000005962289
00000001000000000000000006062246
00000000000000000000000006065997
00000001000000000000000006548246
00000001000000010000000006848289
00000001000000000000000006948246
00000000000000000000000006951746
00000001000000000000000007433997
00000001000000010000000007734040
00000001000000000000000007833997
00000000000000000000000007837497
00000001000000000000000008319746
00000001000000010000000008619789
00000001000000000000000008719746
00000000000000000000000008723497
00000001000000000000000009205746
00000001000000010000000009505789
00000001000000000000000009605746
00000000000000000000000009609246
00000001000000000000000010074746
00000001000000010000000010374789
00000001000000000000000010474746
00000000000000000000000010478497
00000001000000000000000010960746
00000001000000010000000011260789
00000001000000000000000011360746
00000000000000000000000011364246
00000001000000000000000011846497
00000001000000010000000012146540
00000001000000000000000012246497
00000000000000000000000012249997
00000001000000000000000012715497
00000001000000010000000013015540
00000001000000000000000013115497
00000000000000000000000013119246
00000001000000000000000013601497
00000001000000010000000013901540
00000001000000000000000014001497
00000000000000000000000014004997
00000001000000000000000014487246
00000001000000010000000014787289
00000001000000000000000014887246
00000000000000000000000014890997
00000001000000000000000015373246
00000001000000010000000015673289
00000001000000000000000015773246
00000000000000000000000015776746
00000001000000000000000016258997
00000001000000010000000016559040
00000001000000000000000016658997
00000000000000000000000016662497
00000001000000000000000017144746
00000001000000010000000017444789
00000001000000000000000017544746
00000000000000000000000017548497
00000001000000000000000018030746
00000001000000010000000018330789
00000001000000000000000018430746
00000000000000000000000018434246
00000001000000000000000018916497
00000001000000010000000019216540
00000001000000000000000019316497
00000000000000000000000019319997
00000001000000000000000019802497
00000001000000010000000020102540
00000001000000000000000020202497
00000000000000000000000020222746
00000001000000000000000020704997
00000001000000010000000021005040
00000001000000000000000021104997
00000000000000000000000021108497
00000001000000000000000021590746
00000001000000010000000021890789
00000001000000000000000021990746
00000000000000000000000021994246
00000001000000000000000022476746
00000001000000010000000022776789
00000001000000000000000022876746
00000000000000000000000022880246
00000001000000000000000023362497
00000001000000010000000023662540
00000001000000000000000023762497
00000000000000000000000023765997
00000001000000000000000024231497
00000001000000010000000024531540
00000001000000000000000024631497
00000000000000000000000024635246
00000001000000000000000025100746
00000001000000010000000025400789
00000001000000000000000025500746
00000000000000000000000025504246
00000001000000000000000025986497
00000001000000010000000026286540
00000001000000000000000026386497
00000000000000000000000026390246
00000001000000000000000026855746
00000001000000010000000027155789
00000001000000000000000027255746
00000000000000000000000027259246
00000001000000000000000027741497
00000001000000010000000028041540
00000001000000000000000028141497
00000000000000000000000028145246
00000001000000000000000028627497
00000001000000010000000028927540
00000001000000000000000029027497
00000000000000000000000029030997
00000001000000000000000029496497
00000001000000010000000029796540
00000000000000010000000029883497
00000000000000000000000029896497
00000001000000000000000030365746
00000001000000010000000030665789
00000001000000000000000030765746
00000000000000000000000030769246
00000001000000000000000031251497
00000001000000010000000031551540
00000001000000000000000031651497
00000000000000000000000031654997
00000001000000000000000032137246
00000001000000010000000032437289
00000001000000000000000032537246
00000000000000000000000032540997
00000001000000000000000033023246
00000001000000010000000033323289
00000001000000000000000033423246
00000000000000000000000033426746
00000001000000000000000033908997
00000001000000010000000034209040
00000001000000000000000034308997
00000000000000000000000034312497
00000001000000000000000034778246
00000001000000010000000035078289
00000001000000000000000035178246
00000000000000000000000035181746
00000001000000000000000035663997
00000001000000010000000035964040
00000001000000000000000036063997
00000000000000000000000036067497
00000001000000000000000036549746
00000001000000010000000036849789
00000001000000000000000036949746
00000000000000000000000036953497
00000001000000000000000037418997
00000001000000010000000037719040
00000001000000000000000037818997
00000000000000000000000037822497
00000001000000000000000038304746
00000001000000010000000038604789
00000001000000000000000038704746
00000000000000000000000038725246
00000001000000000000000039207497
00000001000000010000000039507540
00000001000000000000000039607497
00000000000000000000000039610997
00000001000000000000000040093246
00000001000000010000000040393289
00000001000000000000000040493246
00000000000000000000000040496746
00000001000000000000000040978997
00000001000000010000000041279040
00000001000000000000000041378997
00000000000000000000000041382746
00000001000000000000000041864997
00000001000000010000000042165040
00000001000000000000000042264997
00000000000000000000000042268497
00000001000000000000000042750746
00000001000000010000000043050789
00000001000000000000000043150746
00000000000000000000000043154246
00000001000000000000000043636497
00000001000000010000000043936540
00000001000000000000000044036497
00000000000000000000000044040246
00000001000000000000000044522497
00000001000000010000000044822540
00000001000000000000000044922497
00000000000000000000000044925997
00000001000000000000000045408246
00000001000000010000000045708289
00000001000000000000000045808246
00000000000000000000000045811997
00000001000000000000000046294246
00000001000000010000000046594289
00000001000000000000000046694246
00000000000000000000000046697746
00000001000000000000000047179997
00000001000000010000000047480040
00000001000000000000000047579997
00000000000000000000000047583497
00000001000000000000000048065746
00000001000000010000000048365789
00000001000000000000000048465746
00000000000000000000000048469497
00000001000000000000000048951746
00000001000000010000000049251789
00000001000000000000000049351746
00000000000000000000000049371997
00000001000000000000000049854246
00000001000000010000000050154289
00000001000000000000000050254246
00000000000000000000000050257746
00000001000000000000000050739997
00000001000000010000000051040040
00000000000000010000000051126997
00000000000000000000000051139997
00000001000000000000000051609246
00000001000000010000000051909289
00000001000000000000000052009246
00000000000000000000000052012746
00000001000000000000000052494997
00000001000000010000000052795040
00000001000000000000000052894997
00000000000000000000000052898746
00000001000000000000000053380997
00000001000000010000000053681040
00000000000000010000000053767746
00000000000000000000000053780997
00000001000000000000000054249997
00000001000000010000000054550040
00000001000000000000000054649997
00000000000000000000000054670246
00000001000000000000000055152497
00000001000000010000000055452540
00000001000000000000000055552497
00000000000000000000000055556246
00000001000000000000000056038497
00000001000000010000000056338540
00000000000000010000000056425246
00000000000000000000000056438497
00000001000000000000000056907497
00000001000000010000000057207540
00000001000000000000000057307497
00000000000000000000000057327746
00000001000000000000000057810246
00000001000000010000000058110289
00000001000000000000000058210246
00000000000000000000000058230497
00000001000000000000000058712746
00000001000000010000000059012789
00000000000000010000000059099497
00000000000000000000000059112746
00000001000000000000000059581746
00000001000000010000000059881789
00000001000000000000000059981746
00000000000000000000000059985497
00000001000000000000000060467746
00000001000000010000000060767789
00000001000000000000000060867746
00000000000000000000000060871246
00000001000000000000000061353497
00000001000000010000000061653540
00000001000000000000000061753497
00000000000000000000000061756997
00000001000000000000000062239246
00000001000000010000000062539289
00000001000000000000000062639246
00000000000000000000000062642997
00000001000000000000000063125246
00000001000000010000000063425289
00000001000000000000000063525246
00000000000000000000000063528746
00000001000000000000000064010997
00000001000000010000000064311040
00000001000000000000000064410997
00000000000000000000000064414497
00000001000000000000000064896997
00000001000000010000000065197040
00000001000000000000000065296997
00000000000000000000000065300497
00000001000000000000000065782746
00000001000000010000000066082789
00000001000000000000000066182746
00000000000000000000000066186246
00000001000000000000000066668497
00000001000000010000000066968540
00000001000000000000000067068497
00000000000000000000000067072246
00000001000000000000000067554497
00000001000000010000000067854540
00000001000000000000000067954497
00000000000000000000000067974746
00000001000000000000000068456997
00000001000000010000000068757040
00000001000000000000000068856997
00000000000000000000000068860497
00000001000000000000000069342746
00000001000000010000000069642789
00000001000000000000000069742746
00000000000000000000000069746497
00000001000000000000000070228746
00000001000000010000000070528789
00000001000000000000000070628746
00000000000000000000000070632246
00000001000000000000000071114497
00000001000000010000000071414540
00000001000000000000000071514497
00000000000000000000000071517997
00000001000000000000000072000246
00000001000000010000000072300289
00000001000000000000000072400246
00000000000000000000000072403997
00000001000000000000000072886246
00000001000000010000000073186289
00000001000000000000000073286246
00000000000000000000000073289746
00000001000000000000000073771997
00000001000000010000000074072040
00000001000000000000000074171997
00000000000000000000000074175497
00000001000000000000000074657997
00000001000000010000000074958040
00000001000000000000000075057997
00000000000000000000000075061497
00000001000000000000000075543746
00000001000000010000000075843789
00000001000000000000000075943746
00000000000000000000000075947246
00000001000000000000000076429497
00000001000000010000000076729540
00000001000000000000000076829497
00000000000000000000000076833246
00000001000000000000000077315497
00000001000000010000000077615540
00000001000000000000000077715497
00000000000000000000000077718997
00000001000000000000000078184497
00000001000000010000000078484540
00000001000000000000000078584497
00000000000000000000000078588246
00000001000000000000000079070497
00000001000000010000000079370540
00000001000000000000000079470497
00000000000000000000000079473997
00000001000000000000000079956246
00000001000000010000000080256289
00000001000000000000000080356246
00000000000000000000000080359746
00000001000000000000000080825246
00000001000000010000000081125289
00000001000000000000000081225246
00000000000000000000000081228997
00000001000000000000000081694497
00000001000000010000000081994540
00000001000000000000000082094497
00000000000000000000000082097997
00000001000000000000000082580246
00000001000000010000000082880289
00000001000000000000000082980246
00000000000000000000000082983997
00000001000000000000000083466246
00000001000000010000000083766289
00000000000000010000000083852997
00000000000000000000000083866246
00000001000000000000000084335246
00000001000000010000000084635289
00000001000000000000000084735246
00000000000000000000000084738997
00000001000000000000000085221246
00000001000000010000000085521289
00000001000000000000000085621246
00000000000000000000000085624746
00000001000000000000000086106997
00000001000000010000000086407040
00000001000000000000000086506997
00000000000000000000000086510497
00000001000000000000000086992746
00000001000000010000000087292789
00000001000000000000000087392746
00000000000000000000000087396497
00000001000000000000000087878746
00000001000000010000000088178789
00000001000000000000000088278746
00000000000000000000000088282246
00000001000000000000000088747746
00000001000000010000000089047789
00000001000000000000000089147746
00000000000000000000000089151497
00000001000000000000000096942746
