# Supplementary material for: Presentation and response timing accuracy in Adobe Flash and HTML5/JavaScript Web experiments
Source: Behav Res Methods. 2014 Jun 6;47(2):309–27. doi: 10.3758/s13428-014-0471-1 (PMC4427652; doi:10.3758/s13428-014-0471-1)
Supplement: Supplementary file 1 — (ZIP 1.07 MB) [file 13428_2014_471_MOESM1_ESM.zip › Supplementary/Logs/clabstud-dscar-300ms-ie-fl-3.rtl]

[PC Software Vesion]
20121128
[ARM Firmware Version]
20120901
[Capture Date]
17 Sep 2013
[Capture Time]
15:02:29
[Capture Duration (Secs)]
100
[Changes]
402
[Samples]
400001
[Soak Rate]
0.100499748750628
[Audio In 1 Threshold]
0
[Audio In 2 Threshold]
0
[Audio Out 1 Threshold]
0
[Audio Out 2 Threshold]
0
[Opto 1 Threshold]
115
[Opto 2 Threshold]
0
[Opto 3 Threshold]
0
[Opto 4 Threshold]
0
[Opto 1 Refreshes Blocked]
True
[Opto 2 Refreshes Blocked]
True
[Opto 3 Refreshes Blocked]
True
[Opto 4 Refreshes Blocked]
True
[Keypad4Description]
Button 4 of the BBTK Response Pad triggered when pressed.
[Keypad3Description]
Button 3 of the BBTK Response Pad triggered when pressed.
[Keypad2Description]
Button 2 of the BBTK Response Pad triggered when pressed.
[Keypad1Description]
Button 1 of the BBTK Response Pad triggered when pressed.
[Opto4Description]
Opto-detector 4 triggered by an active screen region.
[Opto3Description]
Opto-detector 3 triggered by an active screen region.
[Opto2Description]
Opto-detector 2 triggered by an active screen region.
[Opto1Description]
Opto-detector 1 triggered by an active screen region.
[TTLIn2Description]
TTL input 2 triggered by a digital signal.
[TTLIn1Description]
TTL input 1 triggered by a digital signal.
[AudIn2Description]
Audio input 2 triggered by a BBTK Mic.
[AudIn1Description]
Audio input 1 triggered by a BBTK Mic.
[ASC4Description]
Active Switch Closure output 4 generates a key down.
[ASC3Description]
Active Switch Closure output 3 generates a key down.
[ASC2Description]
Active Switch Closure output 2 generates a key down.
[ASC1Description]
Active Switch Closure output 1 generates a key down.
[TTLOut2Description]
TTL output 2 generates a digital signal.
[TTLOut1Description]
TTL output 1 generates a digital signal.
[AudOut2Description]
Audio output 2 generates a tone on the BBTK sounder.
[AudOut1Description]
Audio output 1 generates a tone on the BBTK sounder.
[Notes]

[Data]
00000000000000000000000000000000
00000001000000000000000002337746
00000001000000010000000002637789
00000001000000000000000002737746
00000000000000000000000002741246
00000001000000000000000003223746
00000001000000010000000003523789
00000001000000000000000003623746
00000000000000000000000003627246
00000001000000000000000004109497
00000001000000010000000004409540
00000001000000000000000004509497
00000000000000000000000004512997
00000001000000000000000004995246
00000001000000010000000005295289
00000001000000000000000005395246
00000000000000000000000005415497
00000001000000000000000005881246
00000001000000010000000006181289
00000000000000010000000006267997
00000000000000000000000006281246
00000001000000000000000006750246
00000001000000010000000007050289
00000001000000000000000007150246
00000000000000000000000007170497
00000001000000000000000007652997
00000001000000010000000007953040
00000001000000000000000008052997
00000000000000000000000008056497
00000001000000000000000008538746
00000001000000010000000008838789
00000001000000000000000008938746
00000000000000000000000008942246
00000001000000000000000009424497
00000001000000010000000009724540
00000001000000000000000009824497
00000000000000000000000009827997
00000001000000000000000010310497
00000001000000010000000010610540
00000001000000000000000010710497
00000000000000000000000010713997
00000001000000000000000011196246
00000001000000010000000011496289
00000001000000000000000011596246
00000000000000000000000011599746
00000001000000000000000012081997
00000001000000010000000012382040
00000001000000000000000012481997
00000000000000000000000012485497
00000001000000000000000012951246
00000001000000010000000013251289
00000001000000000000000013351246
00000000000000000000000013354746
00000001000000000000000013836997
00000001000000010000000014137040
00000001000000000000000014236997
00000000000000000000000014240497
00000001000000000000000014722997
00000001000000010000000015023040
00000001000000000000000015122997
00000000000000000000000015126497
00000001000000000000000015575246
00000001000000010000000015875289
00000001000000000000000015975246
00000000000000000000000015978746
00000001000000000000000016461246
00000001000000010000000016761289
00000001000000000000000016861246
00000000000000000000000016864746
00000001000000000000000017346997
00000001000000010000000017647040
00000001000000000000000017746997
00000000000000000000000017750497
00000001000000000000000018232997
00000001000000010000000018533040
00000000000000010000000018619746
00000000000000000000000018632997
00000001000000000000000019118746
00000001000000010000000019418789
00000001000000000000000019518746
00000000000000000000000019522246
00000001000000000000000020004497
00000001000000010000000020304540
00000001000000000000000020404497
00000000000000000000000020407997
00000001000000000000000020890497
00000001000000010000000021190540
00000001000000000000000021290497
00000000000000000000000021310497
00000001000000000000000021792997
00000001000000010000000022093040
00000001000000000000000022192997
00000000000000000000000022196497
00000001000000000000000022678746
00000001000000010000000022978789
00000000000000010000000023065497
00000000000000000000000023078746
00000001000000000000000023547997
00000001000000010000000023848040
00000001000000000000000023947997
00000000000000000000000023968246
00000001000000000000000024450497
00000001000000010000000024750540
00000001000000000000000024850497
00000000000000000000000024853997
00000001000000000000000025336497
00000001000000010000000025636540
00000001000000000000000025736497
00000000000000000000000025739746
00000001000000000000000026222246
00000001000000010000000026522289
00000001000000000000000026622246
00000000000000000000000026625746
00000001000000000000000027124746
00000001000000010000000027424789
00000001000000000000000027524746
00000000000000000000000027528246
00000001000000000000000028010746
00000001000000010000000028310789
00000001000000000000000028410746
00000000000000000000000028413997
00000001000000000000000028896497
00000001000000010000000029196540
00000001000000000000000029296497
00000000000000000000000029299997
00000001000000000000000029782246
00000001000000010000000030082289
00000001000000000000000030182246
00000000000000000000000030185746
00000001000000000000000030668246
00000001000000010000000030968289
00000001000000000000000031068246
00000000000000000000000031071497
00000001000000000000000031553997
00000001000000010000000031854040
00000001000000000000000031953997
00000000000000000000000031957497
00000001000000000000000032439746
00000001000000010000000032739789
00000001000000000000000032839746
00000000000000000000000032843246
00000001000000000000000033325746
00000001000000010000000033625789
00000001000000000000000033725746
00000000000000000000000033729246
00000001000000000000000034211497
00000001000000010000000034511540
00000001000000000000000034611497
00000000000000000000000034614997
00000001000000000000000035080746
00000001000000010000000035380789
00000001000000000000000035480746
00000000000000000000000035484246
00000001000000000000000035966497
00000001000000010000000036266540
00000001000000000000000036366497
00000000000000000000000036369997
00000001000000000000000036852246
00000001000000010000000037152289
00000001000000000000000037252246
00000000000000000000000037255746
00000001000000000000000037721497
00000001000000010000000038021540
00000001000000000000000038121497
00000000000000000000000038141746
00000001000000000000000038607246
00000001000000010000000038907289
00000001000000000000000039007246
00000000000000000000000039010746
00000001000000000000000039493246
00000001000000010000000039793289
00000001000000000000000039893246
00000000000000000000000039896746
00000001000000000000000040378997
00000001000000010000000040679040
00000001000000000000000040778997
00000000000000000000000040782497
00000001000000000000000041264746
00000001000000010000000041564789
00000001000000000000000041664746
00000000000000000000000041668246
00000001000000000000000042150746
00000001000000010000000042450789
00000000000000010000000042537497
00000000000000000000000042550746
00000001000000000000000043019746
00000001000000010000000043319789
00000001000000000000000043419746
00000000000000000000000043423246
00000001000000000000000043905746
00000001000000010000000044205789
00000001000000000000000044305746
00000000000000000000000044309246
00000001000000000000000044791497
00000001000000010000000045091540
00000000000000010000000045178246
00000000000000000000000045191497
00000001000000000000000045660746
00000001000000010000000045960789
00000001000000000000000046060746
00000000000000000000000046063997
00000001000000000000000046546497
00000001000000010000000046846540
00000001000000000000000046946497
00000000000000000000000046949997
00000001000000000000000047432246
00000001000000010000000047732289
00000000000000010000000047818997
00000000000000000000000047832246
00000001000000000000000048301497
00000001000000010000000048601540
00000001000000000000000048701497
00000000000000000000000048704997
00000001000000000000000049187246
00000001000000010000000049487289
00000001000000000000000049587246
00000000000000000000000049590746
00000001000000000000000050073246
00000001000000010000000050373289
00000000000000010000000050459997
00000000000000000000000050473246
00000001000000000000000050942246
00000001000000010000000051242289
00000001000000000000000051342246
00000000000000000000000051345746
00000001000000000000000051828246
00000001000000010000000052128289
00000001000000000000000052228246
00000000000000000000000052231497
00000001000000000000000052713997
00000001000000010000000053014040
00000001000000000000000053113997
00000000000000000000000053117497
00000001000000000000000053599746
00000001000000010000000053899789
00000001000000000000000053999746
00000000000000000000000054003246
00000001000000000000000054485746
00000001000000010000000054785789
00000001000000000000000054885746
00000000000000000000000054905746
00000001000000000000000055388246
00000001000000010000000055688289
00000001000000000000000055788246
00000000000000000000000055791746
00000001000000000000000056273997
00000001000000010000000056574040
00000001000000000000000056673997
00000000000000000000000056677497
00000001000000000000000057159997
00000001000000010000000057460040
00000001000000000000000057559997
00000000000000000000000057563497
00000001000000000000000058028997
00000001000000010000000058329040
00000001000000000000000058428997
00000000000000000000000058432497
00000001000000000000000058914997
00000001000000010000000059215040
00000001000000000000000059314997
00000000000000000000000059318246
00000001000000000000000059800746
00000001000000010000000060100789
00000001000000000000000060200746
00000000000000000000000060204246
00000001000000000000000060686497
00000001000000010000000060986540
00000001000000000000000061086497
00000000000000000000000061089997
00000001000000000000000061572497
00000001000000010000000061872540
00000001000000000000000061972497
00000000000000000000000061975997
00000001000000000000000062458246
00000001000000010000000062758289
00000000000000010000000062844997
00000000000000000000000062858246
00000001000000000000000063327497
00000001000000010000000063627540
00000001000000000000000063727497
00000000000000000000000063730997
00000001000000000000000064213246
00000001000000010000000064513289
00000001000000000000000064613246
00000000000000000000000064616746
00000001000000000000000065098997
00000001000000010000000065399040
00000001000000000000000065498997
00000000000000000000000065502497
00000001000000000000000065984997
00000001000000010000000066285040
00000001000000000000000066384997
00000000000000000000000066404997
00000001000000000000000066887497
00000001000000010000000067187540
00000001000000000000000067287497
00000000000000000000000067290997
00000001000000000000000067773246
00000001000000010000000068073289
00000001000000000000000068173246
00000000000000000000000068176746
00000001000000000000000068659246
00000001000000010000000068959289
00000001000000000000000069059246
00000000000000000000000069062746
00000001000000000000000069544997
00000001000000010000000069845040
00000001000000000000000069944997
00000000000000000000000069948497
00000001000000000000000070430997
00000001000000010000000070731040
00000001000000000000000070830997
00000000000000000000000070834246
00000001000000000000000071316746
00000001000000010000000071616789
00000001000000000000000071716746
00000000000000000000000071720246
00000001000000000000000072185746
00000001000000010000000072485789
00000001000000000000000072585746
00000000000000000000000072605997
00000001000000000000000073088497
00000001000000010000000073388540
00000001000000000000000073488497
00000000000000000000000073491997
00000001000000000000000073974246
00000001000000010000000074274289
00000000000000010000000074360997
00000000000000000000000074374246
00000001000000000000000074843246
00000001000000010000000075143289
00000001000000000000000075243246
00000000000000000000000075246997
00000001000000000000000075729246
00000001000000010000000076029289
00000001000000000000000076129246
00000000000000000000000076149497
00000001000000000000000076631746
00000001000000010000000076931789
00000000000000010000000077018497
00000000000000000000000077031746
00000001000000000000000077500997
00000001000000010000000077801040
00000001000000000000000077900997
00000000000000000000000077920997
00000001000000000000000078403497
00000001000000010000000078703540
00000001000000000000000078803497
00000000000000000000000078806997
00000001000000000000000079289246
00000001000000010000000079589289
00000000000000010000000079675997
00000000000000000000000079689246
00000001000000000000000080158497
00000001000000010000000080458540
00000001000000000000000080558497
00000000000000000000000080578746
00000001000000000000000081060997
00000001000000010000000081361040
00000001000000000000000081460997
00000000000000000000000081464497
00000001000000000000000081946746
00000001000000010000000082246789
00000001000000000000000082346746
00000000000000000000000082350246
00000001000000000000000082832746
00000001000000010000000083132789
00000001000000000000000083232746
00000000000000000000000083236246
00000001000000000000000083718497
00000001000000010000000084018540
00000001000000000000000084118497
00000000000000000000000084121997
00000001000000000000000084604497
00000001000000010000000084904540
00000001000000000000000085004497
00000000000000000000000085007997
00000001000000000000000085490246
00000001000000010000000085790289
00000001000000000000000085890246
00000000000000000000000085893746
00000001000000000000000086375997
00000001000000010000000086676040
00000001000000000000000086775997
00000000000000000000000086779497
00000001000000000000000087261997
00000001000000010000000087562040
00000001000000000000000087661997
00000000000000000000000087665497
00000001000000000000000088147746
00000001000000010000000088447789
00000000000000010000000088534497
00000000000000000000000088547746
00000001000000000000000089033497
00000001000000010000000089333540
00000001000000000000000089433497
00000000000000000000000089436997
00000001000000000000000089919497
00000001000000010000000090219540
00000001000000000000000090319497
00000000000000000000000090322997
00000001000000000000000098209997
