# Supplementary material for: Presentation and response timing accuracy in Adobe Flash and HTML5/JavaScript Web experiments
Source: Behav Res Methods. 2014 Jun 6;47(2):309–27. doi: 10.3758/s13428-014-0471-1 (PMC4427652; doi:10.3758/s13428-014-0471-1)
Supplement: Supplementary file 1 — (ZIP 1.07 MB) [file 13428_2014_471_MOESM1_ESM.zip › Supplementary/Logs/clabstud-dscar-300ms-ie-js-1.rtl]

[PC Software Vesion]
20121128
[ARM Firmware Version]
20120901
[Capture Date]
17 Sep 2013
[Capture Time]
14:54:59
[Capture Duration (Secs)]
100
[Changes]
402
[Samples]
400001
[Soak Rate]
0.100499748750628
[Audio In 1 Threshold]
0
[Audio In 2 Threshold]
0
[Audio Out 1 Threshold]
0
[Audio Out 2 Threshold]
0
[Opto 1 Threshold]
115
[Opto 2 Threshold]
0
[Opto 3 Threshold]
0
[Opto 4 Threshold]
0
[Opto 1 Refreshes Blocked]
True
[Opto 2 Refreshes Blocked]
True
[Opto 3 Refreshes Blocked]
True
[Opto 4 Refreshes Blocked]
True
[Keypad4Description]
Button 4 of the BBTK Response Pad triggered when pressed.
[Keypad3Description]
Button 3 of the BBTK Response Pad triggered when pressed.
[Keypad2Description]
Button 2 of the BBTK Response Pad triggered when pressed.
[Keypad1Description]
Button 1 of the BBTK Response Pad triggered when pressed.
[Opto4Description]
Opto-detector 4 triggered by an active screen region.
[Opto3Description]
Opto-detector 3 triggered by an active screen region.
[Opto2Description]
Opto-detector 2 triggered by an active screen region.
[Opto1Description]
Opto-detector 1 triggered by an active screen region.
[TTLIn2Description]
TTL input 2 triggered by a digital signal.
[TTLIn1Description]
TTL input 1 triggered by a digital signal.
[AudIn2Description]
Audio input 2 triggered by a BBTK Mic.
[AudIn1Description]
Audio input 1 triggered by a BBTK Mic.
[ASC4Description]
Active Switch Closure output 4 generates a key down.
[ASC3Description]
Active Switch Closure output 3 generates a key down.
[ASC2Description]
Active Switch Closure output 2 generates a key down.
[ASC1Description]
Active Switch Closure output 1 generates a key down.
[TTLOut2Description]
TTL output 2 generates a digital signal.
[TTLOut1Description]
TTL output 1 generates a digital signal.
[AudOut2Description]
Audio output 2 generates a tone on the BBTK sounder.
[AudOut1Description]
Audio output 1 generates a tone on the BBTK sounder.
[Notes]

[Data]
00000000000000000000000000000000
00000001000000000000000001297997
00000001000000010000000001598040
00000001000000000000000001697997
00000000000000000000000001718248
00000001000000000000000002200497
00000001000000010000000002500540
00000001000000000000000002600497
00000000000000000000000002603997
00000001000000000000000003086248
00000001000000010000000003386291
00000001000000000000000003486248
00000000000000000000000003489997
00000001000000000000000003972248
00000001000000010000000004272291
00000001000000000000000004372248
00000000000000000000000004375748
00000001000000000000000004857997
00000001000000010000000005158040
00000001000000000000000005257997
00000000000000000000000005261748
00000001000000000000000005743748
00000001000000010000000006043791
00000001000000000000000006143748
00000000000000000000000006147497
00000001000000000000000006629748
00000001000000010000000006929791
00000001000000000000000007029748
00000000000000000000000007033248
00000001000000000000000007515497
00000001000000010000000007815540
00000001000000000000000007915497
00000000000000000000000007919248
00000001000000000000000008401497
00000001000000010000000008701540
00000001000000000000000008801497
00000000000000000000000008821748
00000001000000000000000009303997
00000001000000010000000009604040
00000001000000000000000009703997
00000000000000000000000009707497
00000001000000000000000010206497
00000001000000010000000010506540
00000000000000010000000010593497
00000000000000000000000010606497
00000001000000000000000011075748
00000001000000010000000011375791
00000001000000000000000011475748
00000000000000000000000011495997
00000001000000000000000011978248
00000001000000010000000012278291
00000001000000000000000012378248
00000000000000000000000012381748
00000001000000000000000012880748
00000001000000010000000013180791
00000001000000000000000013280748
00000000000000000000000013284497
00000001000000000000000013783248
00000001000000010000000014083291
00000001000000000000000014183248
00000000000000000000000014186997
00000001000000000000000014669248
00000001000000010000000014969291
00000001000000000000000015069248
00000000000000000000000015072748
00000001000000000000000015554997
00000001000000010000000015855040
00000001000000000000000015954997
00000000000000000000000015958497
00000001000000000000000016457497
00000001000000010000000016757540
00000001000000000000000016857497
00000000000000000000000016861248
00000001000000000000000017343497
00000001000000010000000017643540
00000001000000000000000017743497
00000000000000000000000017746997
00000001000000000000000018245997
00000001000000010000000018546040
00000001000000000000000018645997
00000000000000000000000018649497
00000001000000000000000019131748
00000001000000010000000019431791
00000001000000000000000019531748
00000000000000000000000019535497
00000001000000000000000020034497
00000001000000010000000020334540
00000001000000000000000020434497
00000000000000000000000020437997
00000001000000000000000020920248
00000001000000010000000021220291
00000001000000000000000021320248
00000000000000000000000021323748
00000001000000000000000021805997
00000001000000010000000022106040
00000001000000000000000022205997
00000000000000000000000022209748
00000001000000000000000022708748
00000001000000010000000023008791
00000001000000000000000023108748
00000000000000000000000023112248
00000001000000000000000023611248
00000001000000010000000023911291
00000000000000010000000023997997
00000000000000000000000024011248
00000001000000000000000024496997
00000001000000010000000024797040
00000001000000000000000024896997
00000000000000000000000024917248
00000001000000000000000025416248
00000001000000010000000025716291
00000001000000000000000025816248
00000000000000000000000025819997
00000001000000000000000026318748
00000001000000010000000026618791
00000000000000010000000026705748
00000000000000000000000026718748
00000001000000000000000027204748
00000001000000010000000027504791
00000001000000000000000027604748
00000000000000000000000027608248
00000001000000000000000028107248
00000001000000010000000028407291
00000001000000000000000028507248
00000000000000000000000028510748
00000001000000000000000028992997
00000001000000010000000029293040
00000000000000010000000029379997
00000000000000000000000029392997
00000001000000000000000029878997
00000001000000010000000030179040
00000001000000000000000030278997
00000000000000000000000030282497
00000001000000000000000030781497
00000001000000010000000031081540
00000001000000000000000031181497
00000000000000000000000031184997
00000001000000000000000031667248
00000001000000010000000031967291
00000001000000000000000032067248
00000000000000000000000032087748
00000001000000000000000032569997
00000001000000010000000032870040
00000001000000000000000032969997
00000000000000000000000032973497
00000001000000000000000033455748
00000001000000010000000033755791
00000001000000000000000033855748
00000000000000000000000033859248
00000001000000000000000034358248
00000001000000010000000034658291
00000001000000000000000034758248
00000000000000000000000034778748
00000001000000000000000035244248
00000001000000010000000035544291
00000001000000000000000035644248
00000000000000000000000035647748
00000001000000000000000036129997
00000001000000010000000036430040
00000001000000000000000036529997
00000000000000000000000036533748
00000001000000000000000037015748
00000001000000010000000037315791
00000001000000000000000037415748
00000000000000000000000037419497
00000001000000000000000037901748
00000001000000010000000038201791
00000001000000000000000038301748
00000000000000000000000038305248
00000001000000000000000038787497
00000001000000010000000039087540
00000001000000000000000039187497
00000000000000000000000039191248
00000001000000000000000039689997
00000001000000010000000039990040
00000001000000000000000040089997
00000000000000000000000040093748
00000001000000000000000040575997
00000001000000010000000040876040
00000001000000000000000040975997
00000000000000000000000040979497
00000001000000000000000041461748
00000001000000010000000041761791
00000001000000000000000041861748
00000000000000000000000041865497
00000001000000000000000042364248
00000001000000010000000042664291
00000001000000000000000042764248
00000000000000000000000042767997
00000001000000000000000043266997
00000001000000010000000043567040
00000001000000000000000043666997
00000000000000000000000043670497
00000001000000000000000044152748
00000001000000010000000044452791
00000001000000000000000044552748
00000000000000000000000044556248
00000001000000000000000045038497
00000001000000010000000045338540
00000001000000000000000045438497
00000000000000000000000045442248
00000001000000000000000045941248
00000001000000010000000046241291
00000001000000000000000046341248
00000000000000000000000046344748
00000001000000000000000046826997
00000001000000010000000047127040
00000001000000000000000047226997
00000000000000000000000047230497
00000001000000000000000047712748
00000001000000010000000048012791
00000001000000000000000048112748
00000000000000000000000048133248
00000001000000000000000048615497
00000001000000010000000048915540
00000001000000000000000049015497
00000000000000000000000049018997
00000001000000000000000049517997
00000001000000010000000049818040
00000000000000010000000049904748
00000000000000000000000049917997
00000001000000000000000050386997
00000001000000010000000050687040
00000001000000000000000050786997
00000000000000000000000050807497
00000001000000000000000051289748
00000001000000010000000051589791
00000001000000000000000051689748
00000000000000000000000051693248
00000001000000000000000052175497
00000001000000010000000052475540
00000000000000010000000052562497
00000000000000000000000052575497
00000001000000000000000053061248
00000001000000010000000053361291
00000001000000000000000053461248
00000000000000000000000053481748
00000001000000000000000053963997
00000001000000010000000054264040
00000001000000000000000054363997
00000000000000000000000054367497
00000001000000000000000054849748
00000001000000010000000055149791
00000000000000010000000055236748
00000000000000000000000055249748
00000001000000000000000055718997
00000001000000010000000056019040
00000001000000000000000056118997
00000000000000000000000056122497
00000001000000000000000056621497
00000001000000010000000056921540
00000001000000000000000057021497
00000000000000000000000057024997
00000001000000000000000057523997
00000001000000010000000057824040
00000001000000000000000057923997
00000000000000000000000057927497
00000001000000000000000058426497
00000001000000010000000058726540
00000001000000000000000058826497
00000000000000000000000058830248
00000001000000000000000059312497
00000001000000010000000059612540
00000001000000000000000059712497
00000000000000000000000059715997
00000001000000000000000060198248
00000001000000010000000060498291
00000001000000000000000060598248
00000000000000000000000060601748
00000001000000000000000061100748
00000001000000010000000061400791
00000001000000000000000061500748
00000000000000000000000061504497
00000001000000000000000061986748
00000001000000010000000062286791
00000001000000000000000062386748
00000000000000000000000062390248
00000001000000000000000062889248
00000001000000010000000063189291
00000001000000000000000063289248
00000000000000000000000063292748
00000001000000000000000063774997
00000001000000010000000064075040
00000001000000000000000064174997
00000000000000000000000064178748
00000001000000000000000064677497
00000001000000010000000064977540
00000001000000000000000065077497
00000000000000000000000065081248
00000001000000000000000065563497
00000001000000010000000065863540
00000000000000010000000065950248
00000000000000000000000065963497
00000001000000000000000066449248
00000001000000010000000066749291
00000001000000000000000066849248
00000000000000000000000066852997
00000001000000000000000067351748
00000001000000010000000067651791
00000001000000000000000067751748
00000000000000000000000067755497
00000001000000000000000068254497
00000001000000010000000068554540
00000000000000010000000068641248
00000000000000000000000068654497
00000001000000000000000069123497
00000001000000010000000069423540
00000001000000000000000069523497
00000000000000000000000069543997
00000001000000000000000070025997
00000001000000010000000070326040
00000001000000000000000070425997
00000000000000000000000070429748
00000001000000000000000070928748
00000001000000010000000071228791
00000000000000010000000071315497
00000000000000000000000071328748
00000001000000000000000071797748
00000001000000010000000072097791
00000001000000000000000072197748
00000000000000000000000072201497
00000001000000000000000072683748
00000001000000010000000072983791
00000001000000000000000073083748
00000000000000000000000073087248
00000001000000000000000073569497
00000001000000010000000073869540
00000001000000000000000073969497
00000000000000000000000073973248
00000001000000000000000074455248
00000001000000010000000074755291
00000001000000000000000074855248
00000000000000000000000074858997
00000001000000000000000075341248
00000001000000010000000075641291
00000001000000000000000075741248
00000000000000000000000075744748
00000001000000000000000076226997
00000001000000010000000076527040
00000001000000000000000076626997
00000000000000000000000076630748
00000001000000000000000077129497
00000001000000010000000077429540
00000001000000000000000077529497
00000000000000000000000077533248
00000001000000000000000078015497
00000001000000010000000078315540
00000001000000000000000078415497
00000000000000000000000078418997
00000001000000000000000078884497
00000001000000010000000079184540
00000001000000000000000079284497
00000000000000000000000079288248
00000001000000000000000079770497
00000001000000010000000080070540
00000001000000000000000080170497
00000000000000000000000080173997
00000001000000000000000080656248
00000001000000010000000080956291
00000001000000000000000081056248
00000000000000000000000081059997
00000001000000000000000081541997
00000001000000010000000081842040
00000001000000000000000081941997
00000000000000000000000081945748
00000001000000000000000082427997
00000001000000010000000082728040
00000001000000000000000082827997
00000000000000000000000082831497
00000001000000000000000083330497
00000001000000010000000083630540
00000000000000010000000083717497
00000000000000000000000083730497
00000001000000000000000084216248
00000001000000010000000084516291
00000001000000000000000084616248
00000000000000000000000084619997
00000001000000000000000085102248
00000001000000010000000085402291
00000001000000000000000085502248
00000000000000000000000085505748
00000001000000000000000086004748
00000001000000010000000086304791
00000001000000000000000086404748
00000000000000000000000086408497
00000001000000000000000086890497
00000001000000010000000087190540
00000001000000000000000087290497
00000000000000000000000087294248
00000001000000000000000087759748
00000001000000010000000088059791
00000001000000000000000088159748
00000000000000000000000088163248
00000001000000000000000088645497
00000001000000010000000088945540
00000001000000000000000089045497
00000000000000000000000089049248
00000001000000000000000089531497
00000001000000010000000089831540
00000001000000000000000089931497
00000000000000000000000089934997
00000001000000000000000096888497
