# Supplementary material for: Presentation and response timing accuracy in Adobe Flash and HTML5/JavaScript Web experiments
Source: Behav Res Methods. 2014 Jun 6;47(2):309–27. doi: 10.3758/s13428-014-0471-1 (PMC4427652; doi:10.3758/s13428-014-0471-1)
Supplement: Supplementary file 1 — (ZIP 1.07 MB) [file 13428_2014_471_MOESM1_ESM.zip › Supplementary/Logs/clabstud-dscar-300ms-ie-js-2.rtl]

[PC Software Vesion]
20121128
[ARM Firmware Version]
20120901
[Capture Date]
17 Sep 2013
[Capture Time]
15:00:05
[Capture Duration (Secs)]
100
[Changes]
402
[Samples]
400001
[Soak Rate]
0.100499748750628
[Audio In 1 Threshold]
0
[Audio In 2 Threshold]
0
[Audio Out 1 Threshold]
0
[Audio Out 2 Threshold]
0
[Opto 1 Threshold]
115
[Opto 2 Threshold]
0
[Opto 3 Threshold]
0
[Opto 4 Threshold]
0
[Opto 1 Refreshes Blocked]
True
[Opto 2 Refreshes Blocked]
True
[Opto 3 Refreshes Blocked]
True
[Opto 4 Refreshes Blocked]
True
[Keypad4Description]
Button 4 of the BBTK Response Pad triggered when pressed.
[Keypad3Description]
Button 3 of the BBTK Response Pad triggered when pressed.
[Keypad2Description]
Button 2 of the BBTK Response Pad triggered when pressed.
[Keypad1Description]
Button 1 of the BBTK Response Pad triggered when pressed.
[Opto4Description]
Opto-detector 4 triggered by an active screen region.
[Opto3Description]
Opto-detector 3 triggered by an active screen region.
[Opto2Description]
Opto-detector 2 triggered by an active screen region.
[Opto1Description]
Opto-detector 1 triggered by an active screen region.
[TTLIn2Description]
TTL input 2 triggered by a digital signal.
[TTLIn1Description]
TTL input 1 triggered by a digital signal.
[AudIn2Description]
Audio input 2 triggered by a BBTK Mic.
[AudIn1Description]
Audio input 1 triggered by a BBTK Mic.
[ASC4Description]
Active Switch Closure output 4 generates a key down.
[ASC3Description]
Active Switch Closure output 3 generates a key down.
[ASC2Description]
Active Switch Closure output 2 generates a key down.
[ASC1Description]
Active Switch Closure output 1 generates a key down.
[TTLOut2Description]
TTL output 2 generates a digital signal.
[TTLOut1Description]
TTL output 1 generates a digital signal.
[AudOut2Description]
Audio output 2 generates a tone on the BBTK sounder.
[AudOut1Description]
Audio output 1 generates a tone on the BBTK sounder.
[Notes]

[Data]
00000000000000000000000000000000
00000001000000000000000001208996
00000001000000010000000001509039
00000001000000000000000001608996
00000000000000000000000001612496
00000001000000000000000002094996
00000001000000010000000002395039
00000001000000000000000002494996
00000000000000000000000002498496
00000001000000000000000002980747
00000001000000010000000003280790
00000001000000000000000003380747
00000000000000000000000003384247
00000001000000000000000003866496
00000001000000010000000004166539
00000001000000000000000004266496
00000000000000000000000004269996
00000001000000000000000004769247
00000001000000010000000005069290
00000001000000000000000005169247
00000000000000000000000005172747
00000001000000000000000005654996
00000001000000010000000005955039
00000000000000010000000006041747
00000000000000000000000006054996
00000001000000000000000006523996
00000001000000010000000006824039
00000001000000000000000006923996
00000000000000000000000006927747
00000001000000000000000007409996
00000001000000010000000007710039
00000001000000000000000007809996
00000000000000000000000007813496
00000001000000000000000008312496
00000001000000010000000008612539
00000000000000010000000008699247
00000000000000000000000008712496
00000001000000000000000009181747
00000001000000010000000009481790
00000001000000000000000009581747
00000000000000000000000009601996
00000001000000000000000010084247
00000001000000010000000010384290
00000001000000000000000010484247
00000000000000000000000010487747
00000001000000000000000010969996
00000001000000010000000011270039
00000000000000010000000011356747
00000000000000000000000011369996
00000001000000000000000011839247
00000001000000010000000012139290
00000001000000000000000012239247
00000000000000000000000012242747
00000001000000000000000012741747
00000001000000010000000013041790
00000001000000000000000013141747
00000000000000000000000013145247
00000001000000000000000013627496
00000001000000010000000013927539
00000000000000010000000014014496
00000000000000000000000014027496
00000001000000000000000014513496
00000001000000010000000014813539
00000001000000000000000014913496
00000000000000000000000014916996
00000001000000000000000015415996
00000001000000010000000015716039
00000001000000000000000015815996
00000000000000000000000015819496
00000001000000000000000016301747
00000001000000010000000016601790
00000001000000000000000016701747
00000000000000000000000016705247
00000001000000000000000017187747
00000001000000010000000017487790
00000001000000000000000017587747
00000000000000000000000017591247
00000001000000000000000018090247
00000001000000010000000018390290
00000000000000010000000018476996
00000000000000000000000018490247
00000001000000000000000018959247
00000001000000010000000019259290
00000001000000000000000019359247
00000000000000000000000019362996
00000001000000000000000019845247
00000001000000010000000020145290
00000001000000000000000020245247
00000000000000000000000020248747
00000001000000000000000020730996
00000001000000010000000021031039
00000000000000010000000021117747
00000000000000000000000021130996
00000001000000000000000021600247
00000001000000010000000021900290
00000001000000000000000022000247
00000000000000000000000022003747
00000001000000000000000022485996
00000001000000010000000022786039
00000001000000000000000022885996
00000000000000000000000022889496
00000001000000000000000023371747
00000001000000010000000023671790
00000001000000000000000023771747
00000000000000000000000023775496
00000001000000000000000024257747
00000001000000010000000024557790
00000001000000000000000024657747
00000000000000000000000024661247
00000001000000000000000025143496
00000001000000010000000025443539
00000001000000000000000025543496
00000000000000000000000025546996
00000001000000000000000026062747
00000001000000010000000026362790
00000001000000000000000026462747
00000000000000000000000026466247
00000001000000000000000026965496
00000001000000010000000027265539
00000000000000010000000027352247
00000000000000000000000027365496
00000001000000000000000027834496
00000001000000010000000028134539
00000001000000000000000028234496
00000000000000000000000028237996
00000001000000000000000028720247
00000001000000010000000029020290
00000001000000000000000029120247
00000000000000000000000029123996
00000001000000000000000029622996
00000001000000010000000029923039
00000000000000010000000030009747
00000000000000000000000030022996
00000001000000000000000030491996
00000001000000010000000030792039
00000001000000000000000030891996
00000000000000000000000030895496
00000001000000000000000031377996
00000001000000010000000031678039
00000001000000000000000031777996
00000000000000000000000031781496
00000001000000000000000032263747
00000001000000010000000032563790
00000000000000010000000032650496
00000000000000000000000032663747
00000001000000000000000033132747
00000001000000010000000033432790
00000001000000000000000033532747
00000000000000000000000033552996
00000001000000000000000034052247
00000001000000010000000034352290
00000001000000000000000034452247
00000000000000000000000034455747
00000001000000000000000034954747
00000001000000010000000035254790
00000000000000010000000035341496
00000000000000000000000035354747
00000001000000000000000035823747
00000001000000010000000036123790
00000001000000000000000036223747
00000000000000000000000036227247
00000001000000000000000036726496
00000001000000010000000037026539
00000001000000000000000037126496
00000000000000000000000037129996
00000001000000000000000037628996
00000001000000010000000037929039
00000001000000000000000038028996
00000000000000000000000038032496
00000001000000000000000038514747
00000001000000010000000038814790
00000001000000000000000038914747
00000000000000000000000038918247
00000001000000000000000039400747
00000001000000010000000039700790
00000001000000000000000039800747
00000000000000000000000039804247
00000001000000000000000040286496
00000001000000010000000040586539
00000001000000000000000040686496
00000000000000000000000040689996
00000001000000000000000041172247
00000001000000010000000041472290
00000001000000000000000041572247
00000000000000000000000041575747
00000001000000000000000042074996
00000001000000010000000042375039
00000000000000010000000042461747
00000000000000000000000042474996
00000001000000000000000042943996
00000001000000010000000043244039
00000001000000000000000043343996
00000000000000000000000043347496
00000001000000000000000043829996
00000001000000010000000044130039
00000001000000000000000044229996
00000000000000000000000044233496
00000001000000000000000044715747
00000001000000010000000045015790
00000000000000010000000045102496
00000000000000000000000045115747
00000001000000000000000045601496
00000001000000010000000045901539
00000001000000000000000046001496
00000000000000000000000046004996
00000001000000000000000046504247
00000001000000010000000046804290
00000001000000000000000046904247
00000000000000000000000046907747
00000001000000000000000047406747
00000001000000010000000047706790
00000001000000000000000047806747
00000000000000000000000047810247
00000001000000000000000048292496
00000001000000010000000048592539
00000001000000000000000048692496
00000000000000000000000048695996
00000001000000000000000049178247
00000001000000010000000049478290
00000001000000000000000049578247
00000000000000000000000049581996
00000001000000000000000050080996
00000001000000010000000050381039
00000001000000000000000050480996
00000000000000000000000050484496
00000001000000000000000050966747
00000001000000010000000051266790
00000000000000010000000051353496
00000000000000000000000051366747
00000001000000000000000051835747
00000001000000010000000052135790
00000001000000000000000052235747
00000000000000000000000052239496
00000001000000000000000052738496
00000001000000010000000053038539
00000001000000000000000053138496
00000000000000000000000053141996
00000001000000000000000053624247
00000001000000010000000053924290
00000000000000010000000054010996
00000000000000000000000054024247
00000001000000000000000054493496
00000001000000010000000054793539
00000001000000000000000054893496
00000000000000000000000054913747
00000001000000000000000055395996
00000001000000010000000055696039
00000001000000000000000055795996
00000000000000000000000055799496
00000001000000000000000056281747
00000001000000010000000056581790
00000000000000010000000056668747
00000000000000000000000056681747
00000001000000000000000057150996
00000001000000010000000057451039
00000001000000000000000057550996
00000000000000000000000057571247
00000001000000000000000058036747
00000001000000010000000058336790
00000001000000000000000058436747
00000000000000000000000058440247
00000001000000000000000058922747
00000001000000010000000059222790
00000000000000010000000059309496
00000000000000000000000059322747
00000001000000000000000059791747
00000001000000010000000060091790
00000001000000000000000060191747
00000000000000000000000060211996
00000001000000000000000060710996
00000001000000010000000061011039
00000001000000000000000061110996
00000000000000000000000061114496
00000001000000000000000061613496
00000001000000010000000061913539
00000000000000010000000062000496
00000000000000000000000062013496
00000001000000000000000062482747
00000001000000010000000062782790
00000001000000000000000062882747
00000000000000000000000062886247
00000001000000000000000063368496
00000001000000010000000063668539
00000001000000000000000063768496
00000000000000000000000063771996
00000001000000000000000064254496
00000001000000010000000064554539
00000001000000000000000064654496
00000000000000000000000064657996
00000001000000000000000065140247
00000001000000010000000065440290
00000001000000000000000065540247
00000000000000000000000065543747
00000001000000000000000066025996
00000001000000010000000066326039
00000001000000000000000066425996
00000000000000000000000066429747
00000001000000000000000066911996
00000001000000010000000067212039
00000001000000000000000067311996
00000000000000000000000067315496
00000001000000000000000067814496
00000001000000010000000068114539
00000001000000000000000068214496
00000000000000000000000068217996
00000001000000000000000068700247
00000001000000010000000069000290
00000000000000010000000069087247
00000000000000000000000069100247
00000001000000000000000069586247
00000001000000010000000069886290
00000001000000000000000069986247
00000000000000000000000069989747
00000001000000000000000070488747
00000001000000010000000070788790
00000001000000000000000070888747
00000000000000000000000070892247
00000001000000000000000071374496
00000001000000010000000071674539
00000001000000000000000071774496
00000000000000000000000071778247
00000001000000000000000072260496
00000001000000010000000072560539
00000001000000000000000072660496
00000000000000000000000072663996
00000001000000000000000073146247
00000001000000010000000073446290
00000001000000000000000073546247
00000000000000000000000073549747
00000001000000000000000074032247
00000001000000010000000074332290
00000001000000000000000074432247
00000000000000000000000074435747
00000001000000000000000074934747
00000001000000010000000075234790
00000000000000010000000075321496
00000000000000000000000075334747
00000001000000000000000075803747
00000001000000010000000076103790
00000001000000000000000076203747
00000000000000000000000076207247
00000001000000000000000076689747
00000001000000010000000076989790
00000001000000000000000077089747
00000000000000000000000077093247
00000001000000000000000077575496
00000001000000010000000077875539
00000000000000010000000077962247
00000000000000000000000077975496
00000001000000000000000078444747
00000001000000010000000078744790
00000001000000000000000078844747
00000000000000000000000078848247
00000001000000000000000079330496
00000001000000010000000079630539
00000001000000000000000079730496
00000000000000000000000079733996
00000001000000000000000080232996
00000001000000010000000080533039
00000000000000010000000080619747
00000000000000000000000080632996
00000001000000000000000081102247
00000001000000010000000081402290
00000001000000000000000081502247
00000000000000000000000081505747
00000001000000000000000081987996
00000001000000010000000082288039
00000001000000000000000082387996
00000000000000000000000082391496
00000001000000000000000082890496
00000001000000010000000083190539
00000000000000010000000083277496
00000000000000000000000083290496
00000001000000000000000083759747
00000001000000010000000084059790
00000001000000000000000084159747
00000000000000000000000084179996
00000001000000000000000084662247
00000001000000010000000084962290
00000001000000000000000085062247
00000000000000000000000085065747
00000001000000000000000085564747
00000001000000010000000085864790
00000000000000010000000085951747
00000000000000000000000085964747
00000001000000000000000086433996
00000001000000010000000086734039
00000001000000000000000086833996
00000000000000000000000086837496
00000001000000000000000087336496
00000001000000010000000087636539
00000001000000000000000087736496
00000000000000000000000087739996
00000001000000000000000088222247
00000001000000010000000088522290
00000001000000000000000088622247
00000000000000000000000088625996
00000001000000000000000089108247
00000001000000010000000089408290
00000001000000000000000089508247
00000000000000000000000089511747
00000001000000000000000095457496
