# Supplementary material for: Presentation and response timing accuracy in Adobe Flash and HTML5/JavaScript Web experiments
Source: Behav Res Methods. 2014 Jun 6;47(2):309–27. doi: 10.3758/s13428-014-0471-1 (PMC4427652; doi:10.3758/s13428-014-0471-1)
Supplement: Supplementary file 1 — (ZIP 1.07 MB) [file 13428_2014_471_MOESM1_ESM.zip › Supplementary/Logs/clabstud-dscar-300ms-ie-js-3.rtl]

[PC Software Vesion]
20121128
[ARM Firmware Version]
20120901
[Capture Date]
17 Sep 2013
[Capture Time]
15:05:25
[Capture Duration (Secs)]
100
[Changes]
402
[Samples]
400001
[Soak Rate]
0.100499748750628
[Audio In 1 Threshold]
0
[Audio In 2 Threshold]
0
[Audio Out 1 Threshold]
0
[Audio Out 2 Threshold]
0
[Opto 1 Threshold]
115
[Opto 2 Threshold]
0
[Opto 3 Threshold]
0
[Opto 4 Threshold]
0
[Opto 1 Refreshes Blocked]
True
[Opto 2 Refreshes Blocked]
True
[Opto 3 Refreshes Blocked]
True
[Opto 4 Refreshes Blocked]
True
[Keypad4Description]
Button 4 of the BBTK Response Pad triggered when pressed.
[Keypad3Description]
Button 3 of the BBTK Response Pad triggered when pressed.
[Keypad2Description]
Button 2 of the BBTK Response Pad triggered when pressed.
[Keypad1Description]
Button 1 of the BBTK Response Pad triggered when pressed.
[Opto4Description]
Opto-detector 4 triggered by an active screen region.
[Opto3Description]
Opto-detector 3 triggered by an active screen region.
[Opto2Description]
Opto-detector 2 triggered by an active screen region.
[Opto1Description]
Opto-detector 1 triggered by an active screen region.
[TTLIn2Description]
TTL input 2 triggered by a digital signal.
[TTLIn1Description]
TTL input 1 triggered by a digital signal.
[AudIn2Description]
Audio input 2 triggered by a BBTK Mic.
[AudIn1Description]
Audio input 1 triggered by a BBTK Mic.
[ASC4Description]
Active Switch Closure output 4 generates a key down.
[ASC3Description]
Active Switch Closure output 3 generates a key down.
[ASC2Description]
Active Switch Closure output 2 generates a key down.
[ASC1Description]
Active Switch Closure output 1 generates a key down.
[TTLOut2Description]
TTL output 2 generates a digital signal.
[TTLOut1Description]
TTL output 1 generates a digital signal.
[AudOut2Description]
Audio output 2 generates a tone on the BBTK sounder.
[AudOut1Description]
Audio output 1 generates a tone on the BBTK sounder.
[Notes]

[Data]
00000000000000000000000000000000
00000001000000000000000001185746
00000001000000010000000001485789
00000001000000000000000001585746
00000000000000000000000001589246
00000001000000000000000002071746
00000001000000010000000002371789
00000001000000000000000002471746
00000000000000000000000002474997
00000001000000000000000002957497
00000001000000010000000003257540
00000001000000000000000003357497
00000000000000000000000003360997
00000001000000000000000003843246
00000001000000010000000004143289
00000001000000000000000004243246
00000000000000000000000004246746
00000001000000000000000004745997
00000001000000010000000005046040
00000001000000000000000005145997
00000000000000000000000005149246
00000001000000000000000005648497
00000001000000010000000005948540
00000001000000000000000006048497
00000000000000000000000006051997
00000001000000000000000006534246
00000001000000010000000006834289
00000001000000000000000006934246
00000000000000000000000006937746
00000001000000000000000007436746
00000001000000010000000007736789
00000001000000000000000007836746
00000000000000000000000007840246
00000001000000000000000008322746
00000001000000010000000008622789
00000001000000000000000008722746
00000000000000000000000008726246
00000001000000000000000009225246
00000001000000010000000009525289
00000001000000000000000009625246
00000000000000000000000009628746
00000001000000000000000010110997
00000001000000010000000010411040
00000001000000000000000010510997
00000000000000000000000010514497
00000001000000000000000010996997
00000001000000010000000011297040
00000001000000000000000011396997
00000000000000000000000011416997
00000001000000000000000011899497
00000001000000010000000012199540
00000001000000000000000012299497
00000000000000000000000012302997
00000001000000000000000012785246
00000001000000010000000013085289
00000000000000010000000013171997
00000000000000000000000013185246
00000001000000000000000013654497
00000001000000010000000013954540
00000001000000000000000014054497
00000000000000000000000014057997
00000001000000000000000014540246
00000001000000010000000014840289
00000001000000000000000014940246
00000000000000000000000014943746
00000001000000000000000015426246
00000001000000010000000015726289
00000000000000010000000015812997
00000000000000000000000015826246
00000001000000000000000016311997
00000001000000010000000016612040
00000001000000000000000016711997
00000000000000000000000016732246
00000001000000000000000017214497
00000001000000010000000017514540
00000001000000000000000017614497
00000000000000000000000017617997
00000001000000000000000018100497
00000001000000010000000018400540
00000000000000010000000018487246
00000000000000000000000018500497
00000001000000000000000018969497
00000001000000010000000019269540
00000001000000000000000019369497
00000000000000000000000019389746
00000001000000000000000019855497
00000001000000010000000020155540
00000001000000000000000020255497
00000000000000000000000020258746
00000001000000000000000020741246
00000001000000010000000021041289
00000000000000010000000021127997
00000000000000000000000021141246
00000001000000000000000021610246
00000001000000010000000021910289
00000001000000000000000022010246
00000000000000000000000022030497
00000001000000000000000022512997
00000001000000010000000022813040
00000001000000000000000022912997
00000000000000000000000022916497
00000001000000000000000023398746
00000001000000010000000023698789
00000001000000000000000023798746
00000000000000000000000023802246
00000001000000000000000024301246
00000001000000010000000024601289
00000001000000000000000024701246
00000000000000000000000024704746
00000001000000000000000025187246
00000001000000010000000025487289
00000001000000000000000025587246
00000000000000000000000025590497
00000001000000000000000026089746
00000001000000010000000026389789
00000001000000000000000026489746
00000000000000000000000026493246
00000001000000000000000026975497
00000001000000010000000027275540
00000001000000000000000027375497
00000000000000000000000027378997
00000001000000000000000027861497
00000001000000010000000028161540
00000001000000000000000028261497
00000000000000000000000028264997
00000001000000000000000028763997
00000001000000010000000029064040
00000001000000000000000029163997
00000000000000000000000029167497
00000001000000000000000029649746
00000001000000010000000029949789
00000001000000000000000030049746
00000000000000000000000030053246
00000001000000000000000030552497
00000001000000010000000030852540
00000001000000000000000030952497
00000000000000000000000030955746
00000001000000000000000031438246
00000001000000010000000031738289
00000001000000000000000031838246
00000000000000000000000031841746
00000001000000000000000032323997
00000001000000010000000032624040
00000001000000000000000032723997
00000000000000000000000032727497
00000001000000000000000033226746
00000001000000010000000033526789
00000001000000000000000033626746
00000000000000000000000033629997
00000001000000000000000034129246
00000001000000010000000034429289
00000000000000010000000034515997
00000000000000000000000034529246
00000001000000000000000034998246
00000001000000010000000035298289
00000001000000000000000035398246
00000000000000000000000035418497
00000001000000000000000035900997
00000001000000010000000036201040
00000001000000000000000036300997
00000000000000000000000036304246
00000001000000000000000036803497
00000001000000010000000037103540
00000000000000010000000037190246
00000000000000000000000037203497
00000001000000000000000037672497
00000001000000010000000037972540
00000001000000000000000038072497
00000000000000000000000038092746
00000001000000000000000038591746
00000001000000010000000038891789
00000001000000000000000038991746
00000000000000000000000038995246
00000001000000000000000039477746
00000001000000010000000039777789
00000000000000010000000039864497
00000000000000000000000039877746
00000001000000000000000040346746
00000001000000010000000040646789
00000001000000000000000040746746
00000000000000000000000040750246
00000001000000000000000041249246
00000001000000010000000041549289
00000001000000000000000041649246
00000000000000000000000041652746
00000001000000000000000042135246
00000001000000010000000042435289
00000001000000000000000042535246
00000000000000000000000042538746
00000001000000000000000043020997
00000001000000010000000043321040
00000001000000000000000043420997
00000000000000000000000043424497
00000001000000000000000043906997
00000001000000010000000044207040
00000001000000000000000044306997
00000000000000000000000044310246
00000001000000000000000044809497
00000001000000010000000045109540
00000001000000000000000045209497
00000000000000000000000045212997
00000001000000000000000045711997
00000001000000010000000046012040
00000001000000000000000046111997
00000000000000000000000046115497
00000001000000000000000046597997
00000001000000010000000046898040
00000001000000000000000046997997
00000000000000000000000047001246
00000001000000000000000047483746
00000001000000010000000047783789
00000001000000000000000047883746
00000000000000000000000047887246
00000001000000000000000048386246
00000001000000010000000048686289
00000001000000000000000048786246
00000000000000000000000048789746
00000001000000000000000049288746
00000001000000010000000049588789
00000001000000000000000049688746
00000000000000000000000049692246
00000001000000000000000050174746
00000001000000010000000050474789
00000000000000010000000050561497
00000000000000000000000050574746
00000001000000000000000051060497
00000001000000010000000051360540
00000001000000000000000051460497
00000000000000000000000051463997
00000001000000000000000051962997
00000001000000010000000052263040
00000001000000000000000052362997
00000000000000000000000052366497
00000001000000000000000052848997
00000001000000010000000053149040
00000000000000010000000053235746
00000000000000000000000053248997
00000001000000000000000053717997
00000001000000010000000054018040
00000001000000000000000054117997
00000000000000000000000054121497
00000001000000000000000054603997
00000001000000010000000054904040
00000001000000000000000055003997
00000000000000000000000055007246
00000001000000000000000055506497
00000001000000010000000055806540
00000000000000010000000055893246
00000000000000000000000055906497
00000001000000000000000056375497
00000001000000010000000056675540
00000001000000000000000056775497
00000000000000000000000056778997
00000001000000000000000057261497
00000001000000010000000057561540
00000001000000000000000057661497
00000000000000000000000057664997
00000001000000000000000058163997
00000001000000010000000058464040
00000000000000010000000058550746
00000000000000000000000058563997
00000001000000000000000059032997
00000001000000010000000059333040
00000001000000000000000059432997
00000000000000000000000059436497
00000001000000000000000059935746
00000001000000010000000060235789
00000001000000000000000060335746
00000000000000000000000060339246
00000001000000000000000060838246
00000001000000010000000061138289
00000001000000000000000061238246
00000000000000000000000061241746
00000001000000000000000061740746
00000001000000010000000062040789
00000001000000000000000062140746
00000000000000000000000062144246
00000001000000000000000062626746
00000001000000010000000062926789
00000001000000000000000063026746
00000000000000000000000063029997
00000001000000000000000063512497
00000001000000010000000063812540
00000001000000000000000063912497
00000000000000000000000063915997
00000001000000000000000064414997
00000001000000010000000064715040
00000001000000000000000064814997
00000000000000000000000064818497
00000001000000000000000065300997
00000001000000010000000065601040
00000000000000010000000065687746
00000000000000000000000065700997
00000001000000000000000066169997
00000001000000010000000066470040
00000001000000000000000066569997
00000000000000000000000066573497
00000001000000000000000067072497
00000001000000010000000067372540
00000001000000000000000067472497
00000000000000000000000067475997
00000001000000000000000067958497
00000001000000010000000068258540
00000001000000000000000068358497
00000000000000000000000068361997
00000001000000000000000068860997
00000001000000010000000069161040
00000001000000000000000069260997
00000000000000000000000069264497
00000001000000000000000069746746
00000001000000010000000070046789
00000001000000000000000070146746
00000000000000000000000070150246
00000001000000000000000070632746
00000001000000010000000070932789
00000001000000000000000071032746
00000000000000000000000071035997
00000001000000000000000071518497
00000001000000010000000071818540
00000000000000010000000071905246
00000000000000000000000071918497
00000001000000000000000072387746
00000001000000010000000072687789
00000001000000000000000072787746
00000000000000000000000072790997
00000001000000000000000073273497
00000001000000010000000073573540
00000001000000000000000073673497
00000000000000000000000073676997
00000001000000000000000074159246
00000001000000010000000074459289
00000000000000010000000074545997
00000000000000000000000074559246
00000001000000000000000075045246
00000001000000010000000075345289
00000001000000000000000075445246
00000000000000000000000075448497
00000001000000000000000075947746
00000001000000010000000076247789
00000001000000000000000076347746
00000000000000000000000076351246
00000001000000000000000076833497
00000001000000010000000077133540
00000000000000010000000077220246
00000000000000000000000077233497
00000001000000000000000077702746
00000001000000010000000078002789
00000001000000000000000078102746
00000000000000000000000078106246
00000001000000000000000078588497
00000001000000010000000078888540
00000001000000000000000078988497
00000000000000000000000078991997
00000001000000000000000079474497
00000001000000010000000079774540
00000000000000010000000079861246
00000000000000000000000079874497
00000001000000000000000080360246
00000001000000010000000080660289
00000001000000000000000080760246
00000000000000000000000080780497
00000001000000000000000081262746
00000001000000010000000081562789
00000001000000000000000081662746
00000000000000000000000081666246
00000001000000000000000082148497
00000001000000010000000082448540
00000000000000010000000082535497
00000000000000000000000082548497
00000001000000000000000083017746
00000001000000010000000083317789
00000001000000000000000083417746
00000000000000000000000083421246
00000001000000000000000083920246
00000001000000010000000084220289
00000001000000000000000084320246
00000000000000000000000084323746
00000001000000000000000084806246
00000001000000010000000085106289
00000000000000010000000085192997
00000000000000000000000085206246
00000001000000000000000085691997
00000001000000010000000085992040
00000001000000000000000086091997
00000000000000000000000086095497
00000001000000000000000086594497
00000001000000010000000086894540
00000001000000000000000086994497
00000000000000000000000086997997
00000001000000000000000087480497
00000001000000010000000087780540
00000001000000000000000087880497
00000000000000000000000087883997
00000001000000000000000088366246
00000001000000010000000088666289
00000001000000000000000088766246
00000000000000000000000088769746
00000001000000000000000089268746
00000001000000010000000089568789
00000001000000000000000089668746
00000000000000000000000089672246
00000001000000000000000096153497
