# Supplementary material for: Presentation and response timing accuracy in Adobe Flash and HTML5/JavaScript Web experiments
Source: Behav Res Methods. 2014 Jun 6;47(2):309–27. doi: 10.3758/s13428-014-0471-1 (PMC4427652; doi:10.3758/s13428-014-0471-1)
Supplement: Supplementary file 1 — (ZIP 1.07 MB) [file 13428_2014_471_MOESM1_ESM.zip › Supplementary/Logs/clap-dsc-150ms-ff-fl-1.rtl]

[PC Software Vesion]
20121128
[ARM Firmware Version]
20120901
[Capture Date]
29 Aug 2013
[Capture Time]
11:29:58
[Capture Duration (Secs)]
90
[Changes]
267
[Samples]
360000
[Soak Rate]
0.0741666666666667
[Audio In 1 Threshold]
0
[Audio In 2 Threshold]
0
[Audio Out 1 Threshold]
0
[Audio Out 2 Threshold]
0
[Opto 1 Threshold]
109
[Opto 2 Threshold]
0
[Opto 3 Threshold]
0
[Opto 4 Threshold]
0
[Opto 1 Refreshes Blocked]
True
[Opto 2 Refreshes Blocked]
True
[Opto 3 Refreshes Blocked]
True
[Opto 4 Refreshes Blocked]
True
[Keypad4Description]
Button 4 of the BBTK Response Pad triggered when pressed.
[Keypad3Description]
Button 3 of the BBTK Response Pad triggered when pressed.
[Keypad2Description]
Button 2 of the BBTK Response Pad triggered when pressed.
[Keypad1Description]
Button 1 of the BBTK Response Pad triggered when pressed.
[Opto4Description]
Opto-detector 4 triggered by an active screen region.
[Opto3Description]
Opto-detector 3 triggered by an active screen region.
[Opto2Description]
Opto-detector 2 triggered by an active screen region.
[Opto1Description]
Opto-detector 1 triggered by an active screen region.
[TTLIn2Description]
TTL input 2 triggered by a digital signal.
[TTLIn1Description]
TTL input 1 triggered by a digital signal.
[AudIn2Description]
Audio input 2 triggered by a BBTK Mic.
[AudIn1Description]
Audio input 1 triggered by a BBTK Mic.
[ASC4Description]
Active Switch Closure output 4 generates a key down.
[ASC3Description]
Active Switch Closure output 3 generates a key down.
[ASC2Description]
Active Switch Closure output 2 generates a key down.
[ASC1Description]
Active Switch Closure output 1 generates a key down.
[TTLOut2Description]
TTL output 2 generates a digital signal.
[TTLOut1Description]
TTL output 1 generates a digital signal.
[AudOut2Description]
Audio output 2 generates a tone on the BBTK sounder.
[AudOut1Description]
Audio output 1 generates a tone on the BBTK sounder.
[Notes]

[Data]
00000000000000000000000000000000
00000001000000000000000003026752
00000000000000000000000003217001
00000001000000000000000003692501
00000000000000000000000003849251
00000001000000000000000004324751
00000000000000000000000004514751
00000001000000000000000004990251
00000000000000000000000005180501
00000001000000000000000005655751
00000000000000000000000005846252
00000001000000000000000006321251
00000000000000000000000006478501
00000001000000000000000006953751
00000000000000000000000007144251
00000001000000000000000007619251
00000000000000000000000007777251
00000001000000000000000008251252
00000000000000000000000008446501
00000001000000000000000008916751
00000000000000000000000009115752
00000001000000000000000009615501
00000000000000000000000009814501
00000001000000000000000010281251
00000000000000000000000010475751
00000001000000000000000010946751
00000000000000000000000011144251
00000001000000000000000011612252
00000000000000000000000011776501
00000001000000000000000012277751
00000000000000000000000012444001
00000001000000000000000012943251
00000000000000000000000013142751
00000001000000000000000013609001
00000000000000000000000013808251
00000001000000000000000014274501
00000000000000000000000014470251
00000001000000000000000014940252
00000000000000000000000015102251
00000001000000000000000015605751
00000000000000000000000015767001
00000001000000000000000016238251
00000000000000000000000016431501
00000001000000000000000016903751
00000000000000000000000017063001
00000001000000000000000017536001
00000000000000000000000017728251
00000001000000000000000018201752
00000000000000000000000018360251
00000001000000000000000018834001
00000000000000000000000019026251
00000001000000000000000019499501
00000000000000000000000019658751
00000001000000000000000020131752
00000000000000000000000020324501
00000001000000000000000020797501
00000000000000000000000020957251
00000001000000000000000021462751
00000000000000000000000021624752
00000001000000000000000022095001
00000000000000000000000022294501
00000001000000000000000022760501
00000000000000000000000022927251
00000001000000000000000023392752
00000000000000000000000023593001
00000001000000000000000024058251
00000000000000000000000024258251
00000001000000000000000024724001
00000000000000000000000024890251
00000001000000000000000025356501
00000000000000000000000025553501
00000001000000000000000026022001
00000000000000000000000026183001
00000001000000000000000026654501
00000000000000000000000026847751
00000001000000000000000027320001
00000000000000000000000027512501
00000001000000000000000027985751
00000000000000000000000028177751
00000001000000000000000028651251
00000000000000000000000028810001
00000001000000000000000029283501
00000000000000000000000029475001
00000001000000000000000029949001
00000000000000000000000030107501
00000001000000000000000030581251
00000000000000000000000030773501
00000001000000000000000031247001
00000000000000000000000031439251
00000001000000000000000031912501
00000000000000000000000032087501
00000001000000000000000032594751
00000000000000000000000032769001
00000001000000000000000033244001
00000000000000000000000033417001
00000001000000000000000033893001
00000000000000000000000034065501
00000001000000000000000034591751
00000000000000000000000034781001
00000001000000000000000035257251
00000000000000000000000035430251
00000001000000000000000035906251
00000000000000000000000036079001
00000001000000000000000036555251
00000000000000000000000036727751
00000001000000000000000037204251
00000000000000000000000037376751
00000001000000000000000037853251
00000000000000000000000038025751
00000001000000000000000038502252
00000000000000000000000038674501
00000001000000000000000039151001
00000000000000000000000039323751
00000001000000000000000039800001
00000000000000000000000039972501
00000001000000000000000040449001
00000000000000000000000040638001
00000001000000000000000041131251
00000000000000000000000041303751
00000001000000000000000041780001
00000000000000000000000041952751
00000001000000000000000042429001
00000000000000000000000042601751
00000001000000000000000043078001
00000000000000000000000043250751
00000001000000000000000043726752
00000000000000000000000043899501
00000001000000000000000044392501
00000000000000000000000044581751
00000001000000000000000045058001
00000000000000000000000045230751
00000001000000000000000045706752
00000000000000000000000045879751
00000001000000000000000046355751
00000000000000000000000046529001
00000001000000000000000047004751
00000000000000000000000047178251
00000001000000000000000047653501
00000000000000000000000047860751
00000001000000000000000048335752
00000000000000000000000048509751
00000001000000000000000048984501
00000000000000000000000049159251
00000001000000000000000049650001
00000000000000000000000049858501
00000001000000000000000050332252
00000000000000000000000050507751
00000001000000000000000050981251
00000000000000000000000051174001
00000001000000000000000051646751
00000000000000000000000051823001
00000001000000000000000052295751
00000000000000000000000052471001
00000001000000000000000052961251
00000000000000000000000053136001
00000001000000000000000053610251
00000000000000000000000053784751
00000001000000000000000054276001
00000000000000000000000054466751
00000001000000000000000054958251
00000000000000000000000055132001
00000001000000000000000055607251
00000000000000000000000055780501
00000001000000000000000056256251
00000000000000000000000056429501
00000001000000000000000056905251
00000000000000000000000057078001
00000001000000000000000057554251
00000000000000000000000057726752
00000001000000000000000058203251
00000000000000000000000058375501
00000001000000000000000058852001
00000000000000000000000059024501
00000001000000000000000059501001
00000000000000000000000059673251
00000001000000000000000060150001
00000000000000000000000060322001
00000001000000000000000060799001
00000000000000000000000060970751
00000001000000000000000061448001
00000000000000000000000061619751
00000001000000000000000062097001
00000000000000000000000062268751
00000001000000000000000062762501
00000000000000000000000062934251
00000001000000000000000063411501
00000000000000000000000063583251
00000001000000000000000064060251
00000000000000000000000064232251
00000001000000000000000064709251
00000000000000000000000064881001
00000001000000000000000065358251
00000000000000000000000065530001
00000001000000000000000066007252
00000000000000000000000066179001
00000001000000000000000066656001
00000000000000000000000066828001
00000001000000000000000067305001
00000000000000000000000067477001
00000001000000000000000067954001
00000000000000000000000068125751
00000001000000000000000068602751
00000000000000000000000068774751
00000001000000000000000069251751
00000000000000000000000069423752
00000001000000000000000069934001
00000000000000000000000070106001
00000001000000000000000070583001
00000000000000000000000070755001
00000001000000000000000071231751
00000000000000000000000071404001
00000001000000000000000071914001
00000000000000000000000072086001
00000001000000000000000072563001
00000000000000000000000072735001
00000001000000000000000073212001
00000000000000000000000073384251
00000001000000000000000073860752
00000000000000000000000074033251
00000001000000000000000074509751
00000000000000000000000074682251
00000001000000000000000075158501
00000000000000000000000075331751
00000001000000000000000075807501
00000000000000000000000075980751
00000001000000000000000076473001
00000000000000000000000076663251
00000001000000000000000077138501
00000000000000000000000077311751
00000001000000000000000077787501
00000000000000000000000077977001
00000001000000000000000078453251
00000000000000000000000078625752
00000001000000000000000079119001
00000000000000000000000079291001
00000001000000000000000079767751
00000000000000000000000079939752
00000001000000000000000080433501
00000000000000000000000080605251
00000001000000000000000081082501
00000000000000000000000081254001
00000001000000000000000081731501
00000000000000000000000081903001
00000001000000000000000082380501
00000000000000000000000082551751
00000001000000000000000083029251
00000000000000000000000083200751
00000001000000000000000083678251
00000000000000000000000083849501
00000001000000000000000084327251
00000000000000000000000084498501
00000001000000000000000084992751
00000000000000000000000085164001
00000001000000000000000085641751
00000000000000000000000085813001
00000001000000000000000086290751
00000000000000000000000086462001
00000001000000000000000086939751
00000000000000000000000087110752
00000001000000000000000087605251
00000000000000000000000087776251
00000001000000000000000088254251
00000000000000000000000088425252
00000001000000000000000088953001
00000000000000000000000089124001
00000001000000000000000089602001
00000000000000000000000089773001
