# Supplementary material for: Presentation and response timing accuracy in Adobe Flash and HTML5/JavaScript Web experiments
Source: Behav Res Methods. 2014 Jun 6;47(2):309–27. doi: 10.3758/s13428-014-0471-1 (PMC4427652; doi:10.3758/s13428-014-0471-1)
Supplement: Supplementary file 1 — (ZIP 1.07 MB) [file 13428_2014_471_MOESM1_ESM.zip › Supplementary/Logs/clap-dsc-150ms-ff-fl-2.rtl]

[PC Software Vesion]
20121128
[ARM Firmware Version]
20120901
[Capture Date]
29 Aug 2013
[Capture Time]
11:40:05
[Capture Duration (Secs)]
90
[Changes]
275
[Samples]
360000
[Soak Rate]
0.0763888888888889
[Audio In 1 Threshold]
0
[Audio In 2 Threshold]
0
[Audio Out 1 Threshold]
0
[Audio Out 2 Threshold]
0
[Opto 1 Threshold]
109
[Opto 2 Threshold]
0
[Opto 3 Threshold]
0
[Opto 4 Threshold]
0
[Opto 1 Refreshes Blocked]
True
[Opto 2 Refreshes Blocked]
True
[Opto 3 Refreshes Blocked]
True
[Opto 4 Refreshes Blocked]
True
[Keypad4Description]
Button 4 of the BBTK Response Pad triggered when pressed.
[Keypad3Description]
Button 3 of the BBTK Response Pad triggered when pressed.
[Keypad2Description]
Button 2 of the BBTK Response Pad triggered when pressed.
[Keypad1Description]
Button 1 of the BBTK Response Pad triggered when pressed.
[Opto4Description]
Opto-detector 4 triggered by an active screen region.
[Opto3Description]
Opto-detector 3 triggered by an active screen region.
[Opto2Description]
Opto-detector 2 triggered by an active screen region.
[Opto1Description]
Opto-detector 1 triggered by an active screen region.
[TTLIn2Description]
TTL input 2 triggered by a digital signal.
[TTLIn1Description]
TTL input 1 triggered by a digital signal.
[AudIn2Description]
Audio input 2 triggered by a BBTK Mic.
[AudIn1Description]
Audio input 1 triggered by a BBTK Mic.
[ASC4Description]
Active Switch Closure output 4 generates a key down.
[ASC3Description]
Active Switch Closure output 3 generates a key down.
[ASC2Description]
Active Switch Closure output 2 generates a key down.
[ASC1Description]
Active Switch Closure output 1 generates a key down.
[TTLOut2Description]
TTL output 2 generates a digital signal.
[TTLOut1Description]
TTL output 1 generates a digital signal.
[AudOut2Description]
Audio output 2 generates a tone on the BBTK sounder.
[AudOut1Description]
Audio output 1 generates a tone on the BBTK sounder.
[Notes]

[Data]
00000000000000000000000000000000
00000001000000000000000000480752
00000000000000000000000000666752
00000001000000000000000001146252
00000000000000000000000001332252
00000001000000000000000001811752
00000000000000000000000001981252
00000001000000000000000002460752
00000000000000000000000002630001
00000001000000000000000003109752
00000000000000000000000003279001
00000001000000000000000003758752
00000000000000000000000003928001
00000001000000000000000004424252
00000000000000000000000004593501
00000001000000000000000005073252
00000000000000000000000005242501
00000001000000000000000005738752
00000000000000000000000005908001
00000001000000000000000006387752
00000000000000000000000006557001
00000001000000000000000007036752
00000000000000000000000007205752
00000001000000000000000007685752
00000000000000000000000007854752
00000001000000000000000008334501
00000000000000000000000008503752
00000001000000000000000008983501
00000000000000000000000009152501
00000001000000000000000009632501
00000000000000000000000009818252
00000001000000000000000010314752
00000000000000000000000010483752
00000001000000000000000010963501
00000000000000000000000011132752
00000001000000000000000011612501
00000000000000000000000011781752
00000001000000000000000012261501
00000000000000000000000012430501
00000001000000000000000012910501
00000000000000000000000013096252
00000001000000000000000013576001
00000000000000000000000013745001
00000001000000000000000014241501
00000000000000000000000014410752
00000001000000000000000014890501
00000000000000000000000015059752
00000001000000000000000015539501
00000000000000000000000015708501
00000001000000000000000016188252
00000000000000000000000016374252
00000001000000000000000016870501
00000000000000000000000017039752
00000001000000000000000017519501
00000000000000000000000017688752
00000001000000000000000018168501
00000000000000000000000018337501
00000001000000000000000018817252
00000000000000000000000018986501
00000001000000000000000019466252
00000000000000000000000019635501
00000001000000000000000020115252
00000000000000000000000020317752
00000001000000000000000020797501
00000000000000000000000020966752
00000001000000000000000021446501
00000000000000000000000021615501
00000001000000000000000022095252
00000000000000000000000022264501
00000001000000000000000022744252
00000000000000000000000022913501
00000001000000000000000023393252
00000000000000000000000023562252
00000001000000000000000024042252
00000000000000000000000024211252
00000001000000000000000024691001
00000000000000000000000024860252
00000001000000000000000025356752
00000000000000000000000025525752
00000001000000000000000026005501
00000000000000000000000026174752
00000001000000000000000026654501
00000000000000000000000026823752
00000001000000000000000027303501
00000000000000000000000027472501
00000001000000000000000027952252
00000000000000000000000028121501
00000001000000000000000028601252
00000000000000000000000028770501
00000001000000000000000029250252
00000000000000000000000029419501
00000001000000000000000029899252
00000000000000000000000030068252
00000001000000000000000030564752
00000000000000000000000030734001
00000001000000000000000031213752
00000000000000000000000031399501
00000001000000000000000031879252
00000000000000000000000032048501
00000001000000000000000032528252
00000000000000000000000032697501
00000001000000000000000033177252
00000000000000000000000033346252
00000001000000000000000033826001
00000000000000000000000033995252
00000001000000000000000034475001
00000000000000000000000034644252
00000001000000000000000035124001
00000000000000000000000035293252
00000001000000000000000035773001
00000000000000000000000035942001
00000001000000000000000036421752
00000000000000000000000036591001
00000001000000000000000037070752
00000000000000000000000037240001
00000001000000000000000037736252
00000000000000000000000037905501
00000001000000000000000038385252
00000000000000000000000038554501
00000001000000000000000039034252
00000000000000000000000039203501
00000001000000000000000039683001
00000000000000000000000039852252
00000001000000000000000040348752
00000000000000000000000040518001
00000001000000000000000040997501
00000000000000000000000041166752
00000001000000000000000041646501
00000000000000000000000041815752
00000001000000000000000042295501
00000000000000000000000042464752
00000001000000000000000042944252
00000000000000000000000043113752
00000001000000000000000043593252
00000000000000000000000043762752
00000001000000000000000044242252
00000000000000000000000044411501
00000001000000000000000044891252
00000000000000000000000045060501
00000001000000000000000045540001
00000000000000000000000045709501
00000001000000000000000046189001
00000000000000000000000046375252
00000001000000000000000046854501
00000000000000000000000047024001
00000001000000000000000047503501
00000000000000000000000047673001
00000001000000000000000048152252
00000000000000000000000048322001
00000001000000000000000048801252
00000000000000000000000048971001
00000001000000000000000049450252
00000000000000000000000049620001
00000001000000000000000050099001
00000000000000000000000050269001
00000001000000000000000050764501
00000000000000000000000050934752
00000001000000000000000051413252
00000000000000000000000051584001
00000001000000000000000052062001
00000000000000000000000052250001
00000001000000000000000052727501
00000000000000000000000052915752
00000001000000000000000053393001
00000000000000000000000053565001
00000001000000000000000054041752
00000000000000000000000054214252
00000001000000000000000054690752
00000000000000000000000054863252
00000001000000000000000055339752
00000000000000000000000055512252
00000001000000000000000055988501
00000000000000000000000056161501
00000001000000000000000056637501
00000000000000000000000056810252
00000001000000000000000057286501
00000000000000000000000057459252
00000001000000000000000057935252
00000000000000000000000058124752
00000001000000000000000058617501
00000000000000000000000058790252
00000001000000000000000059266501
00000000000000000000000059439252
00000001000000000000000059915501
00000000000000000000000060088501
00000001000000000000000060564252
00000000000000000000000060737252
00000001000000000000000061213252
00000000000000000000000061386001
00000001000000000000000061862252
00000000000000000000000062034501
00000001000000000000000062511252
00000000000000000000000062683501
00000001000000000000000063160252
00000000000000000000000063332501
00000001000000000000000063809252
00000000000000000000000063981252
00000001000000000000000064458252
00000000000000000000000064630252
00000001000000000000000065107252
00000000000000000000000065279001
00000001000000000000000065756001
00000000000000000000000065927752
00000001000000000000000066405001
00000000000000000000000066576752
00000001000000000000000067054001
00000000000000000000000067225501
00000001000000000000000067703001
00000000000000000000000067874501
00000001000000000000000068368501
00000000000000000000000068540001
00000001000000000000000069017501
00000000000000000000000069189001
00000001000000000000000069666501
00000000000000000000000069837752
00000001000000000000000070315501
00000000000000000000000070486752
00000001000000000000000070964252
00000000000000000000000071152252
00000001000000000000000071630001
00000000000000000000000071801252
00000001000000000000000072279001
00000000000000000000000072450001
00000001000000000000000072928001
00000000000000000000000073098752
00000001000000000000000073577001
00000000000000000000000073747501
00000001000000000000000074242501
00000000000000000000000074429752
00000001000000000000000074924752
00000000000000000000000075112001
00000001000000000000000075607001
00000000000000000000000075777501
00000001000000000000000076255752
00000000000000000000000076443252
00000001000000000000000076938001
00000000000000000000000077108752
00000001000000000000000077603501
00000000000000000000000077774501
00000001000000000000000078252501
00000000000000000000000078440252
00000001000000000000000078951252
00000000000000000000000079122501
00000001000000000000000079616752
00000000000000000000000079788001
00000001000000000000000080299001
00000000000000000000000080470252
00000001000000000000000080948001
00000000000000000000000081152501
00000001000000000000000081630252
00000000000000000000000081818252
00000001000000000000000082295752
00000000000000000000000082483752
00000001000000000000000082961252
00000000000000000000000083132752
00000001000000000000000083610252
00000000000000000000000083798252
00000001000000000000000084275752
00000000000000000000000084447252
00000001000000000000000084924752
00000000000000000000000085096252
00000001000000000000000085573501
00000000000000000000000085745252
00000001000000000000000086239252
00000000000000000000000086410752
00000001000000000000000086888252
00000000000000000000000087076252
00000001000000000000000087553752
00000000000000000000000087725252
00000001000000000000000088202752
00000000000000000000000088374001
00000001000000000000000088851752
00000000000000000000000089022752
00000001000000000000000089500752
00000000000000000000000089671501
