# Supplementary material for: Presentation and response timing accuracy in Adobe Flash and HTML5/JavaScript Web experiments
Source: Behav Res Methods. 2014 Jun 6;47(2):309–27. doi: 10.3758/s13428-014-0471-1 (PMC4427652; doi:10.3758/s13428-014-0471-1)
Supplement: Supplementary file 1 — (ZIP 1.07 MB) [file 13428_2014_471_MOESM1_ESM.zip › Supplementary/Logs/clap-dsc-150ms-ff-fl-3.rtl]

[PC Software Vesion]
20121128
[ARM Firmware Version]
20120901
[Capture Date]
29 Aug 2013
[Capture Time]
11:46:57
[Capture Duration (Secs)]
90
[Changes]
275
[Samples]
360000
[Soak Rate]
0.0763888888888889
[Audio In 1 Threshold]
0
[Audio In 2 Threshold]
0
[Audio Out 1 Threshold]
0
[Audio Out 2 Threshold]
0
[Opto 1 Threshold]
109
[Opto 2 Threshold]
0
[Opto 3 Threshold]
0
[Opto 4 Threshold]
0
[Opto 1 Refreshes Blocked]
True
[Opto 2 Refreshes Blocked]
True
[Opto 3 Refreshes Blocked]
True
[Opto 4 Refreshes Blocked]
True
[Keypad4Description]
Button 4 of the BBTK Response Pad triggered when pressed.
[Keypad3Description]
Button 3 of the BBTK Response Pad triggered when pressed.
[Keypad2Description]
Button 2 of the BBTK Response Pad triggered when pressed.
[Keypad1Description]
Button 1 of the BBTK Response Pad triggered when pressed.
[Opto4Description]
Opto-detector 4 triggered by an active screen region.
[Opto3Description]
Opto-detector 3 triggered by an active screen region.
[Opto2Description]
Opto-detector 2 triggered by an active screen region.
[Opto1Description]
Opto-detector 1 triggered by an active screen region.
[TTLIn2Description]
TTL input 2 triggered by a digital signal.
[TTLIn1Description]
TTL input 1 triggered by a digital signal.
[AudIn2Description]
Audio input 2 triggered by a BBTK Mic.
[AudIn1Description]
Audio input 1 triggered by a BBTK Mic.
[ASC4Description]
Active Switch Closure output 4 generates a key down.
[ASC3Description]
Active Switch Closure output 3 generates a key down.
[ASC2Description]
Active Switch Closure output 2 generates a key down.
[ASC1Description]
Active Switch Closure output 1 generates a key down.
[TTLOut2Description]
TTL output 2 generates a digital signal.
[TTLOut1Description]
TTL output 1 generates a digital signal.
[AudOut2Description]
Audio output 2 generates a tone on the BBTK sounder.
[AudOut1Description]
Audio output 1 generates a tone on the BBTK sounder.
[Notes]

[Data]
00000000000000000000000000000000
00000001000000000000000000650001
00000000000000000000000000820001
00000001000000000000000001315751
00000000000000000000000001502501
00000001000000000000000001981251
00000000000000000000000002151251
00000001000000000000000002647001
00000000000000000000000002816751
00000001000000000000000003295751
00000000000000000000000003465751
00000001000000000000000003944751
00000000000000000000000004114501
00000001000000000000000004593751
00000000000000000000000004763501
00000001000000000000000005242751
00000000000000000000000005412501
00000001000000000000000005908251
00000000000000000000000006078001
00000001000000000000000006557251
00000000000000000000000006727001
00000001000000000000000007206001
00000000000000000000000007376001
00000001000000000000000007855001
00000000000000000000000008024751
00000001000000000000000008504001
00000000000000000000000008673751
00000001000000000000000009153001
00000000000000000000000009322751
00000001000000000000000009801751
00000000000000000000000009971751
00000001000000000000000010467251
00000000000000000000000010637251
00000001000000000000000011116251
00000000000000000000000011286251
00000001000000000000000011765251
00000000000000000000000011935001
00000001000000000000000012414251
00000000000000000000000012584001
00000001000000000000000013079751
00000000000000000000000013249751
00000001000000000000000013728751
00000000000000000000000013898501
00000001000000000000000014377501
00000000000000000000000014547501
00000001000000000000000015026501
00000000000000000000000015196501
00000001000000000000000015675501
00000000000000000000000015845501
00000001000000000000000016324501
00000000000000000000000016494251
00000001000000000000000016973251
00000000000000000000000017160001
00000001000000000000000017638751
00000000000000000000000017809001
00000001000000000000000018287751
00000000000000000000000018458001
00000001000000000000000018936751
00000000000000000000000019106751
00000001000000000000000019585751
00000000000000000000000019755501
00000001000000000000000020234751
00000000000000000000000020404501
00000001000000000000000020883501
00000000000000000000000021053501
00000001000000000000000021532501
00000000000000000000000021702501
00000001000000000000000022181501
00000000000000000000000022351501
00000001000000000000000022863751
00000000000000000000000023033751
00000001000000000000000023512501
00000000000000000000000023682501
00000001000000000000000024161501
00000000000000000000000024331501
00000001000000000000000024810251
00000000000000000000000024980501
00000001000000000000000025459251
00000000000000000000000025629501
00000001000000000000000026125001
00000000000000000000000026295001
00000001000000000000000026773751
00000000000000000000000026944251
00000001000000000000000027422751
00000000000000000000000027593001
00000001000000000000000028071751
00000000000000000000000028242001
00000001000000000000000028720501
00000000000000000000000028907501
00000001000000000000000029386251
00000000000000000000000029556501
00000001000000000000000030035001
00000000000000000000000030205501
00000001000000000000000030684001
00000000000000000000000030870751
00000001000000000000000031349751
00000000000000000000000031519751
00000001000000000000000032015251
00000000000000000000000032185251
00000001000000000000000032681001
00000000000000000000000032884001
00000001000000000000000033363001
00000000000000000000000033533001
00000001000000000000000034012001
00000000000000000000000034182001
00000001000000000000000034677751
00000000000000000000000034864251
00000001000000000000000035343251
00000000000000000000000035546251
00000001000000000000000036025501
00000000000000000000000036195251
00000001000000000000000036674501
00000000000000000000000036844251
00000001000000000000000037323251
00000000000000000000000037493251
00000001000000000000000037989001
00000000000000000000000038158751
00000001000000000000000038654501
00000000000000000000000038824251
00000001000000000000000039303501
00000000000000000000000039473251
00000001000000000000000039952501
00000000000000000000000040138751
00000001000000000000000040618001
00000000000000000000000040787501
00000001000000000000000041267001
00000000000000000000000041436501
00000001000000000000000041932751
00000000000000000000000042102001
00000001000000000000000042598251
00000000000000000000000042784001
00000001000000000000000043280501
00000000000000000000000043449501
00000001000000000000000043929501
00000000000000000000000044098501
00000001000000000000000044578501
00000000000000000000000044747501
00000001000000000000000045227251
00000000000000000000000045396501
00000001000000000000000045876251
00000000000000000000000046045501
00000001000000000000000046525251
00000000000000000000000046694251
00000001000000000000000047190751
00000000000000000000000047376501
00000001000000000000000047856251
00000000000000000000000048025501
00000001000000000000000048505251
00000000000000000000000048674501
00000001000000000000000049154001
00000000000000000000000049323501
00000001000000000000000049819751
00000000000000000000000049989001
00000001000000000000000050468501
00000000000000000000000050638001
00000001000000000000000051117501
00000000000000000000000051287001
00000001000000000000000051766501
00000000000000000000000051935751
00000001000000000000000052415501
00000000000000000000000052584751
00000001000000000000000053064251
00000000000000000000000053233751
00000001000000000000000053713251
00000000000000000000000053882751
00000001000000000000000054362251
00000000000000000000000054531501
00000001000000000000000055027751
00000000000000000000000055197251
00000001000000000000000055676751
00000000000000000000000055846251
00000001000000000000000056325751
00000000000000000000000056495001
00000001000000000000000056974501
00000000000000000000000057144001
00000001000000000000000057640001
00000000000000000000000057809751
00000001000000000000000058289001
00000000000000000000000058458751
00000001000000000000000058938001
00000000000000000000000059124001
00000001000000000000000059603501
00000000000000000000000059789751
00000001000000000000000060269251
00000000000000000000000060438751
00000001000000000000000060918001
00000000000000000000000061104251
00000001000000000000000061583501
00000000000000000000000061753251
00000001000000000000000062232501
00000000000000000000000062419001
00000001000000000000000062898001
00000000000000000000000063067751
00000001000000000000000063547001
00000000000000000000000063716751
00000001000000000000000064196001
00000000000000000000000064365751
00000001000000000000000064844751
00000000000000000000000065014751
00000001000000000000000065510501
00000000000000000000000065696751
00000001000000000000000066176001
00000000000000000000000066362501
00000001000000000000000066841501
00000000000000000000000067011251
00000001000000000000000067490501
00000000000000000000000067660251
00000001000000000000000068139501
00000000000000000000000068325751
00000001000000000000000068805001
00000000000000000000000068974751
00000001000000000000000069454001
00000000000000000000000069623751
00000001000000000000000070103001
00000000000000000000000070289251
00000001000000000000000070768501
00000000000000000000000070938251
00000001000000000000000071417501
00000000000000000000000071587251
00000001000000000000000072066251
00000000000000000000000072236001
00000001000000000000000072715001
00000000000000000000000072885251
00000001000000000000000073364001
00000000000000000000000073534251
00000001000000000000000074013001
00000000000000000000000074183001
00000001000000000000000074662001
00000000000000000000000074848751
00000001000000000000000075327501
00000000000000000000000075497751
00000001000000000000000075976501
00000000000000000000000076163251
00000001000000000000000076658751
00000000000000000000000076828751
00000001000000000000000077307501
00000000000000000000000077477751
00000001000000000000000077956501
00000000000000000000000078126751
00000001000000000000000078605501
00000000000000000000000078775501
00000001000000000000000079254501
00000000000000000000000079424501
00000001000000000000000079903251
00000000000000000000000080073501
00000001000000000000000080552251
00000000000000000000000080722501
00000001000000000000000081201251
00000000000000000000000081388001
00000001000000000000000081866751
00000000000000000000000082037001
00000001000000000000000082515751
00000000000000000000000082686001
00000001000000000000000083164501
00000000000000000000000083334751
00000001000000000000000083813501
00000000000000000000000083983751
00000001000000000000000084462501
00000000000000000000000084632751
00000001000000000000000085128001
00000000000000000000000085315001
00000001000000000000000085793501
00000000000000000000000085963751
00000001000000000000000086442501
00000000000000000000000086612751
00000001000000000000000087108251
00000000000000000000000087278251
00000001000000000000000087757251
00000000000000000000000087927001
00000001000000000000000088406251
00000000000000000000000088576001
00000001000000000000000089055251
00000000000000000000000089225001
00000001000000000000000089704001
00000000000000000000000089873751
