# Supplementary material for: Presentation and response timing accuracy in Adobe Flash and HTML5/JavaScript Web experiments
Source: Behav Res Methods. 2014 Jun 6;47(2):309–27. doi: 10.3758/s13428-014-0471-1 (PMC4427652; doi:10.3758/s13428-014-0471-1)
Supplement: Supplementary file 1 — (ZIP 1.07 MB) [file 13428_2014_471_MOESM1_ESM.zip › Supplementary/Logs/clap-dsc-150ms-ff-js-1.rtl]

[PC Software Vesion]
20121128
[ARM Firmware Version]
20120901
[Capture Date]
29 Aug 2013
[Capture Time]
11:37:19
[Capture Duration (Secs)]
90
[Changes]
267
[Samples]
360000
[Soak Rate]
0.0741666666666667
[Audio In 1 Threshold]
0
[Audio In 2 Threshold]
0
[Audio Out 1 Threshold]
0
[Audio Out 2 Threshold]
0
[Opto 1 Threshold]
109
[Opto 2 Threshold]
0
[Opto 3 Threshold]
0
[Opto 4 Threshold]
0
[Opto 1 Refreshes Blocked]
True
[Opto 2 Refreshes Blocked]
True
[Opto 3 Refreshes Blocked]
True
[Opto 4 Refreshes Blocked]
True
[Keypad4Description]
Button 4 of the BBTK Response Pad triggered when pressed.
[Keypad3Description]
Button 3 of the BBTK Response Pad triggered when pressed.
[Keypad2Description]
Button 2 of the BBTK Response Pad triggered when pressed.
[Keypad1Description]
Button 1 of the BBTK Response Pad triggered when pressed.
[Opto4Description]
Opto-detector 4 triggered by an active screen region.
[Opto3Description]
Opto-detector 3 triggered by an active screen region.
[Opto2Description]
Opto-detector 2 triggered by an active screen region.
[Opto1Description]
Opto-detector 1 triggered by an active screen region.
[TTLIn2Description]
TTL input 2 triggered by a digital signal.
[TTLIn1Description]
TTL input 1 triggered by a digital signal.
[AudIn2Description]
Audio input 2 triggered by a BBTK Mic.
[AudIn1Description]
Audio input 1 triggered by a BBTK Mic.
[ASC4Description]
Active Switch Closure output 4 generates a key down.
[ASC3Description]
Active Switch Closure output 3 generates a key down.
[ASC2Description]
Active Switch Closure output 2 generates a key down.
[ASC1Description]
Active Switch Closure output 1 generates a key down.
[TTLOut2Description]
TTL output 2 generates a digital signal.
[TTLOut1Description]
TTL output 1 generates a digital signal.
[AudOut2Description]
Audio output 2 generates a tone on the BBTK sounder.
[AudOut1Description]
Audio output 1 generates a tone on the BBTK sounder.
[Notes]

[Data]
00000000000000000000000000000000
00000001000000000000000000952501
00000000000000000000000001139001
00000001000000000000000001618001
00000000000000000000000001804501
00000001000000000000000002300251
00000000000000000000000002470501
00000001000000000000000002965751
00000000000000000000000003152501
00000001000000000000000003631251
00000000000000000000000003818001
00000001000000000000000004297001
00000000000000000000000004483501
00000001000000000000000004979251
00000000000000000000000005149001
00000001000000000000000005661501
00000000000000000000000005831251
00000001000000000000000006327001
00000000000000000000000006496751
00000001000000000000000006992501
00000000000000000000000007179001
00000001000000000000000007674751
00000000000000000000000007844751
00000001000000000000000008340251
00000000000000000000000008510251
00000001000000000000000009006001
00000000000000000000000009192251
00000001000000000000000009671501
00000000000000000000000009858001
00000001000000000000000010353751
00000000000000000000000010540001
00000001000000000000000011036001
00000000000000000000000011205501
00000001000000000000000011701751
00000000000000000000000011887751
00000001000000000000000012367251
00000000000000000000000012553501
00000001000000000000000013032751
00000000000000000000000013219001
00000001000000000000000013715001
00000000000000000000000013884501
00000001000000000000000014380501
00000000000000000000000014566751
00000001000000000000000015046251
00000000000000000000000015232251
00000001000000000000000015728501
00000000000000000000000015898001
00000001000000000000000016394001
00000000000000000000000016580251
00000001000000000000000017076251
00000000000000000000000017245751
00000001000000000000000017741751
00000000000000000000000017927751
00000001000000000000000018407251
00000000000000000000000018593501
00000001000000000000000019073001
00000000000000000000000019259001
00000001000000000000000019755251
00000000000000000000000019924501
00000001000000000000000020420751
00000000000000000000000020606751
00000001000000000000000021086251
00000000000000000000000021272501
00000001000000000000000021768501
00000000000000000000000021938001
00000001000000000000000022434001
00000000000000000000000022603501
00000001000000000000000023099501
00000000000000000000000023285751
00000001000000000000000023765251
00000000000000000000000023951501
00000001000000000000000024447501
00000000000000000000000024617001
00000001000000000000000025113001
00000000000000000000000025299251
00000001000000000000000025778501
00000000000000000000000025964751
00000001000000000000000026460751
00000000000000000000000026630251
00000001000000000000000027126251
00000000000000000000000027312501
00000001000000000000000027792001
00000000000000000000000027978251
00000001000000000000000028474001
00000000000000000000000028660501
00000001000000000000000029139501
00000000000000000000000029326001
00000001000000000000000029821751
00000000000000000000000029991751
00000001000000000000000030487251
00000000000000000000000030674001
00000001000000000000000031152751
00000000000000000000000031356251
00000001000000000000000031835001
00000000000000000000000032021751
00000001000000000000000032517251
00000000000000000000000032687501
00000001000000000000000033182751
00000000000000000000000033353001
00000001000000000000000033848501
00000000000000000000000034035251
00000001000000000000000034514001
00000000000000000000000034700751
00000001000000000000000035196251
00000000000000000000000035366251
00000001000000000000000035861751
00000000000000000000000036031751
00000001000000000000000036527501
00000000000000000000000036714001
00000001000000000000000037193001
00000000000000000000000037379501
00000001000000000000000037875251
00000000000000000000000038045251
00000001000000000000000038540751
00000000000000000000000038727251
00000001000000000000000039206251
00000000000000000000000039393001
00000001000000000000000039872001
00000000000000000000000040058501
00000001000000000000000040554251
00000000000000000000000040724001
00000001000000000000000041219751
00000000000000000000000041406251
00000001000000000000000041885251
00000000000000000000000042071751
00000001000000000000000042567501
00000000000000000000000042737501
00000001000000000000000043233001
00000000000000000000000043403001
00000001000000000000000043898751
00000000000000000000000044085251
00000001000000000000000044564251
00000000000000000000000044750751
00000001000000000000000045246501
00000000000000000000000045433001
00000001000000000000000045962001
00000000000000000000000046148501
00000001000000000000000046660751
00000000000000000000000046830751
00000001000000000000000047326251
00000000000000000000000047496251
00000001000000000000000047992001
00000000000000000000000048178501
00000001000000000000000048657501
00000000000000000000000048844251
00000001000000000000000049339751
00000000000000000000000049509751
00000001000000000000000050005251
00000000000000000000000050175501
00000001000000000000000050687501
00000000000000000000000050857751
00000001000000000000000051353001
00000000000000000000000051540001
00000001000000000000000052035251
00000000000000000000000052205501
00000001000000000000000052700751
00000000000000000000000052871001
00000001000000000000000053366251
00000000000000000000000053553251
00000001000000000000000054031751
00000000000000000000000054219001
00000001000000000000000054714001
00000000000000000000000054884501
00000001000000000000000055379751
00000000000000000000000055566751
00000001000000000000000056045251
00000000000000000000000056232251
00000001000000000000000056727501
00000000000000000000000056897751
00000001000000000000000057393001
00000000000000000000000057563251
00000001000000000000000058058501
00000000000000000000000058245501
00000001000000000000000058724251
00000000000000000000000058911251
00000001000000000000000059406501
00000000000000000000000059576751
00000001000000000000000060072001
00000000000000000000000060259001
00000001000000000000000060737501
00000000000000000000000060924751
00000001000000000000000061419751
00000000000000000000000061590251
00000001000000000000000062085251
00000000000000000000000062255751
00000001000000000000000062750751
00000000000000000000000062938001
00000001000000000000000063416501
00000000000000000000000063603501
00000001000000000000000064098751
00000000000000000000000064269251
00000001000000000000000064764251
00000000000000000000000064951501
00000001000000000000000065429751
00000000000000000000000065617001
00000001000000000000000066112001
00000000000000000000000066282501
00000001000000000000000066777501
00000000000000000000000066964751
00000001000000000000000067443251
00000000000000000000000067630251
00000001000000000000000068125251
00000000000000000000000068296001
00000001000000000000000068791001
00000000000000000000000068978001
00000001000000000000000069456501
00000000000000000000000069643751
00000001000000000000000070155251
00000000000000000000000070309251
00000001000000000000000070804251
00000000000000000000000070991501
00000001000000000000000071469751
00000000000000000000000071657001
00000001000000000000000072152001
00000000000000000000000072322751
00000001000000000000000072817501
00000000000000000000000072988501
00000001000000000000000073483001
00000000000000000000000073670751
00000001000000000000000074165251
00000000000000000000000074353251
00000001000000000000000074830751
00000000000000000000000075019001
00000001000000000000000075513001
00000000000000000000000075684251
00000001000000000000000076178501
00000000000000000000000076366251
00000001000000000000000076860751
00000000000000000000000077032001
00000001000000000000000077526251
00000000000000000000000077714251
00000001000000000000000078208501
00000000000000000000000078380001
00000001000000000000000078874001
00000000000000000000000079045751
00000001000000000000000079539501
00000000000000000000000079728001
00000001000000000000000080205251
00000000000000000000000080393501
00000001000000000000000080887501
00000000000000000000000081059251
00000001000000000000000081553001
00000000000000000000000081741251
00000001000000000000000082235251
00000000000000000000000082407001
00000001000000000000000082900751
00000000000000000000000083072501
00000001000000000000000083566251
00000000000000000000000083738251
00000001000000000000000084231751
00000000000000000000000084420251
00000001000000000000000084897501
00000000000000000000000085086001
00000001000000000000000085579751
00000000000000000000000085751501
00000001000000000000000086245251
00000000000000000000000086433751
00000001000000000000000086910751
00000000000000000000000087099251
00000001000000000000000087593001
00000000000000000000000087765001
00000001000000000000000088258501
00000000000000000000000088430751
00000001000000000000000088924001
00000000000000000000000089113001
00000001000000000000000089589751
00000000000000000000000089778501
