# Supplementary material for: Presentation and response timing accuracy in Adobe Flash and HTML5/JavaScript Web experiments
Source: Behav Res Methods. 2014 Jun 6;47(2):309–27. doi: 10.3758/s13428-014-0471-1 (PMC4427652; doi:10.3758/s13428-014-0471-1)
Supplement: Supplementary file 1 — (ZIP 1.07 MB) [file 13428_2014_471_MOESM1_ESM.zip › Supplementary/Logs/clap-dsc-150ms-ff-js-2.rtl]

[PC Software Vesion]
20121128
[ARM Firmware Version]
20120901
[Capture Date]
29 Aug 2013
[Capture Time]
11:43:28
[Capture Duration (Secs)]
90
[Changes]
268
[Samples]
360000
[Soak Rate]
0.0744444444444445
[Audio In 1 Threshold]
0
[Audio In 2 Threshold]
0
[Audio Out 1 Threshold]
0
[Audio Out 2 Threshold]
0
[Opto 1 Threshold]
109
[Opto 2 Threshold]
0
[Opto 3 Threshold]
0
[Opto 4 Threshold]
0
[Opto 1 Refreshes Blocked]
True
[Opto 2 Refreshes Blocked]
True
[Opto 3 Refreshes Blocked]
True
[Opto 4 Refreshes Blocked]
True
[Keypad4Description]
Button 4 of the BBTK Response Pad triggered when pressed.
[Keypad3Description]
Button 3 of the BBTK Response Pad triggered when pressed.
[Keypad2Description]
Button 2 of the BBTK Response Pad triggered when pressed.
[Keypad1Description]
Button 1 of the BBTK Response Pad triggered when pressed.
[Opto4Description]
Opto-detector 4 triggered by an active screen region.
[Opto3Description]
Opto-detector 3 triggered by an active screen region.
[Opto2Description]
Opto-detector 2 triggered by an active screen region.
[Opto1Description]
Opto-detector 1 triggered by an active screen region.
[TTLIn2Description]
TTL input 2 triggered by a digital signal.
[TTLIn1Description]
TTL input 1 triggered by a digital signal.
[AudIn2Description]
Audio input 2 triggered by a BBTK Mic.
[AudIn1Description]
Audio input 1 triggered by a BBTK Mic.
[ASC4Description]
Active Switch Closure output 4 generates a key down.
[ASC3Description]
Active Switch Closure output 3 generates a key down.
[ASC2Description]
Active Switch Closure output 2 generates a key down.
[ASC1Description]
Active Switch Closure output 1 generates a key down.
[TTLOut2Description]
TTL output 2 generates a digital signal.
[TTLOut1Description]
TTL output 1 generates a digital signal.
[AudOut2Description]
Audio output 2 generates a tone on the BBTK sounder.
[AudOut1Description]
Audio output 1 generates a tone on the BBTK sounder.
[Notes]

[Data]
00000000000000000000000000000000
00000001000000000000000000662501
00000000000000000000000000851001
00000001000000000000000001344751
00000000000000000000000001533501
00000001000000000000000002010251
00000000000000000000000002198501
00000001000000000000000002676001
00000000000000000000000002863751
00000001000000000000000003358251
00000000000000000000000003529251
00000001000000000000000004024001
00000000000000000000000004211501
00000001000000000000000004706251
00000000000000000000000004877251
00000001000000000000000005371751
00000000000000000000000005559251
00000001000000000000000006037251
00000000000000000000000006225001
00000001000000000000000006702751
00000000000000000000000006890501
00000001000000000000000007385001
00000000000000000000000007556001
00000001000000000000000008050751
00000000000000000000000008238251
00000001000000000000000008716251
00000000000000000000000008903751
00000001000000000000000009398501
00000000000000000000000009569501
00000001000000000000000010064001
00000000000000000000000010251751
00000001000000000000000010729501
00000000000000000000000010917251
00000001000000000000000011411751
00000000000000000000000011582751
00000001000000000000000012077501
00000000000000000000000012248251
00000001000000000000000012743001
00000000000000000000000012930501
00000001000000000000000013425251
00000000000000000000000013596251
00000001000000000000000014090751
00000000000000000000000014261751
00000001000000000000000014756251
00000000000000000000000014944001
00000001000000000000000015422001
00000000000000000000000015609501
00000001000000000000000016104251
00000000000000000000000016275001
00000001000000000000000016769751
00000000000000000000000016957251
00000001000000000000000017435251
00000000000000000000000017622751
00000001000000000000000018100751
00000000000000000000000018288501
00000001000000000000000018766501
00000000000000000000000018954001
00000001000000000000000019448501
00000000000000000000000019619751
00000001000000000000000020114251
00000000000000000000000020301751
00000001000000000000000020796501
00000000000000000000000020967501
00000001000000000000000021462001
00000000000000000000000021633001
00000001000000000000000022127501
00000000000000000000000022315251
00000001000000000000000022793001
00000000000000000000000022980751
00000001000000000000000023475251
00000000000000000000000023646501
00000001000000000000000024141001
00000000000000000000000024328501
00000001000000000000000024806501
00000000000000000000000024994251
00000001000000000000000025488751
00000000000000000000000025659751
00000001000000000000000026154251
00000000000000000000000026342001
00000001000000000000000026819751
00000000000000000000000027007751
00000001000000000000000027502001
00000000000000000000000027673251
00000001000000000000000028167501
00000000000000000000000028355501
00000001000000000000000028833001
00000000000000000000000029021251
00000001000000000000000029515251
00000000000000000000000029686751
00000001000000000000000030181001
00000000000000000000000030368751
00000001000000000000000030863251
00000000000000000000000031034501
00000001000000000000000031528751
00000000000000000000000031716501
00000001000000000000000032194251
00000000000000000000000032382001
00000001000000000000000032876501
00000000000000000000000033047751
00000001000000000000000033542251
00000000000000000000000033713251
00000001000000000000000034207751
00000000000000000000000034395501
00000001000000000000000034890001
00000000000000000000000035061001
00000001000000000000000035555501
00000000000000000000000035743001
00000001000000000000000036221001
00000000000000000000000036408751
00000001000000000000000036886501
00000000000000000000000037074501
00000001000000000000000037568751
00000000000000000000000037740001
00000001000000000000000038234251
00000000000000000000000038405751
00000001000000000000000038900001
00000000000000000000000039088001
00000001000000000000000039565501
00000000000000000000000039753501
00000001000000000000000040247751
00000000000000000000000040419251
00000001000000000000000040913251
00000000000000000000000041101501
00000001000000000000000041578751
00000000000000000000000041767001
00000001000000000000000042261001
00000000000000000000000042432751
00000001000000000000000042926501
00000000000000000000000043098251
00000001000000000000000043592251
00000000000000000000000043780251
00000001000000000000000044257751
00000000000000000000000044445751
00000001000000000000000044940001
00000000000000000000000045111501
00000001000000000000000045605501
00000000000000000000000045793751
00000001000000000000000046271251
00000000000000000000000046459251
00000001000000000000000046953251
00000000000000000000000047124751
00000001000000000000000047619001
00000000000000000000000047807001
00000001000000000000000048284501
00000000000000000000000048472501
00000001000000000000000048966751
00000000000000000000000049138001
00000001000000000000000049632251
00000000000000000000000049820251
00000001000000000000000050298001
00000000000000000000000050485751
00000001000000000000000050980251
00000000000000000000000051151501
00000001000000000000000051645751
00000000000000000000000051817001
00000001000000000000000052311251
00000000000000000000000052499001
00000001000000000000000052977001
00000000000000000000000053164751
00000001000000000000000053659001
00000000000000000000000053830251
00000001000000000000000054324751
00000000000000000000000054512501
00000001000000000000000054990251
00000000000000000000000055178001
00000001000000000000000055672501
00000000000000000000000055843501
00000001000000000000000056354751
00000000000000000000000056525751
00000001000000000000000057070251
00000000000000000000000057258001
00000001000000000000000057752501
00000000000000000000000057923501
00000001000000000000000058418001
00000000000000000000000058605751
00000001000000000000000059100251
00000000000000000000000059288001
00000001000000000000000059765751
00000000000000000000000059953501
00000001000000000000000060431251
00000000000000000000000060619001
00000001000000000000000061113501
00000000000000000000000061284501
00000001000000000000000061795751
00000000000000000000000061966751
00000001000000000000000062461251
00000000000000000000000062649001
00000001000000000000000063127001
00000000000000000000000063314751
00000001000000000000000063792501
00000000000000000000000063980251
00000001000000000000000064474751
00000000000000000000000064645751
00000001000000000000000065140251
00000000000000000000000065328001
00000001000000000000000065805751
00000000000000000000000065993501
00000001000000000000000066488001
00000000000000000000000066659251
00000001000000000000000067153751
00000000000000000000000067341251
00000001000000000000000067819251
00000000000000000000000068007001
00000001000000000000000068484751
00000000000000000000000068672501
00000001000000000000000069167001
00000000000000000000000069338251
00000001000000000000000069832501
00000000000000000000000070020501
00000001000000000000000070498001
00000000000000000000000070686251
00000001000000000000000071180251
00000000000000000000000071351751
00000001000000000000000071845751
00000000000000000000000072017501
00000001000000000000000072511251
00000000000000000000000072699751
00000001000000000000000073176751
00000000000000000000000073365501
00000001000000000000000073859001
00000000000000000000000074031001
00000001000000000000000074524751
00000000000000000000000074713251
00000001000000000000000075190251
00000000000000000000000075378751
00000001000000000000000075872501
00000000000000000000000076044251
00000001000000000000000076538001
00000000000000000000000076710001
00000001000000000000000077203501
00000000000000000000000077392251
00000001000000000000000077869001
00000000000000000000000078058001
00000001000000000000000078551251
00000000000000000000000078723501
00000001000000000000000079216751
00000000000000000000000079389001
00000001000000000000000079882501
00000000000000000000000080071251
00000001000000000000000080564751
00000000000000000000000080737001
00000001000000000000000081230251
00000000000000000000000081402501
00000001000000000000000081895751
00000000000000000000000082084751
00000001000000000000000082578001
00000000000000000000000082767001
00000001000000000000000083260251
00000000000000000000000083432501
00000001000000000000000083942501
00000000000000000000000084114751
00000001000000000000000084608001
00000000000000000000000084796751
00000001000000000000000085290251
00000000000000000000000085462251
00000001000000000000000085956001
00000000000000000000000086144501
00000001000000000000000086621501
00000000000000000000000086810001
00000001000000000000000087303751
00000000000000000000000087492251
00000001000000000000000087986001
00000000000000000000000088157751
00000001000000000000000088651501
00000000000000000000000088823001
00000001000000000000000089317251
00000000000000000000000089505001
00000001000000000000000089982751
