# Supplementary material for: Presentation and response timing accuracy in Adobe Flash and HTML5/JavaScript Web experiments
Source: Behav Res Methods. 2014 Jun 6;47(2):309–27. doi: 10.3758/s13428-014-0471-1 (PMC4427652; doi:10.3758/s13428-014-0471-1)
Supplement: Supplementary file 1 — (ZIP 1.07 MB) [file 13428_2014_471_MOESM1_ESM.zip › Supplementary/Logs/clap-dsc-150ms-ff-js-3.rtl]

[PC Software Vesion]
20121128
[ARM Firmware Version]
20120901
[Capture Date]
29 Aug 2013
[Capture Time]
11:53:33
[Capture Duration (Secs)]
90
[Changes]
263
[Samples]
360000
[Soak Rate]
0.0730555555555556
[Audio In 1 Threshold]
0
[Audio In 2 Threshold]
0
[Audio Out 1 Threshold]
0
[Audio Out 2 Threshold]
0
[Opto 1 Threshold]
109
[Opto 2 Threshold]
0
[Opto 3 Threshold]
0
[Opto 4 Threshold]
0
[Opto 1 Refreshes Blocked]
True
[Opto 2 Refreshes Blocked]
True
[Opto 3 Refreshes Blocked]
True
[Opto 4 Refreshes Blocked]
True
[Keypad4Description]
Button 4 of the BBTK Response Pad triggered when pressed.
[Keypad3Description]
Button 3 of the BBTK Response Pad triggered when pressed.
[Keypad2Description]
Button 2 of the BBTK Response Pad triggered when pressed.
[Keypad1Description]
Button 1 of the BBTK Response Pad triggered when pressed.
[Opto4Description]
Opto-detector 4 triggered by an active screen region.
[Opto3Description]
Opto-detector 3 triggered by an active screen region.
[Opto2Description]
Opto-detector 2 triggered by an active screen region.
[Opto1Description]
Opto-detector 1 triggered by an active screen region.
[TTLIn2Description]
TTL input 2 triggered by a digital signal.
[TTLIn1Description]
TTL input 1 triggered by a digital signal.
[AudIn2Description]
Audio input 2 triggered by a BBTK Mic.
[AudIn1Description]
Audio input 1 triggered by a BBTK Mic.
[ASC4Description]
Active Switch Closure output 4 generates a key down.
[ASC3Description]
Active Switch Closure output 3 generates a key down.
[ASC2Description]
Active Switch Closure output 2 generates a key down.
[ASC1Description]
Active Switch Closure output 1 generates a key down.
[TTLOut2Description]
TTL output 2 generates a digital signal.
[TTLOut1Description]
TTL output 1 generates a digital signal.
[AudOut2Description]
Audio output 2 generates a tone on the BBTK sounder.
[AudOut1Description]
Audio output 1 generates a tone on the BBTK sounder.
[Notes]

[Data]
00000000000000000000000000000000
00000001000000000000000000390000
00000000000000000000000000583500
00000001000000000000000001072250
00000000000000000000000001281500
00000001000000000000000001771000
00000000000000000000000001964000
00000001000000000000000002453500
00000000000000000000000002644250
00000001000000000000000003135500
00000000000000000000000003326500
00000001000000000000000003817750
00000000000000000000000004025500
00000001000000000000000004516750
00000000000000000000000004707750
00000001000000000000000005198750
00000000000000000000000005390250
00000001000000000000000005881000
00000000000000000000000006072250
00000001000000000000000006563250
00000000000000000000000006754750
00000001000000000000000007245500
00000000000000000000000007436750
00000001000000000000000007927750
00000000000000000000000008119250
00000001000000000000000008610000
00000000000000000000000008817750
00000001000000000000000009292250
00000000000000000000000009500250
00000001000000000000000009991000
00000000000000000000000010182250
00000001000000000000000010673250
00000000000000000000000010864750
00000001000000000000000011355500
00000000000000000000000011563500
00000001000000000000000012037500
00000000000000000000000012245750
00000001000000000000000012736500
00000000000000000000000012927750
00000001000000000000000013418750
00000000000000000000000013609750
00000001000000000000000014101000
00000000000000000000000014308750
00000001000000000000000014783250
00000000000000000000000014990750
00000001000000000000000015482000
00000000000000000000000015672750
00000001000000000000000016164250
00000000000000000000000016355250
00000001000000000000000016846500
00000000000000000000000017054000
00000001000000000000000017528750
00000000000000000000000017736250
00000001000000000000000018227500
00000000000000000000000018418250
00000001000000000000000018909750
00000000000000000000000019100750
00000001000000000000000019592000
00000000000000000000000019799250
00000001000000000000000020274250
00000000000000000000000020465000
00000001000000000000000020956500
00000000000000000000000021147250
00000001000000000000000021638500
00000000000000000000000021829500
00000001000000000000000022320750
00000000000000000000000022528500
00000001000000000000000023019500
00000000000000000000000023210750
00000001000000000000000023701750
00000000000000000000000023893000
00000001000000000000000024384000
00000000000000000000000024575250
00000001000000000000000025066250
00000000000000000000000025274250
00000001000000000000000025765000
00000000000000000000000025956250
00000001000000000000000026447250
00000000000000000000000026638500
00000001000000000000000027129500
00000000000000000000000027320750
00000001000000000000000027811750
00000000000000000000000028019500
00000001000000000000000028510500
00000000000000000000000028701750
00000001000000000000000029176250
00000000000000000000000029384250
00000001000000000000000029875000
00000000000000000000000030066500
00000001000000000000000030557250
00000000000000000000000030748750
00000001000000000000000031239500
00000000000000000000000031431000
00000001000000000000000031921750
00000000000000000000000032129750
00000001000000000000000032637250
00000000000000000000000032828250
00000001000000000000000033319500
00000000000000000000000033527500
00000001000000000000000034018250
00000000000000000000000034209500
00000001000000000000000034700500
00000000000000000000000034891750
00000001000000000000000035382750
00000000000000000000000035574000
00000001000000000000000036064750
00000000000000000000000036273250
00000001000000000000000036763750
00000000000000000000000036955000
00000001000000000000000037446000
00000000000000000000000037637250
00000001000000000000000038128250
00000000000000000000000038319500
00000001000000000000000038793750
00000000000000000000000039002000
00000001000000000000000039492500
00000000000000000000000039684000
00000001000000000000000040174750
00000000000000000000000040366250
00000001000000000000000040857000
00000000000000000000000041049000
00000001000000000000000041539000
00000000000000000000000041748500
00000001000000000000000042238000
00000000000000000000000042430250
00000001000000000000000042920250
00000000000000000000000043113000
00000001000000000000000043602500
00000000000000000000000043794750
00000001000000000000000044284500
00000000000000000000000044493750
00000001000000000000000044983500
00000000000000000000000045175750
00000001000000000000000045665750
00000000000000000000000045857750
00000001000000000000000046348000
00000000000000000000000046539500
00000001000000000000000047030250
00000000000000000000000047255000
00000001000000000000000047745750
00000000000000000000000047937000
00000001000000000000000048428000
00000000000000000000000048619250
00000001000000000000000049110250
00000000000000000000000049301500
00000001000000000000000049792250
00000000000000000000000050000750
00000001000000000000000050491250
00000000000000000000000050682750
00000001000000000000000051173250
00000000000000000000000051365250
00000001000000000000000051855500
00000000000000000000000052030750
00000001000000000000000052521250
00000000000000000000000052730000
00000001000000000000000053220000
00000000000000000000000053412000
00000001000000000000000053902250
00000000000000000000000054094500
00000001000000000000000054584500
00000000000000000000000054776500
00000001000000000000000055266500
00000000000000000000000055475750
00000001000000000000000055965500
00000000000000000000000056157750
00000001000000000000000056647750
00000000000000000000000056840000
00000001000000000000000057330000
00000000000000000000000057522000
00000001000000000000000058012250
00000000000000000000000058220500
00000001000000000000000058711000
00000000000000000000000058902750
00000001000000000000000059393250
00000000000000000000000059584500
00000001000000000000000060075500
00000000000000000000000060267000
00000001000000000000000060757750
00000000000000000000000060965500
00000001000000000000000061456500
00000000000000000000000061647750
00000001000000000000000062138750
00000000000000000000000062414250
00000001000000000000000062887500
00000000000000000000000063079500
00000001000000000000000063569750
00000000000000000000000063760750
00000001000000000000000064252000
00000000000000000000000064459500
00000001000000000000000064950750
00000000000000000000000065141750
00000001000000000000000065633000
00000000000000000000000065824000
00000001000000000000000066315250
00000000000000000000000066506250
00000001000000000000000066997500
00000000000000000000000067205250
00000001000000000000000067696250
00000000000000000000000067871250
00000001000000000000000068378500
00000000000000000000000068570000
00000001000000000000000069060750
00000000000000000000000069252500
00000001000000000000000069743000
00000000000000000000000069951250
00000001000000000000000070441500
00000000000000000000000070637500
00000001000000000000000071123750
00000000000000000000000071320750
00000001000000000000000071806000
00000000000000000000000072001250
00000001000000000000000072488250
00000000000000000000000072698250
00000001000000000000000073187250
00000000000000000000000073379250
00000001000000000000000073869250
00000000000000000000000074063500
00000001000000000000000074551500
00000000000000000000000074745750
00000001000000000000000075234000
00000000000000000000000075441000
00000001000000000000000075933000
00000000000000000000000076123000
00000001000000000000000076615250
00000000000000000000000076805250
00000001000000000000000077297500
00000000000000000000000077504000
00000001000000000000000077979500
00000000000000000000000078186500
00000001000000000000000078678500
00000000000000000000000078868500
00000001000000000000000079360750
00000000000000000000000079551000
00000001000000000000000080042750
00000000000000000000000080233000
00000001000000000000000080725000
00000000000000000000000080932000
00000001000000000000000081424000
00000000000000000000000081614250
00000001000000000000000082106000
00000000000000000000000082296750
00000001000000000000000082788250
00000000000000000000000082978750
00000001000000000000000083470500
00000000000000000000000083677750
00000001000000000000000084169500
00000000000000000000000084360000
00000001000000000000000084851500
00000000000000000000000085042750
00000001000000000000000085533500
00000000000000000000000085725500
00000001000000000000000086215750
00000000000000000000000086424500
00000001000000000000000086914750
00000000000000000000000087107250
00000001000000000000000087597000
00000000000000000000000087789250
00000001000000000000000088279000
00000000000000000000000088471750
00000001000000000000000088961250
00000000000000000000000089170750
00000001000000000000000089660250
00000000000000000000000089853500
