# Supplementary material for: Presentation and response timing accuracy in Adobe Flash and HTML5/JavaScript Web experiments
Source: Behav Res Methods. 2014 Jun 6;47(2):309–27. doi: 10.3758/s13428-014-0471-1 (PMC4427652; doi:10.3758/s13428-014-0471-1)
Supplement: Supplementary file 1 — (ZIP 1.07 MB) [file 13428_2014_471_MOESM1_ESM.zip › Supplementary/Logs/clap-dscar-300ms-ff-fl-1.rtl]

[PC Software Vesion]
20121128
[ARM Firmware Version]
20120901
[Capture Date]
29 Aug 2013
[Capture Time]
10:58:40
[Capture Duration (Secs)]
100
[Changes]
401
[Samples]
400001
[Soak Rate]
0.100249749375627
[Audio In 1 Threshold]
0
[Audio In 2 Threshold]
0
[Audio Out 1 Threshold]
0
[Audio Out 2 Threshold]
0
[Opto 1 Threshold]
109
[Opto 2 Threshold]
0
[Opto 3 Threshold]
0
[Opto 4 Threshold]
0
[Opto 1 Refreshes Blocked]
True
[Opto 2 Refreshes Blocked]
True
[Opto 3 Refreshes Blocked]
True
[Opto 4 Refreshes Blocked]
True
[Keypad4Description]
Button 4 of the BBTK Response Pad triggered when pressed.
[Keypad3Description]
Button 3 of the BBTK Response Pad triggered when pressed.
[Keypad2Description]
Button 2 of the BBTK Response Pad triggered when pressed.
[Keypad1Description]
Button 1 of the BBTK Response Pad triggered when pressed.
[Opto4Description]
Opto-detector 4 triggered by an active screen region.
[Opto3Description]
Opto-detector 3 triggered by an active screen region.
[Opto2Description]
Opto-detector 2 triggered by an active screen region.
[Opto1Description]
Opto-detector 1 triggered by an active screen region.
[TTLIn2Description]
TTL input 2 triggered by a digital signal.
[TTLIn1Description]
TTL input 1 triggered by a digital signal.
[AudIn2Description]
Audio input 2 triggered by a BBTK Mic.
[AudIn1Description]
Audio input 1 triggered by a BBTK Mic.
[ASC4Description]
Active Switch Closure output 4 generates a key down.
[ASC3Description]
Active Switch Closure output 3 generates a key down.
[ASC2Description]
Active Switch Closure output 2 generates a key down.
[ASC1Description]
Active Switch Closure output 1 generates a key down.
[TTLOut2Description]
TTL output 2 generates a digital signal.
[TTLOut1Description]
TTL output 1 generates a digital signal.
[AudOut2Description]
Audio output 2 generates a tone on the BBTK sounder.
[AudOut1Description]
Audio output 1 generates a tone on the BBTK sounder.
[Notes]

[Data]
00000000000000000000000000000000
00000001000000000000000001783497
00000001000000010000000002083540
00000001000000000000000002183497
00000000000000000000000002201746
00000001000000000000000002681997
00000001000000010000000002982040
00000001000000000000000003081997
00000000000000000000000003100246
00000001000000000000000003580497
00000001000000010000000003880540
00000001000000000000000003980497
00000000000000000000000003998997
00000001000000000000000004478997
00000001000000010000000004779040
00000001000000000000000004878997
00000000000000000000000004897246
00000001000000000000000005377746
00000001000000010000000005677789
00000001000000000000000005777746
00000000000000000000000005795746
00000001000000000000000006276246
00000001000000010000000006576289
00000001000000000000000006676246
00000000000000000000000006694246
00000001000000000000000007174746
00000001000000010000000007474789
00000001000000000000000007574746
00000000000000000000000007592997
00000001000000000000000008073246
00000001000000010000000008373289
00000001000000000000000008473246
00000000000000000000000008491497
00000001000000000000000008971497
00000001000000010000000009271540
00000001000000000000000009371497
00000000000000000000000009389997
00000001000000000000000009870246
00000001000000010000000010170289
00000001000000000000000010270246
00000000000000000000000010288497
00000001000000000000000010768746
00000001000000010000000011068789
00000001000000000000000011168746
00000000000000000000000011186997
00000001000000000000000011667497
00000001000000010000000011967540
00000001000000000000000012067497
00000000000000000000000012085497
00000001000000000000000012565997
00000001000000010000000012866040
00000001000000000000000012965997
00000000000000000000000012983746
00000001000000000000000013464497
00000001000000010000000013764540
00000001000000000000000013864497
00000000000000000000000013882497
00000001000000000000000014362997
00000001000000010000000014663040
00000001000000000000000014762997
00000000000000000000000014780997
00000001000000000000000015261246
00000001000000010000000015561289
00000001000000000000000015661246
00000000000000000000000015679746
00000001000000000000000016159746
00000001000000010000000016459789
00000001000000000000000016559746
00000000000000000000000016578497
00000001000000000000000017058246
00000001000000010000000017358289
00000001000000000000000017458246
00000000000000000000000017476997
00000001000000000000000017989997
00000001000000010000000018290040
00000001000000000000000018389997
00000000000000000000000018408746
00000001000000000000000018888497
00000001000000010000000019188540
00000001000000000000000019288497
00000000000000000000000019307246
00000001000000000000000019786997
00000001000000010000000020087040
00000001000000000000000020186997
00000000000000000000000020205746
00000001000000000000000020685497
00000001000000010000000020985540
00000001000000000000000021085497
00000000000000000000000021104497
00000001000000000000000021583997
00000001000000010000000021884040
00000001000000000000000021983997
00000000000000000000000022002997
00000001000000000000000022482746
00000001000000010000000022782789
00000001000000000000000022882746
00000000000000000000000022901497
00000001000000000000000023380997
00000001000000010000000023681040
00000001000000000000000023780997
00000000000000000000000023799997
00000001000000000000000024279497
00000001000000010000000024579540
00000001000000000000000024679497
00000000000000000000000024698497
00000001000000000000000025178246
00000001000000010000000025478289
00000001000000000000000025578246
00000000000000000000000025596997
00000001000000000000000026076746
00000001000000010000000026376789
00000001000000000000000026476746
00000000000000000000000026495497
00000001000000000000000026975246
00000001000000010000000027275289
00000001000000000000000027375246
00000000000000000000000027393997
00000001000000000000000027873497
00000001000000010000000028173540
00000001000000000000000028273497
00000000000000000000000028292746
00000001000000000000000028772246
00000001000000010000000029072289
00000001000000000000000029172246
00000000000000000000000029191246
00000001000000000000000029670746
00000001000000010000000029970789
00000001000000000000000030070746
00000000000000000000000030089746
00000001000000000000000030569246
00000001000000010000000030869289
00000001000000000000000030969246
00000000000000000000000030988246
00000001000000000000000031467746
00000001000000010000000031767789
00000001000000000000000031867746
00000000000000000000000031886997
00000001000000000000000032366246
00000001000000010000000032666289
00000001000000000000000032766246
00000000000000000000000032785497
00000001000000000000000033264746
00000001000000010000000033564789
00000001000000000000000033664746
00000000000000000000000033683746
00000001000000000000000034163497
00000001000000010000000034463540
00000001000000000000000034563497
00000000000000000000000034582246
00000001000000000000000035061746
00000001000000010000000035361789
00000001000000000000000035461746
00000000000000000000000035480746
00000001000000000000000035960497
00000001000000010000000036260540
00000001000000000000000036360497
00000000000000000000000036379246
00000001000000000000000036858997
00000001000000010000000037159040
00000001000000000000000037258997
00000000000000000000000037277997
00000001000000000000000037757497
00000001000000010000000038057540
00000001000000000000000038157497
00000000000000000000000038176497
00000001000000000000000038655997
00000001000000010000000038956040
00000001000000000000000039055997
00000000000000000000000039074997
00000001000000000000000039554497
00000001000000010000000039854540
00000001000000000000000039954497
00000000000000000000000039973497
00000001000000000000000040453246
00000001000000010000000040753289
00000001000000000000000040853246
00000000000000000000000040871997
00000001000000000000000041351746
00000001000000010000000041651789
00000001000000000000000041751746
00000000000000000000000041770497
00000001000000000000000042250246
00000001000000010000000042550289
00000001000000000000000042650246
00000000000000000000000042668997
00000001000000000000000043148497
00000001000000010000000043448540
00000001000000000000000043548497
00000000000000000000000043567746
00000001000000000000000044047246
00000001000000010000000044347289
00000001000000000000000044447246
00000000000000000000000044466246
00000001000000000000000044945746
00000001000000010000000045245789
00000001000000000000000045345746
00000000000000000000000045364746
00000001000000000000000045844246
00000001000000010000000046144289
00000001000000000000000046244246
00000000000000000000000046263246
00000001000000000000000046742746
00000001000000010000000047042789
00000001000000000000000047142746
00000000000000000000000047161746
00000001000000000000000047641246
00000001000000010000000047941289
00000001000000000000000048041246
00000000000000000000000048060246
00000001000000000000000048539746
00000001000000010000000048839789
00000001000000000000000048939746
00000000000000000000000048958746
00000001000000000000000049404997
00000001000000010000000049705040
00000000000000010000000049790746
00000000000000000000000049804997
00000001000000000000000050286997
00000001000000010000000050587040
00000000000000010000000050672497
00000000000000000000000050686997
00000001000000000000000051152246
00000001000000010000000051452289
00000000000000010000000051537746
00000000000000000000000051552246
00000001000000000000000052017497
00000001000000010000000052317540
00000000000000010000000052402997
00000000000000000000000052417497
00000001000000000000000052882746
00000001000000010000000053182789
00000000000000010000000053268246
00000000000000000000000053282746
00000001000000000000000053747997
00000001000000010000000054048040
00000000000000010000000054133497
00000000000000000000000054147997
00000001000000000000000054646246
00000001000000010000000054946289
00000000000000010000000055031997
00000000000000000000000055046246
00000001000000000000000055511746
00000001000000010000000055811789
00000001000000000000000055911746
00000000000000000000000055913997
00000001000000000000000056393497
00000001000000010000000056693540
00000001000000000000000056793497
00000000000000000000000056795997
00000001000000000000000057275497
00000001000000010000000057575540
00000000000000010000000057660997
00000000000000000000000057675497
00000001000000000000000058140746
00000001000000010000000058440789
00000001000000000000000058540746
00000000000000000000000058542997
00000001000000000000000059022746
00000001000000010000000059322789
00000000000000010000000059408246
00000000000000000000000059422746
00000001000000000000000059887997
00000001000000010000000060188040
00000000000000010000000060273497
00000000000000000000000060287997
00000001000000000000000060769746
00000001000000010000000061069789
00000001000000000000000061169746
00000000000000000000000061171997
00000001000000000000000061651746
00000001000000010000000061951789
00000000000000010000000062037246
00000000000000000000000062051746
00000001000000000000000062516997
00000001000000010000000062817040
00000001000000000000000062916997
00000000000000000000000062919246
00000001000000000000000063398746
00000001000000010000000063698789
00000000000000010000000063784246
00000000000000000000000063798746
00000001000000000000000064280746
00000001000000010000000064580789
00000000000000010000000064666246
00000000000000000000000064680746
00000001000000000000000065145997
00000001000000010000000065446040
00000001000000000000000065545997
00000000000000000000000065548246
00000001000000000000000066027746
00000001000000010000000066327789
00000001000000000000000066427746
00000000000000000000000066429997
00000001000000000000000066909997
00000001000000010000000067210040
00000000000000010000000067294497
00000000000000000000000067309997
00000001000000000000000067775746
00000001000000010000000068075789
00000001000000000000000068175746
00000000000000000000000068176497
00000001000000000000000068656997
00000001000000010000000068957040
00000000000000010000000069042246
00000000000000000000000069056997
00000001000000000000000069522246
00000001000000010000000069822289
00000000000000010000000069907497
00000000000000000000000069922246
00000001000000000000000070387746
00000001000000010000000070687789
00000001000000000000000070787746
00000000000000000000000070788997
00000001000000000000000071269997
00000001000000010000000071570040
00000001000000000000000071669997
00000000000000000000000071670497
00000001000000000000000072151997
00000001000000010000000072452040
00000000000000010000000072535746
00000000000000000000000072551997
00000001000000000000000073017246
00000001000000010000000073317289
00000000000000010000000073400997
00000000000000000000000073417246
00000001000000000000000073899246
00000001000000010000000074199289
00000001000000000000000074299246
00000000000000000000000074299497
00000001000000000000000074780746
00000001000000010000000075080789
00000000000000010000000075164997
00000000000000000000000075180746
00000001000000000000000075662497
00000001000000010000000075962540
00000000000000010000000076046997
00000000000000000000000076062497
00000001000000000000000076527746
00000001000000010000000076827789
00000001000000000000000076927746
00000000000000000000000076928997
00000001000000000000000077409497
00000001000000010000000077709540
00000000000000010000000077794246
00000000000000000000000077809497
00000001000000000000000078274997
00000001000000010000000078575040
00000000000000010000000078659246
00000000000000000000000078674997
00000001000000000000000079140246
00000001000000010000000079440289
00000001000000000000000079540246
00000000000000000000000079541246
00000001000000000000000080022246
00000001000000010000000080322289
00000001000000000000000080422246
00000000000000000000000080422746
00000001000000000000000080904497
00000001000000010000000081204540
00000000000000010000000081287997
00000000000000000000000081304497
00000001000000000000000081769746
00000001000000010000000082069789
00000000000000010000000082169746
00000000000000000000000082169746
00000001000000000000000082651497
00000001000000010000000082951540
00000000000000010000000083035246
00000000000000000000000083051497
00000001000000000000000083516746
00000001000000010000000083816789
00000000000000010000000083900497
00000000000000000000000083916746
00000001000000000000000084381997
00000001000000010000000084682040
00000000000000010000000084765746
00000000000000000000000084781997
00000001000000000000000085246997
00000001000000010000000085547040
00000001000000000000000085646997
00000000000000000000000085647997
00000001000000000000000086128746
00000001000000010000000086428789
00000001000000000000000086528746
00000000000000000000000086529497
00000001000000000000000086994246
00000001000000010000000087294289
00000000000000010000000087378246
00000000000000000000000087394246
00000001000000000000000087859246
00000001000000010000000088159289
00000001000000000000000088259246
00000000000000000000000088260246
00000001000000000000000088741246
00000001000000010000000089041289
00000001000000000000000089141246
00000000000000000000000089141997
00000001000000000000000089622997
00000001000000010000000089923040
00000001000000000000000090022997
00000000000000000000000090023997
