# Supplementary material for: Presentation and response timing accuracy in Adobe Flash and HTML5/JavaScript Web experiments
Source: Behav Res Methods. 2014 Jun 6;47(2):309–27. doi: 10.3758/s13428-014-0471-1 (PMC4427652; doi:10.3758/s13428-014-0471-1)
Supplement: Supplementary file 1 — (ZIP 1.07 MB) [file 13428_2014_471_MOESM1_ESM.zip › Supplementary/Logs/clap-dscar-300ms-ff-fl-2.rtl]

[PC Software Vesion]
20121128
[ARM Firmware Version]
20120901
[Capture Date]
29 Aug 2013
[Capture Time]
11:08:30
[Capture Duration (Secs)]
100
[Changes]
401
[Samples]
400001
[Soak Rate]
0.100249749375627
[Audio In 1 Threshold]
0
[Audio In 2 Threshold]
0
[Audio Out 1 Threshold]
0
[Audio Out 2 Threshold]
0
[Opto 1 Threshold]
109
[Opto 2 Threshold]
0
[Opto 3 Threshold]
0
[Opto 4 Threshold]
0
[Opto 1 Refreshes Blocked]
True
[Opto 2 Refreshes Blocked]
True
[Opto 3 Refreshes Blocked]
True
[Opto 4 Refreshes Blocked]
True
[Keypad4Description]
Button 4 of the BBTK Response Pad triggered when pressed.
[Keypad3Description]
Button 3 of the BBTK Response Pad triggered when pressed.
[Keypad2Description]
Button 2 of the BBTK Response Pad triggered when pressed.
[Keypad1Description]
Button 1 of the BBTK Response Pad triggered when pressed.
[Opto4Description]
Opto-detector 4 triggered by an active screen region.
[Opto3Description]
Opto-detector 3 triggered by an active screen region.
[Opto2Description]
Opto-detector 2 triggered by an active screen region.
[Opto1Description]
Opto-detector 1 triggered by an active screen region.
[TTLIn2Description]
TTL input 2 triggered by a digital signal.
[TTLIn1Description]
TTL input 1 triggered by a digital signal.
[AudIn2Description]
Audio input 2 triggered by a BBTK Mic.
[AudIn1Description]
Audio input 1 triggered by a BBTK Mic.
[ASC4Description]
Active Switch Closure output 4 generates a key down.
[ASC3Description]
Active Switch Closure output 3 generates a key down.
[ASC2Description]
Active Switch Closure output 2 generates a key down.
[ASC1Description]
Active Switch Closure output 1 generates a key down.
[TTLOut2Description]
TTL output 2 generates a digital signal.
[TTLOut1Description]
TTL output 1 generates a digital signal.
[AudOut2Description]
Audio output 2 generates a tone on the BBTK sounder.
[AudOut1Description]
Audio output 1 generates a tone on the BBTK sounder.
[Notes]

[Data]
00000000000000000000000000000000
00000001000000000000000001812246
00000001000000010000000002112289
00000000000000010000000002196997
00000000000000000000000002212246
00000001000000000000000002694246
00000001000000010000000002994289
00000000000000010000000003078746
00000000000000000000000003094246
00000001000000000000000003575997
00000001000000010000000003876040
00000000000000010000000003960746
00000000000000000000000003975997
00000001000000000000000004457746
00000001000000010000000004757789
00000000000000010000000004842746
00000000000000000000000004857746
00000001000000000000000005322997
00000001000000010000000005623040
00000000000000010000000005707997
00000000000000000000000005722997
00000001000000000000000006204997
00000001000000010000000006505040
00000001000000000000000006604997
00000000000000000000000006606497
00000001000000000000000007086997
00000001000000010000000007387040
00000001000000000000000007486997
00000000000000000000000007488246
00000001000000000000000007968746
00000001000000010000000008268789
00000001000000000000000008368746
00000000000000000000000008370246
00000001000000000000000008850497
00000001000000010000000009150540
00000000000000010000000009235497
00000000000000000000000009250497
00000001000000000000000009715997
00000001000000010000000010016040
00000000000000010000000010100746
00000000000000000000000010115997
00000001000000000000000010597746
00000001000000010000000010897789
00000000000000010000000010982497
00000000000000000000000010997746
00000001000000000000000011463246
00000001000000010000000011763289
00000000000000010000000011847497
00000000000000000000000011863246
00000001000000000000000012328497
00000001000000010000000012628540
00000000000000010000000012712746
00000000000000000000000012728497
00000001000000000000000013193997
00000001000000010000000013494040
00000001000000000000000013593997
00000000000000000000000013594497
00000001000000000000000014075746
00000001000000010000000014375789
00000000000000010000000014459746
00000000000000000000000014475746
00000001000000000000000014957746
00000001000000010000000015257789
00000001000000000000000015357746
00000000000000000000000015358246
00000001000000000000000015839746
00000001000000010000000016139789
00000001000000000000000016239746
00000000000000000000000016240246
00000001000000000000000016721497
00000001000000010000000017021540
00000001000000000000000017121497
00000000000000000000000017121997
00000001000000000000000017603497
00000001000000010000000017903540
00000000000000010000000017987246
00000000000000000000000018003497
00000001000000000000000018468746
00000001000000010000000018768789
00000000000000010000000018852497
00000000000000000000000018868746
00000001000000000000000019350746
00000001000000010000000019650789
00000000000000010000000019734246
00000000000000000000000019750746
00000001000000000000000020215997
00000001000000010000000020516040
00000000000000010000000020599497
00000000000000000000000020615997
00000001000000000000000021080997
00000001000000010000000021381040
00000000000000010000000021464746
00000000000000000000000021480997
00000001000000000000000021946497
00000001000000010000000022246540
00000001000000000000000022346497
00000000000000000000000022346746
00000001000000000000000022828246
00000001000000010000000023128289
00000001000000000000000023228246
00000000000000000000000023228746
00000001000000000000000023726746
00000001000000010000000024026789
00000001000000000000000024126746
00000000000000000000000024127246
00000001000000000000000024608746
00000001000000010000000024908789
00000000000000010000000024992497
00000000000000000000000025008746
00000001000000000000000025490497
00000001000000010000000025790540
00000001000000000000000025890497
00000000000000000000000025890997
00000001000000000000000026355746
00000001000000010000000026655789
00000001000000000000000026755746
00000000000000000000000026756246
00000001000000000000000027237497
00000001000000010000000027537540
00000000000000010000000027621497
00000000000000000000000027637497
00000001000000000000000028102746
00000001000000010000000028402789
00000001000000000000000028502746
00000000000000000000000028503246
00000001000000000000000028984746
00000001000000010000000029284789
00000000000000010000000029368497
00000000000000000000000029384746
00000001000000000000000029849997
00000001000000010000000030150040
00000000000000010000000030233997
00000000000000000000000030249997
00000001000000000000000030715246
00000001000000010000000031015289
00000001000000000000000031115246
00000000000000000000000031115746
00000001000000000000000031596997
00000001000000010000000031897040
00000000000000010000000031981246
00000000000000000000000031996997
00000001000000000000000032462246
00000001000000010000000032762289
00000000000000010000000032846497
00000000000000000000000032862246
00000001000000000000000033360497
00000001000000010000000033660540
00000000000000010000000033744997
00000000000000000000000033760497
00000001000000000000000034225746
00000001000000010000000034525789
00000001000000000000000034625746
00000000000000000000000034626997
00000001000000000000000035107746
00000001000000010000000035407789
00000001000000000000000035507746
00000000000000000000000035508997
00000001000000000000000035989497
00000001000000010000000036289540
00000000000000010000000036374246
00000000000000000000000036389497
00000001000000000000000036854497
00000001000000010000000037154540
00000001000000000000000037254497
00000000000000000000000037256246
00000001000000000000000037736497
00000001000000010000000038036540
00000000000000010000000038121497
00000000000000000000000038136497
00000001000000000000000038601746
00000001000000010000000038901789
00000000000000010000000038986497
00000000000000000000000039001746
00000001000000000000000039466997
00000001000000010000000039767040
00000001000000000000000039866997
00000000000000000000000039868497
00000001000000000000000040348997
00000001000000010000000040649040
00000001000000000000000040748997
00000000000000000000000040750246
00000001000000000000000041230997
00000001000000010000000041531040
00000000000000010000000041615497
00000000000000000000000041630997
00000001000000000000000042096246
00000001000000010000000042396289
00000001000000000000000042496246
00000000000000000000000042497246
00000001000000000000000042978246
00000001000000010000000043278289
00000001000000000000000043378246
00000000000000000000000043378997
00000001000000000000000043860246
00000001000000010000000044160289
00000000000000010000000044244246
00000000000000000000000044260246
00000001000000000000000044741997
00000001000000010000000045042040
00000000000000010000000045126246
00000000000000000000000045141997
00000001000000000000000045606997
00000001000000010000000045907040
00000001000000000000000046006997
00000000000000000000000046008246
00000001000000000000000046488997
00000001000000010000000046789040
00000000000000010000000046873746
00000000000000000000000046888997
00000001000000000000000047353997
00000001000000010000000047654040
00000000000000010000000047739246
00000000000000000000000047753997
00000001000000000000000048235746
00000001000000010000000048535789
00000001000000000000000048635746
00000000000000000000000048637746
00000001000000000000000049117497
00000001000000010000000049417540
00000001000000000000000049517497
00000000000000000000000049519746
00000001000000000000000049999246
00000001000000010000000050299289
00000001000000000000000050399246
00000000000000000000000050401746
00000001000000000000000050897746
00000001000000010000000051197789
00000000000000010000000051283746
00000000000000000000000051297746
00000001000000000000000051779746
00000001000000010000000052079789
00000000000000010000000052165497
00000000000000000000000052179746
00000001000000000000000052661497
00000001000000010000000052961540
00000000000000010000000053047497
00000000000000000000000053061497
00000001000000000000000053526746
00000001000000010000000053826789
00000000000000010000000053912746
00000000000000000000000053926746
00000001000000000000000054391997
00000001000000010000000054692040
00000000000000010000000054777997
00000000000000000000000054791997
00000001000000000000000055257497
00000001000000010000000055557540
00000001000000000000000055657497
00000000000000000000000055659746
00000001000000000000000056139497
00000001000000010000000056439540
00000001000000000000000056539497
00000000000000000000000056541497
00000001000000000000000057021246
00000001000000010000000057321289
00000000000000010000000057406746
00000000000000000000000057421246
00000001000000000000000057886497
00000001000000010000000058186540
00000001000000000000000058286497
00000000000000000000000058288497
00000001000000000000000058768497
00000001000000010000000059068540
00000001000000000000000059168497
00000000000000000000000059170246
00000001000000000000000059650746
00000001000000010000000059950789
00000001000000000000000060050746
00000000000000000000000060051997
00000001000000000000000060532746
00000001000000010000000060832789
00000001000000000000000060932746
00000000000000000000000060933746
00000001000000000000000061414746
00000001000000010000000061714789
00000000000000010000000061798997
00000000000000000000000061814746
00000001000000000000000062279746
00000001000000010000000062579789
00000000000000010000000062664246
00000000000000000000000062679746
00000001000000000000000063144997
00000001000000010000000063445040
00000000000000010000000063529497
00000000000000000000000063544997
00000001000000000000000064010246
00000001000000010000000064310289
00000001000000000000000064410246
00000000000000000000000064411497
00000001000000000000000064891997
00000001000000010000000065192040
00000001000000000000000065291997
00000000000000000000000065293246
00000001000000000000000065790497
00000001000000010000000066090540
00000001000000000000000066190497
00000000000000000000000066191997
00000001000000000000000066672246
00000001000000010000000066972289
00000000000000010000000067057497
00000000000000000000000067072246
00000001000000000000000067553997
00000001000000010000000067854040
00000001000000000000000067953997
00000000000000000000000067956246
00000001000000000000000068435746
00000001000000010000000068735789
00000001000000000000000068835746
00000000000000000000000068838246
00000001000000000000000069317497
00000001000000010000000069617540
00000000000000010000000069703746
00000000000000000000000069717497
00000001000000000000000070182497
00000001000000010000000070482540
00000000000000010000000070568997
00000000000000000000000070582497
00000001000000000000000071064497
00000001000000010000000071364540
00000000000000010000000071450997
00000000000000000000000071464497
00000001000000000000000071929746
00000001000000010000000072229789
00000000000000010000000072316246
00000000000000000000000072329746
00000001000000000000000072794997
00000001000000010000000073095040
00000000000000010000000073181497
00000000000000000000000073194997
00000001000000000000000073660246
00000001000000010000000073960289
00000001000000000000000074060246
00000000000000000000000074063497
00000001000000000000000074541997
00000001000000010000000074842040
00000000000000010000000074928497
00000000000000000000000074941997
00000001000000000000000075423997
00000001000000010000000075724040
00000000000000010000000075810497
00000000000000000000000075823997
00000001000000000000000076289246
00000001000000010000000076589289
00000001000000000000000076689246
00000000000000000000000076692497
00000001000000000000000077170997
00000001000000010000000077471040
00000000000000010000000077557497
00000000000000000000000077570997
00000001000000000000000078052997
00000001000000010000000078353040
00000000000000010000000078439497
00000000000000000000000078452997
00000001000000000000000078934746
00000001000000010000000079234789
00000000000000010000000079321497
00000000000000000000000079334746
00000001000000000000000079816746
00000001000000010000000080116789
00000000000000010000000080203246
00000000000000000000000080216746
00000001000000000000000080681997
00000001000000010000000080982040
00000000000000010000000081068497
00000000000000000000000081081997
00000001000000000000000081547246
00000001000000010000000081847289
00000000000000010000000081933746
00000000000000000000000081947246
00000001000000000000000082412497
00000001000000010000000082712540
00000001000000000000000082812497
00000000000000000000000082815746
00000001000000000000000083294246
00000001000000010000000083594289
00000000000000010000000083680997
00000000000000000000000083694246
00000001000000000000000084176246
00000001000000010000000084476289
00000000000000010000000084562746
00000000000000000000000084576246
00000001000000000000000085041497
00000001000000010000000085341540
00000001000000000000000085441497
00000000000000000000000085444746
00000001000000000000000085923497
00000001000000010000000086223540
00000001000000000000000086323497
00000000000000000000000086326497
00000001000000000000000086805246
00000001000000010000000087105289
00000000000000010000000087191746
00000000000000000000000087205246
00000001000000000000000087670497
00000001000000010000000087970540
00000001000000000000000088070497
00000000000000000000000088073497
00000001000000000000000088552497
00000001000000010000000088852540
00000000000000010000000088938997
00000000000000000000000088952497
