# Supplementary material for: Presentation and response timing accuracy in Adobe Flash and HTML5/JavaScript Web experiments
Source: Behav Res Methods. 2014 Jun 6;47(2):309–27. doi: 10.3758/s13428-014-0471-1 (PMC4427652; doi:10.3758/s13428-014-0471-1)
Supplement: Supplementary file 1 — (ZIP 1.07 MB) [file 13428_2014_471_MOESM1_ESM.zip › Supplementary/Logs/clap-dscar-300ms-ff-fl-3.rtl]

[PC Software Vesion]
20121128
[ARM Firmware Version]
20120901
[Capture Date]
29 Aug 2013
[Capture Time]
11:14:43
[Capture Duration (Secs)]
100
[Changes]
403
[Samples]
400001
[Soak Rate]
0.10074974812563
[Audio In 1 Threshold]
0
[Audio In 2 Threshold]
0
[Audio Out 1 Threshold]
0
[Audio Out 2 Threshold]
0
[Opto 1 Threshold]
109
[Opto 2 Threshold]
0
[Opto 3 Threshold]
0
[Opto 4 Threshold]
0
[Opto 1 Refreshes Blocked]
True
[Opto 2 Refreshes Blocked]
True
[Opto 3 Refreshes Blocked]
True
[Opto 4 Refreshes Blocked]
True
[Keypad4Description]
Button 4 of the BBTK Response Pad triggered when pressed.
[Keypad3Description]
Button 3 of the BBTK Response Pad triggered when pressed.
[Keypad2Description]
Button 2 of the BBTK Response Pad triggered when pressed.
[Keypad1Description]
Button 1 of the BBTK Response Pad triggered when pressed.
[Opto4Description]
Opto-detector 4 triggered by an active screen region.
[Opto3Description]
Opto-detector 3 triggered by an active screen region.
[Opto2Description]
Opto-detector 2 triggered by an active screen region.
[Opto1Description]
Opto-detector 1 triggered by an active screen region.
[TTLIn2Description]
TTL input 2 triggered by a digital signal.
[TTLIn1Description]
TTL input 1 triggered by a digital signal.
[AudIn2Description]
Audio input 2 triggered by a BBTK Mic.
[AudIn1Description]
Audio input 1 triggered by a BBTK Mic.
[ASC4Description]
Active Switch Closure output 4 generates a key down.
[ASC3Description]
Active Switch Closure output 3 generates a key down.
[ASC2Description]
Active Switch Closure output 2 generates a key down.
[ASC1Description]
Active Switch Closure output 1 generates a key down.
[TTLOut2Description]
TTL output 2 generates a digital signal.
[TTLOut1Description]
TTL output 1 generates a digital signal.
[AudOut2Description]
Audio output 2 generates a tone on the BBTK sounder.
[AudOut1Description]
Audio output 1 generates a tone on the BBTK sounder.
[Notes]

[Data]
00000000000000000000000000000000
00000001000000000000000000892997
00000001000000010000000001193040
00000001000000000000000001292997
00000000000000000000000001309248
00000001000000000000000001791497
00000001000000010000000002091540
00000001000000000000000002191497
00000000000000000000000002207748
00000001000000000000000002689997
00000001000000010000000002990040
00000001000000000000000003089997
00000000000000000000000003106248
00000001000000000000000003588748
00000001000000010000000003888791
00000001000000000000000003988748
00000000000000000000000004004748
00000001000000000000000004486997
00000001000000010000000004787040
00000001000000000000000004886997
00000000000000000000000004903248
00000001000000000000000005385748
00000001000000010000000005685791
00000001000000000000000005785748
00000000000000000000000005801748
00000001000000000000000006284248
00000001000000010000000006584291
00000001000000000000000006684248
00000000000000000000000006700248
00000001000000000000000007182997
00000001000000010000000007483040
00000001000000000000000007582997
00000000000000000000000007598748
00000001000000000000000008081497
00000001000000010000000008381540
00000001000000000000000008481497
00000000000000000000000008497248
00000001000000000000000009013248
00000001000000010000000009313291
00000001000000000000000009413248
00000000000000000000000009428997
00000001000000000000000009911748
00000001000000010000000010211791
00000001000000000000000010311748
00000000000000000000000010327497
00000001000000000000000010810248
00000001000000010000000011110291
00000001000000000000000011210248
00000000000000000000000011225997
00000001000000000000000011708748
00000001000000010000000012008791
00000001000000000000000012108748
00000000000000000000000012124748
00000001000000000000000012607248
00000001000000010000000012907291
00000001000000000000000013007248
00000000000000000000000013023248
00000001000000000000000013505748
00000001000000010000000013805791
00000001000000000000000013905748
00000000000000000000000013921748
00000001000000000000000014404248
00000001000000010000000014704291
00000001000000000000000014804248
00000000000000000000000014820248
00000001000000000000000015302748
00000001000000010000000015602791
00000001000000000000000015702748
00000000000000000000000015718748
00000001000000000000000016201248
00000001000000010000000016501291
00000001000000000000000016601248
00000000000000000000000016617248
00000001000000000000000017099997
00000001000000010000000017400040
00000001000000000000000017499997
00000000000000000000000017515748
00000001000000000000000017998497
00000001000000010000000018298540
00000001000000000000000018398497
00000000000000000000000018414497
00000001000000000000000018930248
00000001000000010000000019230291
00000001000000000000000019330248
00000000000000000000000019346248
00000001000000000000000019828748
00000001000000010000000020128791
00000001000000000000000020228748
00000000000000000000000020244748
00000001000000000000000020727248
00000001000000010000000021027291
00000001000000000000000021127248
00000000000000000000000021143248
00000001000000000000000021625997
00000001000000010000000021926040
00000001000000000000000022025997
00000000000000000000000022041748
00000001000000000000000022524497
00000001000000010000000022824540
00000001000000000000000022924497
00000000000000000000000022940248
00000001000000000000000023422997
00000001000000010000000023723040
00000001000000000000000023822997
00000000000000000000000023838748
00000001000000000000000024321497
00000001000000010000000024621540
00000001000000000000000024721497
00000000000000000000000024737248
00000001000000000000000025219997
00000001000000010000000025520040
00000001000000000000000025619997
00000000000000000000000025635748
00000001000000000000000026118497
00000001000000010000000026418540
00000001000000000000000026518497
00000000000000000000000026534248
00000001000000000000000027016997
00000001000000010000000027317040
00000001000000000000000027416997
00000000000000000000000027432748
00000001000000000000000027915748
00000001000000010000000028215791
00000001000000000000000028315748
00000000000000000000000028331248
00000001000000000000000028814248
00000001000000010000000029114291
00000001000000000000000029214248
00000000000000000000000029229748
00000001000000000000000029712748
00000001000000010000000030012791
00000001000000000000000030112748
00000000000000000000000030128497
00000001000000000000000030611248
00000001000000010000000030911291
00000001000000000000000031011248
00000000000000000000000031026997
00000001000000000000000031509497
00000001000000010000000031809540
00000001000000000000000031909497
00000000000000000000000031925497
00000001000000000000000032407997
00000001000000010000000032708040
00000001000000000000000032807997
00000000000000000000000032823997
00000001000000000000000033306497
00000001000000010000000033606540
00000001000000000000000033706497
00000000000000000000000033722497
00000001000000000000000034204997
00000001000000010000000034505040
00000001000000000000000034604997
00000000000000000000000034621248
00000001000000000000000035103497
00000001000000010000000035403540
00000001000000000000000035503497
00000000000000000000000035519748
00000001000000000000000036002248
00000001000000010000000036302291
00000001000000000000000036402248
00000000000000000000000036418248
00000001000000000000000036900748
00000001000000010000000037200791
00000001000000000000000037300748
00000000000000000000000037316748
00000001000000000000000037799248
00000001000000010000000038099291
00000001000000000000000038199248
00000000000000000000000038215248
00000001000000000000000038697748
00000001000000010000000038997791
00000001000000000000000039097748
00000000000000000000000039113748
00000001000000000000000039596248
00000001000000010000000039896291
00000001000000000000000039996248
00000000000000000000000040012248
00000001000000000000000040494748
00000001000000010000000040794791
00000001000000000000000040894748
00000000000000000000000040910748
00000001000000000000000041393248
00000001000000010000000041693291
00000001000000000000000041793248
00000000000000000000000041809248
00000001000000000000000042291748
00000001000000010000000042591791
00000001000000000000000042691748
00000000000000000000000042707997
00000001000000000000000043223497
00000001000000010000000043523540
00000001000000000000000043623497
00000000000000000000000043639748
00000001000000000000000044122248
00000001000000010000000044422291
00000001000000000000000044522248
00000000000000000000000044538248
00000001000000000000000045020748
00000001000000010000000045320791
00000001000000000000000045420748
00000000000000000000000045436748
00000001000000000000000045919248
00000001000000010000000046219291
00000001000000000000000046319248
00000000000000000000000046335248
00000001000000000000000046817748
00000001000000010000000047117791
00000001000000000000000047217748
00000000000000000000000047233748
00000001000000000000000047716248
00000001000000010000000048016291
00000000000000010000000048115748
00000000000000000000000048116248
00000001000000000000000048597997
00000001000000010000000048898040
00000000000000010000000048980997
00000000000000000000000048997997
00000001000000000000000049463248
00000001000000010000000049763291
00000000000000010000000049862748
00000000000000000000000049863248
00000001000000000000000050345248
00000001000000010000000050645291
00000000000000010000000050727997
00000000000000000000000050745248
00000001000000000000000051226997
00000001000000010000000051527040
00000000000000010000000051609997
00000000000000000000000051626997
00000001000000000000000052092248
00000001000000010000000052392291
00000000000000010000000052475248
00000000000000000000000052492248
00000001000000000000000052957497
00000001000000010000000053257540
00000000000000010000000053340497
00000000000000000000000053357497
00000001000000000000000053822748
00000001000000010000000054122791
00000000000000010000000054222248
00000000000000000000000054222748
00000001000000000000000054704748
00000001000000010000000055004791
00000000000000010000000055087497
00000000000000000000000055104748
00000001000000000000000055586497
00000001000000010000000055886540
00000000000000010000000055969497
00000000000000000000000055986497
00000001000000000000000056485248
00000001000000010000000056785291
00000000000000010000000056884748
00000000000000000000000056885248
00000001000000000000000057366997
00000001000000010000000057667040
00000000000000010000000057766497
00000000000000000000000057766997
00000001000000000000000058232248
00000001000000010000000058532291
00000000000000010000000058614997
00000000000000000000000058632248
00000001000000000000000059113997
00000001000000010000000059414040
00000000000000010000000059496997
00000000000000000000000059513997
00000001000000000000000059979497
00000001000000010000000060279540
00000001000000000000000060379497
00000000000000000000000060395497
00000001000000000000000060844497
00000001000000010000000061144540
00000000000000010000000061244248
00000000000000000000000061244497
00000001000000000000000061709748
00000001000000010000000062009791
00000000000000010000000062092748
00000000000000000000000062109748
00000001000000000000000062574997
00000001000000010000000062875040
00000000000000010000000062957997
00000000000000000000000062974997
00000001000000000000000063440248
00000001000000010000000063740291
00000000000000010000000063823248
00000000000000000000000063840248
00000001000000000000000064305497
00000001000000010000000064605540
00000000000000010000000064705248
00000000000000000000000064705497
00000001000000000000000065187497
00000001000000010000000065487540
00000000000000010000000065586997
00000000000000000000000065587497
00000001000000000000000066069248
00000001000000010000000066369291
00000000000000010000000066452248
00000000000000000000000066469248
00000001000000000000000066934497
00000001000000010000000067234540
00000000000000010000000067334248
00000000000000000000000067334497
00000001000000000000000067816497
00000001000000010000000068116540
00000000000000010000000068199497
00000000000000000000000068216497
00000001000000000000000068698248
00000001000000010000000068998291
00000000000000010000000069081497
00000000000000000000000069098248
00000001000000000000000069580248
00000001000000010000000069880291
00000000000000010000000069963248
00000000000000000000000069980248
00000001000000000000000070461997
00000001000000010000000070762040
00000000000000010000000070845248
00000000000000000000000070861997
00000001000000000000000071327248
00000001000000010000000071627291
00000000000000010000000071726997
00000000000000000000000071727248
00000001000000000000000072209248
00000001000000010000000072509291
00000000000000010000000072592248
00000000000000000000000072609248
00000001000000000000000073074497
00000001000000010000000073374540
00000000000000010000000073474248
00000000000000000000000073474497
00000001000000000000000073972997
00000001000000010000000074273040
00000000000000010000000074356248
00000000000000000000000074372997
00000001000000000000000074837997
00000001000000010000000075138040
00000000000000010000000075237997
00000000000000000000000075237997
00000001000000000000000075719997
00000001000000010000000076020040
00000000000000010000000076119997
00000000000000000000000076119997
00000001000000000000000076601997
00000001000000010000000076902040
00000000000000010000000076985248
00000000000000000000000077001997
00000001000000000000000077483748
00000001000000010000000077783791
00000000000000010000000077866997
00000000000000000000000077883748
00000001000000000000000078365748
00000001000000010000000078665791
00000000000000010000000078748997
00000000000000000000000078765748
00000001000000000000000079247497
00000001000000010000000079547540
00000000000000010000000079630748
00000000000000000000000079647497
00000001000000000000000080112997
00000001000000010000000080413040
00000000000000010000000080495997
00000000000000000000000080512997
00000001000000000000000080978248
00000001000000010000000081278291
00000000000000010000000081377748
00000000000000000000000081378248
00000001000000000000000081859997
00000001000000010000000082160040
00000000000000010000000082259748
00000000000000000000000082259997
00000001000000000000000082741997
00000001000000010000000083042040
00000000000000010000000083141748
00000000000000000000000083141997
00000001000000000000000083623748
00000001000000010000000083923791
00000000000000010000000084023497
00000000000000000000000084023748
00000001000000000000000084505748
00000001000000010000000084805791
00000000000000010000000084888748
00000000000000000000000084905748
00000001000000000000000085370997
00000001000000010000000085671040
00000000000000010000000085753997
00000000000000000000000085770997
00000001000000000000000086252748
00000001000000010000000086552791
00000000000000010000000086652497
00000000000000000000000086652748
00000001000000000000000087134748
00000001000000010000000087434791
00000000000000010000000087534497
00000000000000000000000087534748
00000001000000000000000088016748
00000001000000010000000088316791
00000000000000010000000088416248
00000000000000000000000088416748
00000001000000000000000088915248
00000001000000010000000089215291
00000000000000010000000089314748
00000000000000000000000089315248
00000001000000000000000097778248
00000000000000000000000098886497
