# Supplementary material for: Presentation and response timing accuracy in Adobe Flash and HTML5/JavaScript Web experiments
Source: Behav Res Methods. 2014 Jun 6;47(2):309–27. doi: 10.3758/s13428-014-0471-1 (PMC4427652; doi:10.3758/s13428-014-0471-1)
Supplement: Supplementary file 1 — (ZIP 1.07 MB) [file 13428_2014_471_MOESM1_ESM.zip › Supplementary/Logs/clap-dscar-300ms-ff-js-1.rtl]

[PC Software Vesion]
20121128
[ARM Firmware Version]
20120901
[Capture Date]
29 Aug 2013
[Capture Time]
11:05:22
[Capture Duration (Secs)]
100
[Changes]
400
[Samples]
400001
[Soak Rate]
0.099999750000625
[Audio In 1 Threshold]
0
[Audio In 2 Threshold]
0
[Audio Out 1 Threshold]
0
[Audio Out 2 Threshold]
0
[Opto 1 Threshold]
109
[Opto 2 Threshold]
0
[Opto 3 Threshold]
0
[Opto 4 Threshold]
0
[Opto 1 Refreshes Blocked]
True
[Opto 2 Refreshes Blocked]
True
[Opto 3 Refreshes Blocked]
True
[Opto 4 Refreshes Blocked]
True
[Keypad4Description]
Button 4 of the BBTK Response Pad triggered when pressed.
[Keypad3Description]
Button 3 of the BBTK Response Pad triggered when pressed.
[Keypad2Description]
Button 2 of the BBTK Response Pad triggered when pressed.
[Keypad1Description]
Button 1 of the BBTK Response Pad triggered when pressed.
[Opto4Description]
Opto-detector 4 triggered by an active screen region.
[Opto3Description]
Opto-detector 3 triggered by an active screen region.
[Opto2Description]
Opto-detector 2 triggered by an active screen region.
[Opto1Description]
Opto-detector 1 triggered by an active screen region.
[TTLIn2Description]
TTL input 2 triggered by a digital signal.
[TTLIn1Description]
TTL input 1 triggered by a digital signal.
[AudIn2Description]
Audio input 2 triggered by a BBTK Mic.
[AudIn1Description]
Audio input 1 triggered by a BBTK Mic.
[ASC4Description]
Active Switch Closure output 4 generates a key down.
[ASC3Description]
Active Switch Closure output 3 generates a key down.
[ASC2Description]
Active Switch Closure output 2 generates a key down.
[ASC1Description]
Active Switch Closure output 1 generates a key down.
[TTLOut2Description]
TTL output 2 generates a digital signal.
[TTLOut1Description]
TTL output 1 generates a digital signal.
[AudOut2Description]
Audio output 2 generates a tone on the BBTK sounder.
[AudOut1Description]
Audio output 1 generates a tone on the BBTK sounder.
[Notes]

[Data]
00000000000000000000000000000000
00000001000000000000000002366748
00000001000000010000000002666791
00000001000000000000000002766748
00000000000000000000000002786248
00000001000000000000000003265248
00000001000000010000000003565291
00000001000000000000000003665248
00000000000000000000000003684748
00000001000000000000000004147248
00000001000000010000000004447291
00000001000000000000000004547248
00000000000000000000000004566497
00000001000000000000000005028997
00000001000000010000000005329040
00000001000000000000000005428997
00000000000000000000000005448497
00000001000000000000000005910997
00000001000000010000000006211040
00000001000000000000000006310997
00000000000000000000000006330497
00000001000000000000000006792748
00000001000000010000000007092791
00000001000000000000000007192748
00000000000000000000000007195748
00000001000000000000000007674748
00000001000000010000000007974791
00000001000000000000000008074748
00000000000000000000000008110748
00000001000000000000000008589748
00000001000000010000000008889791
00000001000000000000000008989748
00000000000000000000000009026248
00000001000000000000000009504748
00000001000000010000000009804791
00000001000000000000000009904748
00000000000000000000000009924997
00000001000000000000000010419997
00000001000000010000000010720040
00000001000000000000000010819997
00000000000000000000000010856748
00000001000000000000000011335248
00000001000000010000000011635291
00000001000000000000000011735248
00000000000000000000000011754997
00000001000000000000000012233748
00000001000000010000000012533791
00000001000000000000000012633748
00000000000000000000000012653497
00000001000000000000000013132248
00000001000000010000000013432291
00000001000000000000000013532248
00000000000000000000000013568748
00000001000000000000000014047497
00000001000000010000000014347540
00000001000000000000000014447497
00000000000000000000000014467248
00000001000000000000000014945997
00000001000000010000000015246040
00000001000000000000000015345997
00000000000000000000000015382497
00000001000000000000000015861248
00000001000000010000000016161291
00000001000000000000000016261248
00000000000000000000000016280997
00000001000000000000000016759748
00000001000000010000000017059791
00000001000000000000000017159748
00000000000000000000000017179497
00000001000000000000000017658248
00000001000000010000000017958291
00000001000000000000000018058248
00000000000000000000000018077997
00000001000000000000000018556748
00000001000000010000000018856791
00000001000000000000000018956748
00000000000000000000000018993248
00000001000000000000000019471748
00000001000000010000000019771791
00000001000000000000000019871748
00000000000000000000000019891748
00000001000000000000000020386997
00000001000000010000000020687040
00000001000000000000000020786997
00000000000000000000000020806997
00000001000000000000000021285497
00000001000000010000000021585540
00000001000000000000000021685497
00000000000000000000000021705497
00000001000000000000000022183997
00000001000000010000000022484040
00000001000000000000000022583997
00000000000000000000000022603997
00000001000000000000000023082497
00000001000000010000000023382540
00000001000000000000000023482497
00000000000000000000000023502497
00000001000000000000000023980997
00000001000000010000000024281040
00000001000000000000000024380997
00000000000000000000000024400997
00000001000000000000000024896248
00000001000000010000000025196291
00000001000000000000000025296248
00000000000000000000000025332748
00000001000000000000000025811497
00000001000000010000000026111540
00000001000000000000000026211497
00000000000000000000000026231248
00000001000000000000000026709997
00000001000000010000000027010040
00000001000000000000000027109997
00000000000000000000000027146497
00000001000000000000000027625248
00000001000000010000000027925291
00000001000000000000000028025248
00000000000000000000000028044997
00000001000000000000000028523748
00000001000000010000000028823791
00000001000000000000000028923748
00000000000000000000000028943497
00000001000000000000000029438748
00000001000000010000000029738791
00000001000000000000000029838748
00000000000000000000000029875497
00000001000000000000000030353997
00000001000000010000000030654040
00000001000000000000000030753997
00000000000000000000000030773997
00000001000000000000000031252497
00000001000000010000000031552540
00000001000000000000000031652497
00000000000000000000000031672497
00000001000000000000000032150997
00000001000000010000000032451040
00000001000000000000000032550997
00000000000000000000000032570997
00000001000000000000000033049497
00000001000000010000000033349540
00000001000000000000000033449497
00000000000000000000000033469497
00000001000000000000000033947997
00000001000000010000000034248040
00000001000000000000000034347997
00000000000000000000000034384497
00000001000000000000000034863248
00000001000000010000000035163291
00000001000000000000000035263248
00000000000000000000000035299748
00000001000000000000000035778497
00000001000000010000000036078540
00000001000000000000000036178497
00000000000000000000000036198497
00000001000000000000000036676997
00000001000000010000000036977040
00000001000000000000000037076997
00000000000000000000000037113748
00000001000000000000000037591997
00000001000000010000000037892040
00000001000000000000000037991997
00000000000000000000000038012248
00000001000000000000000038490497
00000001000000010000000038790540
00000001000000000000000038890497
00000000000000000000000038910748
00000001000000000000000039388997
00000001000000010000000039689040
00000001000000000000000039788997
00000000000000000000000039825997
00000001000000000000000040304248
00000001000000010000000040604291
00000001000000000000000040704248
00000000000000000000000040724248
00000001000000000000000041202748
00000001000000010000000041502791
00000001000000000000000041602748
00000000000000000000000041622748
00000001000000000000000042117997
00000001000000010000000042418040
00000001000000000000000042517997
00000000000000000000000042537997
00000001000000000000000043016497
00000001000000010000000043316540
00000001000000000000000043416497
00000000000000000000000043436497
00000001000000000000000043914997
00000001000000010000000044215040
00000001000000000000000044314997
00000000000000000000000044351497
00000001000000000000000044830248
00000001000000010000000045130291
00000001000000000000000045230248
00000000000000000000000045266748
00000001000000000000000045745248
00000001000000010000000046045291
00000001000000000000000046145248
00000000000000000000000046165248
00000001000000000000000046643997
00000001000000010000000046944040
00000001000000000000000047043997
00000000000000000000000047080248
00000001000000000000000047559248
00000001000000010000000047859291
00000001000000000000000047959248
00000000000000000000000047978748
00000001000000000000000048457748
00000001000000010000000048757791
00000001000000000000000048857748
00000000000000000000000048877497
00000001000000000000000049372748
00000001000000010000000049672791
00000001000000000000000049772748
00000000000000000000000049809248
00000001000000000000000050287997
00000001000000010000000050588040
00000001000000000000000050687997
00000000000000000000000050707748
00000001000000000000000051186497
00000001000000010000000051486540
00000001000000000000000051586497
00000000000000000000000051606248
00000001000000000000000052101748
00000001000000010000000052401791
00000001000000000000000052501748
00000000000000000000000052521497
00000001000000000000000053000248
00000001000000010000000053300291
00000001000000000000000053400248
00000000000000000000000053419997
00000001000000000000000053898748
00000001000000010000000054198791
00000001000000000000000054298748
00000000000000000000000054335248
00000001000000000000000054813748
00000001000000010000000055113791
00000001000000000000000055213748
00000000000000000000000055250497
00000001000000000000000055728997
00000001000000010000000056029040
00000001000000000000000056128997
00000000000000000000000056148997
00000001000000000000000056627497
00000001000000010000000056927540
00000001000000000000000057027497
00000000000000000000000057064248
00000001000000000000000057542748
00000001000000010000000057842791
00000001000000000000000057942748
00000000000000000000000057962748
00000001000000000000000058441248
00000001000000010000000058741291
00000001000000000000000058841248
00000000000000000000000058861248
00000001000000000000000059356497
00000001000000010000000059656540
00000001000000000000000059756497
00000000000000000000000059792997
00000001000000000000000060271497
00000001000000010000000060571540
00000001000000000000000060671497
00000000000000000000000060691497
00000001000000000000000061169997
00000001000000010000000061470040
00000001000000000000000061569997
00000000000000000000000061606748
00000001000000000000000062085248
00000001000000010000000062385291
00000001000000000000000062485248
00000000000000000000000062505248
00000001000000000000000062983748
00000001000000010000000063283791
00000001000000000000000063383748
00000000000000000000000063403748
00000001000000000000000063882248
00000001000000010000000064182291
00000001000000000000000064282248
00000000000000000000000064302248
00000001000000000000000064780748
00000001000000010000000065080791
00000001000000000000000065180748
00000000000000000000000065217497
00000001000000000000000065695997
00000001000000010000000065996040
00000001000000000000000066095997
00000000000000000000000066115997
00000001000000000000000066610997
00000001000000010000000066911040
00000001000000000000000067010997
00000000000000000000000067047748
00000001000000000000000067526248
00000001000000010000000067826291
00000001000000000000000067926248
00000000000000000000000067946248
00000001000000000000000068424748
00000001000000010000000068724791
00000001000000000000000068824748
00000000000000000000000068844997
00000001000000000000000069339997
00000001000000010000000069640040
00000001000000000000000069739997
00000000000000000000000069776748
00000001000000000000000070255248
00000001000000010000000070555291
00000001000000000000000070655248
00000000000000000000000070691748
00000001000000000000000071153497
00000001000000010000000071453540
00000001000000000000000071553497
00000000000000000000000071590248
00000001000000000000000072068748
00000001000000010000000072368791
00000001000000000000000072468748
00000000000000000000000072488997
00000001000000000000000072967497
00000001000000010000000073267540
00000001000000000000000073367497
00000000000000000000000073387248
00000001000000000000000073865997
00000001000000010000000074166040
00000001000000000000000074265997
00000000000000000000000074285748
00000001000000000000000074764497
00000001000000010000000075064540
00000001000000000000000075164497
00000000000000000000000075200997
00000001000000000000000075679748
00000001000000010000000075979791
00000001000000000000000076079748
00000000000000000000000076099497
00000001000000000000000076594748
00000001000000010000000076894791
00000001000000000000000076994748
00000000000000000000000077031248
00000001000000000000000077509997
00000001000000010000000077810040
00000001000000000000000077909997
00000000000000000000000077929748
00000001000000000000000078408497
00000001000000010000000078708540
00000001000000000000000078808497
00000000000000000000000078828248
00000001000000000000000079323748
00000001000000010000000079623791
00000001000000000000000079723748
00000000000000000000000079760248
00000001000000000000000080238748
00000001000000010000000080538791
00000001000000000000000080638748
00000000000000000000000080675248
00000001000000000000000081137248
00000001000000010000000081437291
00000001000000000000000081537248
00000000000000000000000081573748
00000001000000000000000082052497
00000001000000010000000082352540
00000001000000000000000082452497
00000000000000000000000082472497
00000001000000000000000082934248
00000001000000010000000083234291
00000001000000000000000083334248
00000000000000000000000083354248
00000001000000000000000083832997
00000001000000010000000084133040
00000001000000000000000084232997
00000000000000000000000084252748
00000001000000000000000084731497
00000001000000010000000085031540
00000001000000000000000085131497
00000000000000000000000085151497
00000001000000000000000085629748
00000001000000010000000085929791
00000001000000000000000086029748
00000000000000000000000086066748
00000001000000000000000086544997
00000001000000010000000086845040
00000001000000000000000086944997
00000000000000000000000086981748
00000001000000000000000087460248
00000001000000010000000087760291
00000001000000000000000087860248
00000000000000000000000087880248
00000001000000000000000088358748
00000001000000010000000088658791
00000001000000000000000088758748
00000000000000000000000088795497
00000001000000000000000089273997
00000001000000010000000089574040
00000001000000000000000089673997
00000000000000000000000089710497
00000001000000000000000090189248
00000001000000010000000090489291
00000001000000000000000090589248
00000000000000000000000090625748
00000001000000000000000091087748
00000001000000010000000091387791
00000001000000000000000091487748
00000000000000000000000091524248
00000001000000000000000092002997
00000001000000010000000092303040
00000001000000000000000092402997
