# Supplementary material for: Presentation and response timing accuracy in Adobe Flash and HTML5/JavaScript Web experiments
Source: Behav Res Methods. 2014 Jun 6;47(2):309–27. doi: 10.3758/s13428-014-0471-1 (PMC4427652; doi:10.3758/s13428-014-0471-1)
Supplement: Supplementary file 1 — (ZIP 1.07 MB) [file 13428_2014_471_MOESM1_ESM.zip › Supplementary/Logs/clap-dscar-300ms-ff-js-2.rtl]

[PC Software Vesion]
20121128
[ARM Firmware Version]
20120901
[Capture Date]
29 Aug 2013
[Capture Time]
11:11:12
[Capture Duration (Secs)]
100
[Changes]
401
[Samples]
400001
[Soak Rate]
0.100249749375627
[Audio In 1 Threshold]
0
[Audio In 2 Threshold]
0
[Audio Out 1 Threshold]
0
[Audio Out 2 Threshold]
0
[Opto 1 Threshold]
109
[Opto 2 Threshold]
0
[Opto 3 Threshold]
0
[Opto 4 Threshold]
0
[Opto 1 Refreshes Blocked]
True
[Opto 2 Refreshes Blocked]
True
[Opto 3 Refreshes Blocked]
True
[Opto 4 Refreshes Blocked]
True
[Keypad4Description]
Button 4 of the BBTK Response Pad triggered when pressed.
[Keypad3Description]
Button 3 of the BBTK Response Pad triggered when pressed.
[Keypad2Description]
Button 2 of the BBTK Response Pad triggered when pressed.
[Keypad1Description]
Button 1 of the BBTK Response Pad triggered when pressed.
[Opto4Description]
Opto-detector 4 triggered by an active screen region.
[Opto3Description]
Opto-detector 3 triggered by an active screen region.
[Opto2Description]
Opto-detector 2 triggered by an active screen region.
[Opto1Description]
Opto-detector 1 triggered by an active screen region.
[TTLIn2Description]
TTL input 2 triggered by a digital signal.
[TTLIn1Description]
TTL input 1 triggered by a digital signal.
[AudIn2Description]
Audio input 2 triggered by a BBTK Mic.
[AudIn1Description]
Audio input 1 triggered by a BBTK Mic.
[ASC4Description]
Active Switch Closure output 4 generates a key down.
[ASC3Description]
Active Switch Closure output 3 generates a key down.
[ASC2Description]
Active Switch Closure output 2 generates a key down.
[ASC1Description]
Active Switch Closure output 1 generates a key down.
[TTLOut2Description]
TTL output 2 generates a digital signal.
[TTLOut1Description]
TTL output 1 generates a digital signal.
[AudOut2Description]
Audio output 2 generates a tone on the BBTK sounder.
[AudOut1Description]
Audio output 1 generates a tone on the BBTK sounder.
[Notes]

[Data]
00000000000000000000000000000000
00000001000000000000000001840997
00000001000000010000000002141040
00000001000000000000000002240997
00000000000000000000000002277497
00000001000000000000000002739497
00000001000000010000000003039540
00000001000000000000000003139497
00000000000000000000000003176248
00000001000000000000000003637997
00000001000000010000000003938040
00000001000000000000000004037997
00000000000000000000000004057997
00000001000000000000000004536497
00000001000000010000000004836540
00000001000000000000000004936497
00000000000000000000000004956497
00000001000000000000000005418497
00000001000000010000000005718540
00000001000000000000000005818497
00000000000000000000000005838497
00000001000000000000000006300248
00000001000000010000000006600291
00000001000000000000000006700248
00000000000000000000000006720497
00000001000000000000000007181997
00000001000000010000000007482040
00000001000000000000000007581997
00000000000000000000000007602497
00000001000000000000000008063997
00000001000000010000000008364040
00000001000000000000000008463997
00000000000000000000000008500997
00000001000000000000000008962497
00000001000000010000000009262540
00000001000000000000000009362497
00000000000000000000000009399248
00000001000000000000000009861248
00000001000000010000000010161291
00000001000000000000000010261248
00000000000000000000000010280497
00000001000000000000000010759997
00000001000000010000000011060040
00000001000000000000000011159997
00000000000000000000000011195497
00000001000000000000000011658748
00000001000000010000000011958791
00000001000000000000000012058748
00000000000000000000000012077248
00000001000000000000000012540748
00000001000000010000000012840791
00000001000000000000000012940748
00000000000000000000000012959248
00000001000000000000000013422497
00000001000000010000000013722540
00000001000000000000000013822497
00000000000000000000000013857748
00000001000000000000000014337497
00000001000000010000000014637540
00000001000000000000000014737497
00000000000000000000000014756497
00000001000000000000000015235997
00000001000000010000000015536040
00000001000000000000000015635997
00000000000000000000000015671997
00000001000000000000000016134248
00000001000000010000000016434291
00000001000000000000000016534248
00000000000000000000000016570748
00000001000000000000000017032748
00000001000000010000000017332791
00000001000000000000000017432748
00000000000000000000000017452497
00000001000000000000000017931248
00000001000000010000000018231291
00000001000000000000000018331248
00000000000000000000000018351248
00000001000000000000000018829748
00000001000000010000000019129791
00000001000000000000000019229748
00000000000000000000000019249997
00000001000000000000000019711497
00000001000000010000000020011540
00000001000000000000000020111497
00000000000000000000000020131748
00000001000000000000000020593497
00000001000000010000000020893540
00000001000000000000000020993497
00000000000000000000000021030248
00000001000000000000000021491997
00000001000000010000000021792040
00000001000000000000000021891997
00000000000000000000000021912248
00000001000000000000000022390497
00000001000000010000000022690540
00000001000000000000000022790497
00000000000000000000000022810748
00000001000000000000000023288997
00000001000000010000000023589040
00000001000000000000000023688997
00000000000000000000000023709497
00000001000000000000000024170748
00000001000000010000000024470791
00000001000000000000000024570748
00000000000000000000000024591248
00000001000000000000000025052748
00000001000000010000000025352791
00000001000000000000000025452748
00000000000000000000000025473248
00000001000000000000000025934497
00000001000000010000000026234540
00000001000000000000000026334497
00000000000000000000000026355248
00000001000000000000000026816497
00000001000000010000000027116540
00000001000000000000000027216497
00000000000000000000000027253748
00000001000000000000000027714997
00000001000000010000000028015040
00000001000000000000000028114997
00000000000000000000000028152248
00000001000000000000000028613497
00000001000000010000000028913540
00000001000000000000000029013497
00000000000000000000000029033997
00000001000000000000000029511997
00000001000000010000000029812040
00000001000000000000000029911997
00000000000000000000000029932497
00000001000000000000000030410497
00000001000000010000000030710540
00000001000000000000000030810497
00000000000000000000000030830997
00000001000000000000000031292497
00000001000000010000000031592540
00000001000000000000000031692497
00000000000000000000000031712748
00000001000000000000000032174497
00000001000000010000000032474540
00000001000000000000000032574497
00000000000000000000000032594748
00000001000000000000000033056248
00000001000000010000000033356291
00000001000000000000000033456248
00000000000000000000000033493497
00000001000000000000000033954748
00000001000000010000000034254791
00000001000000000000000034354748
00000000000000000000000034391997
00000001000000000000000034853497
00000001000000010000000035153540
00000001000000000000000035253497
00000000000000000000000035273497
00000001000000000000000035751997
00000001000000010000000036052040
00000001000000000000000036151997
00000000000000000000000036171748
00000001000000000000000036650497
00000001000000010000000036950540
00000001000000000000000037050497
00000000000000000000000037070748
00000001000000000000000037548997
00000001000000010000000037849040
00000001000000000000000037948997
00000000000000000000000037969248
00000001000000000000000038447497
00000001000000010000000038747540
00000001000000000000000038847497
00000000000000000000000038867748
00000001000000000000000039329248
00000001000000010000000039629291
00000001000000000000000039729248
00000000000000000000000039749497
00000001000000000000000040211248
00000001000000010000000040511291
00000001000000000000000040611248
00000000000000000000000040647997
00000001000000000000000041109748
00000001000000010000000041409791
00000001000000000000000041509748
00000000000000000000000041529748
00000001000000000000000042008497
00000001000000010000000042308540
00000001000000000000000042408497
00000000000000000000000042427997
00000001000000000000000042907248
00000001000000010000000043207291
00000001000000000000000043307248
00000000000000000000000043326248
00000001000000000000000043805997
00000001000000010000000044106040
00000001000000000000000044205997
00000000000000000000000044224748
00000001000000000000000044687748
00000001000000010000000044987791
00000001000000000000000045087748
00000000000000000000000045123248
00000001000000000000000045586248
00000001000000010000000045886291
00000001000000000000000045986248
00000000000000000000000046004997
00000001000000000000000046484997
00000001000000010000000046785040
00000001000000000000000046884997
00000000000000000000000046903497
00000001000000000000000047383497
00000001000000010000000047683540
00000001000000000000000047783497
00000000000000000000000047818748
00000001000000000000000048265497
00000001000000010000000048565540
00000001000000000000000048665497
00000000000000000000000048683748
00000001000000000000000049163997
00000001000000010000000049464040
00000001000000000000000049563997
00000000000000000000000049582248
00000001000000000000000050045997
00000001000000010000000050346040
00000001000000000000000050445997
00000000000000000000000050463997
00000001000000000000000050927997
00000001000000010000000051228040
00000001000000000000000051327997
00000000000000000000000051345997
00000001000000000000000051809997
00000001000000010000000052110040
00000001000000000000000052209997
00000000000000000000000052244497
00000001000000000000000052708497
00000001000000010000000053008540
00000001000000000000000053108497
00000000000000000000000053126248
00000001000000000000000053606997
00000001000000010000000053907040
00000001000000000000000054006997
00000000000000000000000054024997
00000001000000000000000054505248
00000001000000010000000054805291
00000001000000000000000054905248
00000000000000000000000054923497
00000001000000000000000055387248
00000001000000010000000055687291
00000001000000000000000055787248
00000000000000000000000055805497
00000001000000000000000056268997
00000001000000010000000056569040
00000001000000000000000056668997
00000000000000000000000056687248
00000001000000000000000057150748
00000001000000010000000057450791
00000001000000000000000057550748
00000000000000000000000057569248
00000001000000000000000058032748
00000001000000010000000058332791
00000001000000000000000058432748
00000000000000000000000058451248
00000001000000000000000058914748
00000001000000010000000059214791
00000001000000000000000059314748
00000000000000000000000059349748
00000001000000000000000059813248
00000001000000010000000060113291
00000001000000000000000060213248
00000000000000000000000060248248
00000001000000000000000060711748
00000001000000010000000061011791
00000001000000000000000061111748
00000000000000000000000061130248
00000001000000000000000061610248
00000001000000010000000061910291
00000001000000000000000062010248
00000000000000000000000062028748
00000001000000000000000062508748
00000001000000010000000062808791
00000001000000000000000062908748
00000000000000000000000062927248
00000001000000000000000063390497
00000001000000010000000063690540
00000001000000000000000063790497
00000000000000000000000063809248
00000001000000000000000064272248
00000001000000010000000064572291
00000001000000000000000064672248
00000000000000000000000064707748
00000001000000000000000065170748
00000001000000010000000065470791
00000001000000000000000065570748
00000000000000000000000065606497
00000001000000000000000066069248
00000001000000010000000066369291
00000001000000000000000066469248
00000000000000000000000066488497
00000001000000000000000066967748
00000001000000010000000067267791
00000001000000000000000067367748
00000000000000000000000067386997
00000001000000000000000067849497
00000001000000010000000068149540
00000001000000000000000068249497
00000000000000000000000068268748
00000001000000000000000068748248
00000001000000010000000069048291
00000001000000000000000069148248
00000000000000000000000069167248
00000001000000000000000069646748
00000001000000010000000069946791
00000001000000000000000070046748
00000000000000000000000070065748
00000001000000000000000070528497
00000001000000010000000070828540
00000001000000000000000070928497
00000000000000000000000070947748
00000001000000000000000071410497
00000001000000010000000071710540
00000001000000000000000071810497
00000000000000000000000071846497
00000001000000000000000072308997
00000001000000010000000072609040
00000001000000000000000072708997
00000000000000000000000072744997
00000001000000000000000073207497
00000001000000010000000073507540
00000001000000000000000073607497
00000000000000000000000073626997
00000001000000000000000074105997
00000001000000010000000074406040
00000001000000000000000074505997
00000000000000000000000074525497
00000001000000000000000075004497
00000001000000010000000075304540
00000001000000000000000075404497
00000000000000000000000075423997
00000001000000000000000075902997
00000001000000010000000076203040
00000001000000000000000076302997
00000000000000000000000076322497
00000001000000000000000076784748
00000001000000010000000077084791
00000001000000000000000077184748
00000000000000000000000077204248
00000001000000000000000077666748
00000001000000010000000077966791
00000001000000000000000078066748
00000000000000000000000078102997
00000001000000000000000078565248
00000001000000010000000078865291
00000001000000000000000078965248
00000000000000000000000079001497
00000001000000000000000079463748
00000001000000010000000079763791
00000001000000000000000079863748
00000000000000000000000079883248
00000001000000000000000080362248
00000001000000010000000080662291
00000001000000000000000080762248
00000000000000000000000080781748
00000001000000000000000081244248
00000001000000010000000081544291
00000001000000000000000081644248
00000000000000000000000081663497
00000001000000000000000082126248
00000001000000010000000082426291
00000001000000000000000082526248
00000000000000000000000082545248
00000001000000000000000083008248
00000001000000010000000083308291
00000001000000000000000083408248
00000000000000000000000083426997
00000001000000000000000083890248
00000001000000010000000084190291
00000001000000000000000084290248
00000000000000000000000084325497
00000001000000000000000084788997
00000001000000010000000085089040
00000001000000000000000085188997
00000000000000000000000085223748
00000001000000000000000085687497
00000001000000010000000085987540
00000001000000000000000086087497
00000000000000000000000086105497
00000001000000000000000086586248
00000001000000010000000086886291
00000001000000000000000086986248
00000000000000000000000087003997
00000001000000000000000087484748
00000001000000010000000087784791
00000001000000000000000087884748
00000000000000000000000087902497
00000001000000000000000088366748
00000001000000010000000088666791
00000001000000000000000088766748
00000000000000000000000088784248
00000001000000000000000089248497
00000001000000010000000089548540
00000001000000000000000089648497
00000000000000000000000089682748
00000001000000000000000090147248
00000001000000010000000090447291
00000001000000000000000090547248
00000000000000000000000090581248
