# Supplementary material for: Presentation and response timing accuracy in Adobe Flash and HTML5/JavaScript Web experiments
Source: Behav Res Methods. 2014 Jun 6;47(2):309–27. doi: 10.3758/s13428-014-0471-1 (PMC4427652; doi:10.3758/s13428-014-0471-1)
Supplement: Supplementary file 1 — (ZIP 1.07 MB) [file 13428_2014_471_MOESM1_ESM.zip › Supplementary/Logs/clap-dscar-300ms-ff-js-3.rtl]

[PC Software Vesion]
20121128
[ARM Firmware Version]
20120901
[Capture Date]
29 Aug 2013
[Capture Time]
11:19:55
[Capture Duration (Secs)]
100
[Changes]
401
[Samples]
400001
[Soak Rate]
0.100249749375627
[Audio In 1 Threshold]
0
[Audio In 2 Threshold]
0
[Audio Out 1 Threshold]
0
[Audio Out 2 Threshold]
0
[Opto 1 Threshold]
109
[Opto 2 Threshold]
0
[Opto 3 Threshold]
0
[Opto 4 Threshold]
0
[Opto 1 Refreshes Blocked]
True
[Opto 2 Refreshes Blocked]
True
[Opto 3 Refreshes Blocked]
True
[Opto 4 Refreshes Blocked]
True
[Keypad4Description]
Button 4 of the BBTK Response Pad triggered when pressed.
[Keypad3Description]
Button 3 of the BBTK Response Pad triggered when pressed.
[Keypad2Description]
Button 2 of the BBTK Response Pad triggered when pressed.
[Keypad1Description]
Button 1 of the BBTK Response Pad triggered when pressed.
[Opto4Description]
Opto-detector 4 triggered by an active screen region.
[Opto3Description]
Opto-detector 3 triggered by an active screen region.
[Opto2Description]
Opto-detector 2 triggered by an active screen region.
[Opto1Description]
Opto-detector 1 triggered by an active screen region.
[TTLIn2Description]
TTL input 2 triggered by a digital signal.
[TTLIn1Description]
TTL input 1 triggered by a digital signal.
[AudIn2Description]
Audio input 2 triggered by a BBTK Mic.
[AudIn1Description]
Audio input 1 triggered by a BBTK Mic.
[ASC4Description]
Active Switch Closure output 4 generates a key down.
[ASC3Description]
Active Switch Closure output 3 generates a key down.
[ASC2Description]
Active Switch Closure output 2 generates a key down.
[ASC1Description]
Active Switch Closure output 1 generates a key down.
[TTLOut2Description]
TTL output 2 generates a digital signal.
[TTLOut1Description]
TTL output 1 generates a digital signal.
[AudOut2Description]
Audio output 2 generates a tone on the BBTK sounder.
[AudOut1Description]
Audio output 1 generates a tone on the BBTK sounder.
[Notes]

[Data]
00000000000000000000000000000000
00000001000000000000000001334246
00000001000000010000000001634289
00000001000000000000000001734246
00000000000000000000000001754246
00000001000000000000000002232746
00000001000000010000000002532789
00000001000000000000000002632746
00000000000000000000000002652746
00000001000000000000000003114746
00000001000000010000000003414789
00000001000000000000000003514746
00000000000000000000000003551246
00000001000000000000000004013246
00000001000000010000000004313289
00000001000000000000000004413246
00000000000000000000000004432997
00000001000000000000000004911746
00000001000000010000000005211789
00000001000000000000000005311746
00000000000000000000000005331246
00000001000000000000000005810497
00000001000000010000000006110540
00000001000000000000000006210497
00000000000000000000000006229746
00000001000000000000000006692246
00000001000000010000000006992289
00000001000000000000000007092246
00000000000000000000000007111746
00000001000000000000000007574246
00000001000000010000000007874289
00000001000000000000000007974246
00000000000000000000000007993497
00000001000000000000000008455997
00000001000000010000000008756040
00000001000000000000000008855997
00000000000000000000000008891997
00000001000000000000000009354746
00000001000000010000000009654789
00000001000000000000000009754746
00000000000000000000000009790497
00000001000000000000000010253246
00000001000000010000000010553289
00000001000000000000000010653246
00000000000000000000000010672497
00000001000000000000000011151746
00000001000000010000000011451789
00000001000000000000000011551746
00000000000000000000000011587497
00000001000000000000000012050497
00000001000000010000000012350540
00000001000000000000000012450497
00000000000000000000000012469246
00000001000000000000000012948997
00000001000000010000000013249040
00000001000000000000000013348997
00000000000000000000000013367497
00000001000000000000000013847746
00000001000000010000000014147789
00000001000000000000000014247746
00000000000000000000000014265997
00000001000000000000000014729746
00000001000000010000000015029789
00000001000000000000000015129746
00000000000000000000000015164497
00000001000000000000000015628246
00000001000000010000000015928289
00000001000000000000000016028246
00000000000000000000000016063246
00000001000000000000000016526497
00000001000000010000000016826540
00000001000000000000000016926497
00000000000000000000000016944997
00000001000000000000000017424997
00000001000000010000000017725040
00000001000000000000000017824997
00000000000000000000000017843497
00000001000000000000000018323497
00000001000000010000000018623540
00000001000000000000000018723497
00000000000000000000000018742246
00000001000000000000000019205497
00000001000000010000000019505540
00000001000000000000000019605497
00000000000000000000000019623997
00000001000000000000000020087246
00000001000000010000000020387289
00000001000000000000000020487246
00000000000000000000000020505997
00000001000000000000000020969246
00000001000000010000000021269289
00000001000000000000000021369246
00000000000000000000000021387997
00000001000000000000000021850997
00000001000000010000000022151040
00000001000000000000000022250997
00000000000000000000000022286497
00000001000000000000000022749497
00000001000000010000000023049540
00000001000000000000000023149497
00000000000000000000000023184997
00000001000000000000000023647997
00000001000000010000000023948040
00000001000000000000000024047997
00000000000000000000000024066746
00000001000000000000000024546497
00000001000000010000000024846540
00000001000000000000000024946497
00000000000000000000000024965497
00000001000000000000000025444997
00000001000000010000000025745040
00000001000000000000000025844997
00000000000000000000000025863997
00000001000000000000000026326997
00000001000000010000000026627040
00000001000000000000000026726997
00000000000000000000000026745997
00000001000000000000000027208746
00000001000000010000000027508789
00000001000000000000000027608746
00000000000000000000000027627746
00000001000000000000000028090746
00000001000000010000000028390789
00000001000000000000000028490746
00000000000000000000000028526246
00000001000000000000000028989246
00000001000000010000000029289289
00000001000000000000000029389246
00000000000000000000000029424746
00000001000000000000000029887746
00000001000000010000000030187789
00000001000000000000000030287746
00000000000000000000000030306746
00000001000000000000000030786246
00000001000000010000000031086289
00000001000000000000000031186246
00000000000000000000000031205246
00000001000000000000000031684746
00000001000000010000000031984789
00000001000000000000000032084746
00000000000000000000000032103997
00000001000000000000000032566497
00000001000000010000000032866540
00000001000000000000000032966497
00000000000000000000000032985997
00000001000000000000000033448497
00000001000000010000000033748540
00000001000000000000000033848497
00000000000000000000000033867746
00000001000000000000000034330246
00000001000000010000000034630289
00000001000000000000000034730246
00000000000000000000000034766246
00000001000000000000000035228746
00000001000000010000000035528789
00000001000000000000000035628746
00000000000000000000000035648246
00000001000000000000000036127497
00000001000000010000000036427540
00000001000000000000000036527497
00000000000000000000000036546746
00000001000000000000000037025997
00000001000000010000000037326040
00000001000000000000000037425997
00000000000000000000000037444997
00000001000000000000000037924497
00000001000000010000000038224540
00000001000000000000000038324497
00000000000000000000000038343746
00000001000000000000000038822997
00000001000000010000000039123040
00000001000000000000000039222997
00000000000000000000000039242246
00000001000000000000000039721497
00000001000000010000000040021540
00000001000000000000000040121497
00000000000000000000000040140746
00000001000000000000000040603246
00000001000000010000000040903289
00000001000000000000000041003246
00000000000000000000000041039246
00000001000000000000000041501997
00000001000000010000000041802040
00000001000000000000000041901997
00000000000000000000000041921246
00000001000000000000000042400497
00000001000000010000000042700540
00000001000000000000000042800497
00000000000000000000000042836246
00000001000000000000000043298997
00000001000000010000000043599040
00000001000000000000000043698997
00000000000000000000000043718246
00000001000000000000000044180746
00000001000000010000000044480789
00000001000000000000000044580746
00000000000000000000000044600246
00000001000000000000000045062746
00000001000000010000000045362789
00000001000000000000000045462746
00000000000000000000000045481997
00000001000000000000000045944746
00000001000000010000000046244789
00000001000000000000000046344746
00000000000000000000000046363746
00000001000000000000000046826746
00000001000000010000000047126789
00000001000000000000000047226746
00000000000000000000000047261997
00000001000000000000000047741997
00000001000000010000000048042040
00000001000000000000000048141997
00000000000000000000000048160497
00000001000000000000000048640497
00000001000000010000000048940540
00000001000000000000000049040497
00000000000000000000000049075746
00000001000000000000000049538997
00000001000000010000000049839040
00000001000000000000000049938997
00000000000000000000000049957746
00000001000000000000000050437497
00000001000000010000000050737540
00000001000000000000000050837497
00000000000000000000000050856246
00000001000000000000000051335997
00000001000000010000000051636040
00000001000000000000000051735997
00000000000000000000000051754746
00000001000000000000000052217997
00000001000000010000000052518040
00000001000000000000000052617997
00000000000000000000000052636497
00000001000000000000000053099997
00000001000000010000000053400040
00000001000000000000000053499997
00000000000000000000000053534997
00000001000000000000000053998497
00000001000000010000000054298540
00000001000000000000000054398497
00000000000000000000000054433497
00000001000000000000000054896997
00000001000000010000000055197040
00000001000000000000000055296997
00000000000000000000000055315497
00000001000000000000000055795497
00000001000000010000000056095540
00000001000000000000000056195497
00000000000000000000000056213997
00000001000000000000000056677497
00000001000000010000000056977540
00000001000000000000000057077497
00000000000000000000000057095746
00000001000000000000000057559246
00000001000000010000000057859289
00000001000000000000000057959246
00000000000000000000000057977746
00000001000000000000000058441246
00000001000000010000000058741289
00000001000000000000000058841246
00000000000000000000000058859497
00000001000000000000000059323246
00000001000000010000000059623289
00000001000000000000000059723246
00000000000000000000000059757997
00000001000000000000000060221746
00000001000000010000000060521789
00000001000000000000000060621746
00000000000000000000000060656497
00000001000000000000000061120246
00000001000000010000000061420289
00000001000000000000000061520246
00000000000000000000000061538246
00000001000000000000000062018746
00000001000000010000000062318789
00000001000000000000000062418746
00000000000000000000000062436997
00000001000000000000000062917246
00000001000000010000000063217289
00000001000000000000000063317246
00000000000000000000000063335497
00000001000000000000000063798997
00000001000000010000000064099040
00000001000000000000000064198997
00000000000000000000000064217497
00000001000000000000000064680997
00000001000000010000000064981040
00000001000000000000000065080997
00000000000000000000000065115997
00000001000000000000000065579497
00000001000000010000000065879540
00000001000000000000000065979497
00000000000000000000000066014497
00000001000000000000000066477997
00000001000000010000000066778040
00000001000000000000000066877997
00000000000000000000000066896497
00000001000000000000000067376497
00000001000000010000000067676540
00000001000000000000000067776497
00000000000000000000000067811497
00000001000000000000000068274997
00000001000000010000000068575040
00000001000000000000000068674997
00000000000000000000000068693497
00000001000000000000000069173497
00000001000000010000000069473540
00000001000000000000000069573497
00000000000000000000000069591997
00000001000000000000000070055497
00000001000000010000000070355540
00000001000000000000000070455497
00000000000000000000000070473746
00000001000000000000000070953997
00000001000000010000000071254040
00000001000000000000000071353997
00000000000000000000000071388997
00000001000000000000000071852497
00000001000000010000000072152540
00000001000000000000000072252497
00000000000000000000000072270997
00000001000000000000000072750997
00000001000000010000000073051040
00000001000000000000000073150997
00000000000000000000000073169497
00000001000000000000000073649497
00000001000000010000000073949540
00000001000000000000000074049497
00000000000000000000000074084746
00000001000000000000000074547997
00000001000000010000000074848040
00000001000000000000000074947997
00000000000000000000000074966497
00000001000000000000000075446497
00000001000000010000000075746540
00000001000000000000000075846497
00000000000000000000000075865246
00000001000000000000000076344997
00000001000000010000000076645040
00000001000000000000000076744997
00000000000000000000000076763746
00000001000000000000000077226746
00000001000000010000000077526789
00000001000000000000000077626746
00000000000000000000000077662497
00000001000000000000000078125246
00000001000000010000000078425289
00000001000000000000000078525246
00000000000000000000000078560997
00000001000000000000000079023746
00000001000000010000000079323789
00000001000000000000000079423746
00000000000000000000000079442997
00000001000000000000000079922246
00000001000000010000000080222289
00000001000000000000000080322246
00000000000000000000000080341497
00000001000000000000000080820746
00000001000000010000000081120789
00000001000000000000000081220746
00000000000000000000000081239997
00000001000000000000000081719246
00000001000000010000000082019289
00000001000000000000000082119246
00000000000000000000000082138746
00000001000000000000000082617746
00000001000000010000000082917789
00000001000000000000000083017746
00000000000000000000000083037246
00000001000000000000000083499746
00000001000000010000000083799789
00000001000000000000000083899746
00000000000000000000000083935497
00000001000000000000000084398246
00000001000000010000000084698289
00000001000000000000000084798246
00000000000000000000000084833997
00000001000000000000000085296746
00000001000000010000000085596789
00000001000000000000000085696746
00000000000000000000000085715997
00000001000000000000000086195246
00000001000000010000000086495289
00000001000000000000000086595246
00000000000000000000000086614497
00000001000000000000000087093746
00000001000000010000000087393789
00000001000000000000000087493746
00000000000000000000000087512997
00000001000000000000000087975746
00000001000000010000000088275789
00000001000000000000000088375746
00000000000000000000000088394746
00000001000000000000000088857746
00000001000000010000000089157789
00000001000000000000000089257746
00000000000000000000000089293246
00000001000000000000000089756246
00000001000000010000000090056289
00000001000000000000000090156246
00000000000000000000000090191746
