# Supplementary material for: Presentation and response timing accuracy in Adobe Flash and HTML5/JavaScript Web experiments
Source: Behav Res Methods. 2014 Jun 6;47(2):309–27. doi: 10.3758/s13428-014-0471-1 (PMC4427652; doi:10.3758/s13428-014-0471-1)
Supplement: Supplementary file 1 — (ZIP 1.07 MB) [file 13428_2014_471_MOESM1_ESM.zip › Supplementary/Logs/d425-dsc-150ms-cr-fl.rtl]

[PC Software Vesion]
20121128
[ARM Firmware Version]
20120901
[Capture Date]
19 Jul 2013
[Capture Time]
14:22:46
[Capture Duration (Secs)]
90
[Changes]
272
[Samples]
360000
[Soak Rate]
0.0755555555555556
[Audio In 1 Threshold]
0
[Audio In 2 Threshold]
0
[Audio Out 1 Threshold]
0
[Audio Out 2 Threshold]
0
[Opto 1 Threshold]
115
[Opto 2 Threshold]
0
[Opto 3 Threshold]
0
[Opto 4 Threshold]
0
[Opto 1 Refreshes Blocked]
True
[Opto 2 Refreshes Blocked]
True
[Opto 3 Refreshes Blocked]
True
[Opto 4 Refreshes Blocked]
True
[Keypad4Description]
Button 4 of the BBTK Response Pad triggered when pressed.
[Keypad3Description]
Button 3 of the BBTK Response Pad triggered when pressed.
[Keypad2Description]
Button 2 of the BBTK Response Pad triggered when pressed.
[Keypad1Description]
Button 1 of the BBTK Response Pad triggered when pressed.
[Opto4Description]
Opto-detector 4 triggered by an active screen region.
[Opto3Description]
Opto-detector 3 triggered by an active screen region.
[Opto2Description]
Opto-detector 2 triggered by an active screen region.
[Opto1Description]
Opto-detector 1 triggered by an active screen region.
[TTLIn2Description]
TTL input 2 triggered by a digital signal.
[TTLIn1Description]
TTL input 1 triggered by a digital signal.
[AudIn2Description]
Audio input 2 triggered by a BBTK Mic.
[AudIn1Description]
Audio input 1 triggered by a BBTK Mic.
[ASC4Description]
Active Switch Closure output 4 generates a key down.
[ASC3Description]
Active Switch Closure output 3 generates a key down.
[ASC2Description]
Active Switch Closure output 2 generates a key down.
[ASC1Description]
Active Switch Closure output 1 generates a key down.
[TTLOut2Description]
TTL output 2 generates a digital signal.
[TTLOut1Description]
TTL output 1 generates a digital signal.
[AudOut2Description]
Audio output 2 generates a tone on the BBTK sounder.
[AudOut1Description]
Audio output 1 generates a tone on the BBTK sounder.
[Notes]

[Data]
00000000000000000000000000000000
00000001000000000000000001286500
00000000000000000000000001480500
00000001000000000000000001956750
00000000000000000000000002117250
00000001000000000000000002606750
00000000000000000000000002769250
00000001000000000000000003259000
00000000000000000000000003437750
00000001000000000000000003929000
00000000000000000000000004089750
00000001000000000000000004581500
00000000000000000000000004741750
00000001000000000000000005231500
00000000000000000000000005393750
00000001000000000000000005883500
00000000000000000000000006062250
00000001000000000000000006553750
00000000000000000000000006714500
00000001000000000000000007206000
00000000000000000000000007366250
00000001000000000000000007856000
00000000000000000000000008034500
00000001000000000000000008508001
00000000000000000000000008687000
00000001000000000000000009178250
00000000000000000000000009354500
00000001000000000000000009830500
00000000000000000000000009991000
00000001000000000000000010480500
00000000000000000000000010642750
00000001000000000000000011132750
00000000000000000000000011311500
00000001000000000000000011803001
00000000000000000000000011963500
00000001000000000000000012455250
00000000000000000000000012615500
00000001000000000000000013105250
00000000000000000000000013267500
00000001000000000000000013757250
00000000000000000000000013936000
00000001000000000000000014427500
00000000000000000000000014603500
00000001000000000000000015095501
00000000000000000000000015240000
00000001000000000000000015729750
00000000000000000000000015892000
00000001000000000000000016381750
00000000000000000000000016560750
00000001000000000000000017052000
00000000000000000000000017212750
00000001000000000000000017702250
00000000000000000000000017864500
00000001000000000000000018354250
00000000000000000000000018516500
00000001000000000000000019006500
00000000000000000000000019185250
00000001000000000000000019676750
00000000000000000000000019852750
00000001000000000000000020344500
00000000000000000000000020489250
00000001000000000000000020978750
00000000000000000000000021141000
00000001000000000000000021631000
00000000000000000000000021809750
00000001000000000000000022301250
00000000000000000000000022461750
00000001000000000000000022951500
00000000000000000000000023113750
00000001000000000000000023603500
00000000000000000000000023765750
00000001000000000000000024255500
00000000000000000000000024434500
00000001000000000000000024926000
00000000000000000000000025102000
00000001000000000000000025593750
00000000000000000000000025754250
00000001000000000000000026228000
00000000000000000000000026390250
00000001000000000000000026880250
00000000000000000000000027074250
00000001000000000000000027550500
00000000000000000000000027711000
00000001000000000000000028200500
00000000000000000000000028362750
00000001000000000000000028852750
00000000000000000000000029014750
00000001000000000000000029504750
00000000000000000000000029683500
00000001000000000000000030175250
00000000000000000000000030351250
00000001000000000000000030843000
00000000000000000000000031003750
00000001000000000000000031495250
00000000000000000000000031656000
00000001000000000000000032129250
00000000000000000000000032308000
00000001000000000000000032797750
00000000000000000000000032960000
00000001000000000000000033449750
00000000000000000000000033612000
00000001000000000000000034101750
00000000000000000000000034264000
00000001000000000000000034754000
00000000000000000000000034932750
00000001000000000000000035422250
00000000000000000000000035600500
00000001000000000000000036092250
00000000000000000000000036253000
00000001000000000000000036744500
00000000000000000000000036905250
00000001000000000000000037396750
00000000000000000000000037557250
00000001000000000000000038046750
00000000000000000000000038209000
00000001000000000000000038699000
00000000000000000000000038861000
00000001000000000000000039351000
00000000000000000000000039513000
00000001000000000000000040003250
00000000000000000000000040181750
00000001000000000000000040671500
00000000000000000000000040850000
00000001000000000000000041341500
00000000000000000000000041502250
00000001000000000000000041993750
00000000000000000000000042154500
00000001000000000000000042644000
00000000000000000000000042806250
00000001000000000000000043296000
00000000000000000000000043458250
00000001000000000000000043948250
00000000000000000000000044110250
00000001000000000000000044600250
00000000000000000000000044760500
00000001000000000000000045252500
00000000000000000000000045430750
00000001000000000000000045920750
00000000000000000000000046099500
00000001000000000000000046590750
00000000000000000000000046751500
00000001000000000000000047241000
00000000000000000000000047403501
00000001000000000000000047893250
00000000000000000000000048071750
00000001000000000000000048563250
00000000000000000000000048707250
00000001000000000000000049197500
00000000000000000000000049359250
00000001000000000000000049849500
00000000000000000000000050009750
00000001000000000000000050501750
00000000000000000000000050680000
00000001000000000000000051170000
00000000000000000000000051348750
00000001000000000000000051840250
00000000000000000000000052000750
00000001000000000000000052490250
00000000000000000000000052652500
00000001000000000000000053142500
00000000000000000000000053321250
00000001000000000000000053812750
00000000000000000000000053956500
00000001000000000000000054446500
00000000000000000000000054606750
00000001000000000000000055098750
00000000000000000000000055259000
00000001000000000000000055751000
00000000000000000000000055929000
00000001000000000000000056419000
00000000000000000000000056597750
00000001000000000000000057087500
00000000000000000000000057249750
00000001000000000000000057739500
00000000000000000000000057901750
00000001000000000000000058391500
00000000000000000000000058570500
00000001000000000000000059061750
00000000000000000000000059222500
00000001000000000000000059712000
00000000000000000000000059856000
00000001000000000000000060348000
00000000000000000000000060508250
00000001000000000000000061000250
00000000000000000000000061178250
00000001000000000000000061668250
00000000000000000000000061847000
00000001000000000000000062336500
00000000000000000000000062499000
00000001000000000000000062988750
00000000000000000000000063150750
00000001000000000000000063640750
00000000000000000000000063819500
00000001000000000000000064311000
00000000000000000000000064471500
00000001000000000000000064961250
00000000000000000000000065105250
00000001000000000000000065613250
00000000000000000000000065757500
00000001000000000000000066249250
00000000000000000000000066427250
00000001000000000000000066917500
00000000000000000000000067096000
00000001000000000000000067585750
00000000000000000000000067748000
00000001000000000000000068237750
00000000000000000000000068400000
00000001000000000000000068890000
00000000000000000000000069068750
00000001000000000000000069576001
00000000000000000000000069736500
00000001000000000000000070228250
00000000000000000000000070388750
00000001000000000000000070880250
00000000000000000000000071041250
00000001000000000000000071514500
00000000000000000000000071676500
00000001000000000000000072166501
00000000000000000000000072345250
00000001000000000000000072835000
00000000000000000000000072997250
00000001000000000000000073487000
00000000000000000000000073649000
00000001000000000000000074139000
00000000000000000000000074317750
00000001000000000000000074807500
00000000000000000000000074969750
00000001000000000000000075459500
00000000000000000000000075621750
00000001000000000000000076111500
00000000000000000000000076256250
00000001000000000000000076747750
00000000000000000000000076923750
00000001000000000000000077415750
00000000000000000000000077594250
00000001000000000000000078084000
00000000000000000000000078246250
00000001000000000000000078736250
00000000000000000000000078898250
00000001000000000000000079388250
00000000000000000000000079567000
00000001000000000000000080056500
00000000000000000000000080219001
00000001000000000000000080708750
00000000000000000000000080870750
00000001000000000000000081360750
00000000000000000000000081522750
00000001000000000000000082013000
00000000000000000000000082173000
00000001000000000000000082665000
00000000000000000000000082859750
00000001000000000000000083333250
00000000000000000000000083495250
00000001000000000000000083985250
00000000000000000000000084147250
00000001000000000000000084637500
00000000000000000000000084816000
00000001000000000000000085305750
00000000000000000000000085468000
00000001000000000000000085957750
00000000000000000000000086120000
00000001000000000000000086610000
00000000000000000000000086771750
00000001000000000000000087262000
00000000000000000000000087422250
00000001000000000000000087914250
00000000000000000000000088092500
00000001000000000000000088582500
00000000000000000000000088744500
00000001000000000000000089234500
00000000000000000000000089396500
00000001000000000000000089886750
