# Supplementary material for: Presentation and response timing accuracy in Adobe Flash and HTML5/JavaScript Web experiments
Source: Behav Res Methods. 2014 Jun 6;47(2):309–27. doi: 10.3758/s13428-014-0471-1 (PMC4427652; doi:10.3758/s13428-014-0471-1)
Supplement: Supplementary file 1 — (ZIP 1.07 MB) [file 13428_2014_471_MOESM1_ESM.zip › Supplementary/Logs/d425-dsc-150ms-cr-js.rtl]

[PC Software Vesion]
20121128
[ARM Firmware Version]
20120901
[Capture Date]
19 Jul 2013
[Capture Time]
14:25:58
[Capture Duration (Secs)]
90
[Changes]
272
[Samples]
360000
[Soak Rate]
0.0755555555555556
[Audio In 1 Threshold]
0
[Audio In 2 Threshold]
0
[Audio Out 1 Threshold]
0
[Audio Out 2 Threshold]
0
[Opto 1 Threshold]
115
[Opto 2 Threshold]
0
[Opto 3 Threshold]
0
[Opto 4 Threshold]
0
[Opto 1 Refreshes Blocked]
True
[Opto 2 Refreshes Blocked]
True
[Opto 3 Refreshes Blocked]
True
[Opto 4 Refreshes Blocked]
True
[Keypad4Description]
Button 4 of the BBTK Response Pad triggered when pressed.
[Keypad3Description]
Button 3 of the BBTK Response Pad triggered when pressed.
[Keypad2Description]
Button 2 of the BBTK Response Pad triggered when pressed.
[Keypad1Description]
Button 1 of the BBTK Response Pad triggered when pressed.
[Opto4Description]
Opto-detector 4 triggered by an active screen region.
[Opto3Description]
Opto-detector 3 triggered by an active screen region.
[Opto2Description]
Opto-detector 2 triggered by an active screen region.
[Opto1Description]
Opto-detector 1 triggered by an active screen region.
[TTLIn2Description]
TTL input 2 triggered by a digital signal.
[TTLIn1Description]
TTL input 1 triggered by a digital signal.
[AudIn2Description]
Audio input 2 triggered by a BBTK Mic.
[AudIn1Description]
Audio input 1 triggered by a BBTK Mic.
[ASC4Description]
Active Switch Closure output 4 generates a key down.
[ASC3Description]
Active Switch Closure output 3 generates a key down.
[ASC2Description]
Active Switch Closure output 2 generates a key down.
[ASC1Description]
Active Switch Closure output 1 generates a key down.
[TTLOut2Description]
TTL output 2 generates a digital signal.
[TTLOut1Description]
TTL output 1 generates a digital signal.
[AudOut2Description]
Audio output 2 generates a tone on the BBTK sounder.
[AudOut1Description]
Audio output 1 generates a tone on the BBTK sounder.
[Notes]

[Data]
00000000000000000000000000000000
00000001000000000000000001569501
00000000000000000000000001731251
00000001000000000000000002237751
00000000000000000000000002381751
00000001000000000000000002889751
00000000000000000000000003052001
00000001000000000000000003542001
00000000000000000000000003704001
00000001000000000000000004194001
00000000000000000000000004356001
00000001000000000000000004846251
00000000000000000000000005006501
00000001000000000000000005498251
00000000000000000000000005658751
00000001000000000000000006150501
00000000000000000000000006311251
00000001000000000000000006818751
00000000000000000000000006978751
00000001000000000000000007470751
00000000000000000000000007631251
00000001000000000000000008123001
00000000000000000000000008283501
00000001000000000000000008775251
00000000000000000000000008936001
00000001000000000000000009427501
00000000000000000000000009588501
00000001000000000000000010080001
00000000000000000000000010240501
00000001000000000000000010730001
00000000000000000000000010892251
00000001000000000000000011382251
00000000000000000000000011544251
00000001000000000000000012034251
00000000000000000000000012213001
00000001000000000000000012702751
00000000000000000000000012865001
00000001000000000000000013354751
00000000000000000000000013517001
00000001000000000000000014006751
00000000000000000000000014168751
00000001000000000000000014659001
00000000000000000000000014820751
00000001000000000000000015311001
00000000000000000000000015471251
00000001000000000000000015963251
00000000000000000000000016123501
00000001000000000000000016615501
00000000000000000000000016793251
00000001000000000000000017283501
00000000000000000000000017443751
00000001000000000000000017935751
00000000000000000000000018096001
00000001000000000000000018587751
00000000000000000000000018748251
00000001000000000000000019240001
00000000000000000000000019400751
00000001000000000000000019892251
00000000000000000000000020053001
00000001000000000000000020544501
00000000000000000000000020705251
00000001000000000000000021197001
00000000000000000000000021357251
00000001000000000000000021846751
00000000000000000000000022009001
00000001000000000000000022517001
00000000000000000000000022677751
00000001000000000000000023169251
00000000000000000000000023329751
00000001000000000000000023819501
00000000000000000000000023981751
00000001000000000000000024471501
00000000000000000000000024633751
00000001000000000000000025123501
00000000000000000000000025285501
00000001000000000000000025775751
00000000000000000000000025937501
00000001000000000000000026427751
00000000000000000000000026588001
00000001000000000000000027080001
00000000000000000000000027258251
00000001000000000000000027748251
00000000000000000000000027910251
00000001000000000000000028400251
00000000000000000000000028560501
00000001000000000000000029052501
00000000000000000000000029212751
00000001000000000000000029704751
00000000000000000000000029865001
00000001000000000000000030357001
00000000000000000000000030517501
00000001000000000000000031009251
00000000000000000000000031170001
00000001000000000000000031661501
00000000000000000000000031822001
00000001000000000000000032311751
00000000000000000000000032474001
00000001000000000000000032963751
00000000000000000000000033142501
00000001000000000000000033634001
00000000000000000000000033794751
00000001000000000000000034284251
00000000000000000000000034446501
00000001000000000000000034936251
00000000000000000000000035098501
00000001000000000000000035588501
00000000000000000000000035750501
00000001000000000000000036240501
00000000000000000000000036400751
00000001000000000000000036892751
00000000000000000000000037053001
00000001000000000000000037561001
00000000000000000000000037723001
00000001000000000000000038213001
00000000000000000000000038375001
00000001000000000000000038865251
00000000000000000000000039025501
00000001000000000000000039517501
00000000000000000000000039678001
00000001000000000000000040169751
00000000000000000000000040330501
00000001000000000000000040822001
00000000000000000000000040982751
00000001000000000000000041474251
00000000000000000000000041635001
00000001000000000000000042124501
00000000000000000000000042286751
00000001000000000000000042776501
00000000000000000000000042938751
00000001000000000000000043428751
00000000000000000000000043590751
00000001000000000000000044099251
00000000000000000000000044259501
00000001000000000000000044749251
00000000000000000000000044911251
00000001000000000000000045401251
00000000000000000000000045563251
00000001000000000000000046053251
00000000000000000000000046213501
00000001000000000000000046705501
00000000000000000000000046865751
00000001000000000000000047357751
00000000000000000000000047518251
00000001000000000000000048010001
00000000000000000000000048170751
00000001000000000000000048662501
00000000000000000000000048823251
00000001000000000000000049314751
00000000000000000000000049475251
00000001000000000000000049982751
00000000000000000000000050143501
00000001000000000000000050635251
00000000000000000000000050795751
00000001000000000000000051287501
00000000000000000000000051447751
00000001000000000000000051937501
00000000000000000000000052099751
00000001000000000000000052589501
00000000000000000000000052751501
00000001000000000000000053241751
00000000000000000000000053402001
00000001000000000000000053894001
00000000000000000000000054054251
00000001000000000000000054546251
00000000000000000000000054706751
00000001000000000000000055198501
00000000000000000000000055359251
00000001000000000000000055850751
00000000000000000000000056011501
00000001000000000000000056501251
00000000000000000000000056663501
00000001000000000000000057153251
00000000000000000000000057332001
00000001000000000000000057823501
00000000000000000000000057984001
00000001000000000000000058473751
00000000000000000000000058636001
00000001000000000000000059125751
00000000000000000000000059288001
00000001000000000000000059778001
00000000000000000000000059939751
00000001000000000000000060430001
00000000000000000000000060590501
00000001000000000000000061082251
00000000000000000000000061242751
00000001000000000000000061734501
00000000000000000000000061895001
00000001000000000000000062386751
00000000000000000000000062547501
00000001000000000000000063054751
00000000000000000000000063215001
00000001000000000000000063707001
00000000000000000000000063867501
00000001000000000000000064359251
00000000000000000000000064520251
00000001000000000000000065011751
00000000000000000000000065172501
00000001000000000000000065662001
00000000000000000000000065824251
00000001000000000000000066314001
00000000000000000000000066476251
00000001000000000000000066966251
00000000000000000000000067128251
00000001000000000000000067618501
00000000000000000000000067778751
00000001000000000000000068270501
00000000000000000000000068431001
00000001000000000000000068922751
00000000000000000000000069083501
00000001000000000000000069591001
00000000000000000000000069751251
00000001000000000000000070243251
00000000000000000000000070403751
00000001000000000000000070895501
00000000000000000000000071056251
00000001000000000000000071547751
00000000000000000000000071708751
00000001000000000000000072200251
00000000000000000000000072360751
00000001000000000000000072850251
00000000000000000000000073012751
00000001000000000000000073502501
00000000000000000000000073664501
00000001000000000000000074154501
00000000000000000000000074314751
00000001000000000000000074823001
00000000000000000000000074985251
00000001000000000000000075475001
00000000000000000000000075637001
00000001000000000000000076127251
00000000000000000000000076289001
00000001000000000000000076779251
00000000000000000000000076939501
00000001000000000000000077431751
00000000000000000000000077592001
00000001000000000000000078084001
00000000000000000000000078244751
00000001000000000000000078736251
00000000000000000000000078897001
00000001000000000000000079388501
00000000000000000000000079549001
00000001000000000000000080038751
00000000000000000000000080201001
00000001000000000000000080690751
00000000000000000000000080852751
00000001000000000000000081361251
00000000000000000000000081521501
00000001000000000000000082011251
00000000000000000000000082173501
00000001000000000000000082663252
00000000000000000000000082825501
00000001000000000000000083315501
00000000000000000000000083475751
00000001000000000000000083967751
00000000000000000000000084128001
00000001000000000000000084620001
00000000000000000000000084780501
00000001000000000000000085272251
00000000000000000000000085432751
00000001000000000000000085924501
00000000000000000000000086085251
00000001000000000000000086576751
00000000000000000000000086737251
00000001000000000000000087244751
00000000000000000000000087405501
00000001000000000000000087897251
00000000000000000000000088058001
00000001000000000000000088549501
00000000000000000000000088710001
00000001000000000000000089199501
00000000000000000000000089361751
00000001000000000000000089851751
