# Supplementary material for: Presentation and response timing accuracy in Adobe Flash and HTML5/JavaScript Web experiments
Source: Behav Res Methods. 2014 Jun 6;47(2):309–27. doi: 10.3758/s13428-014-0471-1 (PMC4427652; doi:10.3758/s13428-014-0471-1)
Supplement: Supplementary file 1 — (ZIP 1.07 MB) [file 13428_2014_471_MOESM1_ESM.zip › Supplementary/Logs/d425-dsc-150ms-ff-fl.rtl]

[PC Software Vesion]
20121128
[ARM Firmware Version]
20120901
[Capture Date]
19 Jul 2013
[Capture Time]
14:13:59
[Capture Duration (Secs)]
90
[Changes]
274
[Samples]
360000
[Soak Rate]
0.0761111111111111
[Audio In 1 Threshold]
0
[Audio In 2 Threshold]
0
[Audio Out 1 Threshold]
0
[Audio Out 2 Threshold]
0
[Opto 1 Threshold]
115
[Opto 2 Threshold]
0
[Opto 3 Threshold]
0
[Opto 4 Threshold]
0
[Opto 1 Refreshes Blocked]
True
[Opto 2 Refreshes Blocked]
True
[Opto 3 Refreshes Blocked]
True
[Opto 4 Refreshes Blocked]
True
[Keypad4Description]
Button 4 of the BBTK Response Pad triggered when pressed.
[Keypad3Description]
Button 3 of the BBTK Response Pad triggered when pressed.
[Keypad2Description]
Button 2 of the BBTK Response Pad triggered when pressed.
[Keypad1Description]
Button 1 of the BBTK Response Pad triggered when pressed.
[Opto4Description]
Opto-detector 4 triggered by an active screen region.
[Opto3Description]
Opto-detector 3 triggered by an active screen region.
[Opto2Description]
Opto-detector 2 triggered by an active screen region.
[Opto1Description]
Opto-detector 1 triggered by an active screen region.
[TTLIn2Description]
TTL input 2 triggered by a digital signal.
[TTLIn1Description]
TTL input 1 triggered by a digital signal.
[AudIn2Description]
Audio input 2 triggered by a BBTK Mic.
[AudIn1Description]
Audio input 1 triggered by a BBTK Mic.
[ASC4Description]
Active Switch Closure output 4 generates a key down.
[ASC3Description]
Active Switch Closure output 3 generates a key down.
[ASC2Description]
Active Switch Closure output 2 generates a key down.
[ASC1Description]
Active Switch Closure output 1 generates a key down.
[TTLOut2Description]
TTL output 2 generates a digital signal.
[TTLOut1Description]
TTL output 1 generates a digital signal.
[AudOut2Description]
Audio output 2 generates a tone on the BBTK sounder.
[AudOut1Description]
Audio output 1 generates a tone on the BBTK sounder.
[Notes]

[Data]
00000000000000000000000000000000
00000001000000000000000001499001
00000000000000000000000001659751
00000001000000000000000002149251
00000000000000000000000002311501
00000001000000000000000002801501
00000000000000000000000002962001
00000001000000000000000003454001
00000000000000000000000003614751
00000001000000000000000004106751
00000000000000000000000004267501
00000001000000000000000004757001
00000000000000000000000004901251
00000001000000000000000005393251
00000000000000000000000005554251
00000001000000000000000006046001
00000000000000000000000006206751
00000001000000000000000006696251
00000000000000000000000006858501
00000001000000000000000007348501
00000000000000000000000007509001
00000001000000000000000008001001
00000000000000000000000008161751
00000001000000000000000008653501
00000000000000000000000008814501
00000001000000000000000009304001
00000000000000000000000009466501
00000001000000000000000009956251
00000000000000000000000010118251
00000001000000000000000010592752
00000000000000000000000010753751
00000001000000000000000011243251
00000000000000000000000011405501
00000001000000000000000011895501
00000000000000000000000012055751
00000001000000000000000012547751
00000000000000000000000012708501
00000001000000000000000013200251
00000000000000000000000013361251
00000001000000000000000013853001
00000000000000000000000014013501
00000001000000000000000014503001
00000000000000000000000014665251
00000001000000000000000015155501
00000000000000000000000015315751
00000001000000000000000015807751
00000000000000000000000015952752
00000001000000000000000016442251
00000000000000000000000016604501
00000001000000000000000017094501
00000000000000000000000017255001
00000001000000000000000017747001
00000000000000000000000017907751
00000001000000000000000018399501
00000000000000000000000018560501
00000001000000000000000019050001
00000000000000000000000019212501
00000001000000000000000019702251
00000000000000000000000019864251
00000001000000000000000020354501
00000000000000000000000020514751
00000001000000000000000021006751
00000000000000000000000021167501
00000001000000000000000021641251
00000000000000000000000021803501
00000001000000000000000022293501
00000000000000000000000022454001
00000001000000000000000022946001
00000000000000000000000023106751
00000001000000000000000023598501
00000000000000000000000023759501
00000001000000000000000024249001
00000000000000000000000024411501
00000001000000000000000024901251
00000000000000000000000025063251
00000001000000000000000025553501
00000000000000000000000025714001
00000001000000000000000026206001
00000000000000000000000026366751
00000001000000000000000026858501
00000000000000000000000027000751
00000001000000000000000027492751
00000000000000000000000027653251
00000001000000000000000028145251
00000000000000000000000028306251
00000001000000000000000028798001
00000000000000000000000028958501
00000001000000000000000029448001
00000000000000000000000029610251
00000001000000000000000030100501
00000000000000000000000030260751
00000001000000000000000030752751
00000000000000000000000030913501
00000001000000000000000031405251
00000000000000000000000031566251
00000001000000000000000032055752
00000000000000000000000032218251
00000001000000000000000032692001
00000000000000000000000032852751
00000001000000000000000033344501
00000000000000000000000033505501
00000001000000000000000033995001
00000000000000000000000034157501
00000001000000000000000034647251
00000000000000000000000034809251
00000001000000000000000035299501
00000000000000000000000035460001
00000001000000000000000035951751
00000000000000000000000036112501
00000001000000000000000036604251
00000000000000000000000036765251
00000001000000000000000037254751
00000000000000000000000037417251
00000001000000000000000037907001
00000000000000000000000038051501
00000001000000000000000038543251
00000000000000000000000038704251
00000001000000000000000039195752
00000000000000000000000039356501
00000001000000000000000039846001
00000000000000000000000040008251
00000001000000000000000040498252
00000000000000000000000040658501
00000001000000000000000041150501
00000000000000000000000041311001
00000001000000000000000041803001
00000000000000000000000041963751
00000001000000000000000042455501
00000000000000000000000042616251
00000001000000000000000043105751
00000000000000000000000043268251
00000001000000000000000043742001
00000000000000000000000043903001
00000001000000000000000044394751
00000000000000000000000044555501
00000001000000000000000045045001
00000000000000000000000045207251
00000001000000000000000045697251
00000000000000000000000045857501
00000001000000000000000046349501
00000000000000000000000046510001
00000001000000000000000047002001
00000000000000000000000047162751
00000001000000000000000047654501
00000000000000000000000047815251
00000001000000000000000048304751
00000000000000000000000048467001
00000001000000000000000048957001
00000000000000000000000049117251
00000001000000000000000049593751
00000000000000000000000049754251
00000001000000000000000050244001
00000000000000000000000050406251
00000001000000000000000050896001
00000000000000000000000051058251
00000001000000000000000051548501
00000000000000000000000051708751
00000001000000000000000052200751
00000000000000000000000052361501
00000001000000000000000052853251
00000000000000000000000053014251
00000001000000000000000053503751
00000000000000000000000053666252
00000001000000000000000054156001
00000000000000000000000054318001
00000001000000000000000054792251
00000000000000000000000054953251
00000001000000000000000055444751
00000000000000000000000055605251
00000001000000000000000056095001
00000000000000000000000056257251
00000001000000000000000056747251
00000000000000000000000056907501
00000001000000000000000057399501
00000000000000000000000057560001
00000001000000000000000058052001
00000000000000000000000058212751
00000001000000000000000058704501
00000000000000000000000058865001
00000001000000000000000059354751
00000000000000000000000059517001
00000001000000000000000060007001
00000000000000000000000060169001
00000001000000000000000060643501
00000000000000000000000060804251
00000001000000000000000061293751
00000000000000000000000061456252
00000001000000000000000061946001
00000000000000000000000062108001
00000001000000000000000062598251
00000000000000000000000062758751
00000001000000000000000063250751
00000000000000000000000063411501
00000001000000000000000063903251
00000000000000000000000064064001
00000001000000000000000064553501
00000000000000000000000064716001
00000001000000000000000065205751
00000000000000000000000065368001
00000001000000000000000065842001
00000000000000000000000066003001
00000001000000000000000066494501
00000000000000000000000066655251
00000001000000000000000067144751
00000000000000000000000067307252
00000001000000000000000067797001
00000000000000000000000067959001
00000001000000000000000068449251
00000000000000000000000068609501
00000001000000000000000069101501
00000000000000000000000069262251
00000001000000000000000069754001
00000000000000000000000069915001
00000001000000000000000070406501
00000000000000000000000070567001
00000001000000000000000071056501
00000000000000000000000071219001
00000001000000000000000071692751
00000000000000000000000071853751
00000001000000000000000072345252
00000000000000000000000072506251
00000001000000000000000072995751
00000000000000000000000073158001
00000001000000000000000073647751
00000000000000000000000073810001
00000001000000000000000074300001
00000000000000000000000074460501
00000001000000000000000074952501
00000000000000000000000075113001
00000001000000000000000075604751
00000000000000000000000075765751
00000001000000000000000076257252
00000000000000000000000076418001
00000001000000000000000076907501
00000000000000000000000077051751
00000001000000000000000077543751
00000000000000000000000077704501
00000001000000000000000078196001
00000000000000000000000078357001
00000001000000000000000078846501
00000000000000000000000079009001
00000001000000000000000079498751
00000000000000000000000079661001
00000001000000000000000080151001
00000000000000000000000080311251
00000001000000000000000080803251
00000000000000000000000080963752
00000001000000000000000081455501
00000000000000000000000081616501
00000001000000000000000082108001
00000000000000000000000082269001
00000001000000000000000082742251
00000000000000000000000082902751
00000001000000000000000083394752
00000000000000000000000083555251
00000001000000000000000084047251
00000000000000000000000084208001
00000001000000000000000084697501
00000000000000000000000084860001
00000001000000000000000085349751
00000000000000000000000085512001
00000001000000000000000086001751
00000000000000000000000086162001
00000001000000000000000086654001
00000000000000000000000086814501
00000001000000000000000087306501
00000000000000000000000087467251
00000001000000000000000087958751
00000000000000000000000088103001
00000001000000000000000088593001
00000000000000000000000088753251
00000001000000000000000089245251
00000000000000000000000089405751
00000001000000000000000089897501
