# Supplementary material for: Presentation and response timing accuracy in Adobe Flash and HTML5/JavaScript Web experiments
Source: Behav Res Methods. 2014 Jun 6;47(2):309–27. doi: 10.3758/s13428-014-0471-1 (PMC4427652; doi:10.3758/s13428-014-0471-1)
Supplement: Supplementary file 1 — (ZIP 1.07 MB) [file 13428_2014_471_MOESM1_ESM.zip › Supplementary/Logs/d425-dsc-150ms-ff-js.rtl]

[PC Software Vesion]
20121128
[ARM Firmware Version]
20120901
[Capture Date]
19 Jul 2013
[Capture Time]
14:18:55
[Capture Duration (Secs)]
90
[Changes]
268
[Samples]
360000
[Soak Rate]
0.0744444444444445
[Audio In 1 Threshold]
0
[Audio In 2 Threshold]
0
[Audio Out 1 Threshold]
0
[Audio Out 2 Threshold]
0
[Opto 1 Threshold]
115
[Opto 2 Threshold]
0
[Opto 3 Threshold]
0
[Opto 4 Threshold]
0
[Opto 1 Refreshes Blocked]
True
[Opto 2 Refreshes Blocked]
True
[Opto 3 Refreshes Blocked]
True
[Opto 4 Refreshes Blocked]
True
[Keypad4Description]
Button 4 of the BBTK Response Pad triggered when pressed.
[Keypad3Description]
Button 3 of the BBTK Response Pad triggered when pressed.
[Keypad2Description]
Button 2 of the BBTK Response Pad triggered when pressed.
[Keypad1Description]
Button 1 of the BBTK Response Pad triggered when pressed.
[Opto4Description]
Opto-detector 4 triggered by an active screen region.
[Opto3Description]
Opto-detector 3 triggered by an active screen region.
[Opto2Description]
Opto-detector 2 triggered by an active screen region.
[Opto1Description]
Opto-detector 1 triggered by an active screen region.
[TTLIn2Description]
TTL input 2 triggered by a digital signal.
[TTLIn1Description]
TTL input 1 triggered by a digital signal.
[AudIn2Description]
Audio input 2 triggered by a BBTK Mic.
[AudIn1Description]
Audio input 1 triggered by a BBTK Mic.
[ASC4Description]
Active Switch Closure output 4 generates a key down.
[ASC3Description]
Active Switch Closure output 3 generates a key down.
[ASC2Description]
Active Switch Closure output 2 generates a key down.
[ASC1Description]
Active Switch Closure output 1 generates a key down.
[TTLOut2Description]
TTL output 2 generates a digital signal.
[TTLOut1Description]
TTL output 1 generates a digital signal.
[AudOut2Description]
Audio output 2 generates a tone on the BBTK sounder.
[AudOut1Description]
Audio output 1 generates a tone on the BBTK sounder.
[Notes]

[Data]
00000000000000000000000000000000
00000001000000000000000000792500
00000000000000000000000000970750
00000001000000000000000001460500
00000000000000000000000001639500
00000001000000000000000002131000
00000000000000000000000002307001
00000001000000000000000002798750
00000000000000000000000002976750
00000001000000000000000003483001
00000000000000000000000003645500
00000001000000000000000004153000
00000000000000000000000004313750
00000001000000000000000004821001
00000000000000000000000004981250
00000001000000000000000005489250
00000000000000000000000005651500
00000001000000000000000006159500
00000000000000000000000006320250
00000001000000000000000006827501
00000000000000000000000007005500
00000001000000000000000007495500
00000000000000000000000007674250
00000001000000000000000008163750
00000000000000000000000008342250
00000001000000000000000008833750
00000000000000000000000009010001
00000001000000000000000009501750
00000000000000000000000009680250
00000001000000000000000010170000
00000000000000000000000010349000
00000001000000000000000010840250
00000000000000000000000011016501
00000001000000000000000011524250
00000000000000000000000011686250
00000001000000000000000012194501
00000000000000000000000012355000
00000001000000000000000012862500
00000000000000000000000013023000
00000001000000000000000013530501
00000000000000000000000013690750
00000001000000000000000014198750
00000000000000000000000014361001
00000001000000000000000014868750
00000000000000000000000015029750
00000001000000000000000015536750
00000000000000000000000015715001
00000001000000000000000016205000
00000000000000000000000016383750
00000001000000000000000016875250
00000000000000000000000017051500
00000001000000000000000017543250
00000000000000000000000017721001
00000001000000000000000018211250
00000000000000000000000018389750
00000001000000000000000018879500
00000000000000000000000019058250
00000001000000000000000019549750
00000000000000000000000019725750
00000001000000000000000020233750
00000000000000000000000020395750
00000001000000000000000020904001
00000000000000000000000021064500
00000001000000000000000021571750
00000000000000000000000021732501
00000001000000000000000022240001
00000000000000000000000022400250
00000001000000000000000022908250
00000000000000000000000023070500
00000001000000000000000023578250
00000000000000000000000023754501
00000001000000000000000024246250
00000000000000000000000024424750
00000001000000000000000024914500
00000000000000000000000025093500
00000001000000000000000025584750
00000000000000000000000025761000
00000001000000000000000026252750
00000000000000000000000026430501
00000001000000000000000026920750
00000000000000000000000027099501
00000001000000000000000027589000
00000000000000000000000027767750
00000001000000000000000028275001
00000000000000000000000028453500
00000001000000000000000028961250
00000000000000000000000029122001
00000001000000000000000029629250
00000000000000000000000029789501
00000001000000000000000030297250
00000000000000000000000030459501
00000001000000000000000030967750
00000000000000000000000031128250
00000001000000000000000031635500
00000000000000000000000031796000
00000001000000000000000032303500
00000000000000000000000032463750
00000001000000000000000032972000
00000000000000000000000033150500
00000001000000000000000033642001
00000000000000000000000033818000
00000001000000000000000034326000
00000000000000000000000034488250
00000001000000000000000034996250
00000000000000000000000035157000
00000001000000000000000035664250
00000000000000000000000035824750
00000001000000000000000036332250
00000000000000000000000036494250
00000001000000000000000037000750
00000000000000000000000037163000
00000001000000000000000037670500
00000000000000000000000037831250
00000001000000000000000038338501
00000000000000000000000038517000
00000001000000000000000039006750
00000000000000000000000039185750
00000001000000000000000039692750
00000000000000000000000039853250
00000001000000000000000040361000
00000000000000000000000040523000
00000001000000000000000041031250
00000000000000000000000041191750
00000001000000000000000041699250
00000000000000000000000041860001
00000001000000000000000042367250
00000000000000000000000042527501
00000001000000000000000043035500
00000000000000000000000043214250
00000001000000000000000043705750
00000000000000000000000043881750
00000001000000000000000044373750
00000000000000000000000044551750
00000001000000000000000045060000
00000000000000000000000045220500
00000001000000000000000045727750
00000000000000000000000045888501
00000001000000000000000046396000
00000000000000000000000046556250
00000001000000000000000047064250
00000000000000000000000047226501
00000001000000000000000047734250
00000000000000000000000047895250
00000001000000000000000048402250
00000000000000000000000048580750
00000001000000000000000049070500
00000000000000000000000049249500
00000001000000000000000049740750
00000000000000000000000049917000
00000001000000000000000050424750
00000000000000000000000050586750
00000001000000000000000051095000
00000000000000000000000051255500
00000001000000000000000051762750
00000000000000000000000051923501
00000001000000000000000052431000
00000000000000000000000052591250
00000001000000000000000053099250
00000000000000000000000053261500
00000001000000000000000053769250
00000000000000000000000053945501
00000001000000000000000054437250
00000000000000000000000054615501
00000001000000000000000055105500
00000000000000000000000055284250
00000001000000000000000055791501
00000000000000000000000055952000
00000001000000000000000056459500
00000000000000000000000056619750
00000001000000000000000057128001
00000000000000000000000057290250
00000001000000000000000057798001
00000000000000000000000057958750
00000001000000000000000058466001
00000000000000000000000058626250
00000001000000000000000059134250
00000000000000000000000059313000
00000001000000000000000059804500
00000000000000000000000059980500
00000001000000000000000060472250
00000000000000000000000060650250
00000001000000000000000061158750
00000000000000000000000061319000
00000001000000000000000061826500
00000000000000000000000061987250
00000001000000000000000062494501
00000000000000000000000062654750
00000001000000000000000063162750
00000000000000000000000063325000
00000001000000000000000063833000
00000000000000000000000063993750
00000001000000000000000064501001
00000000000000000000000064679000
00000001000000000000000065169000
00000000000000000000000065347750
00000001000000000000000065855250
00000000000000000000000066015750
00000001000000000000000066523250
00000000000000000000000066683500
00000001000000000000000067191500
00000000000000000000000067353750
00000001000000000000000067861501
00000000000000000000000068022500
00000001000000000000000068529500
00000000000000000000000068690000
00000001000000000000000069197750
00000000000000000000000069359750
00000001000000000000000069868250
00000000000000000000000070044250
00000001000000000000000070536001
00000000000000000000000070713750
00000001000000000000000071220250
00000000000000000000000071382750
00000001000000000000000071890250
00000000000000000000000072051000
00000001000000000000000072558250
00000000000000000000000072718501
00000001000000000000000073226500
00000000000000000000000073388750
00000001000000000000000073896750
00000000000000000000000074057500
00000001000000000000000074564750
00000000000000000000000074725250
00000001000000000000000075232750
00000000000000000000000075411501
00000001000000000000000075901000
00000000000000000000000076079500
00000001000000000000000076587001
00000000000000000000000076747250
00000001000000000000000077255250
00000000000000000000000077417500
00000001000000000000000077925250
00000000000000000000000078086250
00000001000000000000000078593250
00000000000000000000000078753750
00000001000000000000000079261501
00000000000000000000000079423500
00000001000000000000000079931750
00000000000000000000000080108001
00000001000000000000000080599750
00000000000000000000000080775750
00000001000000000000000081267750
00000000000000000000000081446250
00000001000000000000000081954001
00000000000000000000000082114750
00000001000000000000000082621750
00000000000000000000000082782250
00000001000000000000000083290250
00000000000000000000000083452250
00000001000000000000000083960500
00000000000000000000000084121000
00000001000000000000000084628250
00000000000000000000000084788750
00000001000000000000000085296250
00000000000000000000000085475000
00000001000000000000000085964750
00000000000000000000000086143250
00000001000000000000000086634750
00000000000000000000000086810750
00000001000000000000000087318750
00000000000000000000000087481000
00000001000000000000000087989000
00000000000000000000000088149750
00000001000000000000000088656750
00000000000000000000000088817250
00000001000000000000000089325001
00000000000000000000000089487000
00000001000000000000000089995500
