# Supplementary material for: Presentation and response timing accuracy in Adobe Flash and HTML5/JavaScript Web experiments
Source: Behav Res Methods. 2014 Jun 6;47(2):309–27. doi: 10.3758/s13428-014-0471-1 (PMC4427652; doi:10.3758/s13428-014-0471-1)
Supplement: Supplementary file 1 — (ZIP 1.07 MB) [file 13428_2014_471_MOESM1_ESM.zip › Supplementary/Logs/d425-dsc-150ms-ie-fl.rtl]

[PC Software Vesion]
20121128
[ARM Firmware Version]
20120901
[Capture Date]
19 Jul 2013
[Capture Time]
14:08:06
[Capture Duration (Secs)]
90
[Changes]
269
[Samples]
360000
[Soak Rate]
0.0747222222222222
[Audio In 1 Threshold]
0
[Audio In 2 Threshold]
0
[Audio Out 1 Threshold]
0
[Audio Out 2 Threshold]
0
[Opto 1 Threshold]
115
[Opto 2 Threshold]
0
[Opto 3 Threshold]
0
[Opto 4 Threshold]
0
[Opto 1 Refreshes Blocked]
True
[Opto 2 Refreshes Blocked]
True
[Opto 3 Refreshes Blocked]
True
[Opto 4 Refreshes Blocked]
True
[Keypad4Description]
Button 4 of the BBTK Response Pad triggered when pressed.
[Keypad3Description]
Button 3 of the BBTK Response Pad triggered when pressed.
[Keypad2Description]
Button 2 of the BBTK Response Pad triggered when pressed.
[Keypad1Description]
Button 1 of the BBTK Response Pad triggered when pressed.
[Opto4Description]
Opto-detector 4 triggered by an active screen region.
[Opto3Description]
Opto-detector 3 triggered by an active screen region.
[Opto2Description]
Opto-detector 2 triggered by an active screen region.
[Opto1Description]
Opto-detector 1 triggered by an active screen region.
[TTLIn2Description]
TTL input 2 triggered by a digital signal.
[TTLIn1Description]
TTL input 1 triggered by a digital signal.
[AudIn2Description]
Audio input 2 triggered by a BBTK Mic.
[AudIn1Description]
Audio input 1 triggered by a BBTK Mic.
[ASC4Description]
Active Switch Closure output 4 generates a key down.
[ASC3Description]
Active Switch Closure output 3 generates a key down.
[ASC2Description]
Active Switch Closure output 2 generates a key down.
[ASC1Description]
Active Switch Closure output 1 generates a key down.
[TTLOut2Description]
TTL output 2 generates a digital signal.
[TTLOut1Description]
TTL output 1 generates a digital signal.
[AudOut2Description]
Audio output 2 generates a tone on the BBTK sounder.
[AudOut1Description]
Audio output 1 generates a tone on the BBTK sounder.
[Notes]

[Data]
00000000000000000000000000000000
00000001000000000000000000492001
00000000000000000000000000653500
00000001000000000000000001161250
00000000000000000000000001322750
00000001000000000000000001846000
00000000000000000000000002007250
00000001000000000000000002515000
00000000000000000000000002676500
00000001000000000000000003184001
00000000000000000000000003345750
00000001000000000000000003851000
00000000000000000000000004030000
00000001000000000000000004537750
00000000000000000000000004716500
00000001000000000000000005206750
00000000000000000000000005383500
00000001000000000000000005891500
00000000000000000000000006052750
00000001000000000000000006560500
00000000000000000000000006739250
00000001000000000000000007245250
00000000000000000000000007406250
00000001000000000000000007914250
00000000000000000000000008075250
00000001000000000000000008583001
00000000000000000000000008744500
00000001000000000000000009252000
00000000000000000000000009428750
00000001000000000000000009936750
00000000000000000000000010116000
00000001000000000000000010621750
00000000000000000000000010801250
00000001000000000000000011290500
00000000000000000000000011470250
00000001000000000000000011975750
00000000000000000000000012139000
00000001000000000000000012644250
00000000000000000000000012807500
00000001000000000000000013331000
00000000000000000000000013492500
00000001000000000000000014000000
00000000000000000000000014161500
00000001000000000000000014669000
00000000000000000000000014830250
00000001000000000000000015335750
00000000000000000000000015499000
00000001000000000000000015988500
00000000000000000000000016167500
00000001000000000000000016657250
00000000000000000000000016836250
00000001000000000000000017326250
00000000000000000000000017487500
00000001000000000000000017995000
00000000000000000000000018156500
00000001000000000000000018646000
00000000000000000000000018809000
00000001000000000000000019314750
00000000000000000000000019477500
00000001000000000000000019967750
00000000000000000000000020163000
00000001000000000000000020652250
00000000000000000000000020831750
00000001000000000000000021337500
00000000000000000000000021516750
00000001000000000000000022006250
00000000000000000000000022169000
00000001000000000000000022675000
00000000000000000000000022837500
00000001000000000000000023328000
00000000000000000000000023489250
00000001000000000000000023996750
00000000000000000000000024158250
00000001000000000000000024665750
00000000000000000000000024827000
00000001000000000000000025332500
00000000000000000000000025511250
00000001000000000000000026001500
00000000000000000000000026180500
00000001000000000000000026688000
00000000000000000000000026864500
00000001000000000000000027357000
00000000000000000000000027518250
00000001000000000000000028007500
00000000000000000000000028187250
00000001000000000000000028692750
00000000000000000000000028855750
00000001000000000000000029361500
00000000000000000000000029524500
00000001000000000000000030030250
00000000000000000000000030193250
00000001000000000000000030683000
00000000000000000000000030861750
00000001000000000000000031351750
00000000000000000000000031530500
00000001000000000000000032054750
00000000000000000000000032216000
00000001000000000000000032721500
00000000000000000000000032884500
00000001000000000000000033390250
00000000000000000000000033553250
00000001000000000000000034043000
00000000000000000000000034203750
00000001000000000000000034711750
00000000000000000000000034872750
00000001000000000000000035363000
00000000000000000000000035541750
00000001000000000000000036031500
00000000000000000000000036210750
00000001000000000000000036700250
00000000000000000000000036863250
00000001000000000000000037369000
00000000000000000000000037531750
00000001000000000000000038037750
00000000000000000000000038200500
00000001000000000000000038706750
00000000000000000000000038869000
00000001000000000000000039391750
00000000000000000000000039554750
00000001000000000000000040044250
00000000000000000000000040223250
00000001000000000000000040713000
00000000000000000000000040892000
00000001000000000000000041381750
00000000000000000000000041560750
00000001000000000000000042050750
00000000000000000000000042212000
00000001000000000000000042701750
00000000000000000000000042864500
00000001000000000000000043370500
00000000000000000000000043533250
00000001000000000000000044023250
00000000000000000000000044201750
00000001000000000000000044692000
00000000000000000000000044870500
00000001000000000000000045360750
00000000000000000000000045522250
00000001000000000000000046029750
00000000000000000000000046206250
00000001000000000000000046698500
00000000000000000000000046860000
00000001000000000000000047367500
00000000000000000000000047528750
00000001000000000000000048034250
00000000000000000000000048197250
00000001000000000000000048703000
00000000000000000000000048882000
00000001000000000000000049389500
00000000000000000000000049568000
00000001000000000000000050058500
00000000000000000000000050235000
00000001000000000000000050743000
00000000000000000000000050903750
00000001000000000000000051411750
00000000000000000000000051590750
00000001000000000000000052096750
00000000000000000000000052259500
00000001000000000000000052765500
00000000000000000000000052928250
00000001000000000000000053434250
00000000000000000000000053596750
00000001000000000000000054087000
00000000000000000000000054248000
00000001000000000000000054755750
00000000000000000000000054934250
00000001000000000000000055406750
00000000000000000000000055586000
00000001000000000000000056093500
00000000000000000000000056254750
00000001000000000000000056744250
00000000000000000000000056906750
00000001000000000000000057431250
00000000000000000000000057592250
00000001000000000000000058098000
00000000000000000000000058261000
00000001000000000000000058766750
00000000000000000000000058929500
00000001000000000000000059419250
00000000000000000000000059614750
00000001000000000000000060088250
00000000000000000000000060267000
00000001000000000000000060757000
00000000000000000000000060918000
00000001000000000000000061425750
00000000000000000000000061586750
00000001000000000000000062094500
00000000000000000000000062255750
00000001000000000000000062763250
00000000000000000000000062924750
00000001000000000000000063432250
00000000000000000000000063593500
00000001000000000000000064101000
00000000000000000000000064277500
00000001000000000000000064769750
00000000000000000000000064964500
00000001000000000000000065470500
00000000000000000000000065649750
00000001000000000000000066157500
00000000000000000000000066318500
00000001000000000000000066826250
00000000000000000000000066987250
00000001000000000000000067493000
00000000000000000000000067655750
00000001000000000000000068161750
00000000000000000000000068324500
00000001000000000000000068848250
00000000000000000000000069009500
00000001000000000000000069517250
00000000000000000000000069678500
00000001000000000000000070186000
00000000000000000000000070362500
00000001000000000000000070854750
00000000000000000000000071031500
00000001000000000000000071521750
00000000000000000000000071684750
00000001000000000000000072190500
00000000000000000000000072353250
00000001000000000000000072843000
00000000000000000000000073004000
00000001000000000000000073528000
00000000000000000000000073690750
00000001000000000000000074196750
00000000000000000000000074359250
00000001000000000000000074865500
00000000000000000000000075028000
00000001000000000000000075534250
00000000000000000000000075713500
00000001000000000000000076187250
00000000000000000000000076363750
00000001000000000000000076872000
00000000000000000000000077032750
00000001000000000000000077525000
00000000000000000000000077686000
00000001000000000000000078191750
00000000000000000000000078354750
00000001000000000000000078844250
00000000000000000000000079005000
00000001000000000000000079513250
00000000000000000000000079692000
00000001000000000000000080166250
00000000000000000000000080342750
00000001000000000000000080850750
00000000000000000000000081011750
00000001000000000000000081501750
00000000000000000000000081664750
00000001000000000000000082170500
00000000000000000000000082333250
00000001000000000000000082823250
00000000000000000000000083002000
00000001000000000000000083508000
00000000000000000000000083670750
00000001000000000000000084176750
00000000000000000000000084356250
00000001000000000000000084845500
00000000000000000000000085024750
00000001000000000000000085532500
00000000000000000000000085709000
00000001000000000000000086217001
00000000000000000000000086377750
00000001000000000000000086901750
00000000000000000000000087064250
00000001000000000000000087570500
00000000000000000000000087732750
00000001000000000000000088239250
00000000000000000000000088399750
00000001000000000000000088908000
00000000000000000000000089068750
00000001000000000000000089593000
00000000000000000000000089755750
