# Supplementary material for: Presentation and response timing accuracy in Adobe Flash and HTML5/JavaScript Web experiments
Source: Behav Res Methods. 2014 Jun 6;47(2):309–27. doi: 10.3758/s13428-014-0471-1 (PMC4427652; doi:10.3758/s13428-014-0471-1)
Supplement: Supplementary file 1 — (ZIP 1.07 MB) [file 13428_2014_471_MOESM1_ESM.zip › Supplementary/Logs/d425-dsc-150ms-ie-js.rtl]

[PC Software Vesion]
20121128
[ARM Firmware Version]
20120901
[Capture Date]
19 Jul 2013
[Capture Time]
14:10:53
[Capture Duration (Secs)]
90
[Changes]
263
[Samples]
360000
[Soak Rate]
0.0730555555555556
[Audio In 1 Threshold]
0
[Audio In 2 Threshold]
0
[Audio Out 1 Threshold]
0
[Audio Out 2 Threshold]
0
[Opto 1 Threshold]
115
[Opto 2 Threshold]
0
[Opto 3 Threshold]
0
[Opto 4 Threshold]
0
[Opto 1 Refreshes Blocked]
True
[Opto 2 Refreshes Blocked]
True
[Opto 3 Refreshes Blocked]
True
[Opto 4 Refreshes Blocked]
True
[Keypad4Description]
Button 4 of the BBTK Response Pad triggered when pressed.
[Keypad3Description]
Button 3 of the BBTK Response Pad triggered when pressed.
[Keypad2Description]
Button 2 of the BBTK Response Pad triggered when pressed.
[Keypad1Description]
Button 1 of the BBTK Response Pad triggered when pressed.
[Opto4Description]
Opto-detector 4 triggered by an active screen region.
[Opto3Description]
Opto-detector 3 triggered by an active screen region.
[Opto2Description]
Opto-detector 2 triggered by an active screen region.
[Opto1Description]
Opto-detector 1 triggered by an active screen region.
[TTLIn2Description]
TTL input 2 triggered by a digital signal.
[TTLIn1Description]
TTL input 1 triggered by a digital signal.
[AudIn2Description]
Audio input 2 triggered by a BBTK Mic.
[AudIn1Description]
Audio input 1 triggered by a BBTK Mic.
[ASC4Description]
Active Switch Closure output 4 generates a key down.
[ASC3Description]
Active Switch Closure output 3 generates a key down.
[ASC2Description]
Active Switch Closure output 2 generates a key down.
[ASC1Description]
Active Switch Closure output 1 generates a key down.
[TTLOut2Description]
TTL output 2 generates a digital signal.
[TTLOut1Description]
TTL output 1 generates a digital signal.
[AudOut2Description]
Audio output 2 generates a tone on the BBTK sounder.
[AudOut1Description]
Audio output 1 generates a tone on the BBTK sounder.
[Notes]

[Data]
00000000000000000000000000000000
00000001000000000000000001344500
00000000000000000000000001521250
00000001000000000000000002011500
00000000000000000000000002190000
00000001000000000000000002698000
00000000000000000000000002874250
00000001000000000000000003366750
00000000000000000000000003543250
00000001000000000000000004051500
00000000000000000000000004212000
00000001000000000000000004720250
00000000000000000000000004915250
00000001000000000000000005423000
00000000000000000000000005584250
00000001000000000000000006091750
00000000000000000000000006253000
00000001000000000000000006760750
00000000000000000000000006937250
00000001000000000000000007445250
00000000000000000000000007606000
00000001000000000000000008114000
00000000000000000000000008292500
00000001000000000000000008798750
00000000000000000000000008993500
00000001000000000000000009501500
00000000000000000000000009680000
00000001000000000000000010186250
00000000000000000000000010348500
00000001000000000000000010855000
00000000000000000000000011034000
00000001000000000000000011523750
00000000000000000000000011718500
00000001000000000000000012208750
00000000000000000000000012371500
00000001000000000000000012877500
00000000000000000000000013073500
00000001000000000000000013580000
00000000000000000000000013759000
00000001000000000000000014267000
00000000000000000000000014427750
00000001000000000000000014935750
00000000000000000000000015112250
00000001000000000000000015602250
00000000000000000000000015765000
00000001000000000000000016271000
00000000000000000000000016433750
00000001000000000000000016939750
00000000000000000000000017134000
00000001000000000000000017642250
00000000000000000000000017802750
00000001000000000000000018311000
00000000000000000000000018471750
00000001000000000000000018979750
00000000000000000000000019175000
00000001000000000000000019664750
00000000000000000000000019827250
00000001000000000000000020333500
00000000000000000000000020495750
00000001000000000000000021002250
00000000000000000000000021181250
00000001000000000000000021704750
00000000000000000000000021883250
00000001000000000000000022407500
00000000000000000000000022552000
00000001000000000000000023058250
00000000000000000000000023237500
00000001000000000000000023745250
00000000000000000000000023939500
00000001000000000000000024429750
00000000000000000000000024590500
00000001000000000000000025098500
00000000000000000000000025259250
00000001000000000000000025767250
00000000000000000000000025962250
00000001000000000000000026452000
00000000000000000000000026631000
00000001000000000000000027138750
00000000000000000000000027299750
00000001000000000000000027807500
00000000000000000000000027984250
00000001000000000000000028474500
00000000000000000000000028670500
00000001000000000000000029176750
00000000000000000000000029339000
00000001000000000000000029845500
00000000000000000000000030040250
00000001000000000000000030532500
00000000000000000000000030709000
00000001000000000000000031217000
00000000000000000000000031377750
00000001000000000000000031885750
00000000000000000000000032064000
00000001000000000000000032570500
00000000000000000000000032732500
00000001000000000000000033239000
00000000000000000000000033401250
00000001000000000000000033907750
00000000000000000000000034102500
00000001000000000000000034594750
00000000000000000000000034771250
00000001000000000000000035279250
00000000000000000000000035440000
00000001000000000000000035948000
00000000000000000000000036126250
00000001000000000000000036632500
00000000000000000000000036794750
00000001000000000000000037285250
00000000000000000000000037480250
00000001000000000000000037988250
00000000000000000000000038149000
00000001000000000000000038655000
00000000000000000000000038833500
00000001000000000000000039341500
00000000000000000000000039519750
00000001000000000000000040026250
00000000000000000000000040186750
00000001000000000000000040695000
00000000000000000000000040874000
00000001000000000000000041347750
00000000000000000000000041524000
00000001000000000000000042032250
00000000000000000000000042192750
00000001000000000000000042701000
00000000000000000000000042880000
00000001000000000000000043386000
00000000000000000000000043564750
00000001000000000000000044072500
00000000000000000000000044233500
00000001000000000000000044741000
00000000000000000000000044919250
00000001000000000000000045409750
00000000000000000000000045586250
00000001000000000000000046094500
00000000000000000000000046255000
00000001000000000000000046763250
00000000000000000000000046942250
00000001000000000000000047432000
00000000000000000000000047610750
00000001000000000000000048116750
00000000000000000000000048295500
00000001000000000000000048785500
00000000000000000000000048981500
00000001000000000000000049472000
00000000000000000000000049633000
00000001000000000000000050140500
00000000000000000000000050318750
00000001000000000000000050825250
00000000000000000000000051020000
00000001000000000000000051528000
00000000000000000000000051688500
00000001000000000000000052212750
00000000000000000000000052375000
00000001000000000000000052881250
00000000000000000000000053060250
00000001000000000000000053550000
00000000000000000000000053712500
00000001000000000000000054218500
00000000000000000000000054381250
00000001000000000000000054887250
00000000000000000000000055083250
00000001000000000000000055573750
00000000000000000000000055768750
00000001000000000000000056276500
00000000000000000000000056437500
00000001000000000000000056945000
00000000000000000000000057139500
00000001000000000000000057629500
00000000000000000000000057790000
00000001000000000000000058298000
00000000000000000000000058458500
00000001000000000000000058966750
00000000000000000000000059161500
00000001000000000000000059653500
00000000000000000000000059830000
00000001000000000000000060337750
00000000000000000000000060516250
00000001000000000000000061022500
00000000000000000000000061201500
00000001000000000000000061709000
00000000000000000000000061870000
00000001000000000000000062377500
00000000000000000000000062538500
00000001000000000000000063046000
00000000000000000000000063241250
00000001000000000000000063748750
00000000000000000000000063910000
00000001000000000000000064417250
00000000000000000000000064578500
00000001000000000000000065086000
00000000000000000000000065280750
00000001000000000000000065770500
00000000000000000000000065931000
00000001000000000000000066439250
00000000000000000000000066618000
00000001000000000000000067107750
00000000000000000000000067302750
00000001000000000000000067810500
00000000000000000000000067971250
00000001000000000000000068479000
00000000000000000000000068657500
00000001000000000000000069163750
00000000000000000000000069358000
00000001000000000000000069866250
00000000000000000000000070045000
00000001000000000000000070551000
00000000000000000000000070713750
00000001000000000000000071221750
00000000000000000000000071398250
00000001000000000000000071906000
00000000000000000000000072066750
00000001000000000000000072574500
00000000000000000000000072769750
00000001000000000000000073259250
00000000000000000000000073421750
00000001000000000000000073928000
00000000000000000000000074090500
00000001000000000000000074596750
00000000000000000000000074775750
00000001000000000000000075283250
00000000000000000000000075444250
00000001000000000000000075951750
00000000000000000000000076112750
00000001000000000000000076620500
00000000000000000000000076798500
00000001000000000000000077305000
00000000000000000000000077499500
00000001000000000000000078007500
00000000000000000000000078168000
00000001000000000000000078676000
00000000000000000000000078854750
00000001000000000000000079361000
00000000000000000000000079556750
00000001000000000000000080047250
00000000000000000000000080208000
00000001000000000000000080715750
00000000000000000000000080911000
00000001000000000000000081400500
00000000000000000000000081563000
00000001000000000000000082069250
00000000000000000000000082248250
00000001000000000000000082755750
00000000000000000000000082932000
00000001000000000000000083440250
00000000000000000000000083602250
00000001000000000000000084108750
00000000000000000000000084271000
00000001000000000000000084777500
00000000000000000000000084972000
00000001000000000000000085480001
00000000000000000000000085640500
00000001000000000000000086148500
00000000000000000000000086309000
00000001000000000000000086817250
00000000000000000000000086996000
00000001000000000000000087485750
00000000000000000000000087647750
00000001000000000000000088154250
00000000000000000000000088333500
00000001000000000000000088823000
00000000000000000000000089002000
00000001000000000000000089509500
00000000000000000000000089685750
