# Supplementary material for: Presentation and response timing accuracy in Adobe Flash and HTML5/JavaScript Web experiments
Source: Behav Res Methods. 2014 Jun 6;47(2):309–27. doi: 10.3758/s13428-014-0471-1 (PMC4427652; doi:10.3758/s13428-014-0471-1)
Supplement: Supplementary file 1 — (ZIP 1.07 MB) [file 13428_2014_471_MOESM1_ESM.zip › Supplementary/Logs/d425-dsc-500ms-cr-fl.rtl]

[PC Software Vesion]
20121128
[ARM Firmware Version]
20120901
[Capture Date]
19 Jul 2013
[Capture Time]
14:43:15
[Capture Duration (Secs)]
120
[Changes]
239
[Samples]
480000
[Soak Rate]
0.0497916666666667
[Audio In 1 Threshold]
0
[Audio In 2 Threshold]
0
[Audio Out 1 Threshold]
0
[Audio Out 2 Threshold]
0
[Opto 1 Threshold]
115
[Opto 2 Threshold]
0
[Opto 3 Threshold]
0
[Opto 4 Threshold]
0
[Opto 1 Refreshes Blocked]
True
[Opto 2 Refreshes Blocked]
True
[Opto 3 Refreshes Blocked]
True
[Opto 4 Refreshes Blocked]
True
[Keypad4Description]
Button 4 of the BBTK Response Pad triggered when pressed.
[Keypad3Description]
Button 3 of the BBTK Response Pad triggered when pressed.
[Keypad2Description]
Button 2 of the BBTK Response Pad triggered when pressed.
[Keypad1Description]
Button 1 of the BBTK Response Pad triggered when pressed.
[Opto4Description]
Opto-detector 4 triggered by an active screen region.
[Opto3Description]
Opto-detector 3 triggered by an active screen region.
[Opto2Description]
Opto-detector 2 triggered by an active screen region.
[Opto1Description]
Opto-detector 1 triggered by an active screen region.
[TTLIn2Description]
TTL input 2 triggered by a digital signal.
[TTLIn1Description]
TTL input 1 triggered by a digital signal.
[AudIn2Description]
Audio input 2 triggered by a BBTK Mic.
[AudIn1Description]
Audio input 1 triggered by a BBTK Mic.
[ASC4Description]
Active Switch Closure output 4 generates a key down.
[ASC3Description]
Active Switch Closure output 3 generates a key down.
[ASC2Description]
Active Switch Closure output 2 generates a key down.
[ASC1Description]
Active Switch Closure output 1 generates a key down.
[TTLOut2Description]
TTL output 2 generates a digital signal.
[TTLOut1Description]
TTL output 1 generates a digital signal.
[AudOut2Description]
Audio output 2 generates a tone on the BBTK sounder.
[AudOut1Description]
Audio output 1 generates a tone on the BBTK sounder.
[Notes]

[Data]
00000000000000000000000000000000
00000001000000000000000001162750
00000000000000000000000001675500
00000001000000000000000002165500
00000000000000000000000002678250
00000001000000000000000003168500
00000000000000000000000003680750
00000001000000000000000004171250
00000000000000000000000004667750
00000001000000000000000005158000
00000000000000000000000005670750
00000001000000000000000006161000
00000000000000000000000006673250
00000001000000000000000007163750
00000000000000000000000007676000
00000001000000000000000008166750
00000000000000000000000008678750
00000001000000000000000009169500
00000000000000000000000009681250
00000001000000000000000010156250
00000000000000000000000010668750
00000001000000000000000011159000
00000000000000000000000011671250
00000001000000000000000012162000
00000000000000000000000012674000
00000001000000000000000013167000
00000000000000000000000013676750
00000001000000000000000014169750
00000000000000000000000014681250
00000001000000000000000015172500
00000000000000000000000015666500
00000001000000000000000016157250
00000000000000000000000016669250
00000001000000000000000017162250
00000000000000000000000017671750
00000001000000000000000018165000
00000000000000000000000018676500
00000001000000000000000019167750
00000000000000000000000019679750
00000001000000000000000020170500
00000000000000000000000020682750
00000001000000000000000021157500
00000000000000000000000021668750
00000001000000000000000022160250
00000000000000000000000022672000
00000001000000000000000023163000
00000000000000000000000023675000
00000001000000000000000024165500
00000000000000000000000024678000
00000001000000000000000025168500
00000000000000000000000025681000
00000001000000000000000026171250
00000000000000000000000026667250
00000001000000000000000027158250
00000000000000000000000027670500
00000001000000000000000028161000
00000000000000000000000028673500
00000001000000000000000029163750
00000000000000000000000029676500
00000001000000000000000030166750
00000000000000000000000030679250
00000001000000000000000031169500
00000000000000000000000031682000
00000001000000000000000032172250
00000000000000000000000032668750
00000001000000000000000033159000
00000000000000000000000033671750
00000001000000000000000034162000
00000000000000000000000034674750
00000001000000000000000035164750
00000000000000000000000035677250
00000001000000000000000036167750
00000000000000000000000036679750
00000001000000000000000037170500
00000000000000000000000037682500
00000001000000000000000038157250
00000000000000000000000038669750
00000001000000000000000039160000
00000000000000000000000039672250
00000001000000000000000040163000
00000000000000000000000040675000
00000001000000000000000041165750
00000000000000000000000041677500
00000001000000000000000042170750
00000000000000000000000042682000
00000001000000000000000043173500
00000000000000000000000043667500
00000001000000000000000044158250
00000000000000000000000044670250
00000001000000000000000045161250
00000000000000000000000045673000
00000001000000000000000046166000
00000000000000000000000046677500
00000001000000000000000047168750
00000000000000000000000047680500
00000001000000000000000048171500
00000000000000000000000048683500
00000001000000000000000049158500
00000000000000000000000049669750
00000001000000000000000050161000
00000000000000000000000050673000
00000001000000000000000051163750
00000000000000000000000051676000
00000001000000000000000052166500
00000000000000000000000052679000
00000001000000000000000053169250
00000000000000000000000053682000
00000001000000000000000054172000
00000000000000000000000054668250
00000001000000000000000055159000
00000000000000000000000055671250
00000001000000000000000056161750
00000000000000000000000056674250
00000001000000000000000057164500
00000000000000000000000057677250
00000001000000000000000058167500
00000000000000000000000058680000
00000001000000000000000059170250
00000000000000000000000059682500
00000001000000000000000060157000
00000000000000000000000060669750
00000001000000000000000061159750
00000000000000000000000061672500
00000001000000000000000062162750
00000000000000000000000062675000
00000001000000000000000063165500
00000000000000000000000063677750
00000001000000000000000064168500
00000000000000000000000064680250
00000001000000000000000065173500
00000000000000000000000065667750
00000001000000000000000066158000
00000000000000000000000066670250
00000001000000000000000067160750
00000000000000000000000067672750
00000001000000000000000068163750
00000000000000000000000068675500
00000001000000000000000069168500
00000000000000000000000069680000
00000001000000000000000070171250
00000000000000000000000070683000
00000001000000000000000071156250
00000000000000000000000071668000
00000001000000000000000072161000
00000000000000000000000072670750
00000001000000000000000073163750
00000000000000000000000073675500
00000001000000000000000074166500
00000000000000000000000074678500
00000001000000000000000075169250
00000000000000000000000075681500
00000001000000000000000076172000
00000000000000000000000076684500
00000001000000000000000077158750
00000000000000000000000077670750
00000001000000000000000078161750
00000000000000000000000078673750
00000001000000000000000079164500
00000000000000000000000079677000
00000001000000000000000080167250
00000000000000000000000080680000
00000001000000000000000081170000
00000000000000000000000081682750
00000001000000000000000082157000
00000000000000000000000082669250
00000001000000000000000083159750
00000000000000000000000083672250
00000001000000000000000084162500
00000000000000000000000084675250
00000001000000000000000085165250
00000000000000000000000085677750
00000001000000000000000086168250
00000000000000000000000086680500
00000001000000000000000087171000
00000000000000000000000087683000
00000001000000000000000088157750
00000000000000000000000088670500
00000001000000000000000089160500
00000000000000000000000089673000
00000001000000000000000090163500
00000000000000000000000090675500
00000001000000000000000091166500
00000000000000000000000091678250
00000001000000000000000092171500
00000000000000000000000092681000
00000001000000000000000093174000
00000000000000000000000093668250
00000001000000000000000094158750
00000000000000000000000094670750
00000001000000000000000095161750
00000000000000000000000095673500
00000001000000000000000096166500
00000000000000000000000096678000
00000001000000000000000097169250
00000000000000000000000097681000
00000001000000000000000098172000
00000000000000000000000098684000
00000001000000000000000099159000
00000000000000000000000099668750
00000001000000000000000100161750
00000000000000000000000100673250
00000001000000000000000101164500
00000000000000000000000101676500
00000001000000000000000102167250
00000000000000000000000102679500
00000001000000000000000103170000
00000000000000000000000103682500
00000001000000000000000104172750
00000000000000000000000104668750
00000001000000000000000105159750
00000000000000000000000105671750
00000001000000000000000106162500
00000000000000000000000106674750
00000001000000000000000107165250
00000000000000000000000107677750
00000001000000000000000108168000
00000000000000000000000108680750
00000001000000000000000109170750
00000000000000000000000109683500
00000001000000000000000110157750
00000000000000000000000110670250
00000001000000000000000111160500
00000000000000000000000111673250
00000001000000000000000112163500
00000000000000000000000112676250
00000001000000000000000113166250
00000000000000000000000113679000
00000001000000000000000114169250
00000000000000000000000114681500
00000001000000000000000115172000
00000000000000000000000115668500
00000001000000000000000116158750
00000000000000000000000116671500
00000001000000000000000117161750
00000000000000000000000117674250
00000001000000000000000118164500
00000000000000000000000118676750
00000001000000000000000119167250
00000000000000000000000119679500
