# Supplementary material for: Presentation and response timing accuracy in Adobe Flash and HTML5/JavaScript Web experiments
Source: Behav Res Methods. 2014 Jun 6;47(2):309–27. doi: 10.3758/s13428-014-0471-1 (PMC4427652; doi:10.3758/s13428-014-0471-1)
Supplement: Supplementary file 1 — (ZIP 1.07 MB) [file 13428_2014_471_MOESM1_ESM.zip › Supplementary/Logs/d425-dsc-500ms-cr-js.rtl]

[PC Software Vesion]
20121128
[ARM Firmware Version]
20120901
[Capture Date]
19 Jul 2013
[Capture Time]
14:46:29
[Capture Duration (Secs)]
120
[Changes]
239
[Samples]
480000
[Soak Rate]
0.0497916666666667
[Audio In 1 Threshold]
0
[Audio In 2 Threshold]
0
[Audio Out 1 Threshold]
0
[Audio Out 2 Threshold]
0
[Opto 1 Threshold]
115
[Opto 2 Threshold]
0
[Opto 3 Threshold]
0
[Opto 4 Threshold]
0
[Opto 1 Refreshes Blocked]
True
[Opto 2 Refreshes Blocked]
True
[Opto 3 Refreshes Blocked]
True
[Opto 4 Refreshes Blocked]
True
[Keypad4Description]
Button 4 of the BBTK Response Pad triggered when pressed.
[Keypad3Description]
Button 3 of the BBTK Response Pad triggered when pressed.
[Keypad2Description]
Button 2 of the BBTK Response Pad triggered when pressed.
[Keypad1Description]
Button 1 of the BBTK Response Pad triggered when pressed.
[Opto4Description]
Opto-detector 4 triggered by an active screen region.
[Opto3Description]
Opto-detector 3 triggered by an active screen region.
[Opto2Description]
Opto-detector 2 triggered by an active screen region.
[Opto1Description]
Opto-detector 1 triggered by an active screen region.
[TTLIn2Description]
TTL input 2 triggered by a digital signal.
[TTLIn1Description]
TTL input 1 triggered by a digital signal.
[AudIn2Description]
Audio input 2 triggered by a BBTK Mic.
[AudIn1Description]
Audio input 1 triggered by a BBTK Mic.
[ASC4Description]
Active Switch Closure output 4 generates a key down.
[ASC3Description]
Active Switch Closure output 3 generates a key down.
[ASC2Description]
Active Switch Closure output 2 generates a key down.
[ASC1Description]
Active Switch Closure output 1 generates a key down.
[TTLOut2Description]
TTL output 2 generates a digital signal.
[TTLOut1Description]
TTL output 1 generates a digital signal.
[AudOut2Description]
Audio output 2 generates a tone on the BBTK sounder.
[AudOut1Description]
Audio output 1 generates a tone on the BBTK sounder.
[Notes]

[Data]
00000000000000000000000000000000
00000001000000000000000000948250
00000000000000000000000001458000
00000001000000000000000001951000
00000000000000000000000002479250
00000001000000000000000002953500
00000000000000000000000003482250
00000001000000000000000003972250
00000000000000000000000004484500
00000001000000000000000004975000
00000000000000000000000005487250
00000001000000000000000005978000
00000000000000000000000006489750
00000001000000000000000006983000
00000000000000000000000007494250
00000001000000000000000007985500
00000000000000000000000008497500
00000001000000000000000008988250
00000000000000000000000009500500
00000001000000000000000009991000
00000000000000000000000010503500
00000001000000000000000010993750
00000000000000000000000011506500
00000001000000000000000011996500
00000000000000000000000012509000
00000001000000000000000012999500
00000000000000000000000013511750
00000001000000000000000014002250
00000000000000000000000014514000
00000001000000000000000015007250
00000000000000000000000015516750
00000001000000000000000016025500
00000000000000000000000016538250
00000001000000000000000017028500
00000000000000000000000017541000
00000001000000000000000018031250
00000000000000000000000018543500
00000001000000000000000019034000
00000000000000000000000019546001
00000001000000000000000020039000
00000000000000000000000020548750
00000001000000000000000021041750
00000000000000000000000021553250
00000001000000000000000022044500
00000000000000000000000022556250
00000001000000000000000023047250
00000000000000000000000023559500
00000001000000000000000024049750
00000000000000000000000024562500
00000001000000000000000025052501
00000000000000000000000025565000
00000001000000000000000026055250
00000000000000000000000026567500
00000001000000000000000027058250
00000000000000000000000027570000
00000001000000000000000028063000
00000000000000000000000028574501
00000001000000000000000029065750
00000000000000000000000029577500
00000001000000000000000030084250
00000000000000000000000030596750
00000001000000000000000031087000
00000000000000000000000031599250
00000001000000000000000032090000
00000000000000000000000032601750
00000001000000000000000033095000
00000000000000000000000033604500
00000001000000000000000034097500
00000000000000000000000034609250
00000001000000000000000035100250
00000000000000000000000035612250
00000001000000000000000036103000
00000000000000000000000036615500
00000001000000000000000037105750
00000000000000000000000037618500
00000001000000000000000038108500
00000000000000000000000038621001
00000001000000000000000039111250
00000000000000000000000039623500
00000001000000000000000040114250
00000000000000000000000040626000
00000001000000000000000041119250
00000000000000000000000041628750
00000001000000000000000042122000
00000000000000000000000042650250
00000001000000000000000043140500
00000000000000000000000043653000
00000001000000000000000044143250
00000000000000000000000044639500
00000001000000000000000045146000
00000000000000000000000045658000
00000001000000000000000046149000
00000000000000000000000046660750
00000001000000000000000047153750
00000000000000000000000047665250
00000001000000000000000048156500
00000000000000000000000048668250
00000001000000000000000049159250
00000000000000000000000049671250
00000001000000000000000050161750
00000000000000000000000050674250
00000001000000000000000051164750
00000000000000000000000051677500
00000001000000000000000052167500
00000000000000000000000052680001
00000001000000000000000053170250
00000000000000000000000053682500
00000001000000000000000054173000
00000000000000000000000054685250
00000001000000000000000055176000
00000000000000000000000055687750
00000001000000000000000056181000
00000000000000000000000056692250
00000001000000000000000057183750
00000000000000000000000057695500
00000001000000000000000058186250
00000000000000000000000058698500
00000001000000000000000059189000
00000000000000000000000059701501
00000001000000000000000060191750
00000000000000000000000060704500
00000001000000000000000061194500
00000000000000000000000061707001
00000001000000000000000062197250
00000000000000000000000062709250
00000001000000000000000063202250
00000000000000000000000063712000
00000001000000000000000064205000
00000000000000000000000064716501
00000001000000000000000065207750
00000000000000000000000065719500
00000001000000000000000066210500
00000000000000000000000066738750
00000001000000000000000067229250
00000000000000000000000067741250
00000001000000000000000068232000
00000000000000000000000068744000
00000001000000000000000069237250
00000000000000000000000069746750
00000001000000000000000070239750
00000000000000000000000070751500
00000001000000000000000071242250
00000000000000000000000071754500
00000001000000000000000072245000
00000000000000000000000072757501
00000001000000000000000073247750
00000000000000000000000073760500
00000001000000000000000074250500
00000000000000000000000074763250
00000001000000000000000075253500
00000000000000000000000075765750
00000001000000000000000076256250
00000000000000000000000076768500
00000001000000000000000077259250
00000000000000000000000077771000
00000001000000000000000078264000
00000000000000000000000078775500
00000001000000000000000079266750
00000000000000000000000079778500
00000001000000000000000080269250
00000000000000000000000080781500
00000001000000000000000081272001
00000000000000000000000081784750
00000001000000000000000082275000
00000000000000000000000082787750
00000001000000000000000083277750
00000000000000000000000083790250
00000001000000000000000084280500
00000000000000000000000084810250
00000001000000000000000085301501
00000000000000000000000085813500
00000001000000000000000086304250
00000000000000000000000086816500
00000001000000000000000087307000
00000000000000000000000087819500
00000001000000000000000088309750
00000000000000000000000088822500
00000001000000000000000089312501
00000000000000000000000089825000
00000001000000000000000090315250
00000000000000000000000090827500
00000001000000000000000091318250
00000000000000000000000091830000
00000001000000000000000092323250
00000000000000000000000092832750
00000001000000000000000093325750
00000000000000000000000093837500
00000001000000000000000094328500
00000000000000000000000094840500
00000001000000000000000095331250
00000000000000000000000095843500
00000001000000000000000096334000
00000000000000000000000096846750
00000001000000000000000097336750
00000000000000000000000097849750
00000001000000000000000098339750
00000000000000000000000098852250
00000001000000000000000099342500
00000000000000000000000099855000
00000001000000000000000100345501
00000000000000000000000100857500
00000001000000000000000101348500
00000000000000000000000101860250
00000001000000000000000102353250
00000000000000000000000102864750
00000001000000000000000103355750
00000000000000000000000103884250
00000001000000000000000104374500
00000000000000000000000104886750
00000001000000000000000105377250
00000000000000000000000105889250
00000001000000000000000106380250
00000000000000000000000106892000
00000001000000000000000107385000
00000000000000000000000107896500
00000001000000000000000108387750
00000000000000000000000108899500
00000001000000000000000109390250
00000000000000000000000109902500
00000001000000000000000110393250
00000000000000000000000110905500
00000001000000000000000111396000
00000000000000000000000111908500
00000001000000000000000112398750
00000000000000000000000112911000
00000001000000000000000113401501
00000000000000000000000113913500
00000001000000000000000114404250
00000000000000000000000114916250
00000001000000000000000115409250
00000000000000000000000115920500
00000001000000000000000116411750
00000000000000000000000116923750
00000001000000000000000117414500
00000000000000000000000117926750
00000001000000000000000118417250
00000000000000000000000118929750
00000001000000000000000119420000
00000000000000000000000119932750
