# Supplementary material for: Presentation and response timing accuracy in Adobe Flash and HTML5/JavaScript Web experiments
Source: Behav Res Methods. 2014 Jun 6;47(2):309–27. doi: 10.3758/s13428-014-0471-1 (PMC4427652; doi:10.3758/s13428-014-0471-1)
Supplement: Supplementary file 1 — (ZIP 1.07 MB) [file 13428_2014_471_MOESM1_ESM.zip › Supplementary/Logs/d425-dsc-500ms-ff-fl.rtl]

[PC Software Vesion]
20121128
[ARM Firmware Version]
20120901
[Capture Date]
19 Jul 2013
[Capture Time]
14:36:28
[Capture Duration (Secs)]
120
[Changes]
238
[Samples]
480000
[Soak Rate]
0.0495833333333333
[Audio In 1 Threshold]
0
[Audio In 2 Threshold]
0
[Audio Out 1 Threshold]
0
[Audio Out 2 Threshold]
0
[Opto 1 Threshold]
115
[Opto 2 Threshold]
0
[Opto 3 Threshold]
0
[Opto 4 Threshold]
0
[Opto 1 Refreshes Blocked]
True
[Opto 2 Refreshes Blocked]
True
[Opto 3 Refreshes Blocked]
True
[Opto 4 Refreshes Blocked]
True
[Keypad4Description]
Button 4 of the BBTK Response Pad triggered when pressed.
[Keypad3Description]
Button 3 of the BBTK Response Pad triggered when pressed.
[Keypad2Description]
Button 2 of the BBTK Response Pad triggered when pressed.
[Keypad1Description]
Button 1 of the BBTK Response Pad triggered when pressed.
[Opto4Description]
Opto-detector 4 triggered by an active screen region.
[Opto3Description]
Opto-detector 3 triggered by an active screen region.
[Opto2Description]
Opto-detector 2 triggered by an active screen region.
[Opto1Description]
Opto-detector 1 triggered by an active screen region.
[TTLIn2Description]
TTL input 2 triggered by a digital signal.
[TTLIn1Description]
TTL input 1 triggered by a digital signal.
[AudIn2Description]
Audio input 2 triggered by a BBTK Mic.
[AudIn1Description]
Audio input 1 triggered by a BBTK Mic.
[ASC4Description]
Active Switch Closure output 4 generates a key down.
[ASC3Description]
Active Switch Closure output 3 generates a key down.
[ASC2Description]
Active Switch Closure output 2 generates a key down.
[ASC1Description]
Active Switch Closure output 1 generates a key down.
[TTLOut2Description]
TTL output 2 generates a digital signal.
[TTLOut1Description]
TTL output 1 generates a digital signal.
[AudOut2Description]
Audio output 2 generates a tone on the BBTK sounder.
[AudOut1Description]
Audio output 1 generates a tone on the BBTK sounder.
[Notes]

[Data]
00000000000000000000000000000000
00000001000000000000000001643752
00000000000000000000000002156251
00000001000000000000000002646251
00000000000000000000000003158001
00000001000000000000000003632501
00000000000000000000000004144251
00000001000000000000000004636751
00000000000000000000000005148752
00000001000000000000000005639001
00000000000000000000000006151251
00000001000000000000000006641501
00000000000000000000000007153001
00000001000000000000000007645751
00000000000000000000000008157751
00000001000000000000000008648001
00000000000000000000000009144001
00000001000000000000000009634501
00000000000000000000000010146751
00000001000000000000000010636751
00000000000000000000000011148501
00000001000000000000000011641001
00000000000000000000000012153001
00000001000000000000000012643251
00000000000000000000000013155501
00000001000000000000000013645751
00000000000000000000000014157501
00000001000000000000000014632251
00000000000000000000000015143751
00000001000000000000000015636501
00000000000000000000000016148501
00000001000000000000000016638751
00000000000000000000000017151001
00000001000000000000000017641251
00000000000000000000000018152751
00000001000000000000000018645501
00000000000000000000000019157501
00000001000000000000000019647751
00000000000000000000000020143751
00000001000000000000000020634001
00000000000000000000000021146501
00000001000000000000000021636501
00000000000000000000000022148251
00000001000000000000000022641001
00000000000000000000000023153001
00000001000000000000000023643251
00000000000000000000000024155751
00000001000000000000000024645752
00000000000000000000000025157501
00000001000000000000000025632001
00000000000000000000000026143751
00000001000000000000000026636501
00000000000000000000000027148251
00000001000000000000000027638751
00000000000000000000000028151251
00000001000000000000000028641251
00000000000000000000000029153001
00000001000000000000000029645751
00000000000000000000000030157251
00000001000000000000000030648001
00000000000000000000000031143501
00000001000000000000000031634251
00000000000000000000000032146751
00000001000000000000000032636752
00000000000000000000000033148751
00000001000000000000000033639251
00000000000000000000000034152501
00000001000000000000000034643501
00000000000000000000000035155751
00000001000000000000000035645751
00000000000000000000000036158001
00000001000000000000000036632251
00000000000000000000000037144501
00000001000000000000000037634751
00000000000000000000000038146251
00000001000000000000000038639252
00000000000000000000000039151001
00000001000000000000000039641251
00000000000000000000000040153751
00000001000000000000000040644001
00000000000000000000000041155501
00000001000000000000000041648251
00000000000000000000000042142001
00000001000000000000000042635001
00000000000000000000000043146251
00000001000000000000000043637001
00000000000000000000000044149501
00000001000000000000000044639501
00000000000000000000000045151751
00000001000000000000000045642251
00000000000000000000000046153751
00000001000000000000000046646501
00000000000000000000000047158501
00000001000000000000000047633001
00000000000000000000000048144751
00000001000000000000000048635251
00000000000000000000000049147751
00000001000000000000000049637751
00000000000000000000000050149501
00000001000000000000000050642251
00000000000000000000000051153751
00000001000000000000000051644501
00000000000000000000000052156751
00000001000000000000000052647001
00000000000000000000000053159251
00000001000000000000000053633501
00000000000000000000000054146001
00000001000000000000000054636001
00000000000000000000000055147751
00000001000000000000000055640501
00000000000000000000000056152251
00000001000000000000000056642751
00000000000000000000000057155251
00000001000000000000000057645251
00000000000000000000000058157252
00000001000000000000000058650001
00000000000000000000000059143751
00000001000000000000000059634251
00000000000000000000000060147501
00000001000000000000000060638501
00000000000000000000000061150501
00000001000000000000000061640751
00000000000000000000000062153251
00000001000000000000000062643501
00000000000000000000000063155251
00000001000000000000000063648001
00000000000000000000000064159501
00000001000000000000000064634501
00000000000000000000000065145751
00000001000000000000000065636751
00000000000000000000000066149001
00000001000000000000000066639251
00000000000000000000000067151501
00000001000000000000000067641751
00000000000000000000000068153501
00000001000000000000000068646251
00000000000000000000000069158001
00000001000000000000000069648501
00000000000000000000000070144251
00000001000000000000000070635001
00000000000000000000000071147251
00000001000000000000000071637501
00000000000000000000000072149501
00000001000000000000000072640001
00000000000000000000000073151501
00000001000000000000000073644251
00000000000000000000000074156251
00000001000000000000000074646751
00000000000000000000000075159001
00000001000000000000000075633001
00000000000000000000000076145751
00000001000000000000000076635751
00000000000000000000000077147501
00000001000000000000000077640252
00000000000000000000000078151751
00000001000000000000000078642501
00000000000000000000000079154751
00000001000000000000000079645001
00000000000000000000000080157001
00000001000000000000000080647501
00000000000000000000000081143751
00000001000000000000000081634001
00000000000000000000000082145751
00000001000000000000000082638501
00000000000000000000000083150001
00000001000000000000000083640751
00000000000000000000000084153251
00000001000000000000000084643251
00000000000000000000000085155251
00000001000000000000000085645751
00000000000000000000000086157501
00000001000000000000000086632251
00000000000000000000000087144001
00000001000000000000000087637001
00000000000000000000000088148501
00000001000000000000000088639251
00000000000000000000000089151501
00000001000000000000000089641501
00000000000000000000000090154001
00000001000000000000000090644251
00000000000000000000000091156001
00000001000000000000000091648751
00000000000000000000000092142501
00000001000000000000000092635251
00000000000000000000000093146751
00000001000000000000000093637501
00000000000000000000000094150001
00000001000000000000000094640001
00000000000000000000000095152251
00000001000000000000000095642501
00000000000000000000000096154251
00000001000000000000000096647001
00000000000000000000000097159001
00000001000000000000000097633501
00000000000000000000000098145251
00000001000000000000000098635751
00000000000000000000000099148251
00000001000000000000000099638251
00000000000000000000000100150251
00000001000000000000000100643001
00000000000000000000000101154251
00000001000000000000000101645251
00000000000000000000000102157251
00000001000000000000000102647501
00000000000000000000000103143501
00000001000000000000000103634001
00000000000000000000000104146501
00000001000000000000000104636501
00000000000000000000000105148251
00000001000000000000000105641252
00000000000000000000000106169501
00000001000000000000000106643501
00000000000000000000000107155751
00000001000000000000000107662001
00000000000000000000000108175251
00000001000000000000000108666501
00000000000000000000000109178501
00000001000000000000000109668751
00000000000000000000000110181251
00000001000000000000000110671501
00000000000000000000000111201251
00000001000000000000000111691751
00000000000000000000000112204251
00000001000000000000000112694252
00000000000000000000000113206501
00000001000000000000000113697001
00000000000000000000000114193251
00000001000000000000000114683251
00000000000000000000000115195251
00000001000000000000000115688001
00000000000000000000000116199501
00000001000000000000000116690251
00000000000000000000000117202501
00000001000000000000000117692751
00000000000000000000000118205001
00000001000000000000000118695501
00000000000000000000000119207251
00000001000000000000000119700001
