# Supplementary material for: Presentation and response timing accuracy in Adobe Flash and HTML5/JavaScript Web experiments
Source: Behav Res Methods. 2014 Jun 6;47(2):309–27. doi: 10.3758/s13428-014-0471-1 (PMC4427652; doi:10.3758/s13428-014-0471-1)
Supplement: Supplementary file 1 — (ZIP 1.07 MB) [file 13428_2014_471_MOESM1_ESM.zip › Supplementary/Logs/d425-dsc-500ms-ff-js.rtl]

[PC Software Vesion]
20121128
[ARM Firmware Version]
20120901
[Capture Date]
19 Jul 2013
[Capture Time]
14:39:29
[Capture Duration (Secs)]
120
[Changes]
235
[Samples]
480000
[Soak Rate]
0.0489583333333333
[Audio In 1 Threshold]
0
[Audio In 2 Threshold]
0
[Audio Out 1 Threshold]
0
[Audio Out 2 Threshold]
0
[Opto 1 Threshold]
115
[Opto 2 Threshold]
0
[Opto 3 Threshold]
0
[Opto 4 Threshold]
0
[Opto 1 Refreshes Blocked]
True
[Opto 2 Refreshes Blocked]
True
[Opto 3 Refreshes Blocked]
True
[Opto 4 Refreshes Blocked]
True
[Keypad4Description]
Button 4 of the BBTK Response Pad triggered when pressed.
[Keypad3Description]
Button 3 of the BBTK Response Pad triggered when pressed.
[Keypad2Description]
Button 2 of the BBTK Response Pad triggered when pressed.
[Keypad1Description]
Button 1 of the BBTK Response Pad triggered when pressed.
[Opto4Description]
Opto-detector 4 triggered by an active screen region.
[Opto3Description]
Opto-detector 3 triggered by an active screen region.
[Opto2Description]
Opto-detector 2 triggered by an active screen region.
[Opto1Description]
Opto-detector 1 triggered by an active screen region.
[TTLIn2Description]
TTL input 2 triggered by a digital signal.
[TTLIn1Description]
TTL input 1 triggered by a digital signal.
[AudIn2Description]
Audio input 2 triggered by a BBTK Mic.
[AudIn1Description]
Audio input 1 triggered by a BBTK Mic.
[ASC4Description]
Active Switch Closure output 4 generates a key down.
[ASC3Description]
Active Switch Closure output 3 generates a key down.
[ASC2Description]
Active Switch Closure output 2 generates a key down.
[ASC1Description]
Active Switch Closure output 1 generates a key down.
[TTLOut2Description]
TTL output 2 generates a digital signal.
[TTLOut1Description]
TTL output 1 generates a digital signal.
[AudOut2Description]
Audio output 2 generates a tone on the BBTK sounder.
[AudOut1Description]
Audio output 1 generates a tone on the BBTK sounder.
[Notes]

[Data]
00000000000000000000000000000000
00000001000000000000000000906250
00000000000000000000000001418750
00000001000000000000000001927000
00000000000000000000000002439001
00000001000000000000000002945500
00000000000000000000000003457500
00000001000000000000000003966000
00000000000000000000000004478501
00000001000000000000000004987001
00000000000000000000000005498000
00000001000000000000000006005000
00000000000000000000000006517500
00000001000000000000000007025750
00000000000000000000000007537750
00000001000000000000000008044250
00000000000000000000000008574000
00000001000000000000000009064500
00000000000000000000000009592500
00000001000000000000000010085501
00000000000000000000000010613750
00000001000000000000000011103750
00000000000000000000000011633250
00000001000000000000000012124250
00000000000000000000000012652250
00000001000000000000000013142750
00000000000000000000000013672750
00000001000000000000000014163250
00000000000000000000000014691000
00000001000000000000000015184000
00000000000000000000000015712250
00000001000000000000000016202250
00000000000000000000000016732000
00000001000000000000000017222750
00000000000000000000000017750750
00000001000000000000000018241500
00000000000000000000000018771501
00000001000000000000000019261750
00000000000000000000000019789500
00000001000000000000000020282250
00000000000000000000000020810500
00000001000000000000000021300750
00000000000000000000000021830750
00000001000000000000000022321250
00000000000000000000000022849000
00000001000000000000000023342000
00000000000000000000000023870250
00000001000000000000000024360250
00000000000000000000000024889750
00000001000000000000000025381000
00000000000000000000000025909250
00000001000000000000000026399500
00000000000000000000000026929250
00000001000000000000000027419750
00000000000000000000000027947750
00000001000000000000000028440750
00000000000000000000000028968750
00000001000000000000000029459000
00000000000000000000000029987001
00000001000000000000000030479750
00000000000000000000000031008250
00000001000000000000000031498250
00000000000000000000000032028000
00000001000000000000000032519001
00000000000000000000000033047000
00000001000000000000000033537500
00000000000000000000000034067501
00000001000000000000000034558000
00000000000000000000000035086000
00000001000000000000000035578750
00000000000000000000000036107000
00000001000000000000000036597250
00000000000000000000000037125000
00000001000000000000000037618000
00000000000000000000000038146250
00000001000000000000000038636500
00000000000000000000000039166000
00000001000000000000000039657000
00000000000000000000000040185500
00000001000000000000000040693750
00000000000000000000000041205750
00000001000000000000000041712250
00000000000000000000000042224250
00000001000000000000000042732750
00000000000000000000000043245250
00000001000000000000000043751500
00000000000000000000000044263250
00000001000000000000000044772000
00000000000000000000000045284501
00000001000000000000000045792750
00000000000000000000000046304250
00000001000000000000000046811250
00000000000000000000000047323500
00000001000000000000000047832000
00000000000000000000000048343750
00000001000000000000000048850500
00000000000000000000000049362500
00000001000000000000000049871000
00000000000000000000000050383250
00000001000000000000000050889750
00000000000000000000000051401500
00000001000000000000000051910250
00000000000000000000000052422750
00000001000000000000000052931250
00000000000000000000000053442250
00000001000000000000000053949500
00000000000000000000000054462001
00000001000000000000000054970250
00000000000000000000000055482000
00000001000000000000000055988750
00000000000000000000000056500750
00000001000000000000000057009250
00000000000000000000000057521500
00000001000000000000000058028000
00000000000000000000000058539750
00000001000000000000000059048500
00000000000000000000000059561000
00000001000000000000000060067250
00000000000000000000000060579000
00000001000000000000000061087750
00000000000000000000000061600500
00000001000000000000000062108750
00000000000000000000000062620000
00000001000000000000000063127000
00000000000000000000000063639250
00000001000000000000000064147750
00000000000000000000000064659500
00000001000000000000000065166250
00000000000000000000000065678500
00000001000000000000000066187001
00000000000000000000000066699000
00000001000000000000000067205750
00000000000000000000000067717500
00000001000000000000000068226250
00000000000000000000000068738500
00000001000000000000000069245001
00000000000000000000000069756500
00000001000000000000000070265250
00000000000000000000000070778000
00000001000000000000000071286250
00000000000000000000000071797500
00000001000000000000000072304750
00000000000000000000000072832500
00000001000000000000000073325500
00000000000000000000000073854000
00000001000000000000000074344001
00000000000000000000000074873500
00000001000000000000000075364500
00000000000000000000000075893000
00000001000000000000000076383250
00000000000000000000000076913000
00000001000000000000000077404000
00000000000000000000000077932250
00000001000000000000000078422750
00000000000000000000000078952500
00000001000000000000000079443250
00000000000000000000000079971500
00000001000000000000000080462001
00000000000000000000000080992000
00000001000000000000000081482750
00000000000000000000000082010750
00000001000000000000000082501501
00000000000000000000000083031500
00000001000000000000000083522000
00000000000000000000000084050250
00000001000000000000000084541000
00000000000000000000000085071000
00000001000000000000000085561500
00000000000000000000000086089500
00000001000000000000000086580500
00000000000000000000000087110501
00000001000000000000000087601000
00000000000000000000000088129000
00000001000000000000000088619750
00000000000000000000000089150000
00000001000000000000000089640250
00000000000000000000000090168500
00000001000000000000000090661500
00000000000000000000000091189501
00000001000000000000000091679750
00000000000000000000000092207750
00000001000000000000000092700750
00000000000000000000000093228750
00000001000000000000000093719250
00000000000000000000000094247250
00000001000000000000000094740250
00000000000000000000000095268500
00000001000000000000000095758500
00000000000000000000000096286750
00000001000000000000000096779750
00000000000000000000000097307750
00000001000000000000000097798250
00000000000000000000000098326250
00000001000000000000000098819250
00000000000000000000000099347250
00000001000000000000000099837500
00000000000000000000000100365501
00000001000000000000000100858500
00000000000000000000000101386750
00000001000000000000000101877000
00000000000000000000000102404750
00000001000000000000000102898000
00000000000000000000000103426250
00000001000000000000000103932750
00000000000000000000000104444250
00000001000000000000000104953000
00000000000000000000000105465750
00000001000000000000000105974250
00000000000000000000000106483750
00000001000000000000000106992500
00000000000000000000000107505250
00000001000000000000000108013500
00000000000000000000000108524750
00000001000000000000000109031750
00000000000000000000000109544500
00000001000000000000000110052750
00000000000000000000000110564250
00000001000000000000000111071250
00000000000000000000000111583750
00000001000000000000000112092000
00000000000000000000000112603750
00000001000000000000000113110500
00000000000000000000000113623000
00000001000000000000000114131500
00000000000000000000000114643250
00000001000000000000000115150000
00000000000000000000000115662250
00000001000000000000000116170750
00000000000000000000000116682750
00000001000000000000000117189500
00000000000000000000000117701500
00000001000000000000000118210250
00000000000000000000000118722250
00000001000000000000000119228750
00000000000000000000000119741000
