# Supplementary material for: Presentation and response timing accuracy in Adobe Flash and HTML5/JavaScript Web experiments
Source: Behav Res Methods. 2014 Jun 6;47(2):309–27. doi: 10.3758/s13428-014-0471-1 (PMC4427652; doi:10.3758/s13428-014-0471-1)
Supplement: Supplementary file 1 — (ZIP 1.07 MB) [file 13428_2014_471_MOESM1_ESM.zip › Supplementary/Logs/d425-dsc-500ms-ie-fl.rtl]

[PC Software Vesion]
20121128
[ARM Firmware Version]
20120901
[Capture Date]
19 Jul 2013
[Capture Time]
14:29:39
[Capture Duration (Secs)]
120
[Changes]
231
[Samples]
480000
[Soak Rate]
0.048125
[Audio In 1 Threshold]
0
[Audio In 2 Threshold]
0
[Audio Out 1 Threshold]
0
[Audio Out 2 Threshold]
0
[Opto 1 Threshold]
115
[Opto 2 Threshold]
0
[Opto 3 Threshold]
0
[Opto 4 Threshold]
0
[Opto 1 Refreshes Blocked]
True
[Opto 2 Refreshes Blocked]
True
[Opto 3 Refreshes Blocked]
True
[Opto 4 Refreshes Blocked]
True
[Keypad4Description]
Button 4 of the BBTK Response Pad triggered when pressed.
[Keypad3Description]
Button 3 of the BBTK Response Pad triggered when pressed.
[Keypad2Description]
Button 2 of the BBTK Response Pad triggered when pressed.
[Keypad1Description]
Button 1 of the BBTK Response Pad triggered when pressed.
[Opto4Description]
Opto-detector 4 triggered by an active screen region.
[Opto3Description]
Opto-detector 3 triggered by an active screen region.
[Opto2Description]
Opto-detector 2 triggered by an active screen region.
[Opto1Description]
Opto-detector 1 triggered by an active screen region.
[TTLIn2Description]
TTL input 2 triggered by a digital signal.
[TTLIn1Description]
TTL input 1 triggered by a digital signal.
[AudIn2Description]
Audio input 2 triggered by a BBTK Mic.
[AudIn1Description]
Audio input 1 triggered by a BBTK Mic.
[ASC4Description]
Active Switch Closure output 4 generates a key down.
[ASC3Description]
Active Switch Closure output 3 generates a key down.
[ASC2Description]
Active Switch Closure output 2 generates a key down.
[ASC1Description]
Active Switch Closure output 1 generates a key down.
[TTLOut2Description]
TTL output 2 generates a digital signal.
[TTLOut1Description]
TTL output 1 generates a digital signal.
[AudOut2Description]
Audio output 2 generates a tone on the BBTK sounder.
[AudOut1Description]
Audio output 1 generates a tone on the BBTK sounder.
[Notes]

[Data]
00000000000000000000000000000000
00000001000000000000000002484001
00000000000000000000000003013751
00000001000000000000000003503501
00000000000000000000000004033501
00000001000000000000000004541001
00000000000000000000000005068251
00000001000000000000000005576501
00000000000000000000000006089501
00000001000000000000000006596001
00000000000000000000000007109251
00000001000000000000000007617751
00000000000000000000000008129001
00000001000000000000000008637251
00000000000000000000000009130251
00000001000000000000000009638751
00000000000000000000000010151751
00000001000000000000000010658251
00000000000000000000000011171501
00000001000000000000000011661751
00000000000000000000000012191251
00000001000000000000000012699501
00000000000000000000000013226751
00000001000000000000000013734751
00000000000000000000000014246251
00000001000000000000000014754251
00000000000000000000000015284001
00000001000000000000000015792001
00000000000000000000000016319251
00000001000000000000000016811251
00000000000000000000000017338751
00000001000000000000000017846751
00000000000000000000000018376501
00000001000000000000000018884251
00000000000000000000000019396251
00000001000000000000000019886001
00000000000000000000000020415751
00000001000000000000000020907751
00000000000000000000000021435001
00000001000000000000000021942751
00000000000000000000000022454251
00000001000000000000000022962251
00000000000000000000000023492001
00000001000000000000000023981751
00000000000000000000000024511751
00000001000000000000000024985251
00000000000000000000000025514751
00000001000000000000000026004751
00000000000000000000000026534501
00000001000000000000000027024251
00000000000000000000000027554251
00000001000000000000000028027751
00000000000000000000000028557251
00000001000000000000000029047251
00000000000000000000000029577001
00000001000000000000000030066751
00000000000000000000000030596751
00000001000000000000000031070501
00000000000000000000000031599751
00000001000000000000000032090001
00000000000000000000000032619501
00000001000000000000000033109501
00000000000000000000000033639251
00000001000000000000000034147251
00000000000000000000000034674501
00000001000000000000000035182501
00000000000000000000000035694001
00000001000000000000000036186001
00000000000000000000000036698001
00000001000000000000000037205501
00000000000000000000000037717251
00000001000000000000000038225001
00000000000000000000000038736501
00000001000000000000000039228751
00000000000000000000000039740751
00000001000000000000000040248251
00000000000000000000000040760001
00000001000000000000000041267751
00000000000000000000000041779501
00000001000000000000000042271501
00000000000000000000000042783501
00000001000000000000000043291001
00000000000000000000000043803001
00000001000000000000000044310501
00000000000000000000000044822251
00000001000000000000000045330001
00000000000000000000000045859251
00000001000000000000000046365751
00000000000000000000000046895251
00000001000000000000000047387251
00000000000000000000000047898751
00000001000000000000000048388501
00000000000000000000000048918501
00000001000000000000000049426001
00000000000000000000000049971751
00000001000000000000000050461501
00000000000000000000000050991501
00000001000000000000000051499001
00000000000000000000000052026501
00000001000000000000000052534501
00000000000000000000000053045751
00000001000000000000000053554001
00000000000000000000000054084001
00000001000000000000000054607501
00000000000000000000000055118751
00000001000000000000000055627001
00000000000000000000000056157001
00000001000000000000000056664501
00000000000000000000000057176501
00000001000000000000000057668251
00000000000000000000000058179751
00000001000000000000000058687501
00000000000000000000000059199501
00000001000000000000000059707001
00000000000000000000000060219001
00000001000000000000000060710751
00000000000000000000000061222251
00000001000000000000000061730251
00000000000000000000000062242001
00000001000000000000000062749501
00000000000000000000000063261751
00000001000000000000000063751251
00000000000000000000000064264751
00000001000000000000000064773001
00000000000000000000000065284501
00000001000000000000000065808001
00000000000000000000000066319751
00000001000000000000000066827751
00000000000000000000000067357251
00000001000000000000000067847251
00000000000000000000000068377001
00000001000000000000000068867001
00000000000000000000000069380001
00000001000000000000000069870501
00000000000000000000000070399751
00000001000000000000000070890001
00000000000000000000000071419501
00000001000000000000000071909501
00000000000000000000000072420751
00000001000000000000000072913001
00000000000000000000000073442251
00000001000000000000000073932501
00000000000000000000000074462001
00000001000000000000000074952251
00000000000000000000000075463501
00000001000000000000000075955751
00000000000000000000000076483001
00000001000000000000000076975251
00000000000000000000000077521251
00000001000000000000000078011001
00000000000000000000000078540751
00000001000000000000000079048251
00000000000000000000000079560251
00000001000000000000000080067751
00000000000000000000000080579501
00000001000000000000000081087501
00000000000000000000000081616751
00000001000000000000000082141001
00000000000000000000000082670001
00000001000000000000000083160501
00000000000000000000000083689751
00000001000000000000000084180001
00000000000000000000000084709501
00000001000000000000000085199501
00000000000000000000000085711001
00000001000000000000000086219251
00000000000000000000000086749001
00000001000000000000000087256751
00000000000000000000000087784001
00000001000000000000000088276251
00000000000000000000000088788251
00000001000000000000000089295751
00000000000000000000000089807501
00000001000000000000000090315251
00000000000000000000000090827001
00000001000000000000000091319001
00000000000000000000000091831001
00000001000000000000000092338501
00000000000000000000000092866001
00000001000000000000000093374001
00000000000000000000000093885501
00000001000000000000000094393751
00000000000000000000000094923501
00000001000000000000000095413251
00000000000000000000000095943251
00000001000000000000000096433001
00000000000000000000000096946251
00000001000000000000000097436501
00000000000000000000000097966001
00000001000000000000000098456001
00000000000000000000000098985751
00000001000000000000000099459501
00000000000000000000000099988751
00000001000000000000000100495251
00000000000000000000000101025251
00000001000000000000000101532501
00000000000000000000000102044501
00000001000000000000000102552251
00000000000000000000000103064001
00000001000000000000000103588001
00000000000000000000000104118001
00000001000000000000000104607751
00000000000000000000000105137501
00000001000000000000000105645001
00000000000000000000000106174001
00000001000000000000000106680751
00000000000000000000000107193751
00000001000000000000000107700251
00000000000000000000000108213501
00000001000000000000000108720001
00000000000000000000000109233251
00000001000000000000000109741751
00000000000000000000000110253001
00000001000000000000000110761251
00000000000000000000000111288751
00000001000000000000000111796501
00000000000000000000000112308251
00000001000000000000000112816251
00000000000000000000000113345751
00000001000000000000000113852001
00000000000000000000000114381751
00000001000000000000000114873751
00000000000000000000000115385251
00000001000000000000000115893501
00000000000000000000000116421001
00000001000000000000000116928751
00000000000000000000000117458001
00000001000000000000000117948251
00000000000000000000000118477751
00000001000000000000000118984251
00000000000000000000000119514001
