# Supplementary material for: Presentation and response timing accuracy in Adobe Flash and HTML5/JavaScript Web experiments
Source: Behav Res Methods. 2014 Jun 6;47(2):309–27. doi: 10.3758/s13428-014-0471-1 (PMC4427652; doi:10.3758/s13428-014-0471-1)
Supplement: Supplementary file 1 — (ZIP 1.07 MB) [file 13428_2014_471_MOESM1_ESM.zip › Supplementary/Logs/d425-dsc-500ms-ie-js.rtl]

[PC Software Vesion]
20121128
[ARM Firmware Version]
20120901
[Capture Date]
19 Jul 2013
[Capture Time]
14:32:48
[Capture Duration (Secs)]
120
[Changes]
237
[Samples]
480000
[Soak Rate]
0.049375
[Audio In 1 Threshold]
0
[Audio In 2 Threshold]
0
[Audio Out 1 Threshold]
0
[Audio Out 2 Threshold]
0
[Opto 1 Threshold]
115
[Opto 2 Threshold]
0
[Opto 3 Threshold]
0
[Opto 4 Threshold]
0
[Opto 1 Refreshes Blocked]
True
[Opto 2 Refreshes Blocked]
True
[Opto 3 Refreshes Blocked]
True
[Opto 4 Refreshes Blocked]
True
[Keypad4Description]
Button 4 of the BBTK Response Pad triggered when pressed.
[Keypad3Description]
Button 3 of the BBTK Response Pad triggered when pressed.
[Keypad2Description]
Button 2 of the BBTK Response Pad triggered when pressed.
[Keypad1Description]
Button 1 of the BBTK Response Pad triggered when pressed.
[Opto4Description]
Opto-detector 4 triggered by an active screen region.
[Opto3Description]
Opto-detector 3 triggered by an active screen region.
[Opto2Description]
Opto-detector 2 triggered by an active screen region.
[Opto1Description]
Opto-detector 1 triggered by an active screen region.
[TTLIn2Description]
TTL input 2 triggered by a digital signal.
[TTLIn1Description]
TTL input 1 triggered by a digital signal.
[AudIn2Description]
Audio input 2 triggered by a BBTK Mic.
[AudIn1Description]
Audio input 1 triggered by a BBTK Mic.
[ASC4Description]
Active Switch Closure output 4 generates a key down.
[ASC3Description]
Active Switch Closure output 3 generates a key down.
[ASC2Description]
Active Switch Closure output 2 generates a key down.
[ASC1Description]
Active Switch Closure output 1 generates a key down.
[TTLOut2Description]
TTL output 2 generates a digital signal.
[TTLOut1Description]
TTL output 1 generates a digital signal.
[AudOut2Description]
Audio output 2 generates a tone on the BBTK sounder.
[AudOut1Description]
Audio output 1 generates a tone on the BBTK sounder.
[Notes]

[Data]
00000000000000000000000000000000
00000001000000000000000002324752
00000000000000000000000002821001
00000001000000000000000003310501
00000000000000000000000003823751
00000001000000000000000004314251
00000000000000000000000004810251
00000001000000000000000005318251
00000000000000000000000005811501
00000001000000000000000006304001
00000000000000000000000006816001
00000001000000000000000007306001
00000000000000000000000007819251
00000001000000000000000008309501
00000000000000000000000008821001
00000001000000000000000009313251
00000000000000000000000009840751
00000001000000000000000010315001
00000000000000000000000010811001
00000001000000000000000011318751
00000000000000000000000011814501
00000001000000000000000012304501
00000000000000000000000012816001
00000001000000000000000013308501
00000000000000000000000013820501
00000001000000000000000014310501
00000000000000000000000014823501
00000001000000000000000015314001
00000000000000000000000015826001
00000001000000000000000016300001
00000000000000000000000016811501
00000001000000000000000017303751
00000000000000000000000017816001
00000001000000000000000018323751
00000000000000000000000018835751
00000001000000000000000019325501
00000000000000000000000019821501
00000001000000000000000020313751
00000000000000000000000020825001
00000001000000000000000021299501
00000000000000000000000021827001
00000001000000000000000022301251
00000000000000000000000022812751
00000001000000000000000023305252
00000000000000000000000023817501
00000001000000000000000024307251
00000000000000000000000024820251
00000001000000000000000025311001
00000000000000000000000025823001
00000001000000000000000026313001
00000000000000000000000026826501
00000001000000000000000027316751
00000000000000000000000027828501
00000001000000000000000028320751
00000000000000000000000028814251
00000001000000000000000029306501
00000000000000000000000029818751
00000001000000000000000030308501
00000000000000000000000030821751
00000001000000000000000031312001
00000000000000000000000031823751
00000001000000000000000032316001
00000000000000000000000032809501
00000001000000000000000033301751
00000000000000000000000033814001
00000001000000000000000034304001
00000000000000000000000034817251
00000001000000000000000035307501
00000000000000000000000035819251
00000001000000000000000036327251
00000000000000000000000036839251
00000001000000000000000037313251
00000000000000000000000037824752
00000001000000000000000038317251
00000000000000000000000038812501
00000001000000000000000039303001
00000000000000000000000039815001
00000001000000000000000040307251
00000000000000000000000040818501
00000001000000000000000041309001
00000000000000000000000041820751
00000001000000000000000042313001
00000000000000000000000042824501
00000001000000000000000043314751
00000000000000000000000043826501
00000001000000000000000044300751
00000000000000000000000044812251
00000001000000000000000045320501
00000000000000000000000045832251
00000001000000000000000046306752
00000000000000000000000046819751
00000001000000000000000047310501
00000000000000000000000047822501
00000001000000000000000048296501
00000000000000000000000048808251
00000001000000000000000049300501
00000000000000000000000049812251
00000001000000000000000050302251
00000000000000000000000050814001
00000001000000000000000051306251
00000000000000000000000051818251
00000001000000000000000052308251
00000000000000000000000052819751
00000001000000000000000053312251
00000000000000000000000053824501
00000001000000000000000054314251
00000000000000000000000054810251
00000001000000000000000055318001
00000000000000000000000055813751
00000001000000000000000056303751
00000000000000000000000056815751
00000001000000000000000057308001
00000000000000000000000057819751
00000001000000000000000058309751
00000000000000000000000058821501
00000001000000000000000059313751
00000000000000000000000059825751
00000001000000000000000060299751
00000000000000000000000060811751
00000001000000000000000061301752
00000000000000000000000061815001
00000001000000000000000062305252
00000000000000000000000062834751
00000001000000000000000063309501
00000000000000000000000063821251
00000001000000000000000064311001
00000000000000000000000064822501
00000001000000000000000065315001
00000000000000000000000065810501
00000001000000000000000066300751
00000000000000000000000066813001
00000001000000000000000067305001
00000000000000000000000067816501
00000001000000000000000068306751
00000000000000000000000068818501
00000001000000000000000069311001
00000000000000000000000069822501
00000001000000000000000070312751
00000000000000000000000070824501
00000001000000000000000071316751
00000000000000000000000071828501
00000001000000000000000072318751
00000000000000000000000072814751
00000001000000000000000073304752
00000000000000000000000073816001
00000001000000000000000074308501
00000000000000000000000074821001
00000001000000000000000075310751
00000000000000000000000075823751
00000001000000000000000076330501
00000000000000000000000076826751
00000001000000000000000077300501
00000000000000000000000077812251
00000001000000000000000078304501
00000000000000000000000078816251
00000001000000000000000079306251
00000000000000000000000079818001
00000001000000000000000080326251
00000000000000000000000080822251
00000001000000000000000081296251
00000000000000000000000081823752
00000001000000000000000082316252
00000000000000000000000082828251
00000001000000000000000083302251
00000000000000000000000083814501
00000001000000000000000084304251
00000000000000000000000084817501
00000001000000000000000085308251
00000000000000000000000085820501
00000001000000000000000086310251
00000000000000000000000086823501
00000001000000000000000087314251
00000000000000000000000087810001
00000001000000000000000088300251
00000000000000000000000088812001
00000001000000000000000089320001
00000000000000000000000089816001
00000001000000000000000090306251
00000000000000000000000090818001
00000001000000000000000091310251
00000000000000000000000091822001
00000001000000000000000092312001
00000000000000000000000092823751
00000001000000000000000093316251
00000000000000000000000093828001
00000001000000000000000094302001
00000000000000000000000094814501
00000001000000000000000095304001
00000000000000000000000095817251
00000001000000000000000096308001
00000000000000000000000096820251
00000001000000000000000097310251
00000000000000000000000097840252
00000001000000000000000098314001
00000000000000000000000098826251
00000001000000000000000099316251
00000000000000000000000099829501
00000001000000000000000100304001
00000000000000000000000100815751
00000001000000000000000101305751
00000000000000000000000101817501
00000001000000000000000102310001
00000000000000000000000102821751
00000001000000000000000103311751
00000000000000000000000103823501
00000001000000000000000104316001
00000000000000000000000104809251
00000001000000000000000105301751
00000000000000000000000105814251
00000001000000000000000106304001
00000000000000000000000106834001
00000001000000000000000107323751
00000000000000000000000107820251
00000001000000000000000108310001
00000000000000000000000108823001
00000001000000000000000109313751
00000000000000000000000109826251
00000001000000000000000110299751
00000000000000000000000110812001
00000001000000000000000111304251
00000000000000000000000111815501
00000001000000000000000112305751
00000000000000000000000112818001
00000001000000000000000113310251
00000000000000000000000113821501
00000001000000000000000114312001
00000000000000000000000114824001
00000001000000000000000115316251
00000000000000000000000115827501
00000001000000000000000116318001
00000000000000000000000116814001
00000001000000000000000117304001
00000000000000000000000117815751
00000001000000000000000118308251
00000000000000000000000118820001
00000001000000000000000119310001
00000000000000000000000119821751
