# Supplementary material for: Presentation and response timing accuracy in Adobe Flash and HTML5/JavaScript Web experiments
Source: Behav Res Methods. 2014 Jun 6;47(2):309–27. doi: 10.3758/s13428-014-0471-1 (PMC4427652; doi:10.3758/s13428-014-0471-1)
Supplement: Supplementary file 1 — (ZIP 1.07 MB) [file 13428_2014_471_MOESM1_ESM.zip › Supplementary/Logs/d425-dsc-50ms-cr-fl.rtl]

[PC Software Vesion]
20121128
[ARM Firmware Version]
20120901
[Capture Date]
19 Jul 2013
[Capture Time]
13:48:28
[Capture Duration (Secs)]
90
[Changes]
321
[Samples]
360000
[Soak Rate]
0.0891666666666667
[Audio In 1 Threshold]
0
[Audio In 2 Threshold]
0
[Audio Out 1 Threshold]
0
[Audio Out 2 Threshold]
0
[Opto 1 Threshold]
115
[Opto 2 Threshold]
0
[Opto 3 Threshold]
0
[Opto 4 Threshold]
0
[Opto 1 Refreshes Blocked]
True
[Opto 2 Refreshes Blocked]
True
[Opto 3 Refreshes Blocked]
True
[Opto 4 Refreshes Blocked]
True
[Keypad4Description]
Button 4 of the BBTK Response Pad triggered when pressed.
[Keypad3Description]
Button 3 of the BBTK Response Pad triggered when pressed.
[Keypad2Description]
Button 2 of the BBTK Response Pad triggered when pressed.
[Keypad1Description]
Button 1 of the BBTK Response Pad triggered when pressed.
[Opto4Description]
Opto-detector 4 triggered by an active screen region.
[Opto3Description]
Opto-detector 3 triggered by an active screen region.
[Opto2Description]
Opto-detector 2 triggered by an active screen region.
[Opto1Description]
Opto-detector 1 triggered by an active screen region.
[TTLIn2Description]
TTL input 2 triggered by a digital signal.
[TTLIn1Description]
TTL input 1 triggered by a digital signal.
[AudIn2Description]
Audio input 2 triggered by a BBTK Mic.
[AudIn1Description]
Audio input 1 triggered by a BBTK Mic.
[ASC4Description]
Active Switch Closure output 4 generates a key down.
[ASC3Description]
Active Switch Closure output 3 generates a key down.
[ASC2Description]
Active Switch Closure output 2 generates a key down.
[ASC1Description]
Active Switch Closure output 1 generates a key down.
[TTLOut2Description]
TTL output 2 generates a digital signal.
[TTLOut1Description]
TTL output 1 generates a digital signal.
[AudOut2Description]
Audio output 2 generates a tone on the BBTK sounder.
[AudOut1Description]
Audio output 1 generates a tone on the BBTK sounder.
[Notes]

[Data]
00000000000000000000000000000000
00000001000000000000000000461750
00000000000000000000000000540000
00000001000000000000000001030500
00000000000000000000000001091750
00000001000000000000000001581500
00000000000000000000000001660000
00000001000000000000000002150250
00000000000000000000000002226750
00000001000000000000000002719250
00000000000000000000000002796000
00000001000000000000000003288250
00000000000000000000000003348250
00000001000000000000000003839000
00000000000000000000000003915500
00000001000000000000000004408000
00000000000000000000000004484750
00000001000000000000000004977000
00000000000000000000000005035000
00000001000000000000000005543500
00000000000000000000000005588250
00000001000000000000000006078500
00000000000000000000000006157000
00000001000000000000000006647250
00000000000000000000000006723750
00000001000000000000000007216250
00000000000000000000000007293000
00000001000000000000000007785250
00000000000000000000000007845250
00000001000000000000000008335750
00000000000000000000000008412500
00000001000000000000000008905000
00000000000000000000000008981750
00000001000000000000000009471750
00000000000000000000000009550500
00000001000000000000000010040500
00000000000000000000000010101000
00000001000000000000000010593500
00000000000000000000000010653750
00000001000000000000000011144250
00000000000000000000000011220750
00000001000000000000000011713000
00000000000000000000000011790000
00000001000000000000000012282250
00000000000000000000000012342000
00000001000000000000000012832750
00000000000000000000000012909250
00000001000000000000000013401750
00000000000000000000000013478750
00000001000000000000000013968750
00000000000000000000000014047250
00000001000000000000000014537500
00000000000000000000000014598000
00000001000000000000000015090250
00000000000000000000000015167500
00000001000000000000000015657250
00000000000000000000000015735750
00000001000000000000000016210000
00000000000000000000000016286750
00000001000000000000000016779250
00000000000000000000000016839000
00000001000000000000000017329750
00000000000000000000000017406250
00000001000000000000000017898750
00000000000000000000000017975750
00000001000000000000000018465750
00000000000000000000000018544250
00000001000000000000000019034250
00000000000000000000000019095250
00000001000000000000000019587500
00000000000000000000000019664250
00000001000000000000000020154250
00000000000000000000000020232500
00000001000000000000000020722750
00000000000000000000000020801000
00000001000000000000000021291500
00000000000000000000000021352500
00000001000000000000000021842500
00000000000000000000000021903000
00000001000000000000000022395500
00000000000000000000000022472500
00000001000000000000000022962500
00000000000000000000000023041000
00000001000000000000000023531250
00000000000000000000000023591750
00000001000000000000000024084250
00000000000000000000000024161250
00000001000000000000000024651000
00000000000000000000000024729500
00000001000000000000000025219750
00000000000000000000000025297750
00000001000000000000000025788500
00000000000000000000000025849500
00000001000000000000000026339500
00000000000000000000000026400000
00000001000000000000000026908250
00000000000000000000000026969250
00000001000000000000000027459250
00000000000000000000000027538000
00000001000000000000000028028000
00000000000000000000000028088750
00000001000000000000000028581000
00000000000000000000000028658000
00000001000000000000000029147750
00000000000000000000000029226250
00000001000000000000000029716500
00000000000000000000000029794750
00000001000000000000000030285250
00000000000000000000000030346500
00000001000000000000000030836250
00000000000000000000000030914750
00000001000000000000000031405000
00000000000000000000000031481250
00000001000000000000000031974000
00000000000000000000000032050500
00000001000000000000000032543000
00000000000000000000000032603000
00000001000000000000000033077750
00000000000000000000000033154750
00000001000000000000000033644750
00000000000000000000000033723250
00000001000000000000000034213250
00000000000000000000000034291500
00000001000000000000000034782250
00000000000000000000000034843250
00000001000000000000000035333250
00000000000000000000000035411500
00000001000000000000000035902000
00000000000000000000000035978250
00000001000000000000000036470750
00000000000000000000000036547500
00000001000000000000000037039750
00000000000000000000000037100000
00000001000000000000000037590500
00000000000000000000000037651500
00000001000000000000000038159250
00000000000000000000000038220000
00000001000000000000000038710250
00000000000000000000000038788500
00000001000000000000000039279000
00000000000000000000000039340000
00000001000000000000000039830000
00000000000000000000000039908500
00000001000000000000000040398750
00000000000000000000000040476750
00000001000000000000000040967500
00000000000000000000000041044250
00000001000000000000000041536500
00000000000000000000000041596750
00000001000000000000000042087250
00000000000000000000000042163750
00000001000000000000000042656250
00000000000000000000000042733000
00000001000000000000000043225250
00000000000000000000000043302000
00000001000000000000000043792000
00000000000000000000000043836750
00000001000000000000000044327000
00000000000000000000000044405250
00000001000000000000000044895750
00000000000000000000000044972000
00000001000000000000000045464500
00000000000000000000000045541250
00000001000000000000000046033500
00000000000000000000000046093750
00000001000000000000000046584250
00000000000000000000000046660750
00000001000000000000000047153250
00000000000000000000000047230000
00000001000000000000000047722000
00000000000000000000000047799000
00000001000000000000000048288750
00000000000000000000000048349250
00000001000000000000000048841500
00000000000000000000000048918500
00000001000000000000000049392500
00000000000000000000000049470500
00000001000000000000000049961250
00000000000000000000000050038000
00000001000000000000000050530250
00000000000000000000000050590500
00000001000000000000000051081000
00000000000000000000000051157250
00000001000000000000000051649750
00000000000000000000000051726500
00000001000000000000000052218750
00000000000000000000000052295750
00000001000000000000000052785750
00000000000000000000000052846000
00000001000000000000000053338250
00000000000000000000000053415250
00000001000000000000000053907500
00000000000000000000000053984250
00000001000000000000000054474000
00000000000000000000000054552500
00000001000000000000000055042750
00000000000000000000000055087250
00000001000000000000000055577750
00000000000000000000000055654000
00000001000000000000000056146500
00000000000000000000000056223250
00000001000000000000000056715500
00000000000000000000000056792500
00000001000000000000000057282500
00000000000000000000000057342500
00000001000000000000000057835000
00000000000000000000000057911750
00000001000000000000000058404000
00000000000000000000000058481000
00000001000000000000000058970750
00000000000000000000000059049500
00000001000000000000000059539500
00000000000000000000000059600250
00000001000000000000000060092500
00000000000000000000000060152750
00000001000000000000000060643250
00000000000000000000000060719500
00000001000000000000000061212000
00000000000000000000000061288750
00000001000000000000000061781000
00000000000000000000000061841000
00000001000000000000000062331750
00000000000000000000000062408250
00000001000000000000000062900500
00000000000000000000000062977500
00000001000000000000000063469750
00000000000000000000000063546250
00000001000000000000000064036250
00000000000000000000000064096750
00000001000000000000000064589250
00000000000000000000000064666250
00000001000000000000000065156000
00000000000000000000000065234750
00000001000000000000000065724750
00000000000000000000000065803000
00000001000000000000000066293750
00000000000000000000000066354750
00000001000000000000000066828500
00000000000000000000000066905000
00000001000000000000000067397500
00000000000000000000000067474250
00000001000000000000000067966500
00000000000000000000000068043250
00000001000000000000000068533000
00000000000000000000000068593750
00000001000000000000000069086250
00000000000000000000000069163000
00000001000000000000000069653000
00000000000000000000000069731500
00000001000000000000000070221750
00000000000000000000000070299750
00000001000000000000000070790500
00000000000000000000000070851500
00000001000000000000000071341500
00000000000000000000000071401750
00000001000000000000000071894250
00000000000000000000000071971250
00000001000000000000000072463500
00000000000000000000000072540000
00000001000000000000000073030000
00000000000000000000000073090500
00000001000000000000000073583000
00000000000000000000000073660000
00000001000000000000000074149750
00000000000000000000000074228500
00000001000000000000000074718500
00000000000000000000000074796750
00000001000000000000000075287250
00000000000000000000000075348500
00000001000000000000000075838250
00000000000000000000000075916750
00000001000000000000000076407000
00000000000000000000000076485250
00000001000000000000000076975750
00000000000000000000000077052250
00000001000000000000000077544750
00000000000000000000000077587000
00000001000000000000000078079500
00000000000000000000000078156250
00000001000000000000000078648500
00000000000000000000000078725250
00000001000000000000000079215250
00000000000000000000000079293750
00000001000000000000000079784000
00000000000000000000000079845000
00000001000000000000000080335000
00000000000000000000000080413750
00000001000000000000000080903750
00000000000000000000000080982000
00000001000000000000000081472500
00000000000000000000000081548750
00000001000000000000000082041250
00000000000000000000000082102000
00000001000000000000000082592000
00000000000000000000000082652500
00000001000000000000000083145000
00000000000000000000000083222000
00000001000000000000000083712000
00000000000000000000000083790500
00000001000000000000000084280500
00000000000000000000000084341250
00000001000000000000000084833750
00000000000000000000000084910500
00000001000000000000000085400500
00000000000000000000000085479000
00000001000000000000000085969000
00000000000000000000000086047250
00000001000000000000000086538000
00000000000000000000000086599000
00000001000000000000000087088750
00000000000000000000000087167250
00000001000000000000000087657500
00000000000000000000000087735750
00000001000000000000000088226250
00000000000000000000000088302750
00000001000000000000000088777250
00000000000000000000000088837500
00000001000000000000000089330000
00000000000000000000000089406750
00000001000000000000000089899000
00000000000000000000000089975750
