# Supplementary material for: Presentation and response timing accuracy in Adobe Flash and HTML5/JavaScript Web experiments
Source: Behav Res Methods. 2014 Jun 6;47(2):309–27. doi: 10.3758/s13428-014-0471-1 (PMC4427652; doi:10.3758/s13428-014-0471-1)
Supplement: Supplementary file 1 — (ZIP 1.07 MB) [file 13428_2014_471_MOESM1_ESM.zip › Supplementary/Logs/d425-dsc-50ms-cr-js.rtl]

[PC Software Vesion]
20121128
[ARM Firmware Version]
20120901
[Capture Date]
19 Jul 2013
[Capture Time]
13:51:21
[Capture Duration (Secs)]
90
[Changes]
323
[Samples]
360000
[Soak Rate]
0.0897222222222222
[Audio In 1 Threshold]
0
[Audio In 2 Threshold]
0
[Audio Out 1 Threshold]
0
[Audio Out 2 Threshold]
0
[Opto 1 Threshold]
115
[Opto 2 Threshold]
0
[Opto 3 Threshold]
0
[Opto 4 Threshold]
0
[Opto 1 Refreshes Blocked]
True
[Opto 2 Refreshes Blocked]
True
[Opto 3 Refreshes Blocked]
True
[Opto 4 Refreshes Blocked]
True
[Keypad4Description]
Button 4 of the BBTK Response Pad triggered when pressed.
[Keypad3Description]
Button 3 of the BBTK Response Pad triggered when pressed.
[Keypad2Description]
Button 2 of the BBTK Response Pad triggered when pressed.
[Keypad1Description]
Button 1 of the BBTK Response Pad triggered when pressed.
[Opto4Description]
Opto-detector 4 triggered by an active screen region.
[Opto3Description]
Opto-detector 3 triggered by an active screen region.
[Opto2Description]
Opto-detector 2 triggered by an active screen region.
[Opto1Description]
Opto-detector 1 triggered by an active screen region.
[TTLIn2Description]
TTL input 2 triggered by a digital signal.
[TTLIn1Description]
TTL input 1 triggered by a digital signal.
[AudIn2Description]
Audio input 2 triggered by a BBTK Mic.
[AudIn1Description]
Audio input 1 triggered by a BBTK Mic.
[ASC4Description]
Active Switch Closure output 4 generates a key down.
[ASC3Description]
Active Switch Closure output 3 generates a key down.
[ASC2Description]
Active Switch Closure output 2 generates a key down.
[ASC1Description]
Active Switch Closure output 1 generates a key down.
[TTLOut2Description]
TTL output 2 generates a digital signal.
[TTLOut1Description]
TTL output 1 generates a digital signal.
[AudOut2Description]
Audio output 2 generates a tone on the BBTK sounder.
[AudOut1Description]
Audio output 1 generates a tone on the BBTK sounder.
[Notes]

[Data]
00000000000000000000000000000000
00000001000000000000000000881500
00000000000000000000000000958250
00000001000000000000000001432250
00000000000000000000000001510500
00000001000000000000000001985500
00000000000000000000000002062250
00000001000000000000000002552000
00000000000000000000000002612250
00000001000000000000000003120750
00000000000000000000000003181500
00000001000000000000000003655750
00000000000000000000000003733750
00000001000000000000000004208500
00000000000000000000000004285500
00000001000000000000000004775250
00000000000000000000000004835500
00000001000000000000000005328000
00000000000000000000000005388750
00000001000000000000000005879000
00000000000000000000000005939500
00000001000000000000000006431750
00000000000000000000000006508750
00000001000000000000000006998750
00000000000000000000000007058750
00000001000000000000000007551250
00000000000000000000000007612250
00000001000000000000000008102250
00000000000000000000000008162750
00000001000000000000000008655000
00000000000000000000000008715500
00000001000000000000000009224000
00000000000000000000000009266500
00000001000000000000000009758750
00000000000000000000000009835750
00000001000000000000000010325500
00000000000000000000000010385750
00000001000000000000000010878250
00000000000000000000000010938750
00000001000000000000000011429000
00000000000000000000000011489750
00000001000000000000000011964000
00000000000000000000000012042250
00000001000000000000000012532750
00000000000000000000000012594000
00000001000000000000000013083750
00000000000000000000000013144000
00000001000000000000000013636250
00000000000000000000000013697250
00000001000000000000000014171250
00000000000000000000000014247750
00000001000000000000000014740000
00000000000000000000000014817000
00000001000000000000000015307000
00000000000000000000000015367000
00000001000000000000000015844000
00000000000000000000000015920500
00000001000000000000000016394500
00000000000000000000000016471000
00000001000000000000000016945500
00000000000000000000000017024000
00000001000000000000000017514000
00000000000000000000000017575000
00000001000000000000000018049000
00000000000000000000000018127250
00000001000000000000000018602000
00000000000000000000000018679000
00000001000000000000000019186500
00000000000000000000000019247250
00000001000000000000000019737500
00000000000000000000000019798250
00000001000000000000000020272250
00000000000000000000000020350500
00000001000000000000000020825250
00000000000000000000000020902250
00000001000000000000000021375750
00000000000000000000000021452250
00000001000000000000000021927000
00000000000000000000000022005500
00000001000000000000000022479500
00000000000000000000000022556250
00000001000000000000000023030500
00000000000000000000000023108750
00000001000000000000000023599250
00000000000000000000000023660500
00000001000000000000000024134250
00000000000000000000000024210500
00000001000000000000000024703000
00000000000000000000000024763750
00000001000000000000000025253750
00000000000000000000000025314500
00000001000000000000000025822750
00000000000000000000000025883750
00000001000000000000000026373750
00000000000000000000000026433750
00000001000000000000000026926250
00000000000000000000000026987250
00000001000000000000000027477250
00000000000000000000000027537750
00000001000000000000000028030000
00000000000000000000000028090500
00000001000000000000000028580750
00000000000000000000000028641750
00000001000000000000000029133750
00000000000000000000000029193750
00000001000000000000000029684500
00000000000000000000000029745500
00000001000000000000000030235250
00000000000000000000000030314000
00000001000000000000000030788000
00000000000000000000000030864750
00000001000000000000000031357000
00000000000000000000000031417000
00000001000000000000000031907750
00000000000000000000000031968750
00000001000000000000000032442500
00000000000000000000000032519000
00000001000000000000000032993500
00000000000000000000000033072250
00000001000000000000000033562250
00000000000000000000000033622750
00000001000000000000000034097000
00000000000000000000000034175500
00000001000000000000000034649750
00000000000000000000000034742000
00000001000000000000000035218750
00000000000000000000000035295500
00000001000000000000000035785500
00000000000000000000000035845750
00000001000000000000000036320250
00000000000000000000000036398750
00000001000000000000000036872750
00000000000000000000000036949500
00000001000000000000000037441750
00000000000000000000000037502000
00000001000000000000000037976500
00000000000000000000000038053250
00000001000000000000000038527250
00000000000000000000000038605500
00000001000000000000000039080000
00000000000000000000000039157000
00000001000000000000000039664750
00000000000000000000000039707000
00000001000000000000000040199500
00000000000000000000000040276000
00000001000000000000000040750500
00000000000000000000000040828750
00000001000000000000000041303250
00000000000000000000000041380000
00000001000000000000000041872250
00000000000000000000000041932000
00000001000000000000000042407000
00000000000000000000000042484000
00000001000000000000000042957750
00000000000000000000000043034250
00000001000000000000000043542500
00000000000000000000000043587000
00000001000000000000000044095500
00000000000000000000000044155500
00000001000000000000000044630500
00000000000000000000000044707250
00000001000000000000000045197000
00000000000000000000000045257250
00000001000000000000000045749750
00000000000000000000000045810500
00000001000000000000000046284500
00000000000000000000000046361250
00000001000000000000000046835500
00000000000000000000000046913750
00000001000000000000000047404250
00000000000000000000000047465250
00000001000000000000000047957250
00000000000000000000000048015250
00000001000000000000000048492000
00000000000000000000000048568750
00000001000000000000000049058750
00000000000000000000000049137250
00000001000000000000000049627500
00000000000000000000000049688250
00000001000000000000000050162250
00000000000000000000000050240500
00000001000000000000000050715250
00000000000000000000000050792250
00000001000000000000000051265750
00000000000000000000000051342250
00000001000000000000000051834750
00000000000000000000000051895500
00000001000000000000000052369500
00000000000000000000000052446000
00000001000000000000000052920500
00000000000000000000000052998750
00000001000000000000000053473250
00000000000000000000000053550250
00000001000000000000000054057750
00000000000000000000000054118750
00000001000000000000000054592750
00000000000000000000000054669000
00000001000000000000000055143500
00000000000000000000000055222250
00000001000000000000000055696250
00000000000000000000000055773000
00000001000000000000000056265250
00000000000000000000000056325500
00000001000000000000000056800000
00000000000000000000000056877000
00000001000000000000000057350750
00000000000000000000000057428750
00000001000000000000000057919250
00000000000000000000000057980500
00000001000000000000000058454250
00000000000000000000000058530500
00000001000000000000000059005250
00000000000000000000000059083750
00000001000000000000000059557750
00000000000000000000000059652250
00000001000000000000000060142500
00000000000000000000000060203500
00000001000000000000000060677250
00000000000000000000000060755250
00000001000000000000000061230250
00000000000000000000000061307250
00000001000000000000000061797000
00000000000000000000000061857250
00000001000000000000000062349750
00000000000000000000000062410500
00000001000000000000000062884500
00000000000000000000000062961250
00000001000000000000000063435250
00000000000000000000000063513750
00000001000000000000000063988250
00000000000000000000000064065000
00000001000000000000000064538750
00000000000000000000000064617000
00000001000000000000000065091750
00000000000000000000000065168750
00000001000000000000000065642500
00000000000000000000000065718750
00000001000000000000000066211250
00000000000000000000000066272000
00000001000000000000000066762000
00000000000000000000000066840500
00000001000000000000000067315000
00000000000000000000000067392000
00000001000000000000000067882000
00000000000000000000000067942000
00000001000000000000000068434500
00000000000000000000000068495500
00000001000000000000000068969250
00000000000000000000000069045750
00000001000000000000000069520250
00000000000000000000000069598750
00000001000000000000000070088750
00000000000000000000000070149500
00000001000000000000000070623750
00000000000000000000000070718750
00000001000000000000000071192250
00000000000000000000000071270250
00000001000000000000000071745250
00000000000000000000000071822250
00000001000000000000000072311750
00000000000000000000000072372000
00000001000000000000000072848750
00000000000000000000000072925500
00000001000000000000000073399250
00000000000000000000000073475750
00000001000000000000000073968000
00000000000000000000000074028750
00000001000000000000000074518750
00000000000000000000000074579250
00000001000000000000000075053500
00000000000000000000000075132000
00000001000000000000000075622250
00000000000000000000000075700500
00000001000000000000000076175000
00000000000000000000000076252000
00000001000000000000000076725500
00000000000000000000000076802000
00000001000000000000000077278750
00000000000000000000000077355500
00000001000000000000000077829000
00000000000000000000000077905500
00000001000000000000000078397750
00000000000000000000000078458750
00000001000000000000000078932500
00000000000000000000000079009000
00000001000000000000000079483500
00000000000000000000000079562000
00000001000000000000000080052000
00000000000000000000000080112750
00000001000000000000000080587000
00000000000000000000000080665250
00000001000000000000000081155500
00000000000000000000000081233750
00000001000000000000000081708500
00000000000000000000000081785500
00000001000000000000000082275250
00000000000000000000000082335500
00000001000000000000000082810000
00000000000000000000000082888750
00000001000000000000000083362750
00000000000000000000000083439250
00000001000000000000000083913500
00000000000000000000000083974000
00000001000000000000000084466250
00000000000000000000000084527000
00000001000000000000000085017000
00000000000000000000000085095250
00000001000000000000000085570000
00000000000000000000000085646750
00000001000000000000000086136750
00000000000000000000000086215500
00000001000000000000000086705250
00000000000000000000000086765750
00000001000000000000000087240250
00000000000000000000000087318750
00000001000000000000000087792750
00000000000000000000000087869750
00000001000000000000000088362000
00000000000000000000000088422000
00000001000000000000000088896500
00000000000000000000000088973500
00000001000000000000000089447250
00000000000000000000000089523500
