# Supplementary material for: Presentation and response timing accuracy in Adobe Flash and HTML5/JavaScript Web experiments
Source: Behav Res Methods. 2014 Jun 6;47(2):309–27. doi: 10.3758/s13428-014-0471-1 (PMC4427652; doi:10.3758/s13428-014-0471-1)
Supplement: Supplementary file 1 — (ZIP 1.07 MB) [file 13428_2014_471_MOESM1_ESM.zip › Supplementary/Logs/d425-dsc-50ms-ff-fl.rtl]

[PC Software Vesion]
20121128
[ARM Firmware Version]
20120901
[Capture Date]
19 Jul 2013
[Capture Time]
13:42:52
[Capture Duration (Secs)]
90
[Changes]
323
[Samples]
360000
[Soak Rate]
0.0897222222222222
[Audio In 1 Threshold]
0
[Audio In 2 Threshold]
0
[Audio Out 1 Threshold]
0
[Audio Out 2 Threshold]
0
[Opto 1 Threshold]
115
[Opto 2 Threshold]
0
[Opto 3 Threshold]
0
[Opto 4 Threshold]
0
[Opto 1 Refreshes Blocked]
True
[Opto 2 Refreshes Blocked]
True
[Opto 3 Refreshes Blocked]
True
[Opto 4 Refreshes Blocked]
True
[Keypad4Description]
Button 4 of the BBTK Response Pad triggered when pressed.
[Keypad3Description]
Button 3 of the BBTK Response Pad triggered when pressed.
[Keypad2Description]
Button 2 of the BBTK Response Pad triggered when pressed.
[Keypad1Description]
Button 1 of the BBTK Response Pad triggered when pressed.
[Opto4Description]
Opto-detector 4 triggered by an active screen region.
[Opto3Description]
Opto-detector 3 triggered by an active screen region.
[Opto2Description]
Opto-detector 2 triggered by an active screen region.
[Opto1Description]
Opto-detector 1 triggered by an active screen region.
[TTLIn2Description]
TTL input 2 triggered by a digital signal.
[TTLIn1Description]
TTL input 1 triggered by a digital signal.
[AudIn2Description]
Audio input 2 triggered by a BBTK Mic.
[AudIn1Description]
Audio input 1 triggered by a BBTK Mic.
[ASC4Description]
Active Switch Closure output 4 generates a key down.
[ASC3Description]
Active Switch Closure output 3 generates a key down.
[ASC2Description]
Active Switch Closure output 2 generates a key down.
[ASC1Description]
Active Switch Closure output 1 generates a key down.
[TTLOut2Description]
TTL output 2 generates a digital signal.
[TTLOut1Description]
TTL output 1 generates a digital signal.
[AudOut2Description]
Audio output 2 generates a tone on the BBTK sounder.
[AudOut1Description]
Audio output 1 generates a tone on the BBTK sounder.
[Notes]

[Data]
00000000000000000000000000000000
00000001000000000000000001418751
00000000000000000000000001479501
00000001000000000000000001969751
00000000000000000000000002030251
00000001000000000000000002522751
00000000000000000000000002582751
00000001000000000000000003073751
00000000000000000000000003134501
00000001000000000000000003624751
00000000000000000000000003685251
00000001000000000000000004177751
00000000000000000000000004237751
00000001000000000000000004728501
00000000000000000000000004789501
00000001000000000000000005279751
00000000000000000000000005340251
00000001000000000000000005832751
00000000000000000000000005892751
00000001000000000000000006383501
00000000000000000000000006444501
00000001000000000000000006918501
00000000000000000000000006995001
00000001000000000000000007469501
00000000000000000000000007547751
00000001000000000000000008022501
00000000000000000000000008082751
00000001000000000000000008573501
00000000000000000000000008634501
00000001000000000000000009124501
00000000000000000000000009185001
00000001000000000000000009677501
00000000000000000000000009737751
00000001000000000000000010228251
00000000000000000000000010272501
00000001000000000000000010779501
00000000000000000000000010824251
00000001000000000000000011332501
00000000000000000000000011392751
00000001000000000000000011883251
00000000000000000000000011944501
00000001000000000000000012418251
00000000000000000000000012494751
00000001000000000000000012969501
00000000000000000000000013047751
00000001000000000000000013522501
00000000000000000000000013582751
00000001000000000000000014073251
00000000000000000000000014134501
00000001000000000000000014624251
00000000000000000000000014684751
00000001000000000000000015177251
00000000000000000000000015237501
00000001000000000000000015728001
00000000000000000000000015772251
00000001000000000000000016279251
00000000000000000000000016324001
00000001000000000000000016832001
00000000000000000000000016892751
00000001000000000000000017383001
00000000000000000000000017444001
00000001000000000000000017918001
00000000000000000000000017994251
00000001000000000000000018469001
00000000000000000000000018547751
00000001000000000000000019022001
00000000000000000000000019082501
00000001000000000000000019572751
00000000000000000000000019633751
00000001000000000000000020126251
00000000000000000000000020184001
00000001000000000000000020676751
00000000000000000000000020737501
00000001000000000000000021227751
00000000000000000000000021272251
00000001000000000000000021780751
00000000000000000000000021823501
00000001000000000000000022331501
00000000000000000000000022392501
00000001000000000000000022882501
00000000000000000000000022943251
00000001000000000000000023417501
00000000000000000000000023495751
00000001000000000000000023970751
00000000000000000000000024047501
00000001000000000000000024521501
00000000000000000000000024582501
00000001000000000000000025072501
00000000000000000000000025133001
00000001000000000000000025625501
00000000000000000000000025685751
00000001000000000000000026176251
00000000000000000000000026237501
00000001000000000000000026727501
00000000000000000000000026772251
00000001000000000000000027280501
00000000000000000000000027323001
00000001000000000000000027831251
00000000000000000000000027892501
00000001000000000000000028382251
00000000000000000000000028442751
00000001000000000000000028917251
00000000000000000000000028995751
00000001000000000000000029470251
00000000000000000000000029547251
00000001000000000000000030021251
00000000000000000000000030082251
00000001000000000000000030572251
00000000000000000000000030632501
00000001000000000000000031125251
00000000000000000000000031185501
00000001000000000000000031676001
00000000000000000000000031737001
00000001000000000000000032227251
00000000000000000000000032272001
00000001000000000000000032780001
00000000000000000000000032822251
00000001000000000000000033331001
00000000000000000000000033391751
00000001000000000000000033882001
00000000000000000000000033942251
00000001000000000000000034434751
00000000000000000000000034495501
00000001000000000000000034969751
00000000000000000000000035046501
00000001000000000000000035520751
00000000000000000000000035581501
00000001000000000000000036074001
00000000000000000000000036133751
00000001000000000000000036624751
00000000000000000000000036685501
00000001000000000000000037175751
00000000000000000000000037236251
00000001000000000000000037728751
00000000000000000000000037771251
00000001000000000000000038279501
00000000000000000000000038323501
00000001000000000000000038830501
00000000000000000000000038891001
00000001000000000000000039383501
00000000000000000000000039443751
00000001000000000000000039918501
00000000000000000000000039995501
00000001000000000000000040469251
00000000000000000000000040545751
00000001000000000000000041020251
00000000000000000000000041080751
00000001000000000000000041573251
00000000000000000000000041633751
00000001000000000000000042124001
00000000000000000000000042185251
00000001000000000000000042675251
00000000000000000000000042735251
00000001000000000000000043228001
00000000000000000000000043270251
00000001000000000000000043779001
00000000000000000000000043823501
00000001000000000000000044332251
00000000000000000000000044392001
00000001000000000000000044882751
00000000000000000000000044943751
00000001000000000000000045433751
00000000000000000000000045494501
00000001000000000000000045968751
00000000000000000000000046047001
00000001000000000000000046522001
00000000000000000000000046582001
00000001000000000000000047072501
00000000000000000000000047133751
00000001000000000000000047623501
00000000000000000000000047684001
00000001000000000000000048176501
00000000000000000000000048237001
00000001000000000000000048727251
00000000000000000000000048771751
00000001000000000000000049278501
00000000000000000000000049323251
00000001000000000000000049831251
00000000000000000000000049892001
00000001000000000000000050382001
00000000000000000000000050443001
00000001000000000000000050935251
00000000000000000000000050995251
00000001000000000000000051470251
00000000000000000000000051547001
00000001000000000000000052020751
00000000000000000000000052082001
00000001000000000000000052572001
00000000000000000000000052632501
00000001000000000000000053125001
00000000000000000000000053185001
00000001000000000000000053675751
00000000000000000000000053736751
00000001000000000000000054226751
00000000000000000000000054271501
00000001000000000000000054779751
00000000000000000000000054822251
00000001000000000000000055330501
00000000000000000000000055391751
00000001000000000000000055881751
00000000000000000000000055941751
00000001000000000000000056434501
00000000000000000000000056495001
00000001000000000000000056969501
00000000000000000000000057046251
00000001000000000000000057520251
00000000000000000000000057581251
00000001000000000000000058073501
00000000000000000000000058133251
00000001000000000000000058624251
00000000000000000000000058685001
00000001000000000000000059175251
00000000000000000000000059235751
00000001000000000000000059728251
00000000000000000000000059788251
00000001000000000000000060279001
00000000000000000000000060323001
00000001000000000000000060830001
00000000000000000000000060890501
00000001000000000000000061383001
00000000000000000000000061443251
00000001000000000000000061933751
00000000000000000000000061995001
00000001000000000000000062468751
00000000000000000000000062545251
00000001000000000000000063020001
00000000000000000000000063080251
00000001000000000000000063572751
00000000000000000000000063633251
00000001000000000000000064123751
00000000000000000000000064184751
00000001000000000000000064674751
00000000000000000000000064735001
00000001000000000000000065227501
00000000000000000000000065288251
00000001000000000000000065778501
00000000000000000000000065823001
00000001000000000000000066331751
00000000000000000000000066391501
00000001000000000000000066882251
00000000000000000000000066943251
00000001000000000000000067433251
00000000000000000000000067494001
00000001000000000000000067968251
00000000000000000000000068046501
00000001000000000000000068521501
00000000000000000000000068581501
00000001000000000000000069072001
00000000000000000000000069133251
00000001000000000000000069623251
00000000000000000000000069683501
00000001000000000000000070176251
00000000000000000000000070236501
00000001000000000000000070727001
00000000000000000000000070788001
00000001000000000000000071278001
00000000000000000000000071323001
00000001000000000000000071830751
00000000000000000000000071891501
00000001000000000000000072381751
00000000000000000000000072442501
00000001000000000000000072934751
00000000000000000000000073011501
00000001000000000000000073501501
00000000000000000000000073562001
00000001000000000000000074054501
00000000000000000000000074114751
00000001000000000000000074589501
00000000000000000000000074666501
00000001000000000000000075140251
00000000000000000000000075216751
00000001000000000000000075709501
00000000000000000000000075786251
00000001000000000000000076260251
00000000000000000000000076336501
00000001000000000000000076811251
00000000000000000000000076871501
00000001000000000000000077364001
00000000000000000000000077424751
00000001000000000000000077915001
00000000000000000000000077976001
00000001000000000000000078468251
00000000000000000000000078528001
00000001000000000000000079018751
00000000000000000000000079061001
00000001000000000000000079569751
00000000000000000000000079614501
00000001000000000000000080123001
00000000000000000000000080183001
00000001000000000000000080673751
00000000000000000000000080734751
00000001000000000000000081208751
00000000000000000000000081285251
00000001000000000000000081777751
00000000000000000000000081854751
00000001000000000000000082344751
00000000000000000000000082404751
00000001000000000000000082897501
00000000000000000000000082958001
00000001000000000000000083448251
00000000000000000000000083492751
00000001000000000000000084001501
00000000000000000000000084044251
00000001000000000000000084552251
00000000000000000000000084613001
00000001000000000000000085121501
00000000000000000000000085164001
00000001000000000000000085672001
00000000000000000000000085733251
00000001000000000000000086223251
00000000000000000000000086283751
00000001000000000000000086792001
00000000000000000000000086853251
00000001000000000000000087343001
00000000000000000000000087421501
00000001000000000000000087911751
00000000000000000000000087973001
00000001000000000000000088463001
00000000000000000000000088523251
00000001000000000000000089031751
00000000000000000000000089092501
00000001000000000000000089585001
00000000000000000000000089644751
