# Supplementary material for: Presentation and response timing accuracy in Adobe Flash and HTML5/JavaScript Web experiments
Source: Behav Res Methods. 2014 Jun 6;47(2):309–27. doi: 10.3758/s13428-014-0471-1 (PMC4427652; doi:10.3758/s13428-014-0471-1)
Supplement: Supplementary file 1 — (ZIP 1.07 MB) [file 13428_2014_471_MOESM1_ESM.zip › Supplementary/Logs/d425-dsc-50ms-ff-js.rtl]

[PC Software Vesion]
20121128
[ARM Firmware Version]
20120901
[Capture Date]
19 Jul 2013
[Capture Time]
13:45:40
[Capture Duration (Secs)]
90
[Changes]
311
[Samples]
360000
[Soak Rate]
0.0863888888888889
[Audio In 1 Threshold]
0
[Audio In 2 Threshold]
0
[Audio Out 1 Threshold]
0
[Audio Out 2 Threshold]
0
[Opto 1 Threshold]
115
[Opto 2 Threshold]
0
[Opto 3 Threshold]
0
[Opto 4 Threshold]
0
[Opto 1 Refreshes Blocked]
True
[Opto 2 Refreshes Blocked]
True
[Opto 3 Refreshes Blocked]
True
[Opto 4 Refreshes Blocked]
True
[Keypad4Description]
Button 4 of the BBTK Response Pad triggered when pressed.
[Keypad3Description]
Button 3 of the BBTK Response Pad triggered when pressed.
[Keypad2Description]
Button 2 of the BBTK Response Pad triggered when pressed.
[Keypad1Description]
Button 1 of the BBTK Response Pad triggered when pressed.
[Opto4Description]
Opto-detector 4 triggered by an active screen region.
[Opto3Description]
Opto-detector 3 triggered by an active screen region.
[Opto2Description]
Opto-detector 2 triggered by an active screen region.
[Opto1Description]
Opto-detector 1 triggered by an active screen region.
[TTLIn2Description]
TTL input 2 triggered by a digital signal.
[TTLIn1Description]
TTL input 1 triggered by a digital signal.
[AudIn2Description]
Audio input 2 triggered by a BBTK Mic.
[AudIn1Description]
Audio input 1 triggered by a BBTK Mic.
[ASC4Description]
Active Switch Closure output 4 generates a key down.
[ASC3Description]
Active Switch Closure output 3 generates a key down.
[ASC2Description]
Active Switch Closure output 2 generates a key down.
[ASC1Description]
Active Switch Closure output 1 generates a key down.
[TTLOut2Description]
TTL output 2 generates a digital signal.
[TTLOut1Description]
TTL output 1 generates a digital signal.
[AudOut2Description]
Audio output 2 generates a tone on the BBTK sounder.
[AudOut1Description]
Audio output 1 generates a tone on the BBTK sounder.
[Notes]

[Data]
00000000000000000000000000000000
00000001000000000000000001752000
00000000000000000000000001812250
00000001000000000000000002319001
00000000000000000000000002379250
00000001000000000000000002887750
00000000000000000000000002965750
00000001000000000000000003456750
00000000000000000000000003533250
00000001000000000000000004025750
00000000000000000000000004102750
00000001000000000000000004592500
00000000000000000000000004671000
00000001000000000000000005161250
00000000000000000000000005237750
00000001000000000000000005730500
00000000000000000000000005807250
00000001000000000000000006315250
00000000000000000000000006376001
00000001000000000000000006884250
00000000000000000000000006944501
00000001000000000000000007451000
00000000000000000000000007511500
00000001000000000000000008020000
00000000000000000000000008081001
00000001000000000000000008589001
00000000000000000000000008665500
00000001000000000000000009158000
00000000000000000000000009234750
00000001000000000000000009724750
00000000000000000000000009803000
00000001000000000000000010293500
00000000000000000000000010370000
00000001000000000000000010862501
00000000000000000000000010939250
00000001000000000000000011431750
00000000000000000000000011508250
00000001000000000000000012016501
00000000000000000000000012076500
00000001000000000000000012583250
00000000000000000000000012643750
00000001000000000000000013152001
00000000000000000000000013213000
00000001000000000000000013721000
00000000000000000000000013781750
00000001000000000000000014290001
00000000000000000000000014367000
00000001000000000000000014856750
00000000000000000000000014935250
00000001000000000000000015425500
00000000000000000000000015502000
00000001000000000000000015994501
00000000000000000000000016071250
00000001000000000000000016563501
00000000000000000000000016640500
00000001000000000000000017130250
00000000000000000000000017208750
00000001000000000000000017715250
00000000000000000000000017775501
00000001000000000000000018284000
00000000000000000000000018344750
00000001000000000000000018852750
00000000000000000000000018913750
00000001000000000000000019421750
00000000000000000000000019482250
00000001000000000000000019988750
00000000000000000000000020067500
00000001000000000000000020557500
00000000000000000000000020635750
00000001000000000000000021126250
00000000000000000000000021202750
00000001000000000000000021695501
00000000000000000000000021772250
00000001000000000000000022262250
00000000000000000000000022341001
00000001000000000000000022831000
00000000000000000000000022909250
00000001000000000000000023416001
00000000000000000000000023476500
00000001000000000000000023984750
00000000000000000000000024046001
00000001000000000000000024553750
00000000000000000000000024614250
00000001000000000000000025122750
00000000000000000000000025180750
00000001000000000000000025689500
00000000000000000000000025750000
00000001000000000000000026258250
00000000000000000000000026334750
00000001000000000000000026827250
00000000000000000000000026904001
00000001000000000000000027396250
00000000000000000000000027473001
00000001000000000000000027963000
00000000000000000000000028041250
00000001000000000000000028531750
00000000000000000000000028608250
00000001000000000000000029100750
00000000000000000000000029177501
00000001000000000000000029685500
00000000000000000000000029746500
00000001000000000000000030254750
00000000000000000000000030314750
00000001000000000000000030821500
00000000000000000000000030881750
00000001000000000000000031390250
00000000000000000000000031451250
00000001000000000000000031959000
00000000000000000000000032035750
00000001000000000000000032528250
00000000000000000000000032605250
00000001000000000000000033095001
00000000000000000000000033173500
00000001000000000000000033663750
00000000000000000000000033740000
00000001000000000000000034232500
00000000000000000000000034309250
00000001000000000000000034801750
00000000000000000000000034878750
00000001000000000000000035386501
00000000000000000000000035447000
00000001000000000000000035953501
00000000000000000000000036013500
00000001000000000000000036522250
00000000000000000000000036583001
00000001000000000000000037091000
00000000000000000000000037152000
00000001000000000000000037660000
00000000000000000000000037737001
00000001000000000000000038227000
00000000000000000000000038305501
00000001000000000000000038795750
00000000000000000000000038874001
00000001000000000000000039364500
00000000000000000000000039441250
00000001000000000000000039933501
00000000000000000000000040010500
00000001000000000000000040500501
00000000000000000000000040579000
00000001000000000000000041087500
00000000000000000000000041147250
00000001000000000000000041654250
00000000000000000000000041714750
00000001000000000000000042223001
00000000000000000000000042284250
00000001000000000000000042792000
00000000000000000000000042852500
00000001000000000000000043361001
00000000000000000000000043419000
00000001000000000000000043927750
00000000000000000000000044006001
00000001000000000000000044496500
00000000000000000000000044573000
00000001000000000000000045065500
00000000000000000000000045142250
00000001000000000000000045632501
00000000000000000000000045711250
00000001000000000000000046201250
00000000000000000000000046279500
00000001000000000000000046770000
00000000000000000000000046846500
00000001000000000000000047355000
00000000000000000000000047416000
00000001000000000000000047923750
00000000000000000000000047984750
00000001000000000000000048493001
00000000000000000000000048553000
00000001000000000000000049059750
00000000000000000000000049120250
00000001000000000000000049628500
00000000000000000000000049704750
00000001000000000000000050197501
00000000000000000000000050274250
00000001000000000000000050766501
00000000000000000000000050843250
00000001000000000000000051333250
00000000000000000000000051411750
00000001000000000000000051902000
00000000000000000000000051978500
00000001000000000000000052471001
00000000000000000000000052547750
00000001000000000000000053055750
00000000000000000000000053116750
00000001000000000000000053625001
00000000000000000000000053685000
00000001000000000000000054191750
00000000000000000000000054252001
00000001000000000000000054760500
00000000000000000000000054821250
00000001000000000000000055329250
00000000000000000000000055406000
00000001000000000000000055898250
00000000000000000000000055975250
00000001000000000000000056465250
00000000000000000000000056543750
00000001000000000000000057034001
00000000000000000000000057110250
00000001000000000000000057603001
00000000000000000000000057679500
00000001000000000000000058172000
00000000000000000000000058249000
00000001000000000000000058756750
00000000000000000000000058817250
00000001000000000000000059323750
00000000000000000000000059384000
00000001000000000000000059892500
00000000000000000000000059953250
00000001000000000000000060461250
00000000000000000000000060522500
00000001000000000000000061030250
00000000000000000000000061107250
00000001000000000000000061597250
00000000000000000000000061676001
00000001000000000000000062166000
00000000000000000000000062244250
00000001000000000000000062734750
00000000000000000000000062811500
00000001000000000000000063304000
00000000000000000000000063381000
00000001000000000000000063870750
00000000000000000000000063949500
00000001000000000000000064458000
00000000000000000000000064517750
00000001000000000000000065024501
00000000000000000000000065085000
00000001000000000000000065593250
00000000000000000000000065654501
00000001000000000000000066162250
00000000000000000000000066222750
00000001000000000000000066731250
00000000000000000000000066791250
00000001000000000000000067298000
00000000000000000000000067376250
00000001000000000000000067866750
00000000000000000000000067943250
00000001000000000000000068435750
00000000000000000000000068512501
00000001000000000000000069005000
00000000000000000000000069081500
00000001000000000000000069571500
00000000000000000000000069649750
00000001000000000000000070140250
00000000000000000000000070216750
00000001000000000000000070725250
00000000000000000000000070786250
00000001000000000000000071294001
00000000000000000000000071355000
00000001000000000000000071863000
00000000000000000000000071923250
00000001000000000000000072430000
00000000000000000000000072490001
00000001000000000000000072998500
00000000000000000000000073076750
00000001000000000000000073567501
00000000000000000000000073644000
00000001000000000000000074136250
00000000000000000000000074213250
00000001000000000000000074703501
00000000000000000000000074782000
00000001000000000000000075272000
00000000000000000000000075350250
00000001000000000000000075840750
00000000000000000000000075917250
00000001000000000000000076425750
00000000000000000000000076486750
00000001000000000000000076994501
00000000000000000000000077055500
00000001000000000000000077563500
00000000000000000000000077623750
00000001000000000000000078130501
00000000000000000000000078190750
00000001000000000000000078699250
00000000000000000000000078775500
00000001000000000000000079268000
00000000000000000000000079344750
00000001000000000000000079837250
00000000000000000000000079914250
00000001000000000000000080404001
00000000000000000000000080482500
00000001000000000000000080972750
00000000000000000000000081049250
00000001000000000000000081541750
00000000000000000000000081618501
00000001000000000000000082126500
00000000000000000000000082187500
00000001000000000000000082695500
00000000000000000000000082756001
00000001000000000000000083262500
00000000000000000000000083322750
00000001000000000000000083831250
00000000000000000000000083892001
00000001000000000000000084400000
00000000000000000000000084461000
00000001000000000000000084969000
00000000000000000000000085046001
00000001000000000000000085536000
00000000000000000000000085614500
00000001000000000000000086104750
00000000000000000000000086183001
00000001000000000000000086673500
00000000000000000000000086750250
00000001000000000000000087242501
00000000000000000000000087319750
00000001000000000000000087809501
00000000000000000000000087888250
00000001000000000000000088396501
00000000000000000000000088454500
00000001000000000000000088963250
00000000000000000000000089023750
00000001000000000000000089532000
00000000000000000000000089593250
