# Supplementary material for: Presentation and response timing accuracy in Adobe Flash and HTML5/JavaScript Web experiments
Source: Behav Res Methods. 2014 Jun 6;47(2):309–27. doi: 10.3758/s13428-014-0471-1 (PMC4427652; doi:10.3758/s13428-014-0471-1)
Supplement: Supplementary file 1 — (ZIP 1.07 MB) [file 13428_2014_471_MOESM1_ESM.zip › Supplementary/Logs/d425-dsc-50ms-ie-fl.rtl]

[PC Software Vesion]
20121128
[ARM Firmware Version]
20120901
[Capture Date]
19 Jul 2013
[Capture Time]
13:36:13
[Capture Duration (Secs)]
90
[Changes]
308
[Samples]
360000
[Soak Rate]
0.0855555555555556
[Audio In 1 Threshold]
0
[Audio In 2 Threshold]
0
[Audio Out 1 Threshold]
0
[Audio Out 2 Threshold]
0
[Opto 1 Threshold]
115
[Opto 2 Threshold]
0
[Opto 3 Threshold]
0
[Opto 4 Threshold]
0
[Opto 1 Refreshes Blocked]
True
[Opto 2 Refreshes Blocked]
True
[Opto 3 Refreshes Blocked]
True
[Opto 4 Refreshes Blocked]
True
[Keypad4Description]
Button 4 of the BBTK Response Pad triggered when pressed.
[Keypad3Description]
Button 3 of the BBTK Response Pad triggered when pressed.
[Keypad2Description]
Button 2 of the BBTK Response Pad triggered when pressed.
[Keypad1Description]
Button 1 of the BBTK Response Pad triggered when pressed.
[Opto4Description]
Opto-detector 4 triggered by an active screen region.
[Opto3Description]
Opto-detector 3 triggered by an active screen region.
[Opto2Description]
Opto-detector 2 triggered by an active screen region.
[Opto1Description]
Opto-detector 1 triggered by an active screen region.
[TTLIn2Description]
TTL input 2 triggered by a digital signal.
[TTLIn1Description]
TTL input 1 triggered by a digital signal.
[AudIn2Description]
Audio input 2 triggered by a BBTK Mic.
[AudIn1Description]
Audio input 1 triggered by a BBTK Mic.
[ASC4Description]
Active Switch Closure output 4 generates a key down.
[ASC3Description]
Active Switch Closure output 3 generates a key down.
[ASC2Description]
Active Switch Closure output 2 generates a key down.
[ASC1Description]
Active Switch Closure output 1 generates a key down.
[TTLOut2Description]
TTL output 2 generates a digital signal.
[TTLOut1Description]
TTL output 1 generates a digital signal.
[AudOut2Description]
Audio output 2 generates a tone on the BBTK sounder.
[AudOut1Description]
Audio output 1 generates a tone on the BBTK sounder.
[Notes]

[Data]
00000000000000000000000000000000
00000001000000000000000001509250
00000000000000000000000001585501
00000001000000000000000002094250
00000000000000000000000002170501
00000001000000000000000002663250
00000000000000000000000002740001
00000001000000000000000003248250
00000000000000000000000003324750
00000001000000000000000003817500
00000000000000000000000003877500
00000001000000000000000004384250
00000000000000000000000004462500
00000001000000000000000004969250
00000000000000000000000005029501
00000001000000000000000005522250
00000000000000000000000005599250
00000001000000000000000006107250
00000000000000000000000006184000
00000001000000000000000006674500
00000000000000000000000006753000
00000001000000000000000007243001
00000000000000000000000007321250
00000001000000000000000007828001
00000000000000000000000007906250
00000001000000000000000008413001
00000000000000000000000008491500
00000001000000000000000008982000
00000000000000000000000009093000
00000001000000000000000009583250
00000000000000000000000009661750
00000001000000000000000010152001
00000000000000000000000010228250
00000001000000000000000010737000
00000000000000000000000010815001
00000001000000000000000011306000
00000000000000000000000011382750
00000001000000000000000011875250
00000000000000000000000011952000
00000001000000000000000012476000
00000000000000000000000012552500
00000001000000000000000013045001
00000000000000000000000013122000
00000001000000000000000013630000
00000000000000000000000013707000
00000001000000000000000014181001
00000000000000000000000014257500
00000001000000000000000014766000
00000000000000000000000014827250
00000001000000000000000015335250
00000000000000000000000015427250
00000001000000000000000015936001
00000000000000000000000015997000
00000001000000000000000016505000
00000000000000000000000016599000
00000001000000000000000017124250
00000000000000000000000017201000
00000001000000000000000017691001
00000000000000000000000017769250
00000001000000000000000018276001
00000000000000000000000018354500
00000001000000000000000018845000
00000000000000000000000018921500
00000001000000000000000019414250
00000000000000000000000019474500
00000001000000000000000019981250
00000000000000000000000020059500
00000001000000000000000020566250
00000000000000000000000020644750
00000001000000000000000021119250
00000000000000000000000021196250
00000001000000000000000021704250
00000000000000000000000021781001
00000001000000000000000022271250
00000000000000000000000022349750
00000001000000000000000022840000
00000000000000000000000022916500
00000001000000000000000023443250
00000000000000000000000023503001
00000001000000000000000024010000
00000000000000000000000024088250
00000001000000000000000024595250
00000000000000000000000024673500
00000001000000000000000025180250
00000000000000000000000025258501
00000001000000000000000025765250
00000000000000000000000025825501
00000001000000000000000026334000
00000000000000000000000026410250
00000001000000000000000026919001
00000000000000000000000026980000
00000001000000000000000027488000
00000000000000000000000027564750
00000001000000000000000028073001
00000000000000000000000028133750
00000001000000000000000028642250
00000000000000000000000028719000
00000001000000000000000029227250
00000000000000000000000029287250
00000001000000000000000029794250
00000000000000000000000029872500
00000001000000000000000030379250
00000000000000000000000030457501
00000001000000000000000030948000
00000000000000000000000031024500
00000001000000000000000031533001
00000000000000000000000031609500
00000001000000000000000032102250
00000000000000000000000032212750
00000001000000000000000032721500
00000000000000000000000032798000
00000001000000000000000033288000
00000000000000000000000033366250
00000001000000000000000033873001
00000000000000000000000033951250
00000001000000000000000034442001
00000000000000000000000034518500
00000001000000000000000035027000
00000000000000000000000035103500
00000001000000000000000035596250
00000000000000000000000035673250
00000001000000000000000036163250
00000000000000000000000036241501
00000001000000000000000036748250
00000000000000000000000036826750
00000001000000000000000037333250
00000000000000000000000037411750
00000001000000000000000037918500
00000000000000000000000037997000
00000001000000000000000038471500
00000000000000000000000038548250
00000001000000000000000039056250
00000000000000000000000039133250
00000001000000000000000039623501
00000000000000000000000039702000
00000001000000000000000040192250
00000000000000000000000040287250
00000001000000000000000040777500
00000000000000000000000040853750
00000001000000000000000041362501
00000000000000000000000041423250
00000001000000000000000041931501
00000000000000000000000042008250
00000001000000000000000042516501
00000000000000000000000042593000
00000001000000000000000043067501
00000000000000000000000043145750
00000001000000000000000043670501
00000000000000000000000043747500
00000001000000000000000044237500
00000000000000000000000044316000
00000001000000000000000044822501
00000000000000000000000044901000
00000001000000000000000045391501
00000000000000000000000045467750
00000001000000000000000045960501
00000000000000000000000046037500
00000001000000000000000046545500
00000000000000000000000046622250
00000001000000000000000047130501
00000000000000000000000047207250
00000001000000000000000047715250
00000000000000000000000047792001
00000001000000000000000048316500
00000000000000000000000048394750
00000001000000000000000048901501
00000000000000000000000048980000
00000001000000000000000049470250
00000000000000000000000049546501
00000001000000000000000050055250
00000000000000000000000050133250
00000001000000000000000050624250
00000000000000000000000050701001
00000001000000000000000051193500
00000000000000000000000051253250
00000001000000000000000051760250
00000000000000000000000051838500
00000001000000000000000052345250
00000000000000000000000052405750
00000001000000000000000052930250
00000000000000000000000053008750
00000001000000000000000053515250
00000000000000000000000053575500
00000001000000000000000054084000
00000000000000000000000054194750
00000001000000000000000054687250
00000000000000000000000054747250
00000001000000000000000055254001
00000000000000000000000055332250
00000001000000000000000055839001
00000000000000000000000055899500
00000001000000000000000056408000
00000000000000000000000056484250
00000001000000000000000056993001
00000000000000000000000057069250
00000001000000000000000057562001
00000000000000000000000057638750
00000001000000000000000058146750
00000000000000000000000058223500
00000001000000000000000058716000
00000000000000000000000058792750
00000001000000000000000059301001
00000000000000000000000059378000
00000001000000000000000059867750
00000000000000000000000059946250
00000001000000000000000060452750
00000000000000000000000060531250
00000001000000000000000061039750
00000000000000000000000061116501
00000001000000000000000061590500
00000000000000000000000061667250
00000001000000000000000062191501
00000000000000000000000062270000
00000001000000000000000062760250
00000000000000000000000062836750
00000001000000000000000063345500
00000000000000000000000063421750
00000001000000000000000063930250
00000000000000000000000064008501
00000001000000000000000064515250
00000000000000000000000064593501
00000001000000000000000065084250
00000000000000000000000065160750
00000001000000000000000065653250
00000000000000000000000065713501
00000001000000000000000066220250
00000000000000000000000066298750
00000001000000000000000066805250
00000000000000000000000066865501
00000001000000000000000067358250
00000000000000000000000067435250
00000001000000000000000067943250
00000000000000000000000068020001
00000001000000000000000068528250
00000000000000000000000068604750
00000001000000000000000069113000
00000000000000000000000069189750
00000001000000000000000069682250
00000000000000000000000069792500
00000001000000000000000070283000
00000000000000000000000070359250
00000001000000000000000070852001
00000000000000000000000070929000
00000001000000000000000071437000
00000000000000000000000071513750
00000001000000000000000072006250
00000000000000000000000072082750
00000001000000000000000072591001
00000000000000000000000072701250
00000001000000000000000073176001
00000000000000000000000073253000
00000001000000000000000073760750
00000000000000000000000073837750
00000001000000000000000074345750
00000000000000000000000074422501
00000001000000000000000074915000
00000000000000000000000074991500
00000001000000000000000075481750
00000000000000000000000075560001
00000001000000000000000076050500
00000000000000000000000076127000
00000001000000000000000076635500
00000000000000000000000076696750
00000001000000000000000077186750
00000000000000000000000077265001
00000001000000000000000077789750
00000000000000000000000077850001
00000001000000000000000078356750
00000000000000000000000078435250
00000001000000000000000078943750
00000000000000000000000079036001
00000001000000000000000079528750
00000000000000000000000079605501
00000001000000000000000080113750
00000000000000000000000080173750
00000001000000000000000080680500
00000000000000000000000080759000
00000001000000000000000081249250
00000000000000000000000081325750
00000001000000000000000081818500
00000000000000000000000081895250
00000001000000000000000082419250
00000000000000000000000082497500
00000001000000000000000082988250
00000000000000000000000083065001
00000001000000000000000083573250
00000000000000000000000083649750
00000001000000000000000084142500
00000000000000000000000084219250
00000001000000000000000084709250
00000000000000000000000084787750
00000001000000000000000085294501
00000000000000000000000085372750
00000001000000000000000085879501
00000000000000000000000085958000
00000001000000000000000086464500
00000000000000000000000086543000
00000001000000000000000087033250
00000000000000000000000087111250
00000001000000000000000087618250
00000000000000000000000087678750
00000001000000000000000088187001
00000000000000000000000088298000
00000001000000000000000088788250
00000000000000000000000088866750
00000001000000000000000089357001
00000000000000000000000089433250
00000001000000000000000089942001
