# Supplementary material for: Presentation and response timing accuracy in Adobe Flash and HTML5/JavaScript Web experiments
Source: Behav Res Methods. 2014 Jun 6;47(2):309–27. doi: 10.3758/s13428-014-0471-1 (PMC4427652; doi:10.3758/s13428-014-0471-1)
Supplement: Supplementary file 1 — (ZIP 1.07 MB) [file 13428_2014_471_MOESM1_ESM.zip › Supplementary/Logs/d425-dsc-50ms-ie-js.rtl]

[PC Software Vesion]
20121128
[ARM Firmware Version]
20120901
[Capture Date]
19 Jul 2013
[Capture Time]
13:39:10
[Capture Duration (Secs)]
90
[Changes]
317
[Samples]
360000
[Soak Rate]
0.0880555555555556
[Audio In 1 Threshold]
0
[Audio In 2 Threshold]
0
[Audio Out 1 Threshold]
0
[Audio Out 2 Threshold]
0
[Opto 1 Threshold]
115
[Opto 2 Threshold]
0
[Opto 3 Threshold]
0
[Opto 4 Threshold]
0
[Opto 1 Refreshes Blocked]
True
[Opto 2 Refreshes Blocked]
True
[Opto 3 Refreshes Blocked]
True
[Opto 4 Refreshes Blocked]
True
[Keypad4Description]
Button 4 of the BBTK Response Pad triggered when pressed.
[Keypad3Description]
Button 3 of the BBTK Response Pad triggered when pressed.
[Keypad2Description]
Button 2 of the BBTK Response Pad triggered when pressed.
[Keypad1Description]
Button 1 of the BBTK Response Pad triggered when pressed.
[Opto4Description]
Opto-detector 4 triggered by an active screen region.
[Opto3Description]
Opto-detector 3 triggered by an active screen region.
[Opto2Description]
Opto-detector 2 triggered by an active screen region.
[Opto1Description]
Opto-detector 1 triggered by an active screen region.
[TTLIn2Description]
TTL input 2 triggered by a digital signal.
[TTLIn1Description]
TTL input 1 triggered by a digital signal.
[AudIn2Description]
Audio input 2 triggered by a BBTK Mic.
[AudIn1Description]
Audio input 1 triggered by a BBTK Mic.
[ASC4Description]
Active Switch Closure output 4 generates a key down.
[ASC3Description]
Active Switch Closure output 3 generates a key down.
[ASC2Description]
Active Switch Closure output 2 generates a key down.
[ASC1Description]
Active Switch Closure output 1 generates a key down.
[TTLOut2Description]
TTL output 2 generates a digital signal.
[TTLOut1Description]
TTL output 1 generates a digital signal.
[AudOut2Description]
Audio output 2 generates a tone on the BBTK sounder.
[AudOut1Description]
Audio output 1 generates a tone on the BBTK sounder.
[Notes]

[Data]
00000000000000000000000000000000
00000001000000000000000000317252
00000000000000000000000000393501
00000001000000000000000000886251
00000000000000000000000000963001
00000001000000000000000001471001
00000000000000000000000001547751
00000001000000000000000002040252
00000000000000000000000002117001
00000001000000000000000002625251
00000000000000000000000002685252
00000001000000000000000003176001
00000000000000000000000003252501
00000001000000000000000003745001
00000000000000000000000003822001
00000001000000000000000004312001
00000000000000000000000004390251
00000001000000000000000004880751
00000000000000000000000004957001
00000001000000000000000005449751
00000000000000000000000005526501
00000001000000000000000006017001
00000000000000000000000006095501
00000001000000000000000006585751
00000000000000000000000006663752
00000001000000000000000007154751
00000000000000000000000007231252
00000001000000000000000007723751
00000000000000000000000007800751
00000001000000000000000008290501
00000000000000000000000008369001
00000001000000000000000008859501
00000000000000000000000008935751
00000001000000000000000009444251
00000000000000000000000009522501
00000001000000000000000010029251
00000000000000000000000010090001
00000001000000000000000010598001
00000000000000000000000010659251
00000001000000000000000011149251
00000000000000000000000011227501
00000001000000000000000011718001
00000000000000000000000011794501
00000001000000000000000012287001
00000000000000000000000012364001
00000001000000000000000012854251
00000000000000000000000012932752
00000001000000000000000013423001
00000000000000000000000013501001
00000001000000000000000013992001
00000000000000000000000014068501
00000001000000000000000014561001
00000000000000000000000014638001
00000001000000000000000015128001
00000000000000000000000015206251
00000001000000000000000015696751
00000000000000000000000015773251
00000001000000000000000016265752
00000000000000000000000016342501
00000001000000000000000016850501
00000000000000000000000016927251
00000001000000000000000017435501
00000000000000000000000017512001
00000001000000000000000018020251
00000000000000000000000018081501
00000001000000000000000018571501
00000000000000000000000018650001
00000001000000000000000019140251
00000000000000000000000019216501
00000001000000000000000019709251
00000000000000000000000019786001
00000001000000000000000020278501
00000000000000000000000020355001
00000001000000000000000020845251
00000000000000000000000020923501
00000001000000000000000021414001
00000000000000000000000021490501
00000001000000000000000021983251
00000000000000000000000022060252
00000001000000000000000022550251
00000000000000000000000022628501
00000001000000000000000023119001
00000000000000000000000023195251
00000001000000000000000023688001
00000000000000000000000023764751
00000001000000000000000024272751
00000000000000000000000024349501
00000001000000000000000024857751
00000000000000000000000024918751
00000001000000000000000025426751
00000000000000000000000025487252
00000001000000000000000025977751
00000000000000000000000026054001
00000001000000000000000026546751
00000000000000000000000026623501
00000001000000000000000027113751
00000000000000000000000027192252
00000001000000000000000027682501
00000000000000000000000027760751
00000001000000000000000028251501
00000000000000000000000028328001
00000001000000000000000028820501
00000000000000000000000028897501
00000001000000000000000029387501
00000000000000000000000029465751
00000001000000000000000029956252
00000000000000000000000030032751
00000001000000000000000030525251
00000000000000000000000030602001
00000001000000000000000031092501
00000000000000000000000031171001
00000001000000000000000031661001
00000000000000000000000031739251
00000001000000000000000032246001
00000000000000000000000032324501
00000001000000000000000032831001
00000000000000000000000032891251
00000001000000000000000033384001
00000000000000000000000033444501
00000001000000000000000033934751
00000000000000000000000034011252
00000001000000000000000034504001
00000000000000000000000034580751
00000001000000000000000035073251
00000000000000000000000035149751
00000001000000000000000035639751
00000000000000000000000035718001
00000001000000000000000036208751
00000000000000000000000036285251
00000001000000000000000036778001
00000000000000000000000036854751
00000001000000000000000037344752
00000000000000000000000037423001
00000001000000000000000037913501
00000000000000000000000037990001
00000001000000000000000038482751
00000000000000000000000038559501
00000001000000000000000039049751
00000000000000000000000039128252
00000001000000000000000039636751
00000000000000000000000039713501
00000001000000000000000040203501
00000000000000000000000040281751
00000001000000000000000040772501
00000000000000000000000040833251
00000001000000000000000041323501
00000000000000000000000041384001
00000001000000000000000041876751
00000000000000000000000041953501
00000001000000000000000042443501
00000000000000000000000042521751
00000001000000000000000043012251
00000000000000000000000043088751
00000001000000000000000043581501
00000000000000000000000043658251
00000001000000000000000044148501
00000000000000000000000044227001
00000001000000000000000044717251
00000000000000000000000044793501
00000001000000000000000045286251
00000000000000000000000045362751
00000001000000000000000045855501
00000000000000000000000045932001
00000001000000000000000046440251
00000000000000000000000046517251
00000001000000000000000047007001
00000000000000000000000047085501
00000001000000000000000047592001
00000000000000000000000047670751
00000001000000000000000048179251
00000000000000000000000048237251
00000001000000000000000048746001
00000000000000000000000048806751
00000001000000000000000049299252
00000000000000000000000049375751
00000001000000000000000049865751
00000000000000000000000049944001
00000001000000000000000050434752
00000000000000000000000050511251
00000001000000000000000051004001
00000000000000000000000051081001
00000001000000000000000051570751
00000000000000000000000051649252
00000001000000000000000052139751
00000000000000000000000052216001
00000001000000000000000052708751
00000000000000000000000052785501
00000001000000000000000053275751
00000000000000000000000053354501
00000001000000000000000053862751
00000000000000000000000053939501
00000001000000000000000054429501
00000000000000000000000054490251
00000001000000000000000054982752
00000000000000000000000055042751
00000001000000000000000055533501
00000000000000000000000055610001
00000001000000000000000056102501
00000000000000000000000056179501
00000001000000000000000056687501
00000000000000000000000056748001
00000001000000000000000057254501
00000000000000000000000057314751
00000001000000000000000057807501
00000000000000000000000057884251
00000001000000000000000058374501
00000000000000000000000058453001
00000001000000000000000058943251
00000000000000000000000059021501
00000001000000000000000059512001
00000000000000000000000059588501
00000001000000000000000060081251
00000000000000000000000060158252
00000001000000000000000060648251
00000000000000000000000060726501
00000001000000000000000061217001
00000000000000000000000061293251
00000001000000000000000061786001
00000000000000000000000061862751
00000001000000000000000062355251
00000000000000000000000062431751
00000001000000000000000062940001
00000000000000000000000063016751
00000001000000000000000063524751
00000000000000000000000063601751
00000001000000000000000064109752
00000000000000000000000064170251
00000001000000000000000064676751
00000000000000000000000064737001
00000001000000000000000065229751
00000000000000000000000065306501
00000001000000000000000065799001
00000000000000000000000065875501
00000001000000000000000066365501
00000000000000000000000066443751
00000001000000000000000066934501
00000000000000000000000067011001
00000001000000000000000067503751
00000000000000000000000067580501
00000001000000000000000068070501
00000000000000000000000068149001
00000001000000000000000068639251
00000000000000000000000068715751
00000001000000000000000069208501
00000000000000000000000069285251
00000001000000000000000069775501
00000000000000000000000069854001
00000001000000000000000070362501
00000000000000000000000070439251
00000001000000000000000070947501
00000000000000000000000071024251
00000001000000000000000071532252
00000000000000000000000071592501
00000001000000000000000072099251
00000000000000000000000072159501
00000001000000000000000072652251
00000000000000000000000072729251
00000001000000000000000073219251
00000000000000000000000073297752
00000001000000000000000073788001
00000000000000000000000073864251
00000001000000000000000074357001
00000000000000000000000074433751
00000001000000000000000074926251
00000000000000000000000075003001
00000001000000000000000075493001
00000000000000000000000075571251
00000001000000000000000076061751
00000000000000000000000076138251
00000001000000000000000076631001
00000000000000000000000076707751
00000001000000000000000077198001
00000000000000000000000077276501
00000001000000000000000077766751
00000000000000000000000077843001
00000001000000000000000078351751
00000000000000000000000078429751
00000001000000000000000078936751
00000000000000000000000078997252
00000001000000000000000079505501
00000000000000000000000079566501
00000001000000000000000080056751
00000000000000000000000080135001
00000001000000000000000080625501
00000000000000000000000080702001
00000001000000000000000081194501
00000000000000000000000081271501
00000001000000000000000081761501
00000000000000000000000081840001
00000001000000000000000082330501
00000000000000000000000082406751
00000001000000000000000082899501
00000000000000000000000082976251
00000001000000000000000083468752
00000000000000000000000083545251
00000001000000000000000084035251
00000000000000000000000084113501
00000001000000000000000084604251
00000000000000000000000084680752
00000001000000000000000085189251
00000000000000000000000085250251
00000001000000000000000085758251
00000000000000000000000085835252
00000001000000000000000086325501
00000000000000000000000086385501
00000001000000000000000086878251
00000000000000000000000086938752
00000001000000000000000087429251
00000000000000000000000087490251
00000001000000000000000087980251
00000000000000000000000088040752
00000001000000000000000088533251
00000000000000000000000088610251
00000001000000000000000089100251
00000000000000000000000089179001
00000001000000000000000089669001
00000000000000000000000089747251
