# Supplementary material for: Presentation and response timing accuracy in Adobe Flash and HTML5/JavaScript Web experiments
Source: Behav Res Methods. 2014 Jun 6;47(2):309–27. doi: 10.3758/s13428-014-0471-1 (PMC4427652; doi:10.3758/s13428-014-0471-1)
Supplement: Supplementary file 1 — (ZIP 1.07 MB) [file 13428_2014_471_MOESM1_ESM.zip › Supplementary/Logs/d425-dscar-150ms-cr-fl.rtl]

[PC Software Vesion]
20121128
[ARM Firmware Version]
20120901
[Capture Date]
19 Jul 2013
[Capture Time]
12:30:56
[Capture Duration (Secs)]
90
[Changes]
405
[Samples]
360001
[Soak Rate]
0.112499687500868
[Audio In 1 Threshold]
0
[Audio In 2 Threshold]
0
[Audio Out 1 Threshold]
0
[Audio Out 2 Threshold]
0
[Opto 1 Threshold]
115
[Opto 2 Threshold]
0
[Opto 3 Threshold]
0
[Opto 4 Threshold]
0
[Opto 1 Refreshes Blocked]
True
[Opto 2 Refreshes Blocked]
True
[Opto 3 Refreshes Blocked]
True
[Opto 4 Refreshes Blocked]
True
[Keypad4Description]
Button 4 of the BBTK Response Pad triggered when pressed.
[Keypad3Description]
Button 3 of the BBTK Response Pad triggered when pressed.
[Keypad2Description]
Button 2 of the BBTK Response Pad triggered when pressed.
[Keypad1Description]
Button 1 of the BBTK Response Pad triggered when pressed.
[Opto4Description]
Opto-detector 4 triggered by an active screen region.
[Opto3Description]
Opto-detector 3 triggered by an active screen region.
[Opto2Description]
Opto-detector 2 triggered by an active screen region.
[Opto1Description]
Opto-detector 1 triggered by an active screen region.
[TTLIn2Description]
TTL input 2 triggered by a digital signal.
[TTLIn1Description]
TTL input 1 triggered by a digital signal.
[AudIn2Description]
Audio input 2 triggered by a BBTK Mic.
[AudIn1Description]
Audio input 1 triggered by a BBTK Mic.
[ASC4Description]
Active Switch Closure output 4 generates a key down.
[ASC3Description]
Active Switch Closure output 3 generates a key down.
[ASC2Description]
Active Switch Closure output 2 generates a key down.
[ASC1Description]
Active Switch Closure output 1 generates a key down.
[TTLOut2Description]
TTL output 2 generates a digital signal.
[TTLOut1Description]
TTL output 1 generates a digital signal.
[AudOut2Description]
Audio output 2 generates a tone on the BBTK sounder.
[AudOut1Description]
Audio output 1 generates a tone on the BBTK sounder.
[Notes]

[Data]
00000000000000000000000000000000
00000001000000000000000002654248
00000001000000010000000002804291
00000001000000000000000002904248
00000000000000000000000002916248
00000001000000000000000003407497
00000001000000010000000003557540
00000001000000000000000003657497
00000000000000000000000003666997
00000001000000000000000004159248
00000001000000010000000004309291
00000001000000000000000004409248
00000000000000000000000004420997
00000001000000000000000004912748
00000001000000010000000005062791
00000001000000000000000005162748
00000000000000000000000005187997
00000001000000000000000005648497
00000001000000010000000005798540
00000001000000000000000005898497
00000000000000000000000005908497
00000001000000000000000006400248
00000001000000010000000006550291
00000001000000000000000006650248
00000000000000000000000006659748
00000001000000000000000007151748
00000001000000010000000007301791
00000001000000000000000007401748
00000000000000000000000007413248
00000001000000000000000007903748
00000001000000010000000008053791
00000001000000000000000008153748
00000000000000000000000008165748
00000001000000000000000008657497
00000001000000010000000008807540
00000001000000000000000008907497
00000000000000000000000008917248
00000001000000000000000009408997
00000001000000010000000009559040
00000001000000000000000009658997
00000000000000000000000009668497
00000001000000000000000010160497
00000001000000010000000010310540
00000001000000000000000010410497
00000000000000000000000010422248
00000001000000000000000010896248
00000001000000010000000011046291
00000001000000000000000011146248
00000000000000000000000011157997
00000001000000000000000011648248
00000001000000010000000011798291
00000001000000000000000011898248
00000000000000000000000011910248
00000001000000000000000012401748
00000001000000010000000012551791
00000001000000000000000012651748
00000000000000000000000012661497
00000001000000000000000013137497
00000001000000010000000013287540
00000001000000000000000013387497
00000000000000000000000013397497
00000001000000000000000013871497
00000001000000010000000014021540
00000001000000000000000014121497
00000000000000000000000014133497
00000001000000000000000014624997
00000001000000010000000014775040
00000001000000000000000014874997
00000000000000000000000014884497
00000001000000000000000015360497
00000001000000010000000015510540
00000001000000000000000015610497
00000000000000000000000015620248
00000001000000000000000016111997
00000001000000010000000016262040
00000001000000000000000016361997
00000000000000000000000016373497
00000001000000000000000016863997
00000001000000010000000017014040
00000001000000000000000017113997
00000000000000000000000017125997
00000001000000000000000017599748
00000001000000010000000017749791
00000001000000000000000017849748
00000000000000000000000017861497
00000001000000000000000018353497
00000001000000010000000018503540
00000001000000000000000018603497
00000000000000000000000018613748
00000001000000000000000019087248
00000001000000010000000019237291
00000001000000000000000019337248
00000000000000000000000019349248
00000001000000000000000019840997
00000001000000010000000019991040
00000001000000000000000020090997
00000000000000000000000020100748
00000001000000000000000020592497
00000001000000010000000020742540
00000001000000000000000020842497
00000000000000000000000020851997
00000001000000000000000021344248
00000001000000010000000021494291
00000001000000000000000021594248
00000000000000000000000021605997
00000001000000000000000022097997
00000001000000010000000022248040
00000001000000000000000022347997
00000000000000000000000022358248
00000001000000000000000022849748
00000001000000010000000022999791
00000001000000000000000023099748
00000000000000000000000023109497
00000001000000000000000023601497
00000001000000010000000023751540
00000001000000000000000023851497
00000000000000000000000023860997
00000001000000000000000024353497
00000001000000010000000024503540
00000001000000000000000024603497
00000000000000000000000024614997
00000001000000000000000025105248
00000001000000010000000025255291
00000001000000000000000025355248
00000000000000000000000025367497
00000001000000000000000025841248
00000001000000010000000025991291
00000001000000000000000026091248
00000000000000000000000026102748
00000001000000000000000026593248
00000001000000010000000026743291
00000001000000000000000026843248
00000000000000000000000026855248
00000001000000000000000027346997
00000001000000010000000027497040
00000000000000010000000027590748
00000000000000000000000027596997
00000001000000000000000028080997
00000001000000010000000028231040
00000001000000000000000028330997
00000000000000000000000028342997
00000001000000000000000028834748
00000001000000010000000028984791
00000001000000000000000029084748
00000000000000000000000029094748
00000001000000000000000029586497
00000001000000010000000029736540
00000001000000000000000029836497
00000000000000000000000029846248
00000001000000000000000030338248
00000001000000010000000030488291
00000001000000000000000030588248
00000000000000000000000030597748
00000001000000000000000031074248
00000001000000010000000031224291
00000001000000000000000031324248
00000000000000000000000031333997
00000001000000000000000031810497
00000001000000010000000031960540
00000001000000000000000032060497
00000000000000000000000032070497
00000001000000000000000032562248
00000001000000010000000032712291
00000000000000010000000032806497
00000000000000000000000032812248
00000001000000000000000033313997
00000001000000010000000033464040
00000000000000010000000033558248
00000000000000000000000033563997
00000001000000000000000034049997
00000001000000010000000034200040
00000001000000000000000034299997
00000000000000000000000034309497
00000001000000000000000034785997
00000001000000010000000034936040
00000001000000000000000035035997
00000000000000000000000035045997
00000001000000000000000035537748
00000001000000010000000035687791
00000000000000010000000035781997
00000000000000000000000035787748
00000001000000000000000036273748
00000001000000010000000036423791
00000001000000000000000036523748
00000000000000000000000036533997
00000001000000000000000037007748
00000001000000010000000037157791
00000001000000000000000037257748
00000000000000000000000037269997
00000001000000000000000037761748
00000001000000010000000037911791
00000001000000000000000038011748
00000000000000000000000038021748
00000001000000000000000038513497
00000001000000010000000038663540
00000001000000000000000038763497
00000000000000000000000038790997
00000001000000000000000039231497
00000001000000010000000039381540
00000001000000000000000039481497
00000000000000000000000039493248
00000001000000000000000039983497
00000001000000010000000040133540
00000001000000000000000040233497
00000000000000000000000040245497
00000001000000000000000040737497
00000001000000010000000040887540
00000001000000000000000040987497
00000000000000000000000040997497
00000001000000000000000041489248
00000001000000010000000041639291
00000001000000000000000041739248
00000000000000000000000041748997
00000001000000000000000042240997
00000001000000010000000042391040
00000001000000000000000042490997
00000000000000000000000042500497
00000001000000000000000042992748
00000001000000010000000043142791
00000001000000000000000043242748
00000000000000000000000043254497
00000001000000000000000043744997
00000001000000010000000043895040
00000001000000000000000043994997
00000000000000000000000044006748
00000001000000000000000044480748
00000001000000010000000044630791
00000001000000000000000044730748
00000000000000000000000044740248
00000001000000000000000045232748
00000001000000010000000045382791
00000001000000000000000045482748
00000000000000000000000045494497
00000001000000000000000045984748
00000001000000010000000046134791
00000001000000000000000046234748
00000000000000000000000046246748
00000001000000000000000046738748
00000001000000010000000046888791
00000001000000000000000046988748
00000000000000000000000046998748
00000001000000000000000047472748
00000001000000010000000047622791
00000001000000000000000047722748
00000000000000000000000047734748
00000001000000000000000048208497
00000001000000010000000048358540
00000000000000010000000048452497
00000000000000000000000048458497
00000001000000000000000048960497
00000001000000010000000049110540
00000000000000010000000049203997
00000000000000000000000049210497
00000001000000000000000049696497
00000001000000010000000049846540
00000001000000000000000049946497
00000000000000000000000049957997
00000001000000000000000050432497
00000001000000010000000050582540
00000000000000010000000050676997
00000000000000000000000050682497
00000001000000000000000051184248
00000001000000010000000051334291
00000001000000000000000051434248
00000000000000000000000051443748
00000001000000000000000051920248
00000001000000010000000052070291
00000001000000000000000052170248
00000000000000000000000052179997
00000001000000000000000052656497
00000001000000010000000052806540
00000001000000000000000052906497
00000000000000000000000052916497
00000001000000000000000053390497
00000001000000010000000053540540
00000001000000000000000053640497
00000000000000000000000053652497
00000001000000000000000054144497
00000001000000010000000054294540
00000000000000010000000054387997
00000000000000000000000054394497
00000001000000000000000054878497
00000001000000010000000055028540
00000001000000000000000055128497
00000000000000000000000055140248
00000001000000000000000055614248
00000001000000010000000055764291
00000001000000000000000055864248
00000000000000000000000055875748
00000001000000000000000056366248
00000001000000010000000056516291
00000001000000000000000056616248
00000000000000000000000056627997
00000001000000000000000057102248
00000001000000010000000057252291
00000001000000000000000057352248
00000000000000000000000057361497
00000001000000000000000057838248
00000001000000010000000057988291
00000001000000000000000058088248
00000000000000000000000058097997
00000001000000000000000058574497
00000001000000010000000058724540
00000001000000000000000058824497
00000000000000000000000058834497
00000001000000000000000059326248
00000001000000010000000059476291
00000000000000010000000059570248
00000000000000000000000059576248
00000001000000000000000060078248
00000001000000010000000060228291
00000001000000000000000060328248
00000000000000000000000060355997
00000001000000000000000060846248
00000001000000010000000060996291
00000001000000000000000061096248
00000000000000000000000061108248
00000001000000000000000061600248
00000001000000010000000061750291
00000001000000000000000061850248
00000000000000000000000061860497
00000001000000000000000062351997
00000001000000010000000062502040
00000001000000000000000062601997
00000000000000000000000062611997
00000001000000000000000063103997
00000001000000010000000063254040
00000001000000000000000063353997
00000000000000000000000063363497
00000001000000000000000063855748
00000001000000010000000064005791
00000001000000000000000064105748
00000000000000000000000064115248
00000001000000000000000064607748
00000001000000010000000064757791
00000001000000000000000064857748
00000000000000000000000064869497
00000001000000000000000065343748
00000001000000010000000065493791
00000001000000000000000065593748
00000000000000000000000065603248
00000001000000000000000066079997
00000001000000010000000066230040
00000001000000000000000066329997
00000000000000000000000066339748
00000001000000000000000066831748
00000001000000010000000066981791
00000001000000000000000067081748
00000000000000000000000067091497
00000001000000000000000067583748
00000001000000010000000067733791
00000001000000000000000067833748
00000000000000000000000067843248
00000001000000000000000068319748
00000001000000010000000068469791
00000001000000000000000068569748
00000000000000000000000068579497
00000001000000000000000069055997
00000001000000010000000069206040
00000001000000000000000069305997
00000000000000000000000069315997
00000001000000000000000069807748
00000001000000010000000069957791
00000000000000010000000070051748
00000000000000000000000070057748
00000001000000000000000070541997
00000001000000010000000070692040
00000001000000000000000070791997
00000000000000000000000070803997
00000001000000000000000071277748
00000001000000010000000071427791
00000001000000000000000071527748
00000000000000000000000071555748
00000001000000000000000072047748
00000001000000010000000072197791
00000001000000000000000072297748
00000000000000000000000072307497
00000001000000000000000072799497
00000001000000010000000072949540
00000000000000010000000073043997
00000000000000000000000073049497
00000001000000000000000073535748
00000001000000010000000073685791
00000001000000000000000073785748
00000000000000000000000073795497
00000001000000000000000074287497
00000001000000010000000074437540
00000001000000000000000074537497
00000000000000000000000074547248
00000001000000000000000075039497
00000001000000010000000075189540
00000000000000010000000075283748
00000000000000000000000075289497
00000001000000000000000075775497
00000001000000010000000075925540
00000001000000000000000076025497
00000000000000000000000076035248
00000001000000000000000076527497
00000001000000010000000076677540
00000001000000000000000076777497
00000000000000000000000076786997
00000001000000000000000082529248
00000000000000000000000084344748
00000001000000000000000088943997
00000000000000000000000089893748
