# Supplementary material for: Presentation and response timing accuracy in Adobe Flash and HTML5/JavaScript Web experiments
Source: Behav Res Methods. 2014 Jun 6;47(2):309–27. doi: 10.3758/s13428-014-0471-1 (PMC4427652; doi:10.3758/s13428-014-0471-1)
Supplement: Supplementary file 1 — (ZIP 1.07 MB) [file 13428_2014_471_MOESM1_ESM.zip › Supplementary/Logs/d425-dscar-150ms-cr-js.rtl]

[PC Software Vesion]
20121128
[ARM Firmware Version]
20120901
[Capture Date]
19 Jul 2013
[Capture Time]
12:33:40
[Capture Duration (Secs)]
90
[Changes]
404
[Samples]
360001
[Soak Rate]
0.112221910494693
[Audio In 1 Threshold]
0
[Audio In 2 Threshold]
0
[Audio Out 1 Threshold]
0
[Audio Out 2 Threshold]
0
[Opto 1 Threshold]
115
[Opto 2 Threshold]
0
[Opto 3 Threshold]
0
[Opto 4 Threshold]
0
[Opto 1 Refreshes Blocked]
True
[Opto 2 Refreshes Blocked]
True
[Opto 3 Refreshes Blocked]
True
[Opto 4 Refreshes Blocked]
True
[Keypad4Description]
Button 4 of the BBTK Response Pad triggered when pressed.
[Keypad3Description]
Button 3 of the BBTK Response Pad triggered when pressed.
[Keypad2Description]
Button 2 of the BBTK Response Pad triggered when pressed.
[Keypad1Description]
Button 1 of the BBTK Response Pad triggered when pressed.
[Opto4Description]
Opto-detector 4 triggered by an active screen region.
[Opto3Description]
Opto-detector 3 triggered by an active screen region.
[Opto2Description]
Opto-detector 2 triggered by an active screen region.
[Opto1Description]
Opto-detector 1 triggered by an active screen region.
[TTLIn2Description]
TTL input 2 triggered by a digital signal.
[TTLIn1Description]
TTL input 1 triggered by a digital signal.
[AudIn2Description]
Audio input 2 triggered by a BBTK Mic.
[AudIn1Description]
Audio input 1 triggered by a BBTK Mic.
[ASC4Description]
Active Switch Closure output 4 generates a key down.
[ASC3Description]
Active Switch Closure output 3 generates a key down.
[ASC2Description]
Active Switch Closure output 2 generates a key down.
[ASC1Description]
Active Switch Closure output 1 generates a key down.
[TTLOut2Description]
TTL output 2 generates a digital signal.
[TTLOut1Description]
TTL output 1 generates a digital signal.
[AudOut2Description]
Audio output 2 generates a tone on the BBTK sounder.
[AudOut1Description]
Audio output 1 generates a tone on the BBTK sounder.
[Notes]

[Data]
00000000000000000000000000000000
00000001000000000000000002172748
00000001000000010000000002322791
00000001000000000000000002422748
00000000000000000000000002432997
00000001000000000000000002924748
00000001000000010000000003074791
00000001000000000000000003174748
00000000000000000000000003184497
00000001000000000000000003658748
00000001000000010000000003808791
00000000000000010000000003904248
00000000000000000000000003908748
00000001000000000000000004394748
00000001000000010000000004544791
00000000000000010000000004638248
00000000000000000000000004644748
00000001000000000000000005146748
00000001000000010000000005296791
00000000000000010000000005389997
00000000000000000000000005396748
00000001000000000000000005882497
00000001000000010000000006032540
00000001000000000000000006132497
00000000000000000000000006144248
00000001000000000000000006618497
00000001000000010000000006768540
00000001000000000000000006868497
00000000000000000000000006877997
00000001000000000000000007354748
00000001000000010000000007504791
00000000000000010000000007598748
00000000000000000000000007604748
00000001000000000000000008106497
00000001000000010000000008256540
00000000000000010000000008350997
00000000000000000000000008356497
00000001000000000000000008842497
00000001000000010000000008992540
00000001000000000000000009092497
00000000000000000000000009102497
00000001000000000000000009576748
00000001000000010000000009726791
00000001000000000000000009826748
00000000000000000000000009838748
00000001000000000000000010330748
00000001000000010000000010480791
00000000000000010000000010574248
00000000000000000000000010580748
00000001000000000000000011064497
00000001000000010000000011214540
00000001000000000000000011314497
00000000000000000000000011326497
00000001000000000000000011800497
00000001000000010000000011950540
00000000000000010000000012044497
00000000000000000000000012050497
00000001000000000000000012552497
00000001000000010000000012702540
00000000000000010000000012795997
00000000000000000000000012802497
00000001000000000000000013288248
00000001000000010000000013438291
00000001000000000000000013538248
00000000000000000000000013547748
00000001000000000000000014024248
00000001000000010000000014174291
00000000000000010000000014268748
00000000000000000000000014274248
00000001000000000000000014776248
00000001000000010000000014926291
00000000000000010000000015020497
00000000000000000000000015026248
00000001000000000000000015512497
00000001000000010000000015662540
00000000000000010000000015756497
00000000000000000000000015762497
00000001000000000000000016248497
00000001000000010000000016398540
00000001000000000000000016498497
00000000000000000000000016508748
00000001000000000000000016982497
00000001000000010000000017132540
00000000000000010000000017225748
00000000000000000000000017232497
00000001000000000000000017734497
00000001000000010000000017884540
00000000000000010000000017979748
00000000000000000000000017984497
00000001000000000000000018470248
00000001000000010000000018620291
00000001000000000000000018720248
00000000000000000000000018732248
00000001000000000000000019206248
00000001000000010000000019356291
00000000000000010000000019450497
00000000000000000000000019456248
00000001000000000000000019958248
00000001000000010000000020108291
00000001000000000000000020208248
00000000000000000000000020219997
00000001000000000000000020694248
00000001000000010000000020844291
00000001000000000000000020944248
00000000000000000000000020953748
00000001000000000000000021430248
00000001000000010000000021580291
00000000000000010000000021674248
00000000000000000000000021680248
00000001000000000000000022164497
00000001000000010000000022314540
00000000000000010000000022392248
00000000000000000000000022414497
00000001000000000000000022900248
00000001000000010000000023050291
00000000000000010000000023143748
00000000000000000000000023150248
00000001000000000000000023620497
00000001000000010000000023770540
00000000000000010000000023864248
00000000000000000000000023870497
00000001000000000000000024338248
00000001000000010000000024488291
00000000000000010000000024566497
00000000000000000000000024588248
00000001000000000000000025056497
00000001000000010000000025206540
00000000000000010000000025284497
00000000000000000000000025306497
00000001000000000000000025776497
00000001000000010000000025926540
00000000000000010000000026020748
00000000000000000000000026026497
00000001000000000000000026494497
00000001000000010000000026644540
00000000000000010000000026722997
00000000000000000000000026744497
00000001000000000000000027230497
00000001000000010000000027380540
00000000000000010000000027458497
00000000000000000000000027480497
00000001000000000000000027966497
00000001000000010000000028116540
00000000000000010000000028210748
00000000000000000000000028216497
00000001000000000000000028684497
00000001000000010000000028834540
00000000000000010000000028912748
00000000000000000000000028934497
00000001000000000000000029420497
00000001000000010000000029570540
00000000000000010000000029648248
00000000000000000000000029670497
00000001000000000000000030172497
00000001000000010000000030322540
00000000000000010000000030400497
00000000000000000000000030422497
00000001000000000000000030890748
00000001000000010000000031040791
00000000000000010000000031135997
00000000000000000000000031140748
00000001000000000000000031626497
00000001000000010000000031776540
00000000000000010000000031869997
00000000000000000000000031876497
00000001000000000000000032378748
00000001000000010000000032528791
00000000000000010000000032621748
00000000000000000000000032628748
00000001000000000000000033114497
00000001000000010000000033264540
00000001000000000000000033364497
00000000000000000000000033376248
00000001000000000000000033850497
00000001000000010000000034000540
00000000000000010000000034094748
00000000000000000000000034100497
00000001000000000000000034602497
00000001000000010000000034752540
00000000000000010000000034846248
00000000000000000000000034852497
00000001000000000000000035338248
00000001000000010000000035488291
00000001000000000000000035588248
00000000000000000000000035597997
00000001000000000000000036074497
00000001000000010000000036224540
00000001000000000000000036324497
00000000000000000000000036334497
00000001000000000000000036826248
00000001000000010000000036976291
00000001000000000000000037076248
00000000000000000000000037085997
00000001000000000000000037578248
00000001000000010000000037728291
00000000000000010000000037822497
00000000000000000000000037828248
00000001000000000000000038314248
00000001000000010000000038464291
00000001000000000000000038564248
00000000000000000000000038574248
00000001000000000000000039050497
00000001000000010000000039200540
00000000000000010000000039293997
00000000000000000000000039300497
00000001000000000000000039802248
00000001000000010000000039952291
00000000000000010000000040046248
00000000000000000000000040052248
00000001000000000000000040536497
00000001000000010000000040686540
00000001000000000000000040786497
00000000000000000000000040798497
00000001000000000000000041272248
00000001000000010000000041422291
00000000000000010000000041515997
00000000000000000000000041522248
00000001000000000000000042008248
00000001000000010000000042158291
00000000000000010000000042252497
00000000000000000000000042258248
00000001000000000000000042744248
00000001000000010000000042894291
00000001000000000000000042994248
00000000000000000000000043003997
00000001000000000000000043480497
00000001000000010000000043630540
00000000000000010000000043723997
00000000000000000000000043730497
00000001000000000000000044232248
00000001000000010000000044382291
00000000000000010000000044476248
00000000000000000000000044482248
00000001000000000000000044966497
00000001000000010000000045116540
00000001000000000000000045216497
00000000000000000000000045228497
00000001000000000000000045702248
00000001000000010000000045852291
00000000000000010000000045945748
00000000000000000000000045952248
00000001000000000000000046438248
00000001000000010000000046588291
00000000000000010000000046682248
00000000000000000000000046688248
00000001000000000000000047174248
00000001000000010000000047324291
00000000000000010000000047418497
00000000000000000000000047424248
00000001000000000000000047910497
00000001000000010000000048060540
00000001000000000000000048160497
00000000000000000000000048170497
00000001000000000000000048644248
00000001000000010000000048794291
00000000000000010000000048872497
00000000000000000000000048894248
00000001000000000000000049364248
00000001000000010000000049514291
00000001000000000000000049614248
00000000000000000000000049624248
00000001000000000000000050100497
00000001000000010000000050250540
00000000000000010000000050326248
00000000000000000000000050350497
00000001000000000000000050818248
00000001000000010000000050968291
00000000000000010000000051045997
00000000000000000000000051068248
00000001000000000000000051554248
00000001000000010000000051704291
00000000000000010000000051779748
00000000000000000000000051804248
00000001000000000000000052272248
00000001000000010000000052422291
00000000000000010000000052516248
00000000000000000000000052522248
00000001000000000000000052990497
00000001000000010000000053140540
00000000000000010000000053235997
00000000000000000000000053240497
00000001000000000000000053710497
00000001000000010000000053860540
00000000000000010000000053937997
00000000000000000000000053960497
00000001000000000000000054428497
00000001000000010000000054578540
00000000000000010000000054656997
00000000000000000000000054678497
00000001000000000000000055148497
00000001000000010000000055298540
00000001000000000000000055398497
00000000000000000000000055408497
00000001000000000000000055882748
00000001000000010000000056032791
00000000000000010000000056125997
00000000000000000000000056132748
00000001000000000000000056636748
00000001000000010000000056786791
00000000000000010000000056880248
00000000000000000000000056886748
00000001000000000000000057370497
00000001000000010000000057520540
00000001000000000000000057620497
00000000000000000000000057632497
00000001000000000000000058090497
00000001000000010000000058240540
00000000000000010000000058334748
00000000000000000000000058340497
00000001000000000000000058826748
00000001000000010000000058976791
00000000000000010000000059070248
00000000000000000000000059076748
00000001000000000000000059560497
00000001000000010000000059710540
00000001000000000000000059810497
00000000000000000000000059822497
00000001000000000000000060296497
00000001000000010000000060446540
00000001000000000000000060546497
00000000000000000000000060557997
00000001000000000000000061032497
00000001000000010000000061182540
00000000000000010000000061276748
00000000000000000000000061282497
00000001000000000000000061768497
00000001000000010000000061918540
00000000000000010000000062012497
00000000000000000000000062018497
00000001000000000000000062502748
00000001000000010000000062652791
00000001000000000000000062752748
00000000000000000000000062764748
00000001000000000000000063238497
00000001000000010000000063388540
00000000000000010000000063482248
00000000000000000000000063488497
00000001000000000000000063974497
00000001000000010000000064124540
00000000000000010000000064218748
00000000000000000000000064224497
00000001000000000000000064710497
00000001000000010000000064860540
00000001000000000000000064960497
00000000000000000000000064970248
00000001000000000000000065444748
00000001000000010000000065594791
00000000000000010000000065689997
00000000000000000000000065694748
00000001000000000000000066164497
00000001000000010000000066314540
00000000000000010000000066408997
00000000000000000000000066414497
00000001000000000000000066900497
00000001000000010000000067050540
00000000000000010000000067144497
00000000000000000000000067150497
00000001000000000000000067618497
00000001000000010000000067768540
00000000000000010000000067862497
00000000000000000000000067868497
00000001000000000000000068336748
00000001000000010000000068486791
00000000000000010000000068564748
00000000000000000000000068586748
00000001000000000000000069056748
00000001000000010000000069206791
00000000000000010000000069284248
00000000000000000000000069306748
00000001000000000000000069774748
00000001000000010000000069924791
00000000000000010000000070018248
00000000000000000000000070024748
00000001000000000000000070494748
00000001000000010000000070644791
00000000000000010000000070720248
00000000000000000000000070744748
00000001000000000000000071212748
00000001000000010000000071362791
00000000000000010000000071440748
00000000000000000000000071462748
00000001000000000000000071948748
00000001000000010000000072098791
00000000000000010000000072192997
00000000000000000000000072198748
00000001000000000000000072684997
00000001000000010000000072835040
00000000000000010000000072910497
00000000000000000000000072934997
00000001000000000000000073418748
00000001000000010000000073568791
00000000000000010000000073662248
00000000000000000000000073668748
00000001000000000000000074154748
00000001000000010000000074304791
00000001000000000000000074404748
00000000000000000000000074416248
00000001000000000000000074890748
00000001000000010000000075040791
00000001000000000000000075140748
00000000000000000000000075154997
00000001000000000000000079727497
00000000000000000000000080835748
00000001000000000000000082894248
