# Supplementary material for: Presentation and response timing accuracy in Adobe Flash and HTML5/JavaScript Web experiments
Source: Behav Res Methods. 2014 Jun 6;47(2):309–27. doi: 10.3758/s13428-014-0471-1 (PMC4427652; doi:10.3758/s13428-014-0471-1)
Supplement: Supplementary file 1 — (ZIP 1.07 MB) [file 13428_2014_471_MOESM1_ESM.zip › Supplementary/Logs/d425-dscar-150ms-ff-fl.rtl]

[PC Software Vesion]
20121128
[ARM Firmware Version]
20120901
[Capture Date]
19 Jul 2013
[Capture Time]
12:19:16
[Capture Duration (Secs)]
90
[Changes]
401
[Samples]
360001
[Soak Rate]
0.111388579476168
[Audio In 1 Threshold]
0
[Audio In 2 Threshold]
0
[Audio Out 1 Threshold]
0
[Audio Out 2 Threshold]
0
[Opto 1 Threshold]
115
[Opto 2 Threshold]
0
[Opto 3 Threshold]
0
[Opto 4 Threshold]
0
[Opto 1 Refreshes Blocked]
True
[Opto 2 Refreshes Blocked]
True
[Opto 3 Refreshes Blocked]
True
[Opto 4 Refreshes Blocked]
True
[Keypad4Description]
Button 4 of the BBTK Response Pad triggered when pressed.
[Keypad3Description]
Button 3 of the BBTK Response Pad triggered when pressed.
[Keypad2Description]
Button 2 of the BBTK Response Pad triggered when pressed.
[Keypad1Description]
Button 1 of the BBTK Response Pad triggered when pressed.
[Opto4Description]
Opto-detector 4 triggered by an active screen region.
[Opto3Description]
Opto-detector 3 triggered by an active screen region.
[Opto2Description]
Opto-detector 2 triggered by an active screen region.
[Opto1Description]
Opto-detector 1 triggered by an active screen region.
[TTLIn2Description]
TTL input 2 triggered by a digital signal.
[TTLIn1Description]
TTL input 1 triggered by a digital signal.
[AudIn2Description]
Audio input 2 triggered by a BBTK Mic.
[AudIn1Description]
Audio input 1 triggered by a BBTK Mic.
[ASC4Description]
Active Switch Closure output 4 generates a key down.
[ASC3Description]
Active Switch Closure output 3 generates a key down.
[ASC2Description]
Active Switch Closure output 2 generates a key down.
[ASC1Description]
Active Switch Closure output 1 generates a key down.
[TTLOut2Description]
TTL output 2 generates a digital signal.
[TTLOut1Description]
TTL output 1 generates a digital signal.
[AudOut2Description]
Audio output 2 generates a tone on the BBTK sounder.
[AudOut1Description]
Audio output 1 generates a tone on the BBTK sounder.
[Notes]

[Data]
00000000000000000000000000000000
00000001000000000000000003422997
00000001000000010000000003573040
00000001000000000000000003672997
00000000000000000000000003681497
00000001000000000000000004174246
00000001000000010000000004324289
00000001000000000000000004424246
00000000000000000000000004436246
00000001000000000000000004925997
00000001000000010000000005076040
00000000000000010000000005171497
00000000000000000000000005175997
00000001000000000000000005663246
00000001000000010000000005813289
00000000000000010000000005906746
00000000000000000000000005913246
00000001000000000000000006398497
00000001000000010000000006548540
00000000000000010000000006642246
00000000000000000000000006648497
00000001000000000000000007133997
00000001000000010000000007284040
00000000000000010000000007377497
00000000000000000000000007383997
00000001000000000000000007869497
00000001000000010000000008019540
00000000000000010000000008112746
00000000000000000000000008119497
00000001000000000000000008620746
00000001000000010000000008770789
00000001000000000000000008870746
00000000000000000000000008882497
00000001000000000000000009374246
00000001000000010000000009524289
00000001000000000000000009624246
00000000000000000000000009632746
00000001000000000000000010125246
00000001000000010000000010275289
00000001000000000000000010375246
00000000000000000000000010387246
00000001000000000000000010860746
00000001000000010000000011010789
00000000000000010000000011106246
00000000000000000000000011110746
00000001000000000000000011596497
00000001000000010000000011746540
00000000000000010000000011841997
00000000000000000000000011846497
00000001000000000000000012331746
00000001000000010000000012481789
00000000000000010000000012577497
00000000000000000000000012581746
00000001000000000000000013067246
00000001000000010000000013217289
00000000000000010000000013312997
00000000000000000000000013317246
00000001000000000000000013820746
00000001000000010000000013970789
00000001000000000000000014070746
00000000000000000000000014081997
00000001000000000000000014571997
00000001000000010000000014722040
00000001000000000000000014821997
00000000000000000000000014934497
00000001000000000000000015424746
00000001000000010000000015574789
00000001000000000000000015674746
00000000000000000000000015686497
00000001000000000000000016159997
00000001000000010000000016310040
00000000000000010000000016405497
00000000000000000000000016409997
00000001000000000000000016895746
00000001000000010000000017045789
00000000000000010000000017141246
00000000000000000000000017145746
00000001000000000000000017630997
00000001000000010000000017781040
00000000000000010000000017876746
00000000000000000000000017880997
00000001000000000000000018366497
00000001000000010000000018516540
00000000000000010000000018612246
00000000000000000000000018616497
00000001000000000000000019101997
00000001000000010000000019252040
00000001000000000000000019351997
00000000000000000000000019363246
00000001000000000000000019855246
00000001000000010000000020005289
00000001000000000000000020105246
00000000000000000000000020116746
00000001000000000000000020606746
00000001000000010000000020756789
00000000000000010000000020852497
00000000000000000000000020856746
00000001000000000000000021342246
00000001000000010000000021492289
00000000000000010000000021587997
00000000000000000000000021592246
00000001000000000000000022077746
00000001000000010000000022227789
00000000000000010000000022323497
00000000000000000000000022327746
00000001000000000000000022813246
00000001000000010000000022963289
00000000000000010000000023058997
00000000000000000000000023063246
00000001000000000000000023548746
00000001000000010000000023698789
00000000000000010000000023794497
00000000000000000000000023798746
00000001000000000000000024301746
00000001000000010000000024451789
00000001000000000000000024551746
00000000000000000000000024563497
00000001000000000000000025053246
00000001000000010000000025203289
00000001000000000000000025303246
00000000000000000000000025314246
00000001000000000000000025806497
00000001000000010000000025956540
00000001000000000000000026056497
00000000000000000000000026067997
00000001000000000000000026541997
00000001000000010000000026692040
00000000000000010000000026784997
00000000000000000000000026791997
00000001000000000000000027277246
00000001000000010000000027427289
00000000000000010000000027520497
00000000000000000000000027527246
00000001000000000000000028012746
00000001000000010000000028162789
00000000000000010000000028255746
00000000000000000000000028262746
00000001000000000000000028748246
00000001000000010000000028898289
00000000000000010000000028991246
00000000000000000000000028998246
00000001000000000000000029499997
00000001000000010000000029650040
00000001000000000000000029749997
00000000000000000000000029760497
00000001000000000000000030252997
00000001000000010000000030403040
00000001000000000000000030502997
00000000000000000000000030514746
00000001000000000000000031004497
00000001000000010000000031154540
00000001000000000000000031254497
00000000000000000000000031265497
00000001000000000000000031757746
00000001000000010000000031907789
00000000000000010000000032000746
00000000000000000000000032007746
00000001000000000000000032493246
00000001000000010000000032643289
00000000000000010000000032736246
00000000000000000000000032743246
00000001000000000000000033228497
00000001000000010000000033378540
00000000000000010000000033471497
00000000000000000000000033478497
00000001000000000000000033963997
00000001000000010000000034114040
00000000000000010000000034206997
00000000000000000000000034213997
00000001000000000000000034699497
00000001000000010000000034849540
00000001000000000000000034949497
00000000000000000000000034961497
00000001000000000000000035450997
00000001000000010000000035601040
00000001000000000000000035700997
00000000000000000000000035711746
00000001000000000000000036204246
00000001000000010000000036354289
00000001000000000000000036454246
00000000000000000000000036465997
00000001000000000000000036955746
00000001000000010000000037105789
00000001000000000000000037205746
00000000000000000000000037216746
00000001000000000000000037691246
00000001000000010000000037841289
00000000000000010000000037936997
00000000000000000000000037941246
00000001000000000000000038426746
00000001000000010000000038576789
00000000000000010000000038672497
00000000000000000000000038676746
00000001000000000000000039162246
00000001000000010000000039312289
00000000000000010000000039407746
00000000000000000000000039412246
00000001000000000000000039899497
00000001000000010000000040049540
00000001000000000000000040149497
00000000000000000000000040157997
00000001000000000000000040650746
00000001000000010000000040800789
00000001000000000000000040900746
00000000000000000000000040912746
00000001000000000000000041402246
00000001000000010000000041552289
00000001000000000000000041652246
00000000000000000000000041662997
00000001000000000000000042155497
00000001000000010000000042305540
00000001000000000000000042405497
00000000000000000000000042417246
00000001000000000000000042890746
00000001000000010000000043040789
00000000000000010000000043133746
00000000000000000000000043140746
00000001000000000000000043626246
00000001000000010000000043776289
00000001000000000000000043876246
00000000000000000000000043888246
00000001000000000000000044361746
00000001000000010000000044511789
00000001000000000000000044611746
00000000000000000000000044657246
00000001000000000000000045146997
00000001000000010000000045297040
00000000000000010000000045392997
00000000000000000000000045396997
00000001000000000000000045900246
00000001000000010000000046050289
00000001000000000000000046150246
00000000000000000000000046161746
00000001000000000000000046651746
00000001000000010000000046801789
00000001000000000000000046901746
00000000000000000000000046912997
00000001000000000000000047404997
00000001000000010000000047555040
00000001000000000000000047654997
00000000000000000000000047666246
00000001000000000000000048156497
00000001000000010000000048306540
00000000000000010000000048401997
00000000000000000000000048406497
00000001000000000000000048891997
00000001000000010000000049042040
00000000000000010000000049137497
00000000000000000000000049141997
00000001000000000000000049627497
00000001000000010000000049777540
00000000000000010000000049872997
00000000000000000000000049877497
00000001000000000000000050362997
00000001000000010000000050513040
00000000000000010000000050608497
00000000000000000000000050612997
00000001000000000000000051098497
00000001000000010000000051248540
00000001000000000000000051348497
00000000000000000000000051359246
00000001000000000000000051851497
00000001000000010000000052001540
00000001000000000000000052101497
00000000000000000000000052112997
00000001000000000000000052602997
00000001000000010000000052753040
00000001000000000000000052852997
00000000000000000000000052864246
00000001000000000000000053356246
00000001000000010000000053506289
00000001000000000000000053606246
00000000000000000000000053617497
00000001000000000000000054091746
00000001000000010000000054241789
00000000000000010000000054334997
00000000000000000000000054341746
00000001000000000000000054827246
00000001000000010000000054977289
00000000000000010000000055070246
00000000000000000000000055077246
00000001000000000000000055562746
00000001000000010000000055712789
00000000000000010000000055805746
00000000000000000000000055812746
00000001000000000000000056297997
00000001000000010000000056448040
00000001000000000000000056547997
00000000000000000000000056559746
00000001000000000000000057049746
00000001000000010000000057199789
00000001000000000000000057299746
00000000000000000000000057310746
00000001000000000000000057802746
00000001000000010000000057952789
00000001000000000000000058052746
00000000000000000000000058064246
00000001000000000000000058554246
00000001000000010000000058704289
00000001000000000000000058804246
00000000000000000000000058815497
00000001000000000000000059307497
00000001000000010000000059457540
00000000000000010000000059550997
00000000000000000000000059557497
00000001000000000000000060042997
00000001000000010000000060193040
00000000000000010000000060286246
00000000000000000000000060292997
00000001000000000000000060778497
00000001000000010000000060928540
00000000000000010000000061021746
00000000000000000000000061028497
00000001000000000000000061513997
00000001000000010000000061664040
00000000000000010000000061756997
00000000000000000000000061763997
00000001000000000000000062249246
00000001000000010000000062399289
00000001000000000000000062499246
00000000000000000000000062510997
00000001000000000000000063000997
00000001000000010000000063151040
00000001000000000000000063250997
00000000000000000000000063261997
00000001000000000000000063753997
00000001000000010000000063904040
00000001000000000000000064003997
00000000000000000000000064015497
00000001000000000000000064505497
00000001000000010000000064655540
00000001000000000000000064755497
00000000000000000000000064766746
00000001000000000000000065240997
00000001000000010000000065391040
00000000000000010000000065486746
00000000000000000000000065490997
00000001000000000000000065976497
00000001000000010000000066126540
00000000000000010000000066222246
00000000000000000000000066226497
00000001000000000000000066711997
00000001000000010000000066862040
00000000000000010000000066957746
00000000000000000000000066961997
00000001000000000000000067447497
00000001000000010000000067597540
00000001000000000000000067697497
00000000000000000000000067708246
00000001000000000000000068200497
00000001000000010000000068350540
00000001000000000000000068450497
00000000000000000000000068462246
00000001000000000000000068951997
00000001000000010000000069102040
00000001000000000000000069201997
00000000000000000000000069212997
00000001000000000000000069705246
00000001000000010000000069855289
00000001000000000000000069955246
00000000000000000000000069966746
00000001000000000000000070456746
00000001000000010000000070606789
00000000000000010000000070702246
00000000000000000000000070706746
00000001000000000000000071192246
00000001000000010000000071342289
00000000000000010000000071437997
00000000000000000000000071442246
00000001000000000000000071927746
00000001000000010000000072077789
00000000000000010000000072173497
00000000000000000000000072177746
00000001000000000000000072663246
00000001000000010000000072813289
00000000000000010000000072908997
00000000000000000000000072913246
00000001000000000000000073416246
00000001000000010000000073566289
00000001000000000000000073666246
00000000000000000000000073677997
00000001000000000000000074167746
00000001000000010000000074317789
00000001000000000000000074417746
00000000000000000000000074428997
00000001000000000000000074921246
00000001000000010000000075071289
00000001000000000000000075171246
00000000000000000000000075182497
00000001000000000000000075672497
00000001000000010000000075822540
00000001000000000000000075922497
00000000000000000000000075933997
00000001000000000000000076425997
00000001000000010000000076576040
00000001000000000000000076675997
00000000000000000000000076686997
00000001000000000000000077177246
00000001000000010000000077327289
00000001000000000000000077427246
00000000000000000000000077438997
