# Supplementary material for: Presentation and response timing accuracy in Adobe Flash and HTML5/JavaScript Web experiments
Source: Behav Res Methods. 2014 Jun 6;47(2):309–27. doi: 10.3758/s13428-014-0471-1 (PMC4427652; doi:10.3758/s13428-014-0471-1)
Supplement: Supplementary file 1 — (ZIP 1.07 MB) [file 13428_2014_471_MOESM1_ESM.zip › Supplementary/Logs/d425-dscar-150ms-ff-js.rtl]

[PC Software Vesion]
20121128
[ARM Firmware Version]
20120901
[Capture Date]
19 Jul 2013
[Capture Time]
12:28:04
[Capture Duration (Secs)]
90
[Changes]
402
[Samples]
360001
[Soak Rate]
0.111666356482343
[Audio In 1 Threshold]
0
[Audio In 2 Threshold]
0
[Audio Out 1 Threshold]
0
[Audio Out 2 Threshold]
0
[Opto 1 Threshold]
115
[Opto 2 Threshold]
0
[Opto 3 Threshold]
0
[Opto 4 Threshold]
0
[Opto 1 Refreshes Blocked]
True
[Opto 2 Refreshes Blocked]
True
[Opto 3 Refreshes Blocked]
True
[Opto 4 Refreshes Blocked]
True
[Keypad4Description]
Button 4 of the BBTK Response Pad triggered when pressed.
[Keypad3Description]
Button 3 of the BBTK Response Pad triggered when pressed.
[Keypad2Description]
Button 2 of the BBTK Response Pad triggered when pressed.
[Keypad1Description]
Button 1 of the BBTK Response Pad triggered when pressed.
[Opto4Description]
Opto-detector 4 triggered by an active screen region.
[Opto3Description]
Opto-detector 3 triggered by an active screen region.
[Opto2Description]
Opto-detector 2 triggered by an active screen region.
[Opto1Description]
Opto-detector 1 triggered by an active screen region.
[TTLIn2Description]
TTL input 2 triggered by a digital signal.
[TTLIn1Description]
TTL input 1 triggered by a digital signal.
[AudIn2Description]
Audio input 2 triggered by a BBTK Mic.
[AudIn1Description]
Audio input 1 triggered by a BBTK Mic.
[ASC4Description]
Active Switch Closure output 4 generates a key down.
[ASC3Description]
Active Switch Closure output 3 generates a key down.
[ASC2Description]
Active Switch Closure output 2 generates a key down.
[ASC1Description]
Active Switch Closure output 1 generates a key down.
[TTLOut2Description]
TTL output 2 generates a digital signal.
[TTLOut1Description]
TTL output 1 generates a digital signal.
[AudOut2Description]
Audio output 2 generates a tone on the BBTK sounder.
[AudOut1Description]
Audio output 1 generates a tone on the BBTK sounder.
[Notes]

[Data]
00000000000000000000000000000000
00000001000000000000000002575248
00000001000000010000000002725291
00000001000000000000000002825248
00000000000000000000000002852997
00000001000000000000000003326248
00000001000000010000000003476291
00000001000000000000000003576248
00000000000000000000000003588248
00000001000000000000000004063497
00000001000000010000000004213540
00000001000000000000000004313497
00000000000000000000000004322997
00000001000000000000000004798497
00000001000000010000000004948540
00000001000000000000000005048497
00000000000000000000000005057497
00000001000000000000000005549748
00000001000000010000000005699791
00000001000000000000000005799748
00000000000000000000000005826497
00000001000000000000000006302497
00000001000000010000000006452540
00000001000000000000000006552497
00000000000000000000000006563997
00000001000000000000000007037748
00000001000000010000000007187791
00000001000000000000000007287748
00000000000000000000000007299748
00000001000000000000000007790748
00000001000000010000000007940791
00000001000000000000000008040748
00000000000000000000000008049748
00000001000000000000000008525748
00000001000000010000000008675791
00000001000000000000000008775748
00000000000000000000000008787497
00000001000000000000000009260997
00000001000000010000000009411040
00000001000000000000000009510997
00000000000000000000000009522997
00000001000000000000000009998248
00000001000000010000000010148291
00000001000000000000000010248248
00000000000000000000000010257748
00000001000000000000000010732997
00000001000000010000000010883040
00000001000000000000000010982997
00000000000000000000000010992248
00000001000000000000000011467997
00000001000000010000000011618040
00000001000000000000000011717997
00000000000000000000000011729748
00000001000000000000000012221248
00000001000000010000000012371291
00000001000000000000000012471248
00000000000000000000000012480748
00000001000000000000000012956248
00000001000000010000000013106291
00000001000000000000000013206248
00000000000000000000000013215497
00000001000000000000000013691248
00000001000000010000000013841291
00000001000000000000000013941248
00000000000000000000000013952997
00000001000000000000000014426497
00000001000000010000000014576540
00000001000000000000000014676497
00000000000000000000000014688497
00000001000000000000000015179497
00000001000000010000000015329540
00000001000000000000000015429497
00000000000000000000000015438497
00000001000000000000000015932997
00000001000000010000000016083040
00000001000000000000000016182997
00000000000000000000000016192497
00000001000000000000000016667748
00000001000000010000000016817791
00000001000000000000000016917748
00000000000000000000000016926997
00000001000000000000000017418748
00000001000000010000000017568791
00000001000000000000000017668748
00000000000000000000000017680997
00000001000000000000000018171748
00000001000000010000000018321791
00000001000000000000000018421748
00000000000000000000000018433248
00000001000000000000000018906748
00000001000000010000000019056791
00000001000000000000000019156748
00000000000000000000000019168748
00000001000000000000000019659997
00000001000000010000000019810040
00000001000000000000000019909997
00000000000000000000000019918997
00000001000000000000000020410997
00000001000000010000000020561040
00000001000000000000000020660997
00000000000000000000000020672997
00000001000000000000000021148248
00000001000000010000000021298291
00000001000000000000000021398248
00000000000000000000000021407748
00000001000000000000000021899248
00000001000000010000000022049291
00000001000000000000000022149248
00000000000000000000000022160997
00000001000000000000000022651997
00000001000000010000000022802040
00000001000000000000000022901997
00000000000000000000000022911248
00000001000000000000000023387248
00000001000000010000000023537291
00000001000000000000000023637248
00000000000000000000000023648748
00000001000000000000000024140497
00000001000000010000000024290540
00000001000000000000000024390497
00000000000000000000000024399748
00000001000000000000000024891497
00000001000000010000000025041540
00000001000000000000000025141497
00000000000000000000000025153497
00000001000000000000000025626748
00000001000000010000000025776791
00000001000000000000000025876748
00000000000000000000000025888248
00000001000000000000000026379497
00000001000000010000000026529540
00000001000000000000000026629497
00000000000000000000000026641248
00000001000000000000000027132497
00000001000000010000000027282540
00000001000000000000000027382497
00000000000000000000000027391748
00000001000000000000000027867748
00000001000000010000000028017791
00000001000000000000000028117748
00000000000000000000000028128997
00000001000000000000000028620997
00000001000000010000000028771040
00000001000000000000000028870997
00000000000000000000000028880497
00000001000000000000000029371748
00000001000000010000000029521791
00000001000000000000000029621748
00000000000000000000000029633497
00000001000000000000000030106997
00000001000000010000000030257040
00000001000000000000000030356997
00000000000000000000000030368997
00000001000000000000000030859748
00000001000000010000000031009791
00000001000000000000000031109748
00000000000000000000000031121248
00000001000000000000000031612997
00000001000000010000000031763040
00000001000000000000000031862997
00000000000000000000000031872497
00000001000000000000000032347997
00000001000000010000000032498040
00000001000000000000000032597997
00000000000000000000000032607248
00000001000000000000000033099248
00000001000000010000000033249291
00000001000000000000000033349248
00000000000000000000000033361248
00000001000000000000000033852248
00000001000000010000000034002291
00000001000000000000000034102248
00000000000000000000000034113748
00000001000000000000000034587248
00000001000000010000000034737291
00000001000000000000000034837248
00000000000000000000000034849248
00000001000000000000000035340248
00000001000000010000000035490291
00000001000000000000000035590248
00000000000000000000000035599248
00000001000000000000000036091497
00000001000000010000000036241540
00000001000000000000000036341497
00000000000000000000000036353248
00000001000000000000000036828497
00000001000000010000000036978540
00000001000000000000000037078497
00000000000000000000000037087748
00000001000000000000000037563497
00000001000000010000000037713540
00000001000000000000000037813497
00000000000000000000000037822748
00000001000000000000000038298748
00000001000000010000000038448791
00000000000000010000000038541997
00000000000000000000000038548748
00000001000000000000000039051748
00000001000000010000000039201791
00000001000000000000000039301748
00000000000000000000000039310997
00000001000000000000000039786748
00000001000000010000000039936791
00000001000000000000000040036748
00000000000000000000000040048248
00000001000000000000000040540248
00000001000000010000000040690291
00000001000000000000000040790248
00000000000000000000000040799748
00000001000000000000000041290997
00000001000000010000000041441040
00000001000000000000000041540997
00000000000000000000000041552748
00000001000000000000000042026248
00000001000000010000000042176291
00000001000000000000000042276248
00000000000000000000000042288248
00000001000000000000000042778997
00000001000000010000000042929040
00000001000000000000000043028997
00000000000000000000000043040497
00000001000000000000000043532248
00000001000000010000000043682291
00000001000000000000000043782248
00000000000000000000000043791748
00000001000000000000000044267248
00000001000000010000000044417291
00000001000000000000000044517248
00000000000000000000000044526497
00000001000000000000000045018497
00000001000000010000000045168540
00000001000000000000000045268497
00000000000000000000000045280497
00000001000000000000000045771497
00000001000000010000000045921540
00000001000000000000000046021497
00000000000000000000000046032748
00000001000000000000000046506497
00000001000000010000000046656540
00000001000000000000000046756497
00000000000000000000000046768497
00000001000000000000000047259497
00000001000000010000000047409540
00000001000000000000000047509497
00000000000000000000000047518748
00000001000000000000000048010748
00000001000000010000000048160791
00000001000000000000000048260748
00000000000000000000000048272497
00000001000000000000000048747748
00000001000000010000000048897791
00000001000000000000000048997748
00000000000000000000000049007248
00000001000000000000000049498748
00000001000000010000000049648791
00000001000000000000000049748748
00000000000000000000000049760748
00000001000000000000000050251748
00000001000000010000000050401791
00000001000000000000000050501748
00000000000000000000000050510748
00000001000000000000000050986997
00000001000000010000000051137040
00000001000000000000000051236997
00000000000000000000000051248497
00000001000000000000000051739997
00000001000000010000000051890040
00000001000000000000000051989997
00000000000000000000000051999497
00000001000000000000000052491248
00000001000000010000000052641291
00000001000000000000000052741248
00000000000000000000000052753248
00000001000000000000000053228497
00000001000000010000000053378540
00000001000000000000000053478497
00000000000000000000000053487997
00000001000000000000000053979248
00000001000000010000000054129291
00000001000000000000000054229248
00000000000000000000000054240997
00000001000000000000000054732248
00000001000000010000000054882291
00000001000000000000000054982248
00000000000000000000000054991497
00000001000000000000000055467248
00000001000000010000000055617291
00000001000000000000000055717248
00000000000000000000000055728748
00000001000000000000000056220748
00000001000000010000000056370791
00000001000000000000000056470748
00000000000000000000000056480248
00000001000000000000000056971497
00000001000000010000000057121540
00000001000000000000000057221497
00000000000000000000000057233248
00000001000000000000000057706748
00000001000000010000000057856791
00000001000000000000000057956748
00000000000000000000000057968748
00000001000000000000000058459748
00000001000000010000000058609791
00000001000000000000000058709748
00000000000000000000000058720997
00000001000000000000000059212997
00000001000000010000000059363040
00000001000000000000000059462997
00000000000000000000000059472497
00000001000000000000000059947997
00000001000000010000000060098040
00000001000000000000000060197997
00000000000000000000000060207248
00000001000000000000000060698997
00000001000000010000000060849040
00000001000000000000000060948997
00000000000000000000000060961248
00000001000000000000000061451997
00000001000000010000000061602040
00000001000000000000000061701997
00000000000000000000000061713248
00000001000000000000000062205248
00000001000000010000000062355291
00000001000000000000000062455248
00000000000000000000000062482248
00000001000000000000000062974248
00000001000000010000000063124291
00000001000000000000000063224248
00000000000000000000000063233748
00000001000000000000000063725248
00000001000000010000000063875291
00000001000000000000000063975248
00000000000000000000000064002748
00000001000000000000000064494248
00000001000000010000000064644291
00000001000000000000000064744248
00000000000000000000000064755997
00000001000000000000000065247248
00000001000000010000000065397291
00000001000000000000000065497248
00000000000000000000000065540997
00000001000000000000000066016248
00000001000000010000000066166291
00000001000000000000000066266248
00000000000000000000000066293748
00000001000000000000000066785248
00000001000000010000000066935291
00000001000000000000000067035248
00000000000000000000000067062748
00000001000000000000000067554248
00000001000000010000000067704291
00000001000000000000000067804248
00000000000000000000000067831748
00000001000000000000000068323248
00000001000000010000000068473291
00000001000000000000000068573248
00000000000000000000000068600748
00000001000000000000000069074497
00000001000000010000000069224540
00000001000000000000000069324497
00000000000000000000000069351748
00000001000000000000000069843497
00000001000000010000000069993540
00000001000000000000000070093497
00000000000000000000000070120748
00000001000000000000000070612248
00000001000000010000000070762291
00000001000000000000000070862248
00000000000000000000000070889748
00000001000000000000000071381497
00000001000000010000000071531540
00000001000000000000000071631497
00000000000000000000000071643248
00000001000000000000000072134248
00000001000000010000000072284291
00000001000000000000000072384248
00000000000000000000000072412248
00000001000000000000000072903248
00000001000000010000000073053291
00000001000000000000000073153248
00000000000000000000000073181248
00000001000000000000000073672248
00000001000000010000000073822291
00000001000000000000000073922248
00000000000000000000000073950248
00000001000000000000000074423748
00000001000000010000000074573791
00000001000000000000000074673748
00000000000000000000000074685497
00000001000000000000000075176497
00000001000000010000000075326540
00000001000000000000000075426497
00000000000000000000000075454497
00000001000000000000000075929748
00000001000000010000000076079791
00000001000000000000000076179748
00000000000000000000000076206997
00000001000000000000000076698748
00000001000000010000000076848791
00000001000000000000000076948748
00000000000000000000000076977748
00000001000000000000000082157497
