# Supplementary material for: Presentation and response timing accuracy in Adobe Flash and HTML5/JavaScript Web experiments
Source: Behav Res Methods. 2014 Jun 6;47(2):309–27. doi: 10.3758/s13428-014-0471-1 (PMC4427652; doi:10.3758/s13428-014-0471-1)
Supplement: Supplementary file 1 — (ZIP 1.07 MB) [file 13428_2014_471_MOESM1_ESM.zip › Supplementary/Logs/d425-dscar-150ms-ie-fl.rtl]

[PC Software Vesion]
20121128
[ARM Firmware Version]
20120901
[Capture Date]
19 Jul 2013
[Capture Time]
12:12:13
[Capture Duration (Secs)]
90
[Changes]
402
[Samples]
360001
[Soak Rate]
0.111666356482343
[Audio In 1 Threshold]
0
[Audio In 2 Threshold]
0
[Audio Out 1 Threshold]
0
[Audio Out 2 Threshold]
0
[Opto 1 Threshold]
115
[Opto 2 Threshold]
0
[Opto 3 Threshold]
0
[Opto 4 Threshold]
0
[Opto 1 Refreshes Blocked]
True
[Opto 2 Refreshes Blocked]
True
[Opto 3 Refreshes Blocked]
True
[Opto 4 Refreshes Blocked]
True
[Keypad4Description]
Button 4 of the BBTK Response Pad triggered when pressed.
[Keypad3Description]
Button 3 of the BBTK Response Pad triggered when pressed.
[Keypad2Description]
Button 2 of the BBTK Response Pad triggered when pressed.
[Keypad1Description]
Button 1 of the BBTK Response Pad triggered when pressed.
[Opto4Description]
Opto-detector 4 triggered by an active screen region.
[Opto3Description]
Opto-detector 3 triggered by an active screen region.
[Opto2Description]
Opto-detector 2 triggered by an active screen region.
[Opto1Description]
Opto-detector 1 triggered by an active screen region.
[TTLIn2Description]
TTL input 2 triggered by a digital signal.
[TTLIn1Description]
TTL input 1 triggered by a digital signal.
[AudIn2Description]
Audio input 2 triggered by a BBTK Mic.
[AudIn1Description]
Audio input 1 triggered by a BBTK Mic.
[ASC4Description]
Active Switch Closure output 4 generates a key down.
[ASC3Description]
Active Switch Closure output 3 generates a key down.
[ASC2Description]
Active Switch Closure output 2 generates a key down.
[ASC1Description]
Active Switch Closure output 1 generates a key down.
[TTLOut2Description]
TTL output 2 generates a digital signal.
[TTLOut1Description]
TTL output 1 generates a digital signal.
[AudOut2Description]
Audio output 2 generates a tone on the BBTK sounder.
[AudOut1Description]
Audio output 1 generates a tone on the BBTK sounder.
[Notes]

[Data]
00000000000000000000000000000000
00000001000000000000000001970748
00000001000000010000000002120791
00000001000000000000000002220748
00000000000000000000000002231748
00000001000000000000000002705248
00000001000000010000000002855291
00000000000000010000000002949997
00000000000000000000000002955248
00000001000000000000000003441497
00000001000000010000000003591540
00000001000000000000000003691497
00000000000000000000000003704997
00000001000000000000000004176248
00000001000000010000000004326291
00000000000000010000000004423748
00000000000000000000000004426248
00000001000000000000000004912248
00000001000000010000000005062291
00000000000000010000000005157997
00000000000000000000000005162248
00000001000000000000000005647248
00000001000000010000000005797291
00000000000000010000000005894748
00000000000000000000000005897248
00000001000000000000000006399497
00000001000000010000000006549540
00000001000000000000000006649497
00000000000000000000000006662748
00000001000000000000000007135748
00000001000000010000000007285791
00000000000000010000000007381248
00000000000000000000000007385748
00000001000000000000000007872248
00000001000000010000000008022291
00000000000000010000000008118248
00000000000000000000000008122248
00000001000000000000000008606497
00000001000000010000000008756540
00000000000000010000000008851497
00000000000000000000000008856497
00000001000000000000000009342997
00000001000000010000000009493040
00000000000000010000000009589248
00000000000000000000000009592997
00000001000000000000000010077497
00000001000000010000000010227540
00000001000000000000000010327497
00000000000000000000000010341497
00000001000000000000000010829997
00000001000000010000000010980040
00000001000000000000000011079997
00000000000000000000000011093748
00000001000000000000000011566497
00000001000000010000000011716540
00000000000000010000000011812748
00000000000000000000000011816497
00000001000000000000000012300997
00000001000000010000000012451040
00000000000000010000000012545748
00000000000000000000000012550997
00000001000000000000000013037497
00000001000000010000000013187540
00000000000000010000000013283497
00000000000000000000000013287497
00000001000000000000000013771997
00000001000000010000000013922040
00000000000000010000000014016997
00000000000000000000000014021997
00000001000000000000000014524248
00000001000000010000000014674291
00000001000000000000000014774248
00000000000000000000000014788248
00000001000000000000000015276748
00000001000000010000000015426791
00000000000000010000000015521997
00000000000000000000000015526748
00000001000000000000000016013248
00000001000000010000000016163291
00000000000000010000000016259248
00000000000000000000000016263248
00000001000000000000000016763997
00000001000000010000000016914040
00000001000000000000000017013997
00000000000000000000000017026997
00000001000000000000000017516497
00000001000000010000000017666540
00000001000000000000000017766497
00000000000000000000000017779497
00000001000000000000000018268748
00000001000000010000000018418791
00000001000000000000000018518748
00000000000000000000000018531997
00000001000000000000000019020997
00000001000000010000000019171040
00000000000000010000000019268248
00000000000000000000000019270997
00000001000000000000000019757248
00000001000000010000000019907291
00000001000000000000000020007248
00000000000000000000000020017748
00000001000000000000000020491997
00000001000000010000000020642040
00000001000000000000000020741997
00000000000000000000000020755748
00000001000000000000000021244497
00000001000000010000000021394540
00000000000000010000000021488997
00000000000000000000000021494497
00000001000000000000000021996748
00000001000000010000000022146791
00000001000000000000000022246748
00000000000000000000000022260748
00000001000000000000000022749248
00000001000000010000000022899291
00000000000000010000000022994248
00000000000000000000000022999248
00000001000000000000000023485748
00000001000000010000000023635791
00000000000000010000000023731997
00000000000000000000000023735748
00000001000000000000000024220248
00000001000000010000000024370291
00000000000000010000000024465497
00000000000000000000000024470248
00000001000000000000000024956997
00000001000000010000000025107040
00000000000000010000000025202997
00000000000000000000000025206997
00000001000000000000000025691497
00000001000000010000000025841540
00000001000000000000000025941497
00000000000000000000000025955248
00000001000000000000000026443997
00000001000000010000000026594040
00000001000000000000000026693997
00000000000000000000000026707497
00000001000000000000000027196497
00000001000000010000000027346540
00000000000000010000000027442248
00000000000000000000000027446497
00000001000000000000000027931248
00000001000000010000000028081291
00000000000000010000000028175748
00000000000000000000000028181248
00000001000000000000000028667748
00000001000000010000000028817791
00000000000000010000000028913748
00000000000000000000000028917748
00000001000000000000000029402497
00000001000000010000000029552540
00000001000000000000000029652497
00000000000000000000000029666248
00000001000000000000000030154748
00000001000000010000000030304791
00000001000000000000000030404748
00000000000000000000000030418497
00000001000000000000000030923497
00000001000000010000000031073540
00000000000000010000000031170748
00000000000000000000000031173497
00000001000000000000000031659748
00000001000000010000000031809791
00000001000000000000000031909748
00000000000000000000000031920497
00000001000000000000000032412248
00000001000000010000000032562291
00000001000000000000000032662248
00000000000000000000000032673248
00000001000000000000000033164748
00000001000000010000000033314791
00000001000000000000000033414748
00000000000000000000000033425748
00000001000000000000000033917497
00000001000000010000000034067540
00000001000000000000000034167497
00000000000000000000000034178748
00000001000000000000000034668248
00000001000000010000000034818291
00000000000000010000000034915497
00000000000000000000000034918248
00000001000000000000000035404497
00000001000000010000000035554540
00000000000000010000000035650497
00000000000000000000000035654497
00000001000000000000000036139248
00000001000000010000000036289291
00000000000000010000000036383997
00000000000000000000000036389248
00000001000000000000000036875997
00000001000000010000000037026040
00000000000000010000000037121997
00000000000000000000000037125997
00000001000000000000000037628497
00000001000000010000000037778540
00000001000000000000000037878497
00000000000000000000000037889748
00000001000000000000000038379248
00000001000000010000000038529291
00000001000000000000000038629248
00000000000000000000000038642497
00000001000000000000000039115497
00000001000000010000000039265540
00000000000000010000000039361497
00000000000000000000000039365497
00000001000000000000000039850497
00000001000000010000000040000540
00000000000000010000000040095248
00000000000000000000000040100497
00000001000000000000000040587248
00000001000000010000000040737291
00000000000000010000000040833248
00000000000000000000000040837248
00000001000000000000000041321997
00000001000000010000000041472040
00000001000000000000000041571997
00000000000000000000000041585497
00000001000000000000000042074497
00000001000000010000000042224540
00000001000000000000000042324497
00000000000000000000000042335248
00000001000000000000000042827248
00000001000000010000000042977291
00000001000000000000000043077248
00000000000000000000000043088497
00000001000000000000000043561997
00000001000000010000000043712040
00000000000000010000000043807748
00000000000000000000000043811997
00000001000000000000000044314748
00000001000000010000000044464791
00000001000000000000000044564748
00000000000000000000000044575497
00000001000000000000000045067497
00000001000000010000000045217540
00000001000000000000000045317497
00000000000000000000000045328997
00000001000000000000000045818497
00000001000000010000000045968540
00000001000000000000000046068497
00000000000000000000000046082248
00000001000000000000000046570997
00000001000000010000000046721040
00000000000000010000000046816497
00000000000000000000000046820997
00000001000000000000000047306248
00000001000000010000000047456291
00000000000000010000000047550997
00000000000000000000000047556248
00000001000000000000000048043248
00000001000000010000000048193291
00000001000000000000000048293248
00000000000000000000000048304497
00000001000000000000000048778248
00000001000000010000000048928291
00000001000000000000000049028248
00000000000000000000000049039497
00000001000000000000000049529748
00000001000000010000000049679791
00000001000000000000000049779748
00000000000000000000000049793497
00000001000000000000000050282497
00000001000000010000000050432540
00000001000000000000000050532497
00000000000000000000000050543248
00000001000000000000000051017748
00000001000000010000000051167791
00000000000000010000000051263497
00000000000000000000000051267748
00000001000000000000000051753248
00000001000000010000000051903291
00000000000000010000000051998748
00000000000000000000000052003248
00000001000000000000000052488748
00000001000000010000000052638791
00000001000000000000000052738748
00000000000000000000000052752497
00000001000000000000000053241997
00000001000000010000000053392040
00000001000000000000000053491997
00000000000000000000000053503497
00000001000000000000000053993248
00000001000000010000000054143291
00000001000000000000000054243248
00000000000000000000000054256997
00000001000000000000000054746997
00000001000000010000000054897040
00000000000000010000000054992497
00000000000000000000000054996997
00000001000000000000000055480748
00000001000000010000000055630791
00000000000000010000000055727997
00000000000000000000000055730748
00000001000000000000000056217997
00000001000000010000000056368040
00000000000000010000000056463497
00000000000000000000000056467997
00000001000000000000000056969497
00000001000000010000000057119540
00000001000000000000000057219497
00000000000000000000000057230748
00000001000000000000000057721248
00000001000000010000000057871291
00000001000000000000000057971248
00000000000000000000000057981997
00000001000000000000000058473248
00000001000000010000000058623291
00000000000000010000000058718497
00000000000000000000000058723248
00000001000000000000000059208997
00000001000000010000000059359040
00000001000000000000000059458997
00000000000000000000000059472748
00000001000000000000000059960997
00000001000000010000000060111040
00000001000000000000000060210997
00000000000000000000000060224997
00000001000000000000000060714497
00000001000000010000000060864540
00000001000000000000000060964497
00000000000000000000000060976248
00000001000000000000000061466248
00000001000000010000000061616291
00000001000000000000000061716248
00000000000000000000000061727748
00000001000000000000000062218248
00000001000000010000000062368291
00000000000000010000000062463997
00000000000000000000000062468248
00000001000000000000000062953997
00000001000000010000000063104040
00000000000000010000000063200497
00000000000000000000000063203997
00000001000000000000000063690248
00000001000000010000000063840291
00000000000000010000000063935997
00000000000000000000000063940248
00000001000000000000000064442248
00000001000000010000000064592291
00000001000000000000000064692248
00000000000000000000000064703997
00000001000000000000000065194248
00000001000000010000000065344291
00000001000000000000000065444248
00000000000000000000000065455497
00000001000000000000000065945997
00000001000000010000000066096040
00000000000000010000000066192248
00000000000000000000000066195997
00000001000000000000000066681997
00000001000000010000000066832040
00000000000000010000000066928497
00000000000000000000000066931997
00000001000000000000000067418248
00000001000000010000000067568291
00000000000000010000000067663997
00000000000000000000000067668248
00000001000000000000000068152497
00000001000000010000000068302540
00000001000000000000000068402497
00000000000000000000000068416248
00000001000000000000000068906248
00000001000000010000000069056291
00000001000000000000000069156248
00000000000000000000000069168497
00000001000000000000000069673997
00000001000000010000000069824040
00000001000000000000000069923997
00000000000000000000000069934748
00000001000000000000000070409997
00000001000000010000000070560040
00000001000000000000000070659997
00000000000000000000000070671497
00000001000000000000000071161997
00000001000000010000000071312040
00000001000000000000000071411997
00000000000000000000000071422997
00000001000000000000000071913997
00000001000000010000000072064040
00000001000000000000000072163997
00000000000000000000000072174748
00000001000000000000000072665997
00000001000000010000000072816040
00000001000000000000000072915997
00000000000000000000000072929748
00000001000000000000000073418248
00000001000000010000000073568291
00000001000000000000000073668248
00000000000000000000000073681997
00000001000000000000000074153997
00000001000000010000000074304040
00000000000000010000000074399497
00000000000000000000000074403997
00000001000000000000000074889997
00000001000000010000000075040040
00000000000000010000000075136248
00000000000000000000000075139997
00000001000000000000000075625997
00000001000000010000000075776040
00000001000000000000000075875997
00000000000000000000000075905497
00000001000000000000000087696248
