# Supplementary material for: Presentation and response timing accuracy in Adobe Flash and HTML5/JavaScript Web experiments
Source: Behav Res Methods. 2014 Jun 6;47(2):309–27. doi: 10.3758/s13428-014-0471-1 (PMC4427652; doi:10.3758/s13428-014-0471-1)
Supplement: Supplementary file 1 — (ZIP 1.07 MB) [file 13428_2014_471_MOESM1_ESM.zip › Supplementary/Logs/d425-dscar-150ms-ie-js.rtl]

[PC Software Vesion]
20121128
[ARM Firmware Version]
20120901
[Capture Date]
19 Jul 2013
[Capture Time]
12:15:23
[Capture Duration (Secs)]
90
[Changes]
404
[Samples]
360001
[Soak Rate]
0.112221910494693
[Audio In 1 Threshold]
0
[Audio In 2 Threshold]
0
[Audio Out 1 Threshold]
0
[Audio Out 2 Threshold]
0
[Opto 1 Threshold]
115
[Opto 2 Threshold]
0
[Opto 3 Threshold]
0
[Opto 4 Threshold]
0
[Opto 1 Refreshes Blocked]
True
[Opto 2 Refreshes Blocked]
True
[Opto 3 Refreshes Blocked]
True
[Opto 4 Refreshes Blocked]
True
[Keypad4Description]
Button 4 of the BBTK Response Pad triggered when pressed.
[Keypad3Description]
Button 3 of the BBTK Response Pad triggered when pressed.
[Keypad2Description]
Button 2 of the BBTK Response Pad triggered when pressed.
[Keypad1Description]
Button 1 of the BBTK Response Pad triggered when pressed.
[Opto4Description]
Opto-detector 4 triggered by an active screen region.
[Opto3Description]
Opto-detector 3 triggered by an active screen region.
[Opto2Description]
Opto-detector 2 triggered by an active screen region.
[Opto1Description]
Opto-detector 1 triggered by an active screen region.
[TTLIn2Description]
TTL input 2 triggered by a digital signal.
[TTLIn1Description]
TTL input 1 triggered by a digital signal.
[AudIn2Description]
Audio input 2 triggered by a BBTK Mic.
[AudIn1Description]
Audio input 1 triggered by a BBTK Mic.
[ASC4Description]
Active Switch Closure output 4 generates a key down.
[ASC3Description]
Active Switch Closure output 3 generates a key down.
[ASC2Description]
Active Switch Closure output 2 generates a key down.
[ASC1Description]
Active Switch Closure output 1 generates a key down.
[TTLOut2Description]
TTL output 2 generates a digital signal.
[TTLOut1Description]
TTL output 1 generates a digital signal.
[AudOut2Description]
Audio output 2 generates a tone on the BBTK sounder.
[AudOut1Description]
Audio output 1 generates a tone on the BBTK sounder.
[Notes]

[Data]
00000000000000000000000000000000
00000001000000000000000001812248
00000001000000010000000001962291
00000000000000010000000002057497
00000000000000000000000002062248
00000001000000000000000002563997
00000001000000010000000002714040
00000000000000010000000002809997
00000000000000000000000002813997
00000001000000000000000003315997
00000001000000010000000003466040
00000000000000010000000003562248
00000000000000000000000003565997
00000001000000000000000004068248
00000001000000010000000004218291
00000000000000010000000004313997
00000000000000000000000004318248
00000001000000000000000004804248
00000001000000010000000004954291
00000000000000010000000005049997
00000000000000000000000005054248
00000001000000000000000005555997
00000001000000010000000005706040
00000000000000010000000005802248
00000000000000000000000005805997
00000001000000000000000006292248
00000001000000010000000006442291
00000000000000010000000006537748
00000000000000000000000006542248
00000001000000000000000007044248
00000001000000010000000007194291
00000000000000010000000007289997
00000000000000000000000007294248
00000001000000000000000007796248
00000001000000010000000007946291
00000000000000010000000008042248
00000000000000000000000008046248
00000001000000000000000008532248
00000001000000010000000008682291
00000000000000010000000008777748
00000000000000000000000008782248
00000001000000000000000009284248
00000001000000010000000009434291
00000000000000010000000009530248
00000000000000000000000009534248
00000001000000000000000010036248
00000001000000010000000010186291
00000000000000010000000010282248
00000000000000000000000010286248
00000001000000000000000010772248
00000001000000010000000010922291
00000000000000010000000011017997
00000000000000000000000011022248
00000001000000000000000011524248
00000001000000010000000011674291
00000000000000010000000011770248
00000000000000000000000011774248
00000001000000000000000012276248
00000001000000010000000012426291
00000000000000010000000012521997
00000000000000000000000012526248
00000001000000000000000013012248
00000001000000010000000013162291
00000000000000010000000013257997
00000000000000000000000013262248
00000001000000000000000013764248
00000001000000010000000013914291
00000000000000010000000014010248
00000000000000000000000014014248
00000001000000000000000014516248
00000001000000010000000014666291
00000000000000010000000014762248
00000000000000000000000014766248
00000001000000000000000015252248
00000001000000010000000015402291
00000000000000010000000015497997
00000000000000000000000015502248
00000001000000000000000015988497
00000001000000010000000016138540
00000000000000010000000016231248
00000000000000000000000016238497
00000001000000000000000016722748
00000001000000010000000016872791
00000000000000010000000016967997
00000000000000000000000016972748
00000001000000000000000017474997
00000001000000010000000017625040
00000000000000010000000017719748
00000000000000000000000017724997
00000001000000000000000018228497
00000001000000010000000018378540
00000000000000010000000018471248
00000000000000000000000018478497
00000001000000000000000018980497
00000001000000010000000019130540
00000000000000010000000019225997
00000000000000000000000019230497
00000001000000000000000019732497
00000001000000010000000019882540
00000000000000010000000019978248
00000000000000000000000019982497
00000001000000000000000020484497
00000001000000010000000020634540
00000000000000010000000020730497
00000000000000000000000020734497
00000001000000000000000021220497
00000001000000010000000021370540
00000000000000010000000021465997
00000000000000000000000021470497
00000001000000000000000021972497
00000001000000010000000022122540
00000000000000010000000022218248
00000000000000000000000022222497
00000001000000000000000022724497
00000001000000010000000022874540
00000000000000010000000022970497
00000000000000000000000022974497
00000001000000000000000023460748
00000001000000010000000023610791
00000000000000010000000023705997
00000000000000000000000023710748
00000001000000000000000024212748
00000001000000010000000024362791
00000001000000000000000024462748
00000000000000000000000024474248
00000001000000000000000024964497
00000001000000010000000025114540
00000000000000010000000025210748
00000000000000000000000025214497
00000001000000000000000025700748
00000001000000010000000025850791
00000000000000010000000025946248
00000000000000000000000025950748
00000001000000000000000026452748
00000001000000010000000026602791
00000000000000010000000026698497
00000000000000000000000026702748
00000001000000000000000027189248
00000001000000010000000027339291
00000000000000010000000027431997
00000000000000000000000027439248
00000001000000000000000027940997
00000001000000010000000028091040
00000000000000010000000028183748
00000000000000000000000028190997
00000001000000000000000028692997
00000001000000010000000028843040
00000000000000010000000028938497
00000000000000000000000028942997
00000001000000000000000029427497
00000001000000010000000029577540
00000000000000010000000029672248
00000000000000000000000029677497
00000001000000000000000030181248
00000001000000010000000030331291
00000000000000010000000030423997
00000000000000000000000030431248
00000001000000000000000030933248
00000001000000010000000031083291
00000001000000000000000031183248
00000000000000000000000031194997
00000001000000000000000031685248
00000001000000010000000031835291
00000000000000010000000031930748
00000000000000000000000031935248
00000001000000000000000032421497
00000001000000010000000032571540
00000000000000010000000032664248
00000000000000000000000032671497
00000001000000000000000033173497
00000001000000010000000033323540
00000000000000010000000033415997
00000000000000000000000033423497
00000001000000000000000033907748
00000001000000010000000034057791
00000000000000010000000034152997
00000000000000000000000034157748
00000001000000000000000034659997
00000001000000010000000034810040
00000000000000010000000034904997
00000000000000000000000034909997
00000001000000000000000035413997
00000001000000010000000035564040
00000000000000010000000035656748
00000000000000000000000035663997
00000001000000000000000036147997
00000001000000010000000036298040
00000000000000010000000036393748
00000000000000000000000036397997
00000001000000000000000036900248
00000001000000010000000037050291
00000000000000010000000037145497
00000000000000000000000037150248
00000001000000000000000037652248
00000001000000010000000037802291
00000000000000010000000037897497
00000000000000000000000037902248
00000001000000000000000038388248
00000001000000010000000038538291
00000000000000010000000038634497
00000000000000000000000038638248
00000001000000000000000039124497
00000001000000010000000039274540
00000000000000010000000039369748
00000000000000000000000039374497
00000001000000000000000039858997
00000001000000010000000040009040
00000000000000010000000040103997
00000000000000000000000040108997
00000001000000000000000040612997
00000001000000010000000040763040
00000000000000010000000040855748
00000000000000000000000040862997
00000001000000000000000041346997
00000001000000010000000041497040
00000000000000010000000041592748
00000000000000000000000041596997
00000001000000000000000042082997
00000001000000010000000042233040
00000000000000010000000042328748
00000000000000000000000042332997
00000001000000000000000042819748
00000001000000010000000042969791
00000000000000010000000043062497
00000000000000000000000043069748
00000001000000000000000043553748
00000001000000010000000043703791
00000000000000010000000043799497
00000000000000000000000043803748
00000001000000000000000044289997
00000001000000010000000044440040
00000000000000010000000044535497
00000000000000000000000044539997
00000001000000000000000045024497
00000001000000010000000045174540
00000000000000010000000045269248
00000000000000000000000045274497
00000001000000000000000045778248
00000001000000010000000045928291
00000000000000010000000046020997
00000000000000000000000046028248
00000001000000000000000046512497
00000001000000010000000046662540
00000000000000010000000046757997
00000000000000000000000046762497
00000001000000000000000047248497
00000001000000010000000047398540
00000000000000010000000047494248
00000000000000000000000047498497
00000001000000000000000047984997
00000001000000010000000048135040
00000000000000010000000048227748
00000000000000000000000048234997
00000001000000000000000048719248
00000001000000010000000048869291
00000000000000010000000048964748
00000000000000000000000048969248
00000001000000000000000049455248
00000001000000010000000049605291
00000000000000010000000049700997
00000000000000000000000049705248
00000001000000000000000050191497
00000001000000010000000050341540
00000000000000010000000050434248
00000000000000000000000050441497
00000001000000000000000050943748
00000001000000010000000051093791
00000000000000010000000051186497
00000000000000000000000051193748
00000001000000000000000051677997
00000001000000010000000051828040
00000000000000010000000051923748
00000000000000000000000051927997
00000001000000000000000052414248
00000001000000010000000052564291
00000000000000010000000052659748
00000000000000000000000052664248
00000001000000000000000053148997
00000001000000010000000053299040
00000000000000010000000053393748
00000000000000000000000053398997
00000001000000000000000053884748
00000001000000010000000054034791
00000000000000010000000054130748
00000000000000000000000054134748
00000001000000000000000054620997
00000001000000010000000054771040
00000000000000010000000054866497
00000000000000000000000054870997
00000001000000000000000055355748
00000001000000010000000055505791
00000000000000010000000055600497
00000000000000000000000055605748
00000001000000000000000056109497
00000001000000010000000056259540
00000000000000010000000056352497
00000000000000000000000056359497
00000001000000000000000056843748
00000001000000010000000056993791
00000000000000010000000057089497
00000000000000000000000057093748
00000001000000000000000057579748
00000001000000010000000057729791
00000000000000010000000057825248
00000000000000000000000057829748
00000001000000000000000058316248
00000001000000010000000058466291
00000000000000010000000058559248
00000000000000000000000058566248
00000001000000000000000059050497
00000001000000010000000059200540
00000000000000010000000059296497
00000000000000000000000059300497
00000001000000000000000059786748
00000001000000010000000059936791
00000000000000010000000060031997
00000000000000000000000060036748
00000001000000000000000060521248
00000001000000010000000060671291
00000000000000010000000060765997
00000000000000000000000060771248
00000001000000000000000061273497
00000001000000010000000061423540
00000000000000010000000061518248
00000000000000000000000061523497
00000001000000000000000062009248
00000001000000010000000062159291
00000000000000010000000062255248
00000000000000000000000062259248
00000001000000000000000062745497
00000001000000010000000062895540
00000000000000010000000062990997
00000000000000000000000062995497
00000001000000000000000063480248
00000001000000010000000063630291
00000000000000010000000063725248
00000000000000000000000063730248
00000001000000000000000064216248
00000001000000010000000064366291
00000000000000010000000064461997
00000000000000000000000064466248
00000001000000000000000064952497
00000001000000010000000065102540
00000000000000010000000065195248
00000000000000000000000065202497
00000001000000000000000065686997
00000001000000010000000065837040
00000000000000010000000065916497
00000000000000000000000065936997
00000001000000000000000066422997
00000001000000010000000066573040
00000000000000010000000066650497
00000000000000000000000066672997
00000001000000000000000067159497
00000001000000010000000067309540
00000000000000010000000067402248
00000000000000000000000067409497
00000001000000000000000067911497
00000001000000010000000068061540
00000000000000010000000068154248
00000000000000000000000068161497
00000001000000000000000068645748
00000001000000010000000068795791
00000000000000010000000068875248
00000000000000000000000068895748
00000001000000000000000069381748
00000001000000010000000069531791
00000000000000010000000069627497
00000000000000000000000069631748
00000001000000000000000070117997
00000001000000010000000070268040
00000000000000010000000070360748
00000000000000000000000070367997
00000001000000000000000070852497
00000001000000010000000071002540
00000000000000010000000071097497
00000000000000000000000071102497
00000001000000000000000071588497
00000001000000010000000071738540
00000000000000010000000071834248
00000000000000000000000071838497
00000001000000000000000072324748
00000001000000010000000072474791
00000000000000010000000072567497
00000000000000000000000072574748
00000001000000000000000073076748
00000001000000010000000073226791
00000000000000010000000073321997
00000000000000000000000073326748
00000001000000000000000073811248
00000001000000010000000073961291
00000000000000010000000074056248
00000000000000000000000074061248
00000001000000000000000074547248
00000001000000010000000074697291
00000000000000010000000074793248
00000000000000000000000074797248
00000001000000000000000075283497
00000001000000010000000075433540
00000000000000010000000075530497
00000000000000000000000075533497
00000001000000000000000081664497
00000000000000000000000085842248
00000001000000000000000085874748
