# Supplementary material for: Presentation and response timing accuracy in Adobe Flash and HTML5/JavaScript Web experiments
Source: Behav Res Methods. 2014 Jun 6;47(2):309–27. doi: 10.3758/s13428-014-0471-1 (PMC4427652; doi:10.3758/s13428-014-0471-1)
Supplement: Supplementary file 1 — (ZIP 1.07 MB) [file 13428_2014_471_MOESM1_ESM.zip › Supplementary/Logs/d425-dscar-300ms-cr-fl.rtl]

[PC Software Vesion]
20121128
[ARM Firmware Version]
20120901
[Capture Date]
19 Jul 2013
[Capture Time]
12:49:58
[Capture Duration (Secs)]
100
[Changes]
402
[Samples]
400001
[Soak Rate]
0.100499748750628
[Audio In 1 Threshold]
0
[Audio In 2 Threshold]
0
[Audio Out 1 Threshold]
0
[Audio Out 2 Threshold]
0
[Opto 1 Threshold]
115
[Opto 2 Threshold]
0
[Opto 3 Threshold]
0
[Opto 4 Threshold]
0
[Opto 1 Refreshes Blocked]
True
[Opto 2 Refreshes Blocked]
True
[Opto 3 Refreshes Blocked]
True
[Opto 4 Refreshes Blocked]
True
[Keypad4Description]
Button 4 of the BBTK Response Pad triggered when pressed.
[Keypad3Description]
Button 3 of the BBTK Response Pad triggered when pressed.
[Keypad2Description]
Button 2 of the BBTK Response Pad triggered when pressed.
[Keypad1Description]
Button 1 of the BBTK Response Pad triggered when pressed.
[Opto4Description]
Opto-detector 4 triggered by an active screen region.
[Opto3Description]
Opto-detector 3 triggered by an active screen region.
[Opto2Description]
Opto-detector 2 triggered by an active screen region.
[Opto1Description]
Opto-detector 1 triggered by an active screen region.
[TTLIn2Description]
TTL input 2 triggered by a digital signal.
[TTLIn1Description]
TTL input 1 triggered by a digital signal.
[AudIn2Description]
Audio input 2 triggered by a BBTK Mic.
[AudIn1Description]
Audio input 1 triggered by a BBTK Mic.
[ASC4Description]
Active Switch Closure output 4 generates a key down.
[ASC3Description]
Active Switch Closure output 3 generates a key down.
[ASC2Description]
Active Switch Closure output 2 generates a key down.
[ASC1Description]
Active Switch Closure output 1 generates a key down.
[TTLOut2Description]
TTL output 2 generates a digital signal.
[TTLOut1Description]
TTL output 1 generates a digital signal.
[AudOut2Description]
Audio output 2 generates a tone on the BBTK sounder.
[AudOut1Description]
Audio output 1 generates a tone on the BBTK sounder.
[Notes]

[Data]
00000000000000000000000000000000
00000001000000000000000001970497
00000001000000010000000002270540
00000001000000000000000002370497
00000000000000000000000002382497
00000001000000000000000002872997
00000001000000010000000003173040
00000001000000000000000003272997
00000000000000000000000003284997
00000001000000000000000003777746
00000001000000010000000004077789
00000000000000010000000004171746
00000000000000000000000004177746
00000001000000000000000004662246
00000001000000010000000004962289
00000001000000000000000005062246
00000000000000000000000005074497
00000001000000000000000005564997
00000001000000010000000005865040
00000001000000000000000005964997
00000000000000000000000005977246
00000001000000000000000006467746
00000001000000010000000006767789
00000001000000000000000006867746
00000000000000000000000006879997
00000001000000000000000007370246
00000001000000010000000007670289
00000000000000010000000007765746
00000000000000000000000007770246
00000001000000000000000008256997
00000001000000010000000008557040
00000000000000010000000008650997
00000000000000000000000008656997
00000001000000000000000009143997
00000001000000010000000009444040
00000001000000000000000009543997
00000000000000000000000009553746
00000001000000000000000010046746
00000001000000010000000010346789
00000001000000000000000010446746
00000000000000000000000010456246
00000001000000000000000010949246
00000001000000010000000011249289
00000000000000010000000011343497
00000000000000000000000011349246
00000001000000000000000011833746
00000001000000010000000012133789
00000000000000010000000012229246
00000000000000000000000012233746
00000001000000000000000012720497
00000001000000010000000013020540
00000000000000010000000013114497
00000000000000000000000013120497
00000001000000000000000013607497
00000001000000010000000013907540
00000001000000000000000014007497
00000000000000000000000014017246
00000001000000000000000014509997
00000001000000010000000014810040
00000001000000000000000014909997
00000000000000000000000014919746
00000001000000000000000015394497
00000001000000010000000015694540
00000000000000010000000015787997
00000000000000000000000015794497
00000001000000000000000016281246
00000001000000010000000016581289
00000001000000000000000016681246
00000000000000000000000016692746
00000001000000000000000017183746
00000001000000010000000017483789
00000001000000000000000017583746
00000000000000000000000017595497
00000001000000000000000018070997
00000001000000010000000018371040
00000001000000000000000018470997
00000000000000000000000018480746
00000001000000000000000018973497
00000001000000010000000019273540
00000000000000010000000019367497
00000000000000000000000019373497
00000001000000000000000019857997
00000001000000010000000020158040
00000000000000010000000020251497
00000000000000000000000020257997
00000001000000000000000020744746
00000001000000010000000021044789
00000001000000000000000021144746
00000000000000000000000021154246
00000001000000000000000021647246
00000001000000010000000021947289
00000001000000000000000022047246
00000000000000000000000022058746
00000001000000000000000022549997
00000001000000010000000022850040
00000001000000000000000022949997
00000000000000000000000022961497
00000001000000000000000023436997
00000001000000010000000023737040
00000000000000010000000023830997
00000000000000000000000023836997
00000001000000000000000024321497
00000001000000010000000024621540
00000000000000010000000024714997
00000000000000000000000024721497
00000001000000000000000025208246
00000001000000010000000025508289
00000001000000000000000025608246
00000000000000000000000025617746
00000001000000000000000026110997
00000001000000010000000026411040
00000001000000000000000026510997
00000000000000000000000026520497
00000001000000000000000026995746
00000001000000010000000027295789
00000000000000010000000027391746
00000000000000000000000027395746
00000001000000000000000027882246
00000001000000010000000028182289
00000001000000000000000028282246
00000000000000000000000028294497
00000001000000000000000028784997
00000001000000010000000029085040
00000000000000010000000029178746
00000000000000000000000029184997
00000001000000000000000029671746
00000001000000010000000029971789
00000001000000000000000030071746
00000000000000000000000030081246
00000001000000000000000030574497
00000001000000010000000030874540
00000000000000010000000030968746
00000000000000000000000030974497
00000001000000000000000031459246
00000001000000010000000031759289
00000000000000010000000031854997
00000000000000000000000031859246
00000001000000000000000032345746
00000001000000010000000032645789
00000001000000000000000032745746
00000000000000000000000032757746
00000001000000000000000033248497
00000001000000010000000033548540
00000001000000000000000033648497
00000000000000000000000033660497
00000001000000000000000034150997
00000001000000010000000034451040
00000000000000010000000034544746
00000000000000000000000034550997
00000001000000000000000035037997
00000001000000010000000035338040
00000000000000010000000035432246
00000000000000000000000035437997
00000001000000000000000035922746
00000001000000010000000036222789
00000000000000010000000036318497
00000000000000000000000036322746
00000001000000000000000036809246
00000001000000010000000037109289
00000001000000000000000037209246
00000000000000000000000037221246
00000001000000000000000037711746
00000001000000010000000038011789
00000000000000010000000038105497
00000000000000000000000038111746
00000001000000000000000038598746
00000001000000010000000038898789
00000001000000000000000038998746
00000000000000000000000039008246
00000001000000000000000039501246
00000001000000010000000039801289
00000001000000000000000039901246
00000000000000000000000039910997
00000001000000000000000040385997
00000001000000010000000040686040
00000000000000010000000040781997
00000000000000000000000040785997
00000001000000000000000041272746
00000001000000010000000041572789
00000001000000000000000041672746
00000000000000000000000041684746
00000001000000000000000042159497
00000001000000010000000042459540
00000000000000010000000042553746
00000000000000000000000042559497
00000001000000000000000043044246
00000001000000010000000043344289
00000000000000010000000043439997
00000000000000000000000043444246
00000001000000000000000043930746
00000001000000010000000044230789
00000001000000000000000044330746
00000000000000000000000044342746
00000001000000000000000044833497
00000001000000010000000045133540
00000000000000010000000045227246
00000000000000000000000045233497
00000001000000000000000045720246
00000001000000010000000046020289
00000000000000010000000046114746
00000000000000000000000046120246
00000001000000000000000046604997
00000001000000010000000046905040
00000000000000010000000047000746
00000000000000000000000047004997
00000001000000000000000047491497
00000001000000010000000047791540
00000000000000010000000047885497
00000000000000000000000047891497
00000001000000000000000048378497
00000001000000010000000048678540
00000001000000000000000048778497
00000000000000000000000048788246
00000001000000000000000049281246
00000001000000010000000049581289
00000001000000000000000049681246
00000000000000000000000049690746
00000001000000000000000050183746
00000001000000010000000050483789
00000001000000000000000050583746
00000000000000000000000050593497
00000001000000000000000051086497
00000001000000010000000051386540
00000000000000010000000051480997
00000000000000000000000051486497
00000001000000000000000051970997
00000001000000010000000052271040
00000000000000010000000052366746
00000000000000000000000052370997
00000001000000000000000052857746
00000001000000010000000053157789
00000001000000000000000053257746
00000000000000000000000053269497
00000001000000000000000053760246
00000001000000010000000054060289
00000000000000010000000054154246
00000000000000000000000054160246
00000001000000000000000054647246
00000001000000010000000054947289
00000001000000000000000055047246
00000000000000000000000055056997
00000001000000000000000055549997
00000001000000010000000055850040
00000001000000000000000055949997
00000000000000000000000055959497
00000001000000000000000056452746
00000001000000010000000056752789
00000001000000000000000056852746
00000000000000000000000056862246
00000001000000000000000057337246
00000001000000010000000057637289
00000000000000010000000057732997
00000000000000000000000057737246
00000001000000000000000058223997
00000001000000010000000058524040
00000000000000010000000058617997
00000000000000000000000058623997
00000001000000000000000059110997
00000001000000010000000059411040
00000001000000000000000059510997
00000000000000000000000059520497
00000001000000000000000060013497
00000001000000010000000060313540
00000001000000000000000060413497
00000000000000000000000060423246
00000001000000000000000060916246
00000001000000010000000061216289
00000001000000000000000061316246
00000000000000000000000061325746
00000001000000000000000061818746
00000001000000010000000062118789
00000001000000000000000062218746
00000000000000000000000062228497
00000001000000000000000062703497
00000001000000010000000063003540
00000000000000010000000063098997
00000000000000000000000063103497
00000001000000000000000063589997
00000001000000010000000063890040
00000001000000000000000063989997
00000000000000000000000064001746
00000001000000000000000064492746
00000001000000010000000064792789
00000001000000000000000064892746
00000000000000000000000064904497
00000001000000000000000065395497
00000001000000010000000065695540
00000001000000000000000065795497
00000000000000000000000065807246
00000001000000000000000066298246
00000001000000010000000066598289
00000001000000000000000066698246
00000000000000000000000066709997
00000001000000000000000067200746
00000001000000010000000067500789
00000001000000000000000067600746
00000000000000000000000067612746
00000001000000000000000068087746
00000001000000010000000068387789
00000001000000000000000068487746
00000000000000000000000068497497
00000001000000000000000068990497
00000001000000010000000069290540
00000000000000010000000069384746
00000000000000000000000069390497
00000001000000000000000069874997
00000001000000010000000070175040
00000000000000010000000070270746
00000000000000000000000070274997
00000001000000000000000070761746
00000001000000010000000071061789
00000001000000000000000071161746
00000000000000000000000071173246
00000001000000000000000071664497
00000001000000010000000071964540
00000001000000000000000072064497
00000000000000000000000072075997
00000001000000000000000072566997
00000001000000010000000072867040
00000001000000000000000072966997
00000000000000000000000072978746
00000001000000000000000073453997
00000001000000010000000073754040
00000000000000010000000073848246
00000000000000000000000073853997
00000001000000000000000074338497
00000001000000010000000074638540
00000000000000010000000074732246
00000000000000000000000074738497
00000001000000000000000075225246
00000001000000010000000075525289
00000001000000000000000075625246
00000000000000000000000075634746
00000001000000000000000076127997
00000001000000010000000076428040
00000000000000010000000076522246
00000000000000000000000076527997
00000001000000000000000077012997
00000001000000010000000077313040
00000001000000000000000077412997
00000000000000000000000077424746
00000001000000000000000077915497
00000001000000010000000078215540
00000001000000000000000078315497
00000000000000000000000078327497
00000001000000000000000078818246
00000001000000010000000079118289
00000000000000010000000079214246
00000000000000000000000079218246
00000001000000000000000079704746
00000001000000010000000080004789
00000001000000000000000080104746
00000000000000000000000080116997
00000001000000000000000080591497
00000001000000010000000080891540
00000000000000010000000080985997
00000000000000000000000080991497
00000001000000000000000081476497
00000001000000010000000081776540
00000001000000000000000081876497
00000000000000000000000081888497
00000001000000000000000082378997
00000001000000010000000082679040
00000001000000000000000082778997
00000000000000000000000082791246
00000001000000000000000083281746
00000001000000010000000083581789
00000001000000000000000083681746
00000000000000000000000083693997
00000001000000000000000084184497
00000001000000010000000084484540
00000000000000010000000084580497
00000000000000000000000084584497
00000001000000000000000085070997
00000001000000010000000085371040
00000000000000010000000085464746
00000000000000000000000085470997
00000001000000000000000085957997
00000001000000010000000086258040
00000001000000000000000086357997
00000000000000000000000086367497
00000001000000000000000086860497
00000001000000010000000087160540
00000001000000000000000087260497
00000000000000000000000087269997
00000001000000000000000087763246
00000001000000010000000088063289
00000000000000010000000088157497
00000000000000000000000088163246
00000001000000000000000088647997
00000001000000010000000088948040
00000001000000000000000089047997
00000000000000000000000089060246
00000001000000000000000089550746
00000001000000010000000089850789
00000000000000010000000089946497
00000000000000000000000089950746
00000001000000000000000090437246
00000001000000010000000090737289
00000001000000000000000090837246
00000000000000000000000090865497
00000001000000000000000099681997
