# Supplementary material for: Presentation and response timing accuracy in Adobe Flash and HTML5/JavaScript Web experiments
Source: Behav Res Methods. 2014 Jun 6;47(2):309–27. doi: 10.3758/s13428-014-0471-1 (PMC4427652; doi:10.3758/s13428-014-0471-1)
Supplement: Supplementary file 1 — (ZIP 1.07 MB) [file 13428_2014_471_MOESM1_ESM.zip › Supplementary/Logs/d425-dscar-300ms-cr-js.rtl]

[PC Software Vesion]
20121128
[ARM Firmware Version]
20120901
[Capture Date]
19 Jul 2013
[Capture Time]
12:53:05
[Capture Duration (Secs)]
100
[Changes]
404
[Samples]
400001
[Soak Rate]
0.100999747500631
[Audio In 1 Threshold]
0
[Audio In 2 Threshold]
0
[Audio Out 1 Threshold]
0
[Audio Out 2 Threshold]
0
[Opto 1 Threshold]
115
[Opto 2 Threshold]
0
[Opto 3 Threshold]
0
[Opto 4 Threshold]
0
[Opto 1 Refreshes Blocked]
True
[Opto 2 Refreshes Blocked]
True
[Opto 3 Refreshes Blocked]
True
[Opto 4 Refreshes Blocked]
True
[Keypad4Description]
Button 4 of the BBTK Response Pad triggered when pressed.
[Keypad3Description]
Button 3 of the BBTK Response Pad triggered when pressed.
[Keypad2Description]
Button 2 of the BBTK Response Pad triggered when pressed.
[Keypad1Description]
Button 1 of the BBTK Response Pad triggered when pressed.
[Opto4Description]
Opto-detector 4 triggered by an active screen region.
[Opto3Description]
Opto-detector 3 triggered by an active screen region.
[Opto2Description]
Opto-detector 2 triggered by an active screen region.
[Opto1Description]
Opto-detector 1 triggered by an active screen region.
[TTLIn2Description]
TTL input 2 triggered by a digital signal.
[TTLIn1Description]
TTL input 1 triggered by a digital signal.
[AudIn2Description]
Audio input 2 triggered by a BBTK Mic.
[AudIn1Description]
Audio input 1 triggered by a BBTK Mic.
[ASC4Description]
Active Switch Closure output 4 generates a key down.
[ASC3Description]
Active Switch Closure output 3 generates a key down.
[ASC2Description]
Active Switch Closure output 2 generates a key down.
[ASC1Description]
Active Switch Closure output 1 generates a key down.
[TTLOut2Description]
TTL output 2 generates a digital signal.
[TTLOut1Description]
TTL output 1 generates a digital signal.
[AudOut2Description]
Audio output 2 generates a tone on the BBTK sounder.
[AudOut1Description]
Audio output 1 generates a tone on the BBTK sounder.
[Notes]

[Data]
00000000000000000000000000000000
00000001000000000000000001724997
00000001000000010000000002025040
00000000000000010000000002118497
00000000000000000000000002124997
00000001000000000000000002611748
00000001000000010000000002911791
00000001000000000000000003011748
00000000000000000000000003021248
00000001000000000000000003514497
00000001000000010000000003814540
00000000000000010000000003908748
00000000000000000000000003914497
00000001000000000000000004399248
00000001000000010000000004699291
00000000000000010000000004795248
00000000000000000000000004799248
00000001000000000000000005285997
00000001000000010000000005586040
00000000000000010000000005679748
00000000000000000000000005685997
00000001000000000000000006188497
00000001000000010000000006488540
00000000000000010000000006582497
00000000000000000000000006588497
00000001000000000000000007075497
00000001000000010000000007375540
00000001000000000000000007475497
00000000000000000000000007484997
00000001000000000000000007978248
00000001000000010000000008278291
00000000000000010000000008372497
00000000000000000000000008378248
00000001000000000000000008862997
00000001000000010000000009163040
00000000000000010000000009258497
00000000000000000000000009262997
00000001000000000000000009749497
00000001000000010000000010049540
00000001000000000000000010149497
00000000000000000000000010161248
00000001000000000000000010636748
00000001000000010000000010936791
00000000000000010000000011030497
00000000000000000000000011036748
00000001000000000000000011520997
00000001000000010000000011821040
00000000000000010000000011914748
00000000000000000000000011920997
00000001000000000000000012407997
00000001000000010000000012708040
00000000000000010000000012802248
00000000000000000000000012807997
00000001000000000000000013292748
00000001000000010000000013592791
00000000000000010000000013688497
00000000000000000000000013692748
00000001000000000000000014179248
00000001000000010000000014479291
00000001000000000000000014579248
00000000000000000000000014591248
00000001000000000000000015082248
00000001000000010000000015382291
00000000000000010000000015475997
00000000000000000000000015482248
00000001000000000000000015968997
00000001000000010000000016269040
00000000000000010000000016363248
00000000000000000000000016368997
00000001000000000000000016853748
00000001000000010000000017153791
00000000000000010000000017249248
00000000000000000000000017253748
00000001000000000000000017756497
00000001000000010000000018056540
00000000000000010000000018149997
00000000000000000000000018156497
00000001000000000000000018643248
00000001000000010000000018943291
00000001000000000000000019043248
00000000000000000000000019052748
00000001000000000000000019545997
00000001000000010000000019846040
00000000000000010000000019940248
00000000000000000000000019945997
00000001000000000000000020430748
00000001000000010000000020730791
00000000000000010000000020826748
00000000000000000000000020830748
00000001000000000000000021317497
00000001000000010000000021617540
00000001000000000000000021717497
00000000000000000000000021729497
00000001000000000000000022204248
00000001000000010000000022504291
00000000000000010000000022598748
00000000000000000000000022604248
00000001000000000000000023088997
00000001000000010000000023389040
00000000000000010000000023484748
00000000000000000000000023488997
00000001000000000000000023975497
00000001000000010000000024275540
00000000000000010000000024369497
00000000000000000000000024375497
00000001000000000000000024862497
00000001000000010000000025162540
00000000000000010000000025256748
00000000000000000000000025262497
00000001000000000000000025747248
00000001000000010000000026047291
00000001000000000000000026147248
00000000000000000000000026159497
00000001000000000000000026649997
00000001000000010000000026950040
00000000000000010000000027043497
00000000000000000000000027049997
00000001000000000000000027536748
00000001000000010000000027836791
00000000000000010000000027930997
00000000000000000000000027936748
00000001000000000000000028421497
00000001000000010000000028721540
00000000000000010000000028817497
00000000000000000000000028821497
00000001000000000000000029307997
00000001000000010000000029608040
00000000000000010000000029701748
00000000000000000000000029707997
00000001000000000000000030194997
00000001000000010000000030495040
00000001000000000000000030594997
00000000000000000000000030604497
00000001000000000000000031097748
00000001000000010000000031397791
00000000000000010000000031492248
00000000000000000000000031497748
00000001000000000000000031982497
00000001000000010000000032282540
00000000000000010000000032377997
00000000000000000000000032382497
00000001000000000000000032868997
00000001000000010000000033169040
00000000000000010000000033263248
00000000000000000000000033268997
00000001000000000000000033771748
00000001000000010000000034071791
00000000000000010000000034165997
00000000000000000000000034171748
00000001000000000000000034658997
00000001000000010000000034959040
00000001000000000000000035058997
00000000000000000000000035068748
00000001000000000000000035561748
00000001000000010000000035861791
00000000000000010000000035955497
00000000000000000000000035961748
00000001000000000000000036445997
00000001000000010000000036746040
00000000000000010000000036839748
00000000000000000000000036845997
00000001000000000000000037332997
00000001000000010000000037633040
00000001000000000000000037732997
00000000000000000000000037742497
00000001000000000000000038235748
00000001000000010000000038535791
00000000000000010000000038629997
00000000000000000000000038635748
00000001000000000000000039120497
00000001000000010000000039420540
00000000000000010000000039516248
00000000000000000000000039520497
00000001000000000000000040006997
00000001000000010000000040307040
00000000000000010000000040400997
00000000000000000000000040406997
00000001000000000000000040893997
00000001000000010000000041194040
00000000000000010000000041288248
00000000000000000000000041293997
00000001000000000000000041778748
00000001000000010000000042078791
00000001000000000000000042178748
00000000000000000000000042190997
00000001000000000000000042681497
00000001000000010000000042981540
00000000000000010000000043076997
00000000000000000000000043081497
00000001000000000000000043568248
00000001000000010000000043868291
00000000000000010000000043962497
00000000000000000000000043968248
00000001000000000000000044452997
00000001000000010000000044753040
00000001000000000000000044852997
00000000000000000000000044864997
00000001000000000000000045355748
00000001000000010000000045655791
00000000000000010000000045751748
00000000000000000000000045755748
00000001000000000000000046242497
00000001000000010000000046542540
00000000000000010000000046636248
00000000000000000000000046642497
00000001000000000000000047145248
00000001000000010000000047445291
00000000000000010000000047538997
00000000000000000000000047545248
00000001000000000000000048031997
00000001000000010000000048332040
00000000000000010000000048426497
00000000000000000000000048431997
00000001000000000000000048916748
00000001000000010000000049216791
00000001000000000000000049316748
00000000000000000000000049329248
00000001000000000000000049819497
00000001000000010000000050119540
00000000000000010000000050214997
00000000000000000000000050219497
00000001000000000000000050706248
00000001000000010000000051006291
00000001000000000000000051106248
00000000000000000000000051117748
00000001000000000000000051608997
00000001000000010000000051909040
00000000000000010000000052003248
00000000000000000000000052008997
00000001000000000000000052493997
00000001000000010000000052794040
00000000000000010000000052889748
00000000000000000000000052893997
00000001000000000000000053380497
00000001000000010000000053680540
00000001000000000000000053780497
00000000000000000000000053792497
00000001000000000000000054267497
00000001000000010000000054567540
00000000000000010000000054661997
00000000000000000000000054667497
00000001000000000000000055152248
00000001000000010000000055452291
00000000000000010000000055547748
00000000000000000000000055552248
00000001000000000000000056038997
00000001000000010000000056339040
00000000000000010000000056432997
00000000000000000000000056438997
00000001000000000000000056925997
00000001000000010000000057226040
00000000000000010000000057319748
00000000000000000000000057325997
00000001000000000000000057810497
00000001000000010000000058110540
00000000000000010000000058204248
00000000000000000000000058210497
00000001000000000000000058697248
00000001000000010000000058997291
00000000000000010000000059091748
00000000000000000000000059097248
00000001000000000000000059581997
00000001000000010000000059882040
00000000000000010000000059977748
00000000000000000000000059981997
00000001000000000000000060468748
00000001000000010000000060768791
00000001000000000000000060868748
00000000000000000000000060880497
00000001000000000000000061371497
00000001000000010000000061671540
00000000000000010000000061765497
00000000000000000000000061771497
00000001000000000000000062258497
00000001000000010000000062558540
00000001000000000000000062658497
00000000000000000000000062668248
00000001000000000000000063161497
00000001000000010000000063461540
00000000000000010000000063555248
00000000000000000000000063561497
00000001000000000000000064045997
00000001000000010000000064346040
00000000000000010000000064439497
00000000000000000000000064445997
00000001000000000000000064932748
00000001000000010000000065232791
00000001000000000000000065332748
00000000000000000000000065342248
00000001000000000000000065835497
00000001000000010000000066135540
00000000000000010000000066229997
00000000000000000000000066235497
00000001000000000000000066720248
00000001000000010000000067020291
00000000000000010000000067115997
00000000000000000000000067120248
00000001000000000000000067606997
00000001000000010000000067907040
00000000000000010000000068001248
00000000000000000000000068006997
00000001000000000000000068493997
00000001000000010000000068794040
00000000000000010000000068887997
00000000000000000000000068893997
00000001000000000000000069378497
00000001000000010000000069678540
00000001000000000000000069778497
00000000000000000000000069790748
00000001000000000000000070281248
00000001000000010000000070581291
00000000000000010000000070674997
00000000000000000000000070681248
00000001000000000000000071168248
00000001000000010000000071468291
00000000000000010000000071562748
00000000000000000000000071568248
00000001000000000000000072052997
00000001000000010000000072353040
00000000000000010000000072448748
00000000000000000000000072452997
00000001000000000000000072939748
00000001000000010000000073239791
00000000000000010000000073333997
00000000000000000000000073339748
00000001000000000000000073826997
00000001000000010000000074127040
00000001000000000000000074226997
00000000000000000000000074236748
00000001000000000000000074729497
00000001000000010000000075029540
00000000000000010000000075123497
00000000000000000000000075129497
00000001000000000000000075613997
00000001000000010000000075914040
00000000000000010000000076007748
00000000000000000000000076013997
00000001000000000000000076500997
00000001000000010000000076801040
00000001000000000000000076900997
00000000000000000000000076910497
00000001000000000000000077403748
00000001000000010000000077703791
00000000000000010000000077797997
00000000000000000000000077803748
00000001000000000000000078288497
00000001000000010000000078588540
00000000000000010000000078683997
00000000000000000000000078688497
00000001000000000000000079174997
00000001000000010000000079475040
00000000000000010000000079569248
00000000000000000000000079574997
00000001000000000000000080043997
00000001000000010000000080344040
00000000000000010000000080437497
00000000000000000000000080443997
00000001000000000000000080930748
00000001000000010000000081230791
00000001000000000000000081330748
00000000000000000000000081340248
00000001000000000000000081815748
00000001000000010000000082115791
00000000000000010000000082211497
00000000000000000000000082215748
00000001000000000000000082702248
00000001000000010000000083002291
00000000000000010000000083096248
00000000000000000000000083102248
00000001000000000000000083571248
00000001000000010000000083871291
00000001000000000000000083971248
00000000000000000000000083983497
00000001000000000000000084473748
00000001000000010000000084773791
00000000000000010000000084869248
00000000000000000000000084873748
00000001000000000000000085360497
00000001000000010000000085660540
00000001000000000000000085760497
00000000000000000000000085770248
00000001000000000000000086263497
00000001000000010000000086563540
00000000000000010000000086657748
00000000000000000000000086663497
00000001000000000000000087148248
00000001000000010000000087448291
00000000000000010000000087543997
00000000000000000000000087548248
00000001000000000000000088034748
00000001000000010000000088334791
00000001000000000000000088434748
00000000000000000000000088446748
00000001000000000000000088937497
00000001000000010000000089237540
00000000000000010000000089331497
00000000000000000000000089337497
00000001000000000000000089824497
00000001000000010000000090124540
00000001000000000000000090224497
00000000000000000000000090234248
00000001000000000000000094663497
00000000000000000000000095572248
00000001000000000000000097226748
