# Supplementary material for: Presentation and response timing accuracy in Adobe Flash and HTML5/JavaScript Web experiments
Source: Behav Res Methods. 2014 Jun 6;47(2):309–27. doi: 10.3758/s13428-014-0471-1 (PMC4427652; doi:10.3758/s13428-014-0471-1)
Supplement: Supplementary file 1 — (ZIP 1.07 MB) [file 13428_2014_471_MOESM1_ESM.zip › Supplementary/Logs/d425-dscar-300ms-ff-fl.rtl]

[PC Software Vesion]
20121128
[ARM Firmware Version]
20120901
[Capture Date]
19 Jul 2013
[Capture Time]
12:44:11
[Capture Duration (Secs)]
100
[Changes]
402
[Samples]
400001
[Soak Rate]
0.100499748750628
[Audio In 1 Threshold]
0
[Audio In 2 Threshold]
0
[Audio Out 1 Threshold]
0
[Audio Out 2 Threshold]
0
[Opto 1 Threshold]
115
[Opto 2 Threshold]
0
[Opto 3 Threshold]
0
[Opto 4 Threshold]
0
[Opto 1 Refreshes Blocked]
True
[Opto 2 Refreshes Blocked]
True
[Opto 3 Refreshes Blocked]
True
[Opto 4 Refreshes Blocked]
True
[Keypad4Description]
Button 4 of the BBTK Response Pad triggered when pressed.
[Keypad3Description]
Button 3 of the BBTK Response Pad triggered when pressed.
[Keypad2Description]
Button 2 of the BBTK Response Pad triggered when pressed.
[Keypad1Description]
Button 1 of the BBTK Response Pad triggered when pressed.
[Opto4Description]
Opto-detector 4 triggered by an active screen region.
[Opto3Description]
Opto-detector 3 triggered by an active screen region.
[Opto2Description]
Opto-detector 2 triggered by an active screen region.
[Opto1Description]
Opto-detector 1 triggered by an active screen region.
[TTLIn2Description]
TTL input 2 triggered by a digital signal.
[TTLIn1Description]
TTL input 1 triggered by a digital signal.
[AudIn2Description]
Audio input 2 triggered by a BBTK Mic.
[AudIn1Description]
Audio input 1 triggered by a BBTK Mic.
[ASC4Description]
Active Switch Closure output 4 generates a key down.
[ASC3Description]
Active Switch Closure output 3 generates a key down.
[ASC2Description]
Active Switch Closure output 2 generates a key down.
[ASC1Description]
Active Switch Closure output 1 generates a key down.
[TTLOut2Description]
TTL output 2 generates a digital signal.
[TTLOut1Description]
TTL output 1 generates a digital signal.
[AudOut2Description]
Audio output 2 generates a tone on the BBTK sounder.
[AudOut1Description]
Audio output 1 generates a tone on the BBTK sounder.
[Notes]

[Data]
00000000000000000000000000000000
00000001000000000000000001890246
00000001000000010000000002190289
00000001000000000000000002290246
00000000000000000000000002302246
00000001000000000000000002794746
00000001000000010000000003094789
00000000000000010000000003188746
00000000000000000000000003194746
00000001000000000000000003696997
00000001000000010000000003997040
00000000000000010000000004090997
00000000000000000000000004096997
00000001000000000000000004583497
00000001000000010000000004883540
00000000000000010000000004977497
00000000000000000000000004983497
00000001000000000000000005467746
00000001000000010000000005767789
00000001000000000000000005867746
00000000000000000000000005879746
00000001000000000000000006372246
00000001000000010000000006672289
00000001000000000000000006772246
00000000000000000000000006781746
00000001000000000000000007274497
00000001000000010000000007574540
00000000000000010000000007668746
00000000000000000000000007674497
00000001000000000000000008192746
00000001000000010000000008492789
00000000000000010000000008588246
00000000000000000000000008592746
00000001000000000000000009079246
00000001000000010000000009379289
00000000000000010000000009472746
00000000000000000000000009479246
00000001000000000000000009965497
00000001000000010000000010265540
00000001000000000000000010365497
00000000000000000000000010376746
00000001000000000000000010867997
00000001000000010000000011168040
00000001000000000000000011267997
00000000000000000000000011279746
00000001000000000000000011770246
00000001000000010000000012070289
00000001000000000000000012170246
00000000000000000000000012182497
00000001000000000000000012672746
00000001000000010000000012972789
00000000000000010000000013068246
00000000000000000000000013072746
00000001000000000000000013558997
00000001000000010000000013859040
00000000000000010000000013952497
00000000000000000000000013958997
00000001000000000000000014445497
00000001000000010000000014745540
00000000000000010000000014839497
00000000000000000000000014845497
00000001000000000000000015331997
00000001000000010000000015632040
00000000000000010000000015726246
00000000000000000000000015731997
00000001000000000000000016216497
00000001000000010000000016516540
00000001000000000000000016616497
00000000000000000000000016627997
00000001000000000000000017120746
00000001000000010000000017420789
00000001000000000000000017520746
00000000000000000000000017529997
00000001000000000000000018022997
00000001000000010000000018323040
00000000000000010000000018416997
00000000000000000000000018422997
00000001000000000000000018909497
00000001000000010000000019209540
00000001000000000000000019309497
00000000000000000000000019318997
00000001000000000000000019811997
00000001000000010000000020112040
00000000000000010000000020205746
00000000000000000000000020211997
00000001000000000000000020698497
00000001000000010000000020998540
00000001000000000000000021098497
00000000000000000000000021107746
00000001000000000000000021600746
00000001000000010000000021900789
00000000000000010000000021994746
00000000000000000000000022000746
00000001000000000000000022487246
00000001000000010000000022787289
00000000000000010000000022881246
00000000000000000000000022887246
00000001000000000000000023371497
00000001000000010000000023671540
00000001000000000000000023771497
00000000000000000000000023783497
00000001000000000000000024257997
00000001000000010000000024558040
00000000000000010000000024653246
00000000000000000000000024657997
00000001000000000000000025144246
00000001000000010000000025444289
00000000000000010000000025537997
00000000000000000000000025544246
00000001000000000000000026030746
00000001000000010000000026330789
00000001000000000000000026430746
00000000000000000000000026439997
00000001000000000000000026932997
00000001000000010000000027233040
00000000000000010000000027326746
00000000000000000000000027332997
00000001000000000000000027819497
00000001000000010000000028119540
00000001000000000000000028219497
00000000000000000000000028228997
00000001000000000000000028721746
00000001000000010000000029021789
00000001000000000000000029121746
00000000000000000000000029133246
00000001000000000000000029608497
00000001000000010000000029908540
00000001000000000000000030008497
00000000000000000000000030017746
00000001000000000000000030510746
00000001000000010000000030810789
00000001000000000000000030910746
00000000000000000000000030919997
00000001000000000000000031413246
00000001000000010000000031713289
00000000000000010000000031806997
00000000000000000000000031813246
00000001000000000000000032299746
00000001000000010000000032599789
00000001000000000000000032699746
00000000000000000000000032708997
00000001000000000000000033201997
00000001000000010000000033502040
00000000000000010000000033595997
00000000000000000000000033601997
00000001000000000000000034088746
00000001000000010000000034388789
00000000000000010000000034482997
00000000000000000000000034488746
00000001000000000000000034956997
00000001000000010000000035257040
00000000000000010000000035350497
00000000000000000000000035356997
00000001000000000000000035843497
00000001000000010000000036143540
00000000000000010000000036237497
00000000000000000000000036243497
00000001000000000000000036730246
00000001000000010000000037030289
00000001000000000000000037130246
00000000000000000000000037139497
00000001000000000000000037632246
00000001000000010000000037932289
00000001000000000000000038032246
00000000000000000000000038041746
00000001000000000000000038534746
00000001000000010000000038834789
00000000000000010000000038928497
00000000000000000000000038934746
00000001000000000000000039421246
00000001000000010000000039721289
00000001000000000000000039821246
00000000000000000000000039830497
00000001000000000000000040323497
00000001000000010000000040623540
00000000000000010000000040717246
00000000000000000000000040723497
00000001000000000000000041209997
00000001000000010000000041510040
00000001000000000000000041609997
00000000000000000000000041619497
00000001000000000000000042112497
00000001000000010000000042412540
00000001000000000000000042512497
00000000000000000000000042521746
00000001000000000000000043014746
00000001000000010000000043314789
00000000000000010000000043408497
00000000000000000000000043414746
00000001000000000000000043901246
00000001000000010000000044201289
00000001000000000000000044301246
00000000000000000000000044310746
00000001000000000000000044803746
00000001000000010000000045103789
00000000000000010000000045197746
00000000000000000000000045203746
00000001000000000000000045690497
00000001000000010000000045990540
00000001000000000000000046090497
00000000000000000000000046099746
00000001000000000000000046592746
00000001000000010000000046892789
00000001000000000000000046992746
00000000000000000000000047001997
00000001000000000000000047477246
00000001000000010000000047777289
00000000000000010000000047873246
00000000000000000000000047877246
00000001000000000000000048363746
00000001000000010000000048663789
00000001000000000000000048763746
00000000000000000000000048775997
00000001000000000000000049266246
00000001000000010000000049566289
00000001000000000000000049666246
00000000000000000000000049678246
00000001000000000000000050168746
00000001000000010000000050468789
00000001000000000000000050568746
00000000000000000000000050580497
00000001000000000000000051072997
00000001000000010000000051373040
00000001000000000000000051472997
00000000000000000000000051482497
00000001000000000000000051957497
00000001000000010000000052257540
00000000000000010000000052353246
00000000000000000000000052357497
00000001000000000000000052843997
00000001000000010000000053144040
00000000000000010000000053237246
00000000000000000000000053243997
00000001000000000000000053730497
00000001000000010000000054030540
00000000000000010000000054124246
00000000000000000000000054130497
00000001000000000000000054616997
00000001000000010000000054917040
00000001000000000000000055016997
00000000000000000000000055026246
00000001000000000000000055519246
00000001000000010000000055819289
00000001000000000000000055919246
00000000000000000000000055930746
00000001000000000000000056421497
00000001000000010000000056721540
00000001000000000000000056821497
00000000000000000000000056833497
00000001000000000000000057308246
00000001000000010000000057608289
00000001000000000000000057708246
00000000000000000000000057717497
00000001000000000000000058210497
00000001000000010000000058510540
00000000000000010000000058604497
00000000000000000000000058610497
00000001000000000000000059097246
00000001000000010000000059397289
00000001000000000000000059497246
00000000000000000000000059506746
00000001000000000000000059999497
00000001000000010000000060299540
00000000000000010000000060393497
00000000000000000000000060399497
00000001000000000000000060886246
00000001000000010000000061186289
00000000000000010000000061280246
00000000000000000000000061286246
00000001000000000000000061770497
00000001000000010000000062070540
00000001000000000000000062170497
00000000000000000000000062182997
00000001000000000000000062672997
00000001000000010000000062973040
00000000000000010000000063068746
00000000000000000000000063072997
00000001000000000000000063559497
00000001000000010000000063859540
00000000000000010000000063952997
00000000000000000000000063959497
00000001000000000000000064445997
00000001000000010000000064746040
00000000000000010000000064839746
00000000000000000000000064845997
00000001000000000000000065332746
00000001000000010000000065632789
00000000000000010000000065726997
00000000000000000000000065732746
00000001000000000000000066216997
00000001000000010000000066517040
00000000000000010000000066612746
00000000000000000000000066616997
00000001000000000000000067103497
00000001000000010000000067403540
00000000000000010000000067496997
00000000000000000000000067503497
00000001000000000000000067989997
00000001000000010000000068290040
00000001000000000000000068389997
00000000000000000000000068401497
00000001000000000000000068892497
00000001000000010000000069192540
00000001000000000000000069292497
00000000000000000000000069304246
00000001000000000000000069778746
00000001000000010000000070078789
00000000000000010000000070172997
00000000000000000000000070178746
00000001000000000000000070681246
00000001000000010000000070981289
00000000000000010000000071074997
00000000000000000000000071081246
00000001000000000000000071567746
00000001000000010000000071867789
00000001000000000000000071967746
00000000000000000000000071977246
00000001000000000000000072470246
00000001000000010000000072770289
00000001000000000000000072870246
00000000000000000000000072881746
00000001000000000000000073372746
00000001000000010000000073672789
00000001000000000000000073772746
00000000000000000000000073784497
00000001000000000000000074259246
00000001000000010000000074559289
00000000000000010000000074653497
00000000000000000000000074659246
00000001000000000000000075143997
00000001000000010000000075444040
00000000000000010000000075539746
00000000000000000000000075543997
00000001000000000000000076030246
00000001000000010000000076330289
00000001000000000000000076430246
00000000000000000000000076442497
00000001000000000000000076932746
00000001000000010000000077232789
00000000000000010000000077328497
00000000000000000000000077332746
00000001000000000000000077818997
00000001000000010000000078119040
00000001000000000000000078218997
00000000000000000000000078231246
00000001000000000000000078721746
00000001000000010000000079021789
00000001000000000000000079121746
00000000000000000000000079133997
00000001000000000000000079607997
00000001000000010000000079908040
00000000000000010000000080001746
00000000000000000000000080007997
00000001000000000000000080494746
00000001000000010000000080794789
00000000000000010000000080888997
00000000000000000000000080894746
00000001000000000000000081379246
00000001000000010000000081679289
00000000000000010000000081775246
00000000000000000000000081779246
00000001000000000000000082265497
00000001000000010000000082565540
00000000000000010000000082660997
00000000000000000000000082665497
00000001000000000000000083152246
00000001000000010000000083452289
00000001000000000000000083552246
00000000000000000000000083563746
00000001000000000000000084038746
00000001000000010000000084338789
00000001000000000000000084438746
00000000000000000000000084447997
00000001000000000000000084940997
00000001000000010000000085241040
00000001000000000000000085340997
00000000000000000000000085352497
00000001000000000000000085843497
00000001000000010000000086143540
00000000000000010000000086237246
00000000000000000000000086243497
00000001000000000000000086730246
00000001000000010000000087030289
00000001000000000000000087130246
00000000000000000000000087139746
00000001000000000000000087632746
00000001000000010000000087932789
00000001000000000000000088032746
00000000000000000000000088041997
00000001000000000000000088534997
00000001000000010000000088835040
00000000000000010000000088928997
00000000000000000000000088934997
00000001000000000000000089421746
00000001000000010000000089721789
00000001000000000000000089821746
00000000000000000000000089831246
00000001000000000000000090324246
00000001000000010000000090624289
00000001000000000000000090724246
00000000000000000000000090733746
00000001000000000000000099150246
