# Supplementary material for: Presentation and response timing accuracy in Adobe Flash and HTML5/JavaScript Web experiments
Source: Behav Res Methods. 2014 Jun 6;47(2):309–27. doi: 10.3758/s13428-014-0471-1 (PMC4427652; doi:10.3758/s13428-014-0471-1)
Supplement: Supplementary file 1 — (ZIP 1.07 MB) [file 13428_2014_471_MOESM1_ESM.zip › Supplementary/Logs/d425-dscar-300ms-ff-js.rtl]

[PC Software Vesion]
20121128
[ARM Firmware Version]
20120901
[Capture Date]
19 Jul 2013
[Capture Time]
12:46:56
[Capture Duration (Secs)]
100
[Changes]
402
[Samples]
400001
[Soak Rate]
0.100499748750628
[Audio In 1 Threshold]
0
[Audio In 2 Threshold]
0
[Audio Out 1 Threshold]
0
[Audio Out 2 Threshold]
0
[Opto 1 Threshold]
115
[Opto 2 Threshold]
0
[Opto 3 Threshold]
0
[Opto 4 Threshold]
0
[Opto 1 Refreshes Blocked]
True
[Opto 2 Refreshes Blocked]
True
[Opto 3 Refreshes Blocked]
True
[Opto 4 Refreshes Blocked]
True
[Keypad4Description]
Button 4 of the BBTK Response Pad triggered when pressed.
[Keypad3Description]
Button 3 of the BBTK Response Pad triggered when pressed.
[Keypad2Description]
Button 2 of the BBTK Response Pad triggered when pressed.
[Keypad1Description]
Button 1 of the BBTK Response Pad triggered when pressed.
[Opto4Description]
Opto-detector 4 triggered by an active screen region.
[Opto3Description]
Opto-detector 3 triggered by an active screen region.
[Opto2Description]
Opto-detector 2 triggered by an active screen region.
[Opto1Description]
Opto-detector 1 triggered by an active screen region.
[TTLIn2Description]
TTL input 2 triggered by a digital signal.
[TTLIn1Description]
TTL input 1 triggered by a digital signal.
[AudIn2Description]
Audio input 2 triggered by a BBTK Mic.
[AudIn1Description]
Audio input 1 triggered by a BBTK Mic.
[ASC4Description]
Active Switch Closure output 4 generates a key down.
[ASC3Description]
Active Switch Closure output 3 generates a key down.
[ASC2Description]
Active Switch Closure output 2 generates a key down.
[ASC1Description]
Active Switch Closure output 1 generates a key down.
[TTLOut2Description]
TTL output 2 generates a digital signal.
[TTLOut1Description]
TTL output 1 generates a digital signal.
[AudOut2Description]
Audio output 2 generates a tone on the BBTK sounder.
[AudOut1Description]
Audio output 1 generates a tone on the BBTK sounder.
[Notes]

[Data]
00000000000000000000000000000000
00000001000000000000000001547746
00000001000000010000000001847789
00000001000000000000000001947746
00000000000000000000000001957246
00000001000000000000000002431997
00000001000000010000000002732040
00000001000000000000000002831997
00000000000000000000000002859746
00000001000000000000000003334746
00000001000000010000000003634789
00000001000000000000000003734746
00000000000000000000000003762246
00000001000000000000000004221246
00000001000000010000000004521289
00000001000000000000000004621246
00000000000000000000000004649746
00000001000000000000000005123997
00000001000000010000000005424040
00000001000000000000000005523997
00000000000000000000000005552246
00000001000000000000000006026497
00000001000000010000000006326540
00000001000000000000000006426497
00000000000000000000000006438497
00000001000000000000000006913246
00000001000000010000000007213289
00000001000000000000000007313246
00000000000000000000000007341246
00000001000000000000000007815746
00000001000000010000000008115789
00000001000000000000000008215746
00000000000000000000000008243997
00000001000000000000000008702746
00000001000000010000000009002789
00000001000000000000000009102746
00000000000000000000000009129997
00000001000000000000000009605246
00000001000000010000000009905289
00000001000000000000000010005246
00000000000000000000000010032746
00000001000000000000000010507746
00000001000000010000000010807789
00000001000000000000000010907746
00000000000000000000000010917246
00000001000000000000000011392246
00000001000000010000000011692289
00000001000000000000000011792246
00000000000000000000000011819497
00000001000000000000000012294997
00000001000000010000000012595040
00000001000000000000000012694997
00000000000000000000000012723997
00000001000000000000000013181246
00000001000000010000000013481289
00000001000000000000000013581246
00000000000000000000000013609246
00000001000000000000000014083746
00000001000000010000000014383789
00000001000000000000000014483746
00000000000000000000000014511746
00000001000000000000000014986497
00000001000000010000000015286540
00000001000000000000000015386497
00000000000000000000000015398997
00000001000000000000000015872997
00000001000000010000000016173040
00000001000000000000000016272997
00000000000000000000000016301497
00000001000000000000000016775497
00000001000000010000000017075540
00000001000000000000000017175497
00000000000000000000000017203746
00000001000000000000000017662246
00000001000000010000000017962289
00000001000000000000000018062246
00000000000000000000000018090246
00000001000000000000000018564746
00000001000000010000000018864789
00000001000000000000000018964746
00000000000000000000000018992997
00000001000000000000000019467497
00000001000000010000000019767540
00000001000000000000000019867497
00000000000000000000000019878997
00000001000000000000000020354246
00000001000000010000000020654289
00000001000000000000000020754246
00000000000000000000000020781746
00000001000000000000000021256746
00000001000000010000000021556789
00000001000000000000000021656746
00000000000000000000000021684497
00000001000000000000000022141246
00000001000000010000000022441289
00000001000000000000000022541246
00000000000000000000000022568746
00000001000000000000000023043997
00000001000000010000000023344040
00000001000000000000000023443997
00000000000000000000000023471246
00000001000000000000000023930497
00000001000000010000000024230540
00000001000000000000000024330497
00000000000000000000000024342497
00000001000000000000000024816997
00000001000000010000000025117040
00000001000000000000000025216997
00000000000000000000000025226497
00000001000000000000000025735497
00000001000000010000000026035540
00000001000000000000000026135497
00000000000000000000000026163246
00000001000000000000000026622246
00000001000000010000000026922289
00000001000000000000000027022246
00000000000000000000000027050497
00000001000000000000000027524746
00000001000000010000000027824789
00000001000000000000000027924746
00000000000000000000000027953246
00000001000000000000000028411497
00000001000000010000000028711540
00000001000000000000000028811497
00000000000000000000000028839246
00000001000000000000000029313997
00000001000000010000000029614040
00000001000000000000000029713997
00000000000000000000000029741997
00000001000000000000000030216746
00000001000000010000000030516789
00000001000000000000000030616746
00000000000000000000000030644746
00000001000000000000000031101497
00000001000000010000000031401540
00000001000000000000000031501497
00000000000000000000000031530746
00000001000000000000000032005997
00000001000000010000000032306040
00000001000000000000000032405997
00000000000000000000000032433246
00000001000000000000000032890497
00000001000000010000000033190540
00000001000000000000000033290497
00000000000000000000000033302746
00000001000000000000000033776997
00000001000000010000000034077040
00000001000000000000000034176997
00000000000000000000000034188746
00000001000000000000000034679497
00000001000000010000000034979540
00000001000000000000000035079497
00000000000000000000000035091497
00000001000000000000000035582246
00000001000000010000000035882289
00000001000000000000000035982246
00000000000000000000000036010246
00000001000000000000000036484746
00000001000000010000000036784789
00000001000000000000000036884746
00000000000000000000000036912746
00000001000000000000000037371497
00000001000000010000000037671540
00000001000000000000000037771497
00000000000000000000000037780997
00000001000000000000000038256246
00000001000000010000000038556289
00000001000000000000000038656246
00000000000000000000000038667997
00000001000000000000000039160997
00000001000000010000000039461040
00000001000000000000000039560997
00000000000000000000000039570497
00000001000000000000000040063497
00000001000000010000000040363540
00000001000000000000000040463497
00000000000000000000000040490997
00000001000000000000000040965997
00000001000000010000000041266040
00000001000000000000000041365997
00000000000000000000000041393746
00000001000000000000000041850497
00000001000000010000000042150540
00000001000000000000000042250497
00000000000000000000000042262746
00000001000000000000000042736997
00000001000000010000000043037040
00000001000000000000000043136997
00000000000000000000000043148997
00000001000000000000000043639746
00000001000000010000000043939789
00000001000000000000000044039746
00000000000000000000000044051746
00000001000000000000000044542246
00000001000000010000000044842289
00000001000000000000000044942246
00000000000000000000000044970246
00000001000000000000000045444997
00000001000000010000000045745040
00000001000000000000000045844997
00000000000000000000000045872746
00000001000000000000000046331497
00000001000000010000000046631540
00000001000000000000000046731497
00000000000000000000000046759997
00000001000000000000000047233997
00000001000000010000000047534040
00000001000000000000000047633997
00000000000000000000000047662497
00000001000000000000000048136746
00000001000000010000000048436789
00000001000000000000000048536746
00000000000000000000000048548497
00000001000000000000000049023497
00000001000000010000000049323540
00000001000000000000000049423497
00000000000000000000000049451246
00000001000000000000000049925997
00000001000000010000000050226040
00000001000000000000000050325997
00000000000000000000000050353997
00000001000000000000000050810746
00000001000000010000000051110789
00000001000000000000000051210746
00000000000000000000000051222997
00000001000000000000000051697246
00000001000000010000000051997289
00000001000000000000000052097246
00000000000000000000000052109246
00000001000000000000000052599997
00000001000000010000000052900040
00000001000000000000000052999997
00000000000000000000000053011997
00000001000000000000000053502497
00000001000000010000000053802540
00000001000000000000000053902497
00000000000000000000000053914746
00000001000000000000000054389246
00000001000000010000000054689289
00000001000000000000000054789246
00000000000000000000000054800746
00000001000000000000000055291746
00000001000000010000000055591789
00000001000000000000000055691746
00000000000000000000000055703497
00000001000000000000000056178497
00000001000000010000000056478540
00000001000000000000000056578497
00000000000000000000000056588246
00000001000000000000000057081246
00000001000000010000000057381289
00000001000000000000000057481246
00000000000000000000000057490746
00000001000000000000000057983746
00000001000000010000000058283789
00000001000000000000000058383746
00000000000000000000000058411497
00000001000000000000000058886246
00000001000000010000000059186289
00000001000000000000000059286246
00000000000000000000000059314246
00000001000000000000000059770997
00000001000000010000000060071040
00000001000000000000000060170997
00000000000000000000000060182997
00000001000000000000000060657497
00000001000000010000000060957540
00000001000000000000000061057497
00000000000000000000000061069497
00000001000000000000000061559997
00000001000000010000000061860040
00000001000000000000000061959997
00000000000000000000000061972246
00000001000000000000000062462746
00000001000000010000000062762789
00000001000000000000000062862746
00000000000000000000000062890497
00000001000000000000000063365246
00000001000000010000000063665289
00000001000000000000000063765246
00000000000000000000000063792997
00000001000000000000000064251997
00000001000000010000000064552040
00000001000000000000000064651997
00000000000000000000000064663746
00000001000000000000000065138746
00000001000000010000000065438789
00000001000000000000000065538746
00000000000000000000000065548497
00000001000000000000000066041246
00000001000000010000000066341289
00000001000000000000000066441246
00000000000000000000000066450997
00000001000000000000000066943997
00000001000000010000000067244040
00000001000000000000000067343997
00000000000000000000000067371997
00000001000000000000000067846497
00000001000000010000000068146540
00000001000000000000000068246497
00000000000000000000000068274746
00000001000000000000000068731246
00000001000000010000000069031289
00000001000000000000000069131246
00000000000000000000000069143246
00000001000000000000000069617746
00000001000000010000000069917789
00000001000000000000000070017746
00000000000000000000000070029997
00000001000000000000000070520497
00000001000000010000000070820540
00000001000000000000000070920497
00000000000000000000000070932746
00000001000000000000000071422997
00000001000000010000000071723040
00000001000000000000000071822997
00000000000000000000000071850746
00000001000000000000000072325746
00000001000000010000000072625789
00000001000000000000000072725746
00000000000000000000000072753246
00000001000000000000000073212246
00000001000000010000000073512289
00000001000000000000000073612246
00000000000000000000000073640746
00000001000000000000000074114746
00000001000000010000000074414789
00000001000000000000000074514746
00000000000000000000000074543246
00000001000000000000000075017497
00000001000000010000000075317540
00000001000000000000000075417497
00000000000000000000000075429497
00000001000000000000000075904246
00000001000000010000000076204289
00000001000000000000000076304246
00000000000000000000000076332246
00000001000000000000000076806746
00000001000000010000000077106789
00000001000000000000000077206746
00000000000000000000000077234997
00000001000000000000000077691497
00000001000000010000000077991540
00000001000000000000000078091497
00000000000000000000000078103746
00000001000000000000000078577997
00000001000000010000000078878040
00000001000000000000000078977997
00000000000000000000000078990246
00000001000000000000000079480746
00000001000000010000000079780789
00000001000000000000000079880746
00000000000000000000000079892997
00000001000000000000000080383246
00000001000000010000000080683289
00000001000000000000000080783246
00000000000000000000000080811246
00000001000000000000000081285997
00000001000000010000000081586040
00000001000000000000000081685997
00000000000000000000000081713746
00000001000000000000000082172497
00000001000000010000000082472540
00000001000000000000000082572497
00000000000000000000000082584246
00000001000000000000000083059497
00000001000000010000000083359540
00000001000000000000000083459497
00000000000000000000000083469246
00000001000000000000000083962246
00000001000000010000000084262289
00000001000000000000000084362246
00000000000000000000000084371746
00000001000000000000000084864746
00000001000000010000000085164789
00000001000000000000000085264746
00000000000000000000000085292497
00000001000000000000000085767246
00000001000000010000000086067289
00000001000000000000000086167246
00000000000000000000000086195246
00000001000000000000000086651997
00000001000000010000000086952040
00000001000000000000000087051997
00000000000000000000000087064246
00000001000000000000000087538497
00000001000000010000000087838540
00000001000000000000000087938497
00000000000000000000000087950497
00000001000000000000000088441246
00000001000000010000000088741289
00000001000000000000000088841246
00000000000000000000000088853246
00000001000000000000000089343746
00000001000000010000000089643789
00000001000000000000000089743746
00000000000000000000000089771997
00000001000000000000000090246497
00000001000000010000000090546540
00000001000000000000000090646497
00000000000000000000000090674746
00000001000000000000000095710497
