# Supplementary material for: Presentation and response timing accuracy in Adobe Flash and HTML5/JavaScript Web experiments
Source: Behav Res Methods. 2014 Jun 6;47(2):309–27. doi: 10.3758/s13428-014-0471-1 (PMC4427652; doi:10.3758/s13428-014-0471-1)
Supplement: Supplementary file 1 — (ZIP 1.07 MB) [file 13428_2014_471_MOESM1_ESM.zip › Supplementary/Logs/d425-dscar-300ms-ie-fl.rtl]

[PC Software Vesion]
20121128
[ARM Firmware Version]
20120901
[Capture Date]
19 Jul 2013
[Capture Time]
12:38:28
[Capture Duration (Secs)]
100
[Changes]
402
[Samples]
400001
[Soak Rate]
0.100499748750628
[Audio In 1 Threshold]
0
[Audio In 2 Threshold]
0
[Audio Out 1 Threshold]
0
[Audio Out 2 Threshold]
0
[Opto 1 Threshold]
115
[Opto 2 Threshold]
0
[Opto 3 Threshold]
0
[Opto 4 Threshold]
0
[Opto 1 Refreshes Blocked]
True
[Opto 2 Refreshes Blocked]
True
[Opto 3 Refreshes Blocked]
True
[Opto 4 Refreshes Blocked]
True
[Keypad4Description]
Button 4 of the BBTK Response Pad triggered when pressed.
[Keypad3Description]
Button 3 of the BBTK Response Pad triggered when pressed.
[Keypad2Description]
Button 2 of the BBTK Response Pad triggered when pressed.
[Keypad1Description]
Button 1 of the BBTK Response Pad triggered when pressed.
[Opto4Description]
Opto-detector 4 triggered by an active screen region.
[Opto3Description]
Opto-detector 3 triggered by an active screen region.
[Opto2Description]
Opto-detector 2 triggered by an active screen region.
[Opto1Description]
Opto-detector 1 triggered by an active screen region.
[TTLIn2Description]
TTL input 2 triggered by a digital signal.
[TTLIn1Description]
TTL input 1 triggered by a digital signal.
[AudIn2Description]
Audio input 2 triggered by a BBTK Mic.
[AudIn1Description]
Audio input 1 triggered by a BBTK Mic.
[ASC4Description]
Active Switch Closure output 4 generates a key down.
[ASC3Description]
Active Switch Closure output 3 generates a key down.
[ASC2Description]
Active Switch Closure output 2 generates a key down.
[ASC1Description]
Active Switch Closure output 1 generates a key down.
[TTLOut2Description]
TTL output 2 generates a digital signal.
[TTLOut1Description]
TTL output 1 generates a digital signal.
[AudOut2Description]
Audio output 2 generates a tone on the BBTK sounder.
[AudOut1Description]
Audio output 1 generates a tone on the BBTK sounder.
[Notes]

[Data]
00000000000000000000000000000000
00000001000000000000000001314247
00000001000000010000000001614290
00000001000000000000000001714247
00000000000000000000000001722996
00000001000000000000000002215496
00000001000000010000000002515539
00000001000000000000000002615496
00000000000000000000000002627247
00000001000000000000000003118996
00000001000000010000000003419039
00000000000000010000000003512496
00000000000000000000000003518996
00000001000000000000000004004496
00000001000000010000000004304539
00000001000000000000000004404496
00000000000000000000000004416247
00000001000000000000000004908496
00000001000000010000000005208539
00000000000000010000000005301996
00000000000000000000000005308496
00000001000000000000000005793747
00000001000000010000000006093790
00000000000000010000000006186996
00000000000000000000000006193747
00000001000000000000000006679247
00000001000000010000000006979290
00000001000000000000000007079247
00000000000000000000000007090996
00000001000000000000000007582996
00000001000000010000000007883039
00000000000000010000000007976496
00000000000000000000000007982996
00000001000000000000000008468496
00000001000000010000000008768539
00000001000000000000000008868496
00000000000000000000000008879747
00000001000000000000000009369996
00000001000000010000000009670039
00000000000000010000000009765747
00000000000000000000000009769996
00000001000000000000000010257747
00000001000000010000000010557790
00000001000000000000000010657747
00000000000000000000000010666496
00000001000000000000000011158996
00000001000000010000000011459039
00000000000000010000000011554247
00000000000000000000000011558996
00000001000000000000000012044747
00000001000000010000000012344790
00000000000000010000000012440496
00000000000000000000000012444747
00000001000000000000000012932247
00000001000000010000000013232290
00000001000000000000000013332247
00000000000000000000000013340996
00000001000000000000000013833747
00000001000000010000000014133790
00000000000000010000000014228996
00000000000000000000000014233747
00000001000000000000000014719496
00000001000000010000000015019539
00000000000000010000000015114996
00000000000000000000000015119496
00000001000000000000000015606996
00000001000000010000000015907039
00000000000000010000000016000496
00000000000000000000000016006996
00000001000000000000000016492247
00000001000000010000000016792290
00000001000000000000000016892247
00000000000000000000000016903747
00000001000000000000000017377996
00000001000000010000000017678039
00000001000000000000000017777996
00000000000000000000000017789747
00000001000000000000000018281747
00000001000000010000000018581790
00000000000000010000000018674996
00000000000000000000000018681747
00000001000000000000000019166996
00000001000000010000000019467039
00000000000000010000000019560247
00000000000000000000000019566996
00000001000000000000000020052496
00000001000000010000000020352539
00000000000000010000000020447747
00000000000000000000000020452496
00000001000000000000000020938247
00000001000000010000000021238290
00000001000000000000000021338247
00000000000000000000000021349747
00000001000000000000000021825996
00000001000000010000000022126039
00000001000000000000000022225996
00000000000000000000000022234747
00000001000000000000000022727247
00000001000000010000000023027290
00000001000000000000000023127247
00000000000000000000000023139247
00000001000000000000000023630996
00000001000000010000000023931039
00000000000000010000000024024247
00000000000000000000000024030996
00000001000000000000000024516247
00000001000000010000000024816290
00000001000000000000000024916247
00000000000000000000000024927996
00000001000000000000000025401996
00000001000000010000000025702039
00000000000000010000000025797247
00000000000000000000000025801996
00000001000000000000000026287747
00000001000000010000000026587790
00000000000000010000000026683247
00000000000000000000000026687747
00000001000000000000000027175496
00000001000000010000000027475539
00000001000000000000000027575496
00000000000000000000000027602747
00000001000000000000000028076496
00000001000000010000000028376539
00000000000000010000000028471996
00000000000000000000000028476496
00000001000000000000000028962247
00000001000000010000000029262290
00000001000000000000000029362247
00000000000000000000000029373496
00000001000000000000000029865747
00000001000000010000000030165790
00000000000000010000000030258747
00000000000000000000000030265747
00000001000000000000000030769496
00000001000000010000000031069539
00000001000000000000000031169496
00000000000000000000000031178247
00000001000000000000000031654996
00000001000000010000000031955039
00000001000000000000000032054996
00000000000000000000000032065996
00000001000000000000000032556496
00000001000000010000000032856539
00000000000000010000000032952247
00000000000000000000000032956496
00000001000000000000000033444247
00000001000000010000000033744290
00000001000000000000000033844247
00000000000000000000000033852996
00000001000000000000000034345496
00000001000000010000000034645539
00000000000000010000000034740747
00000000000000000000000034745496
00000001000000000000000035231247
00000001000000010000000035531290
00000000000000010000000035626747
00000000000000000000000035631247
00000001000000000000000036134496
00000001000000010000000036434539
00000001000000000000000036534496
00000000000000000000000036546247
00000001000000000000000037020247
00000001000000010000000037320290
00000000000000010000000037415496
00000000000000000000000037420247
00000001000000000000000037905747
00000001000000010000000038205790
00000001000000000000000038305747
00000000000000000000000038334996
00000001000000000000000038825247
00000001000000010000000039125290
00000000000000010000000039220996
00000000000000000000000039225247
00000001000000000000000039712996
00000001000000010000000040013039
00000001000000000000000040112996
00000000000000000000000040121747
00000001000000000000000040614247
00000001000000010000000040914290
00000000000000010000000041009747
00000000000000000000000041014247
00000001000000000000000041499996
00000001000000010000000041800039
00000001000000000000000041899996
00000000000000000000000041910996
00000001000000000000000042387496
00000001000000010000000042687539
00000001000000000000000042787496
00000000000000000000000042796247
00000001000000000000000043288996
00000001000000010000000043589039
00000001000000000000000043688996
00000000000000000000000043700747
00000001000000000000000044192496
00000001000000010000000044492539
00000001000000000000000044592496
00000000000000000000000044603747
00000001000000000000000045094247
00000001000000010000000045394290
00000000000000010000000045489747
00000000000000000000000045494247
00000001000000000000000045981747
00000001000000010000000046281790
00000000000000010000000046375247
00000000000000000000000046381747
00000001000000000000000046867247
00000001000000010000000047167290
00000001000000000000000047267247
00000000000000000000000047278496
00000001000000000000000047752747
00000001000000010000000048052790
00000001000000000000000048152747
00000000000000000000000048164496
00000001000000000000000048656496
00000001000000010000000048956539
00000001000000000000000049056496
00000000000000000000000049065247
00000001000000000000000049557747
00000001000000010000000049857790
00000001000000000000000049957747
00000000000000000000000049969496
00000001000000000000000050461247
00000001000000010000000050761290
00000000000000010000000050854496
00000000000000000000000050861247
00000001000000000000000051346747
00000001000000010000000051646790
00000001000000000000000051746747
00000000000000000000000051758747
00000001000000000000000052232496
00000001000000010000000052532539
00000001000000000000000052632496
00000000000000000000000052643996
00000001000000000000000053118247
00000001000000010000000053418290
00000000000000010000000053513996
00000000000000000000000053518247
00000001000000000000000054005747
00000001000000010000000054305790
00000001000000000000000054405747
00000000000000000000000054433496
00000001000000000000000054907247
00000001000000010000000055207290
00000000000000010000000055302747
00000000000000000000000055307247
00000001000000000000000055792996
00000001000000010000000056093039
00000001000000000000000056192996
00000000000000000000000056203747
00000001000000000000000056696247
00000001000000010000000056996290
00000001000000000000000057096247
00000000000000000000000057108247
00000001000000000000000057599996
00000001000000010000000057900039
00000000000000010000000057993247
00000000000000000000000057999996
00000001000000000000000058485247
00000001000000010000000058785290
00000001000000000000000058885247
00000000000000000000000058896747
00000001000000000000000059387247
00000001000000010000000059687290
00000000000000010000000059782747
00000000000000000000000059787247
00000001000000000000000060274496
00000001000000010000000060574539
00000001000000000000000060674496
00000000000000000000000060685496
00000001000000000000000061175996
00000001000000010000000061476039
00000000000000010000000061571496
00000000000000000000000061575996
00000001000000000000000062061747
00000001000000010000000062361790
00000000000000010000000062457496
00000000000000000000000062461747
00000001000000000000000062949247
00000001000000010000000063249290
00000001000000000000000063349247
00000000000000000000000063360247
00000001000000000000000063850747
00000001000000010000000064150790
00000000000000010000000064246247
00000000000000000000000064250747
00000001000000000000000064738496
00000001000000010000000065038539
00000001000000000000000065138496
00000000000000000000000065147247
00000001000000000000000065639747
00000001000000010000000065939790
00000000000000010000000066034996
00000000000000000000000066039747
00000001000000000000000066525496
00000001000000010000000066825539
00000000000000010000000066920996
00000000000000000000000066925496
00000001000000000000000067413247
00000001000000010000000067713290
00000001000000000000000067813247
00000000000000000000000067821996
00000001000000000000000068314496
00000001000000010000000068614539
00000001000000000000000068714496
00000000000000000000000068726247
00000001000000000000000069217996
00000001000000010000000069518039
00000001000000000000000069617996
00000000000000000000000069628996
00000001000000000000000070119496
00000001000000010000000070419539
00000000000000010000000070515247
00000000000000000000000070519496
00000001000000000000000071022996
00000001000000010000000071323039
00000000000000010000000071416247
00000000000000000000000071422996
00000001000000000000000071908496
00000001000000010000000072208539
00000000000000010000000072303747
00000000000000000000000072308496
00000001000000000000000072794247
00000001000000010000000073094290
00000001000000000000000073194247
00000000000000000000000073205747
00000001000000000000000073679996
00000001000000010000000073980039
00000000000000010000000074075996
00000000000000000000000074079996
00000001000000000000000074567496
00000001000000010000000074867539
00000001000000000000000074967496
00000000000000000000000074978496
00000001000000000000000075468996
00000001000000010000000075769039
00000001000000000000000075868996
00000000000000000000000075880496
00000001000000000000000076354747
00000001000000010000000076654790
00000000000000010000000076750496
00000000000000000000000076754747
00000001000000000000000077257996
00000001000000010000000077558039
00000000000000010000000077653247
00000000000000000000000077657996
00000001000000000000000078143747
00000001000000010000000078443790
00000000000000010000000078539247
00000000000000000000000078543747
00000001000000000000000079029496
00000001000000010000000079329539
00000001000000000000000079429496
00000000000000000000000079440247
00000001000000000000000079932747
00000001000000010000000080232790
00000000000000010000000080327996
00000000000000000000000080332747
00000001000000000000000080818496
00000001000000010000000081118539
00000001000000000000000081218496
00000000000000000000000081229996
00000001000000000000000081721996
00000001000000010000000082022039
00000000000000010000000082114996
00000000000000000000000082121996
00000001000000000000000082607496
00000001000000010000000082907539
00000000000000010000000083002496
00000000000000000000000083007496
00000001000000000000000083493247
00000001000000010000000083793290
00000001000000000000000083893247
00000000000000000000000083904747
00000001000000000000000084396747
00000001000000010000000084696790
00000000000000010000000084789747
00000000000000000000000084796747
00000001000000000000000085282247
00000001000000010000000085582290
00000001000000000000000085682247
00000000000000000000000085694247
00000001000000000000000086185996
00000001000000010000000086486039
00000001000000000000000086585996
00000000000000000000000086596747
00000001000000000000000087071496
00000001000000010000000087371539
00000000000000010000000087464496
00000000000000000000000087471496
00000001000000000000000087956996
00000001000000010000000088257039
00000001000000000000000088356996
00000000000000000000000088368996
00000001000000000000000088842747
00000001000000010000000089142790
00000001000000000000000089242747
00000000000000000000000089253996
00000001000000000000000089745996
00000001000000010000000090046039
00000001000000000000000090145996
00000000000000000000000090173496
00000001000000000000000098255247
