# Supplementary material for: Presentation and response timing accuracy in Adobe Flash and HTML5/JavaScript Web experiments
Source: Behav Res Methods. 2014 Jun 6;47(2):309–27. doi: 10.3758/s13428-014-0471-1 (PMC4427652; doi:10.3758/s13428-014-0471-1)
Supplement: Supplementary file 1 — (ZIP 1.07 MB) [file 13428_2014_471_MOESM1_ESM.zip › Supplementary/Logs/d425-dscar-300ms-ie-js.rtl]

[PC Software Vesion]
20121128
[ARM Firmware Version]
20120901
[Capture Date]
19 Jul 2013
[Capture Time]
12:41:19
[Capture Duration (Secs)]
100
[Changes]
404
[Samples]
400001
[Soak Rate]
0.100999747500631
[Audio In 1 Threshold]
0
[Audio In 2 Threshold]
0
[Audio Out 1 Threshold]
0
[Audio Out 2 Threshold]
0
[Opto 1 Threshold]
115
[Opto 2 Threshold]
0
[Opto 3 Threshold]
0
[Opto 4 Threshold]
0
[Opto 1 Refreshes Blocked]
True
[Opto 2 Refreshes Blocked]
True
[Opto 3 Refreshes Blocked]
True
[Opto 4 Refreshes Blocked]
True
[Keypad4Description]
Button 4 of the BBTK Response Pad triggered when pressed.
[Keypad3Description]
Button 3 of the BBTK Response Pad triggered when pressed.
[Keypad2Description]
Button 2 of the BBTK Response Pad triggered when pressed.
[Keypad1Description]
Button 1 of the BBTK Response Pad triggered when pressed.
[Opto4Description]
Opto-detector 4 triggered by an active screen region.
[Opto3Description]
Opto-detector 3 triggered by an active screen region.
[Opto2Description]
Opto-detector 2 triggered by an active screen region.
[Opto1Description]
Opto-detector 1 triggered by an active screen region.
[TTLIn2Description]
TTL input 2 triggered by a digital signal.
[TTLIn1Description]
TTL input 1 triggered by a digital signal.
[AudIn2Description]
Audio input 2 triggered by a BBTK Mic.
[AudIn1Description]
Audio input 1 triggered by a BBTK Mic.
[ASC4Description]
Active Switch Closure output 4 generates a key down.
[ASC3Description]
Active Switch Closure output 3 generates a key down.
[ASC2Description]
Active Switch Closure output 2 generates a key down.
[ASC1Description]
Active Switch Closure output 1 generates a key down.
[TTLOut2Description]
TTL output 2 generates a digital signal.
[TTLOut1Description]
TTL output 1 generates a digital signal.
[AudOut2Description]
Audio output 2 generates a tone on the BBTK sounder.
[AudOut1Description]
Audio output 1 generates a tone on the BBTK sounder.
[Notes]

[Data]
00000000000000000000000000000000
00000001000000000000000001645246
00000001000000010000000001945289
00000000000000010000000002038997
00000000000000000000000002045246
00000001000000000000000002547246
00000001000000010000000002847289
00000000000000010000000002924997
00000000000000000000000002947246
00000001000000000000000003433246
00000001000000010000000003733289
00000000000000010000000003828497
00000000000000000000000003833246
00000001000000000000000004337497
00000001000000010000000004637540
00000000000000010000000004714497
00000000000000000000000004737497
00000001000000000000000005238997
00000001000000010000000005539040
00000000000000010000000005616997
00000000000000000000000005638997
00000001000000000000000006124997
00000001000000010000000006425040
00000000000000010000000006518246
00000000000000000000000006524997
00000001000000000000000007010997
00000001000000010000000007311040
00000000000000010000000007389246
00000000000000000000000007410997
00000001000000000000000007912997
00000001000000010000000008213040
00000000000000010000000008308746
00000000000000000000000008312997
00000001000000000000000008816746
00000001000000010000000009116789
00000000000000010000000009210746
00000000000000000000000009216746
00000001000000000000000009703246
00000001000000010000000010003289
00000000000000010000000010080746
00000000000000000000000010103246
00000001000000000000000010588997
00000001000000010000000010889040
00000000000000010000000010982497
00000000000000000000000010988997
00000001000000000000000011490997
00000001000000010000000011791040
00000000000000010000000011885997
00000000000000000000000011890997
00000001000000000000000012376746
00000001000000010000000012676789
00000000000000010000000012754497
00000000000000000000000012776746
00000001000000000000000013262746
00000001000000010000000013562789
00000000000000010000000013640246
00000000000000000000000013662746
00000001000000000000000014148746
00000001000000010000000014448789
00000000000000010000000014543997
00000000000000000000000014548746
00000001000000000000000015052746
00000001000000010000000015352789
00000000000000010000000015429997
00000000000000000000000015452746
00000001000000000000000015954497
00000001000000010000000016254540
00000000000000010000000016332746
00000000000000000000000016354497
00000001000000000000000016840497
00000001000000010000000017140540
00000000000000010000000017233746
00000000000000000000000017240497
00000001000000000000000017726497
00000001000000010000000018026540
00000000000000010000000018119746
00000000000000000000000018126497
00000001000000000000000018628746
00000001000000010000000018928789
00000000000000010000000019005746
00000000000000000000000019028746
00000001000000000000000019514497
00000001000000010000000019814540
00000000000000010000000019891746
00000000000000000000000019914497
00000001000000000000000020418497
00000001000000010000000020718540
00000000000000010000000020812497
00000000000000000000000020818497
00000001000000000000000021304497
00000001000000010000000021604540
00000000000000010000000021682246
00000000000000000000000021704497
00000001000000000000000022190497
00000001000000010000000022490540
00000000000000010000000022583997
00000000000000000000000022590497
00000001000000000000000023092246
00000001000000010000000023392289
00000000000000010000000023469997
00000000000000000000000023492246
00000001000000000000000023978497
00000001000000010000000024278540
00000000000000010000000024373497
00000000000000000000000024378497
00000001000000000000000024882497
00000001000000010000000025182540
00000000000000010000000025276497
00000000000000000000000025282497
00000001000000000000000025768746
00000001000000010000000026068789
00000000000000010000000026145497
00000000000000000000000026168746
00000001000000000000000026654746
00000001000000010000000026954789
00000000000000010000000027031497
00000000000000000000000027054746
00000001000000000000000027538746
00000001000000010000000027838789
00000000000000010000000027934497
00000000000000000000000027938746
00000001000000000000000028442497
00000001000000010000000028742540
00000000000000010000000028836246
00000000000000000000000028842497
00000001000000000000000029344497
00000001000000010000000029644540
00000000000000010000000029722497
00000000000000000000000029744497
00000001000000000000000030230746
00000001000000010000000030530789
00000000000000010000000030608997
00000000000000000000000030630746
00000001000000000000000031116746
00000001000000010000000031416789
00000000000000010000000031510246
00000000000000000000000031516746
00000001000000000000000032018997
00000001000000010000000032319040
00000000000000010000000032396497
00000000000000000000000032418997
00000001000000000000000032904997
00000001000000010000000033205040
00000000000000010000000033282497
00000000000000000000000033304997
00000001000000000000000033790997
00000001000000010000000034091040
00000000000000010000000034186497
00000000000000000000000034190997
00000001000000000000000034695246
00000001000000010000000034995289
00000000000000010000000035072497
00000000000000000000000035095246
00000001000000000000000035581246
00000001000000010000000035881289
00000000000000010000000035975246
00000000000000000000000035981246
00000001000000000000000036482997
00000001000000010000000036783040
00000000000000010000000036861246
00000000000000000000000036882997
00000001000000000000000037369246
00000001000000010000000037669289
00000000000000010000000037762997
00000000000000000000000037769246
00000001000000000000000038271246
00000001000000010000000038571289
00000000000000010000000038666746
00000000000000000000000038671246
00000001000000000000000039173746
00000001000000010000000039473789
00000000000000010000000039552497
00000000000000000000000039573746
00000001000000000000000040059746
00000001000000010000000040359789
00000000000000010000000040436746
00000000000000000000000040459746
00000001000000000000000040945746
00000001000000010000000041245789
00000000000000010000000041341497
00000000000000000000000041345746
00000001000000000000000041849746
00000001000000010000000042149789
00000000000000010000000042243497
00000000000000000000000042249746
00000001000000000000000042751497
00000001000000010000000043051540
00000000000000010000000043129246
00000000000000000000000043151497
00000001000000000000000043637497
00000001000000010000000043937540
00000000000000010000000044030746
00000000000000000000000044037497
00000001000000000000000044539997
00000001000000010000000044840040
00000000000000010000000044935497
00000000000000000000000044939997
00000001000000000000000045443997
00000001000000010000000045744040
00000000000000010000000045821497
00000000000000000000000045843997
00000001000000000000000046329746
00000001000000010000000046629789
00000000000000010000000046723497
00000000000000000000000046729746
00000001000000000000000047215746
00000001000000010000000047515789
00000000000000010000000047593497
00000000000000000000000047615746
00000001000000000000000048117746
00000001000000010000000048417789
00000000000000010000000048495746
00000000000000000000000048517746
00000001000000000000000049003746
00000001000000010000000049303789
00000000000000010000000049397246
00000000000000000000000049403746
00000001000000000000000049905997
00000001000000010000000050206040
00000000000000010000000050283497
00000000000000000000000050305997
00000001000000000000000050792246
00000001000000010000000051092289
00000000000000010000000051169746
00000000000000000000000051192246
00000001000000000000000051678246
00000001000000010000000051978289
00000000000000010000000052073746
00000000000000000000000052078246
00000001000000000000000052582497
00000001000000010000000052882540
00000000000000010000000052959746
00000000000000000000000052982497
00000001000000000000000053466746
00000001000000010000000053766789
00000000000000010000000053843746
00000000000000000000000053866746
00000001000000000000000054370497
00000001000000010000000054670540
00000000000000010000000054764246
00000000000000000000000054770497
00000001000000000000000055256997
00000001000000010000000055557040
00000000000000010000000055650997
00000000000000000000000055656997
00000001000000000000000056158746
00000001000000010000000056458789
00000000000000010000000056537246
00000000000000000000000056558746
00000001000000000000000057044997
00000001000000010000000057345040
00000000000000010000000057438497
00000000000000000000000057444997
00000001000000000000000057947246
00000001000000010000000058247289
00000000000000010000000058342497
00000000000000000000000058347246
00000001000000000000000058849497
00000001000000010000000059149540
00000000000000010000000059226497
00000000000000000000000059249497
00000001000000000000000059735497
00000001000000010000000060035540
00000000000000010000000060112746
00000000000000000000000060135497
00000001000000000000000060621746
00000001000000010000000060921789
00000000000000010000000061017246
00000000000000000000000061021746
00000001000000000000000061525497
00000001000000010000000061825540
00000000000000010000000061903246
00000000000000000000000061925497
00000001000000000000000062411746
00000001000000010000000062711789
00000000000000010000000062805497
00000000000000000000000062811746
00000001000000000000000063297746
00000001000000010000000063597789
00000000000000010000000063675246
00000000000000000000000063697746
00000001000000000000000064199746
00000001000000010000000064499789
00000000000000010000000064577997
00000000000000000000000064599746
00000001000000000000000065085746
00000001000000010000000065385789
00000000000000010000000065479497
00000000000000000000000065485746
00000001000000000000000065987997
00000001000000010000000066288040
00000000000000010000000066365746
00000000000000000000000066387997
00000001000000000000000066874246
00000001000000010000000067174289
00000000000000010000000067267746
00000000000000000000000067274246
00000001000000000000000067776497
00000001000000010000000068076540
00000000000000010000000068172246
00000000000000000000000068176497
00000001000000000000000068662497
00000001000000010000000068962540
00000000000000010000000069039997
00000000000000000000000069062497
00000001000000000000000069548746
00000001000000010000000069848789
00000000000000010000000069926497
00000000000000000000000069948746
00000001000000000000000070434746
00000001000000010000000070734789
00000000000000010000000070829997
00000000000000000000000070834746
00000001000000000000000071336997
00000001000000010000000071637040
00000000000000010000000071732997
00000000000000000000000071736997
00000001000000000000000072241246
00000001000000010000000072541289
00000000000000010000000072618746
00000000000000000000000072641246
00000001000000000000000073127497
00000001000000010000000073427540
00000000000000010000000073504746
00000000000000000000000073527497
00000001000000000000000074013746
00000001000000010000000074313789
00000000000000010000000074407746
00000000000000000000000074413746
00000001000000000000000074915497
00000001000000010000000075215540
00000000000000010000000075293497
00000000000000000000000075315497
00000001000000000000000075801746
00000001000000010000000076101789
00000000000000010000000076195246
00000000000000000000000076201746
00000001000000000000000076703746
00000001000000010000000077003789
00000000000000010000000077096997
00000000000000000000000077103746
00000001000000000000000077605997
00000001000000010000000077906040
00000000000000010000000077983497
00000000000000000000000078005997
00000001000000000000000078492246
00000001000000010000000078792289
00000000000000010000000078887746
00000000000000000000000078892246
00000001000000000000000079394746
00000001000000010000000079694789
00000000000000010000000079771997
00000000000000000000000079794746
00000001000000000000000080280746
00000001000000010000000080580789
00000000000000010000000080676497
00000000000000000000000080680746
00000001000000000000000081184997
00000001000000010000000081485040
00000000000000010000000081579246
00000000000000000000000081584997
00000001000000000000000082069497
00000001000000010000000082369540
00000000000000010000000082446497
00000000000000000000000082469497
00000001000000000000000082955497
00000001000000010000000083255540
00000000000000010000000083332997
00000000000000000000000083355497
00000001000000000000000083841746
00000001000000010000000084141789
00000000000000010000000084237246
00000000000000000000000084241746
00000001000000000000000084743997
00000001000000010000000085044040
00000000000000010000000085139997
00000000000000000000000085143997
00000001000000000000000085647997
00000001000000010000000085948040
00000000000000010000000086025746
00000000000000000000000086047997
00000001000000000000000086534497
00000001000000010000000086834540
00000000000000010000000086928497
00000000000000000000000086934497
00000001000000000000000087436497
00000001000000010000000087736540
00000000000000010000000087830246
00000000000000000000000087836497
00000001000000000000000088338746
00000001000000010000000088638789
00000000000000010000000088716746
00000000000000000000000088738746
00000001000000000000000089224997
00000001000000010000000089525040
00000000000000010000000089618497
00000000000000000000000089624997
00000001000000000000000090111246
00000001000000010000000090411289
00000000000000010000000090505246
00000000000000000000000090511246
00000001000000000000000093617997
00000000000000000000000096607246
00000001000000000000000096641497
