# Supplementary material for: Presentation and response timing accuracy in Adobe Flash and HTML5/JavaScript Web experiments
Source: Behav Res Methods. 2014 Jun 6;47(2):309–27. doi: 10.3758/s13428-014-0471-1 (PMC4427652; doi:10.3758/s13428-014-0471-1)
Supplement: Supplementary file 1 — (ZIP 1.07 MB) [file 13428_2014_471_MOESM1_ESM.zip › Supplementary/Logs/d425-dscar-600ms-cr-ff.rtl]

[PC Software Vesion]
20121128
[ARM Firmware Version]
20120901
[Capture Date]
19 Jul 2013
[Capture Time]
13:20:28
[Capture Duration (Secs)]
150
[Changes]
404
[Samples]
600001
[Soak Rate]
0.0673332211112982
[Audio In 1 Threshold]
0
[Audio In 2 Threshold]
0
[Audio Out 1 Threshold]
0
[Audio Out 2 Threshold]
0
[Opto 1 Threshold]
115
[Opto 2 Threshold]
0
[Opto 3 Threshold]
0
[Opto 4 Threshold]
0
[Opto 1 Refreshes Blocked]
True
[Opto 2 Refreshes Blocked]
True
[Opto 3 Refreshes Blocked]
True
[Opto 4 Refreshes Blocked]
True
[Keypad4Description]
Button 4 of the BBTK Response Pad triggered when pressed.
[Keypad3Description]
Button 3 of the BBTK Response Pad triggered when pressed.
[Keypad2Description]
Button 2 of the BBTK Response Pad triggered when pressed.
[Keypad1Description]
Button 1 of the BBTK Response Pad triggered when pressed.
[Opto4Description]
Opto-detector 4 triggered by an active screen region.
[Opto3Description]
Opto-detector 3 triggered by an active screen region.
[Opto2Description]
Opto-detector 2 triggered by an active screen region.
[Opto1Description]
Opto-detector 1 triggered by an active screen region.
[TTLIn2Description]
TTL input 2 triggered by a digital signal.
[TTLIn1Description]
TTL input 1 triggered by a digital signal.
[AudIn2Description]
Audio input 2 triggered by a BBTK Mic.
[AudIn1Description]
Audio input 1 triggered by a BBTK Mic.
[ASC4Description]
Active Switch Closure output 4 generates a key down.
[ASC3Description]
Active Switch Closure output 3 generates a key down.
[ASC2Description]
Active Switch Closure output 2 generates a key down.
[ASC1Description]
Active Switch Closure output 1 generates a key down.
[TTLOut2Description]
TTL output 2 generates a digital signal.
[TTLOut1Description]
TTL output 1 generates a digital signal.
[AudOut2Description]
Audio output 2 generates a tone on the BBTK sounder.
[AudOut1Description]
Audio output 1 generates a tone on the BBTK sounder.
[Notes]

[Data]
00000000000000000000000000000000
00000001000000000000000001629997
00000001000000010000000002230040
00000000000000010000000002309746
00000000000000000000000002329997
00000001000000000000000002816746
00000001000000010000000003416789
00000000000000010000000003496746
00000000000000000000000003516746
00000001000000000000000003987246
00000001000000010000000004587289
00000000000000010000000004683497
00000000000000000000000004687246
00000001000000000000000005173746
00000001000000010000000005773789
00000000000000010000000005869497
00000000000000000000000005873746
00000001000000000000000006360497
00000001000000010000000006960540
00000000000000010000000007055746
00000000000000000000000007060497
00000001000000000000000007530997
00000001000000010000000008131040
00000000000000010000000008210997
00000000000000000000000008230997
00000001000000000000000008701497
00000001000000010000000009301540
00000000000000010000000009380997
00000000000000000000000009401497
00000001000000000000000009871997
00000001000000010000000010472040
00000000000000010000000010549497
00000000000000000000000010571997
00000001000000000000000011042746
00000001000000010000000011642789
00000000000000010000000011737997
00000000000000000000000011742746
00000001000000000000000012228997
00000001000000010000000012829040
00000000000000010000000012924997
00000000000000000000000012928997
00000001000000000000000013415497
00000001000000010000000014015540
00000000000000010000000014095246
00000000000000000000000014115497
00000001000000000000000014602246
00000001000000010000000015202289
00000000000000010000000015282246
00000000000000000000000015302246
00000001000000000000000015772746
00000001000000010000000016372789
00000000000000010000000016452246
00000000000000000000000016472746
00000001000000000000000016943246
00000001000000010000000017543289
00000000000000010000000017620746
00000000000000000000000017643246
00000001000000000000000018113997
00000001000000010000000018714040
00000000000000010000000018809497
00000000000000000000000018813997
00000001000000000000000019300497
00000001000000010000000019900540
00000000000000010000000019996246
00000000000000000000000020000497
00000001000000000000000020486746
00000001000000010000000021086789
00000000000000010000000021183246
00000000000000000000000021186746
00000001000000000000000021673497
00000001000000010000000022273540
00000000000000010000000022353497
00000000000000000000000022373497
00000001000000000000000022860246
00000001000000010000000023460289
00000000000000010000000023540246
00000000000000000000000023560246
00000001000000000000000024030497
00000001000000010000000024630540
00000000000000010000000024710497
00000000000000000000000024730497
00000001000000000000000025200997
00000001000000010000000025801040
00000000000000010000000025880746
00000000000000000000000025900997
00000001000000000000000026371746
00000001000000010000000026971789
00000000000000010000000027067497
00000000000000000000000027071746
00000001000000000000000027558246
00000001000000010000000028158289
00000000000000010000000028254497
00000000000000000000000028258246
00000001000000000000000028744746
00000001000000010000000029344789
00000000000000010000000029424746
00000000000000000000000029444746
00000001000000000000000029915246
00000001000000010000000030515289
00000000000000010000000030594746
00000000000000000000000030615246
00000001000000000000000031085997
00000001000000010000000031686040
00000000000000010000000031763497
00000000000000000000000031785997
00000001000000000000000032256746
00000001000000010000000032856789
00000000000000010000000032951997
00000000000000000000000032956746
00000001000000000000000033442997
00000001000000010000000034043040
00000000000000010000000034138997
00000000000000000000000034142997
00000001000000000000000034629497
00000001000000010000000035229540
00000000000000010000000035325746
00000000000000000000000035329497
00000001000000000000000035815997
00000001000000010000000036416040
00000000000000010000000036495997
00000000000000000000000036515997
00000001000000000000000036986497
00000001000000010000000037586540
00000000000000010000000037666246
00000000000000000000000037686497
00000001000000000000000038157246
00000001000000010000000038757289
00000000000000010000000038834746
00000000000000000000000038857246
00000001000000000000000039327746
00000001000000010000000039927789
00000000000000010000000040005497
00000000000000000000000040027746
00000001000000000000000040498746
00000001000000010000000041098789
00000000000000010000000041191746
00000000000000000000000041198746
00000001000000000000000041684997
00000001000000010000000042285040
00000000000000010000000042380246
00000000000000000000000042384997
00000001000000000000000042871246
00000001000000010000000043471289
00000000000000010000000043567246
00000000000000000000000043571246
00000001000000000000000044057997
00000001000000010000000044658040
00000000000000010000000044737497
00000000000000000000000044757997
00000001000000000000000045228497
00000001000000010000000045828540
00000000000000010000000045905997
00000000000000000000000045928497
00000001000000000000000046399246
00000001000000010000000046999289
00000000000000010000000047076997
00000000000000000000000047099246
00000001000000000000000047567746
00000001000000010000000048167789
00000000000000010000000048247997
00000000000000000000000048267746
00000001000000000000000048738246
00000001000000010000000049338289
00000000000000010000000049433997
00000000000000000000000049438246
00000001000000000000000049924746
00000001000000010000000050524789
00000000000000010000000050620246
00000000000000000000000050624746
00000001000000000000000051113497
00000001000000010000000051713540
00000000000000010000000051791246
00000000000000000000000051813497
00000001000000000000000052281997
00000001000000010000000052882040
00000000000000010000000052962246
00000000000000000000000052981997
00000001000000000000000053452497
00000001000000010000000054052540
00000000000000010000000054132497
00000000000000000000000054152497
00000001000000000000000054622997
00000001000000010000000055223040
00000000000000010000000055302497
00000000000000000000000055322997
00000001000000000000000055793746
00000001000000010000000056393789
00000000000000010000000056489497
00000000000000000000000056493746
00000001000000000000000056980246
00000001000000010000000057580289
00000000000000010000000057676497
00000000000000000000000057680246
00000001000000000000000058166746
00000001000000010000000058766789
00000000000000010000000058862746
00000000000000000000000058866746
00000001000000000000000059353497
00000001000000010000000059953540
00000000000000010000000060033497
00000000000000000000000060053497
00000001000000000000000060523746
00000001000000010000000061123789
00000000000000010000000061203746
00000000000000000000000061223746
00000001000000000000000061694246
00000001000000010000000062294289
00000000000000010000000062373746
00000000000000000000000062394246
00000001000000000000000062864997
00000001000000010000000063465040
00000000000000010000000063542497
00000000000000000000000063564997
00000001000000000000000064035746
00000001000000010000000064635789
00000000000000010000000064730997
00000000000000000000000064735746
00000001000000000000000065221997
00000001000000010000000065822040
00000000000000010000000065917746
00000000000000000000000065921997
00000001000000000000000066408497
00000001000000010000000067008540
00000000000000010000000067104746
00000000000000000000000067108497
00000001000000000000000067579246
00000001000000010000000068179289
00000000000000010000000068256746
00000000000000000000000068279246
00000001000000000000000068749997
00000001000000010000000069350040
00000000000000010000000069427746
00000000000000000000000069449997
00000001000000000000000069918497
00000001000000010000000070518540
00000000000000010000000070598746
00000000000000000000000070618497
00000001000000000000000071088997
00000001000000010000000071689040
00000000000000010000000071768746
00000000000000000000000071788997
00000001000000000000000072259497
00000001000000010000000072859540
00000000000000010000000072955746
00000000000000000000000072959497
00000001000000000000000073445997
00000001000000010000000074046040
00000000000000010000000074142246
00000000000000000000000074145997
00000001000000000000000074632746
00000001000000010000000075232789
00000000000000010000000075328246
00000000000000000000000075332746
00000001000000000000000075802997
00000001000000010000000076403040
00000000000000010000000076482997
00000000000000000000000076502997
00000001000000000000000076973746
00000001000000010000000077573789
00000000000000010000000077652997
00000000000000000000000077673746
00000001000000000000000078144246
00000001000000010000000078744289
00000000000000010000000078821746
00000000000000000000000078844246
00000001000000000000000079314997
00000001000000010000000079915040
00000000000000010000000080010246
00000000000000000000000080014997
00000001000000000000000080501246
00000001000000010000000081101289
00000000000000010000000081197246
00000000000000000000000081201246
00000001000000000000000081687746
00000001000000010000000082287789
00000000000000010000000082383997
00000000000000000000000082387746
00000001000000000000000082858497
00000001000000010000000083458540
00000000000000010000000083535746
00000000000000000000000083558497
00000001000000000000000084028997
00000001000000010000000084629040
00000000000000010000000084706746
00000000000000000000000084728997
00000001000000000000000085199746
00000001000000010000000085799789
00000000000000010000000085877497
00000000000000000000000085899746
00000001000000000000000086367997
00000001000000010000000086968040
00000000000000010000000087047997
00000000000000000000000087067997
00000001000000000000000087538497
00000001000000010000000088138540
00000000000000010000000088234746
00000000000000000000000088238497
00000001000000000000000088724997
00000001000000010000000089325040
00000000000000010000000089420746
00000000000000000000000089424997
00000001000000000000000089913746
00000001000000010000000090513789
00000000000000010000000090606997
00000000000000000000000090613746
00000001000000000000000091100246
00000001000000010000000091700289
00000000000000010000000091777746
00000000000000000000000091800246
00000001000000000000000092270997
00000001000000010000000092871040
00000000000000010000000092948746
00000000000000000000000092970997
00000001000000000000000093439246
00000001000000010000000094039289
00000000000000010000000094119497
00000000000000000000000094139246
00000001000000000000000094609746
00000001000000010000000095209789
00000000000000010000000095305746
00000000000000000000000095309746
00000001000000000000000095796497
00000001000000010000000096396540
00000000000000010000000096491997
00000000000000000000000096496497
00000001000000000000000096985246
00000001000000010000000097585289
00000000000000010000000097678246
00000000000000000000000097685246
00000001000000000000000098153497
00000001000000010000000098753540
00000000000000010000000098833497
00000000000000000000000098853497
00000001000000000000000099342246
00000001000000010000000099942289
00000000000000010000000100019997
00000000000000000000000100042246
00000001000000000000000100510497
00000001000000010000000101110540
00000000000000010000000101190746
00000000000000000000000101210497
00000001000000000000000101680997
00000001000000010000000102281040
00000000000000010000000102377246
00000000000000000000000102380997
00000001000000000000000102867746
00000001000000010000000103467789
00000000000000010000000103563246
00000000000000000000000103567746
00000001000000000000000104056497
00000001000000010000000104656540
00000000000000010000000104749497
00000000000000000000000104756497
00000001000000000000000105242746
00000001000000010000000105842789
00000000000000010000000105920246
00000000000000000000000105942746
00000001000000000000000106413497
00000001000000010000000107013540
00000000000000010000000107091246
00000000000000000000000107113497
00000001000000000000000107581746
00000001000000010000000108181789
00000000000000010000000108261997
00000000000000000000000108281746
00000001000000000000000108752246
00000001000000010000000109352289
00000000000000010000000109432246
00000000000000000000000109452246
00000001000000000000000109922746
00000001000000010000000110522789
00000000000000010000000110618997
00000000000000000000000110622746
00000001000000000000000111109497
00000001000000010000000111709540
00000000000000010000000111805497
00000000000000000000000111809497
00000001000000000000000112295997
00000001000000010000000112896040
00000000000000010000000112976246
00000000000000000000000112995997
00000001000000000000000113484746
00000001000000010000000114084789
00000000000000010000000114162497
00000000000000000000000114184746
00000001000000000000000114653246
00000001000000010000000115253289
00000000000000010000000115333246
00000000000000000000000115353246
00000001000000000000000115823497
00000001000000010000000116423540
00000000000000010000000116503497
00000000000000000000000116523497
00000001000000000000000116994246
00000001000000010000000117594289
00000000000000010000000117690246
00000000000000000000000117694246
00000001000000000000000118180746
00000001000000010000000118780789
00000001000000000000000118880746
00000000000000000000000118896746
00000001000000000000000124503246
00000000000000000000000128389246
00000001000000000000000128440746
