# Supplementary material for: Presentation and response timing accuracy in Adobe Flash and HTML5/JavaScript Web experiments
Source: Behav Res Methods. 2014 Jun 6;47(2):309–27. doi: 10.3758/s13428-014-0471-1 (PMC4427652; doi:10.3758/s13428-014-0471-1)
Supplement: Supplementary file 1 — (ZIP 1.07 MB) [file 13428_2014_471_MOESM1_ESM.zip › Supplementary/Logs/d425-dscar-600ms-cr-fl.rtl]

[PC Software Vesion]
20121128
[ARM Firmware Version]
20120901
[Capture Date]
19 Jul 2013
[Capture Time]
13:17:08
[Capture Duration (Secs)]
150
[Changes]
406
[Samples]
600001
[Soak Rate]
0.0676665538890768
[Audio In 1 Threshold]
0
[Audio In 2 Threshold]
0
[Audio Out 1 Threshold]
0
[Audio Out 2 Threshold]
0
[Opto 1 Threshold]
115
[Opto 2 Threshold]
0
[Opto 3 Threshold]
0
[Opto 4 Threshold]
0
[Opto 1 Refreshes Blocked]
True
[Opto 2 Refreshes Blocked]
True
[Opto 3 Refreshes Blocked]
True
[Opto 4 Refreshes Blocked]
True
[Keypad4Description]
Button 4 of the BBTK Response Pad triggered when pressed.
[Keypad3Description]
Button 3 of the BBTK Response Pad triggered when pressed.
[Keypad2Description]
Button 2 of the BBTK Response Pad triggered when pressed.
[Keypad1Description]
Button 1 of the BBTK Response Pad triggered when pressed.
[Opto4Description]
Opto-detector 4 triggered by an active screen region.
[Opto3Description]
Opto-detector 3 triggered by an active screen region.
[Opto2Description]
Opto-detector 2 triggered by an active screen region.
[Opto1Description]
Opto-detector 1 triggered by an active screen region.
[TTLIn2Description]
TTL input 2 triggered by a digital signal.
[TTLIn1Description]
TTL input 1 triggered by a digital signal.
[AudIn2Description]
Audio input 2 triggered by a BBTK Mic.
[AudIn1Description]
Audio input 1 triggered by a BBTK Mic.
[ASC4Description]
Active Switch Closure output 4 generates a key down.
[ASC3Description]
Active Switch Closure output 3 generates a key down.
[ASC2Description]
Active Switch Closure output 2 generates a key down.
[ASC1Description]
Active Switch Closure output 1 generates a key down.
[TTLOut2Description]
TTL output 2 generates a digital signal.
[TTLOut1Description]
TTL output 1 generates a digital signal.
[AudOut2Description]
Audio output 2 generates a tone on the BBTK sounder.
[AudOut1Description]
Audio output 1 generates a tone on the BBTK sounder.
[Notes]

[Data]
00000000000000000000000000000000
00000001000000000000000002667997
00000001000000010000000003268040
00000000000000010000000003363997
00000000000000000000000003367997
00000001000000000000000003854497
00000001000000010000000004454540
00000000000000010000000004550748
00000000000000000000000004554497
00000001000000000000000005041248
00000001000000010000000005641291
00000000000000010000000005736997
00000000000000000000000005741248
00000001000000000000000006227748
00000001000000010000000006827791
00000001000000000000000006927748
00000000000000000000000006941497
00000001000000000000000007432248
00000001000000010000000008032291
00000001000000000000000008132248
00000000000000000000000008143748
00000001000000000000000008618748
00000001000000010000000009218791
00000000000000010000000009314997
00000000000000000000000009318748
00000001000000000000000009805497
00000001000000010000000010405540
00000000000000010000000010500997
00000000000000000000000010505497
00000001000000000000000010992248
00000001000000010000000011592291
00000000000000010000000011687497
00000000000000000000000011692248
00000001000000000000000012180748
00000001000000010000000012780791
00000001000000000000000012880748
00000000000000000000000012892748
00000001000000000000000013382997
00000001000000010000000013983040
00000000000000010000000014079248
00000000000000000000000014082997
00000001000000000000000014569748
00000001000000010000000015169791
00000000000000010000000015265497
00000000000000000000000015269748
00000001000000000000000015756497
00000001000000010000000016356540
00000000000000010000000016451748
00000000000000000000000016456497
00000001000000000000000016944997
00000001000000010000000017545040
00000000000000010000000017640248
00000000000000000000000017644997
00000001000000000000000018131497
00000001000000010000000018731540
00000001000000000000000018831497
00000000000000000000000018843497
00000001000000000000000019317997
00000001000000010000000019918040
00000000000000010000000020014248
00000000000000000000000020017997
00000001000000000000000020504497
00000001000000010000000021104540
00000000000000010000000021200748
00000000000000000000000021204497
00000001000000000000000021691248
00000001000000010000000022291291
00000000000000010000000022386997
00000000000000000000000022391248
00000001000000000000000022877997
00000001000000010000000023478040
00000000000000010000000023573248
00000000000000000000000023577997
00000001000000000000000024066497
00000001000000010000000024666540
00000001000000000000000024766497
00000000000000000000000024778497
00000001000000000000000025252997
00000001000000010000000025853040
00000000000000010000000025948748
00000000000000000000000025952997
00000001000000000000000026439497
00000001000000010000000027039540
00000000000000010000000027135748
00000000000000000000000027139497
00000001000000000000000027625997
00000001000000010000000028226040
00000000000000010000000028322497
00000000000000000000000028325997
00000001000000000000000028812748
00000001000000010000000029412791
00000000000000010000000029508748
00000000000000000000000029512748
00000001000000000000000029999497
00000001000000010000000030599540
00000000000000010000000030679748
00000000000000000000000030699497
00000001000000000000000031169997
00000001000000010000000031770040
00000000000000010000000031865997
00000000000000000000000031869997
00000001000000000000000032356497
00000001000000010000000032956540
00000001000000000000000033056497
00000000000000000000000033069997
00000001000000000000000033560997
00000001000000010000000034161040
00000001000000000000000034260997
00000000000000000000000034272748
00000001000000000000000034763748
00000001000000010000000035363791
00000001000000000000000035463748
00000000000000000000000035477497
00000001000000000000000035952248
00000001000000010000000036552291
00000000000000010000000036647497
00000000000000000000000036652248
00000001000000000000000037138748
00000001000000010000000037738791
00000000000000010000000037834497
00000000000000000000000037838748
00000001000000000000000038324997
00000001000000010000000038925040
00000001000000000000000039024997
00000000000000000000000039036748
00000001000000000000000039529997
00000001000000010000000040130040
00000001000000000000000040229997
00000000000000000000000040241748
00000001000000000000000040732248
00000001000000010000000041332291
00000001000000000000000041432248
00000000000000000000000041443748
00000001000000000000000041918748
00000001000000010000000042518791
00000000000000010000000042614497
00000000000000000000000042618748
00000001000000000000000043105497
00000001000000010000000043705540
00000000000000010000000043800748
00000000000000000000000043805497
00000001000000000000000044293997
00000001000000010000000044894040
00000001000000000000000044993997
00000000000000000000000045005997
00000001000000000000000045496497
00000001000000010000000046096540
00000001000000000000000046196497
00000000000000000000000046209497
00000001000000000000000046682997
00000001000000010000000047283040
00000001000000000000000047382997
00000000000000000000000047396497
00000001000000000000000047871748
00000001000000010000000048471791
00000000000000010000000048566748
00000000000000000000000048571748
00000001000000000000000049057997
00000001000000010000000049658040
00000001000000000000000049757997
00000000000000000000000049770248
00000001000000000000000050260497
00000001000000010000000050860540
00000001000000000000000050960497
00000000000000000000000050973997
00000001000000000000000051465248
00000001000000010000000052065291
00000001000000000000000052165248
00000000000000000000000052177248
00000001000000000000000052651748
00000001000000010000000053251791
00000000000000010000000053347748
00000000000000000000000053351748
00000001000000000000000053838248
00000001000000010000000054438291
00000000000000010000000054534497
00000000000000000000000054538248
00000001000000000000000055024997
00000001000000010000000055625040
00000000000000010000000055720748
00000000000000000000000055724997
00000001000000000000000056211748
00000001000000010000000056811791
00000001000000000000000056911748
00000000000000000000000056925248
00000001000000000000000057415997
00000001000000010000000058016040
00000001000000000000000058115997
00000000000000000000000058127748
00000001000000000000000058602497
00000001000000010000000059202540
00000000000000010000000059298748
00000000000000000000000059302497
00000001000000000000000059789248
00000001000000010000000060389291
00000000000000010000000060484748
00000000000000000000000060489248
00000001000000000000000060975997
00000001000000010000000061576040
00000000000000010000000061671248
00000000000000000000000061675997
00000001000000000000000062164497
00000001000000010000000062764540
00000001000000000000000062864497
00000000000000000000000062876497
00000001000000000000000063366748
00000001000000010000000063966791
00000000000000010000000064062997
00000000000000000000000064066748
00000001000000000000000064553497
00000001000000010000000065153540
00000000000000010000000065249248
00000000000000000000000065253497
00000001000000000000000065742248
00000001000000010000000066342291
00000000000000010000000066435497
00000000000000000000000066442248
00000001000000000000000066928748
00000001000000010000000067528791
00000000000000010000000067623997
00000000000000000000000067628748
00000001000000000000000068115248
00000001000000010000000068715291
00000001000000000000000068815248
00000000000000000000000068827248
00000001000000000000000069301748
00000001000000010000000069901791
00000000000000010000000069997997
00000000000000000000000070001748
00000001000000000000000070488248
00000001000000010000000071088291
00000000000000010000000071184497
00000000000000000000000071188248
00000001000000000000000071674997
00000001000000010000000072275040
00000000000000010000000072370748
00000000000000000000000072374997
00000001000000000000000072861748
00000001000000010000000073461791
00000000000000010000000073556997
00000000000000000000000073561748
00000001000000000000000074050248
00000001000000010000000074650291
00000001000000000000000074750248
00000000000000000000000074762248
00000001000000000000000075236497
00000001000000010000000075836540
00000000000000010000000075932497
00000000000000000000000075936497
00000001000000000000000076422997
00000001000000010000000077023040
00000000000000010000000077119497
00000000000000000000000077122997
00000001000000000000000077609497
00000001000000010000000078209540
00000000000000010000000078305497
00000000000000000000000078309497
00000001000000000000000078796248
00000001000000010000000079396291
00000000000000010000000079491497
00000000000000000000000079496248
00000001000000000000000079984748
00000001000000010000000080584791
00000000000000010000000080679997
00000000000000000000000080684748
00000001000000000000000081171248
00000001000000010000000081771291
00000001000000000000000081871248
00000000000000000000000081883248
00000001000000000000000082357748
00000001000000010000000082957791
00000001000000000000000083057748
00000000000000000000000083069248
00000001000000000000000083562497
00000001000000010000000084162540
00000001000000000000000084262497
00000000000000000000000084274248
00000001000000000000000084764748
00000001000000010000000085364791
00000001000000000000000085464748
00000000000000000000000085476248
00000001000000000000000085951248
00000001000000010000000086551291
00000000000000010000000086646997
00000000000000000000000086651248
00000001000000000000000087137997
00000001000000010000000087738040
00000000000000010000000087833248
00000000000000000000000087837997
00000001000000000000000088326497
00000001000000010000000088926540
00000001000000000000000089026497
00000000000000000000000089038497
00000001000000000000000089528997
00000001000000010000000090129040
00000001000000000000000090228997
00000000000000000000000090240248
00000001000000000000000090733497
00000001000000010000000091333540
00000001000000000000000091433497
00000000000000000000000091445748
00000001000000000000000091919997
00000001000000010000000092520040
00000000000000010000000092615997
00000000000000000000000092619997
00000001000000000000000093106497
00000001000000010000000093706540
00000000000000010000000093802748
00000000000000000000000093806497
00000001000000000000000094292997
00000001000000010000000094893040
00000001000000000000000094992997
00000000000000000000000095006497
00000001000000000000000095497748
00000001000000010000000096097791
00000001000000000000000096197748
00000000000000000000000096209748
00000001000000000000000096700248
00000001000000010000000097300291
00000000000000010000000097395997
00000000000000000000000097400248
00000001000000000000000097886997
00000001000000010000000098487040
00000000000000010000000098582248
00000000000000000000000098586997
00000001000000000000000099075497
00000001000000010000000099675540
00000001000000000000000099775497
00000000000000000000000099787497
00000001000000000000000100277748
00000001000000010000000100877791
00000001000000000000000100977748
00000000000000000000000100989248
00000001000000000000000101482497
00000001000000010000000102082540
00000001000000000000000102182497
00000000000000000000000102194748
00000001000000000000000102668997
00000001000000010000000103269040
00000000000000010000000103364997
00000000000000000000000103368997
00000001000000000000000103855497
00000001000000010000000104455540
00000000000000010000000104551997
00000000000000000000000104555497
00000001000000000000000105042248
00000001000000010000000105642291
00000000000000010000000105737997
00000000000000000000000105742248
00000001000000000000000106228748
00000001000000010000000106828791
00000001000000000000000106928748
00000000000000000000000106942497
00000001000000000000000107433248
00000001000000010000000108033291
00000001000000000000000108133248
00000000000000000000000108144997
00000001000000000000000108619748
00000001000000010000000109219791
00000000000000010000000109315997
00000000000000000000000109319748
00000001000000000000000109806497
00000001000000010000000110406540
00000000000000010000000110502248
00000000000000000000000110506497
00000001000000000000000110992997
00000001000000010000000111593040
00000001000000000000000111692997
00000000000000000000000111706748
00000001000000000000000112197248
00000001000000010000000112797291
00000001000000000000000112897248
00000000000000000000000112908997
00000001000000000000000113402248
00000001000000010000000114002291
00000000000000010000000114095497
00000000000000000000000114102248
00000001000000000000000114588748
00000001000000010000000115188791
00000000000000010000000115284248
00000000000000000000000115288748
00000001000000000000000115774997
00000001000000010000000116375040
00000000000000010000000116470997
00000000000000000000000116474997
00000001000000000000000116961497
00000001000000010000000117561540
00000001000000000000000117661497
00000000000000000000000117673248
00000001000000000000000118166248
00000001000000010000000118766291
00000001000000000000000118866248
00000000000000000000000118878497
00000001000000000000000119352748
00000001000000010000000119952791
00000000000000010000000120048497
00000000000000000000000120052748
00000001000000000000000120539248
00000001000000010000000121139291
00000000000000010000000121235497
00000000000000000000000121239248
00000001000000000000000128145997
00000000000000000000000130947497
00000001000000000000000132760748
00000000000000000000000143719748
00000001000000000000000147955497
