# Supplementary material for: Presentation and response timing accuracy in Adobe Flash and HTML5/JavaScript Web experiments
Source: Behav Res Methods. 2014 Jun 6;47(2):309–27. doi: 10.3758/s13428-014-0471-1 (PMC4427652; doi:10.3758/s13428-014-0471-1)
Supplement: Supplementary file 1 — (ZIP 1.07 MB) [file 13428_2014_471_MOESM1_ESM.zip › Supplementary/Logs/d425-dscar-600ms-ff-fl.rtl]

[PC Software Vesion]
20121128
[ARM Firmware Version]
20120901
[Capture Date]
19 Jul 2013
[Capture Time]
13:09:58
[Capture Duration (Secs)]
150
[Changes]
413
[Samples]
600001
[Soak Rate]
0.0688332186113023
[Audio In 1 Threshold]
0
[Audio In 2 Threshold]
0
[Audio Out 1 Threshold]
0
[Audio Out 2 Threshold]
0
[Opto 1 Threshold]
115
[Opto 2 Threshold]
0
[Opto 3 Threshold]
0
[Opto 4 Threshold]
0
[Opto 1 Refreshes Blocked]
True
[Opto 2 Refreshes Blocked]
True
[Opto 3 Refreshes Blocked]
True
[Opto 4 Refreshes Blocked]
True
[Keypad4Description]
Button 4 of the BBTK Response Pad triggered when pressed.
[Keypad3Description]
Button 3 of the BBTK Response Pad triggered when pressed.
[Keypad2Description]
Button 2 of the BBTK Response Pad triggered when pressed.
[Keypad1Description]
Button 1 of the BBTK Response Pad triggered when pressed.
[Opto4Description]
Opto-detector 4 triggered by an active screen region.
[Opto3Description]
Opto-detector 3 triggered by an active screen region.
[Opto2Description]
Opto-detector 2 triggered by an active screen region.
[Opto1Description]
Opto-detector 1 triggered by an active screen region.
[TTLIn2Description]
TTL input 2 triggered by a digital signal.
[TTLIn1Description]
TTL input 1 triggered by a digital signal.
[AudIn2Description]
Audio input 2 triggered by a BBTK Mic.
[AudIn1Description]
Audio input 1 triggered by a BBTK Mic.
[ASC4Description]
Active Switch Closure output 4 generates a key down.
[ASC3Description]
Active Switch Closure output 3 generates a key down.
[ASC2Description]
Active Switch Closure output 2 generates a key down.
[ASC1Description]
Active Switch Closure output 1 generates a key down.
[TTLOut2Description]
TTL output 2 generates a digital signal.
[TTLOut1Description]
TTL output 1 generates a digital signal.
[AudOut2Description]
Audio output 2 generates a tone on the BBTK sounder.
[AudOut1Description]
Audio output 1 generates a tone on the BBTK sounder.
[Notes]

[Data]
00000000000000000000000000000000
00000001000000000000000002732746
00000001000000010000000003332789
00000000000000010000000003428497
00000000000000000000000003432746
00000001000000000000000003937246
00000001000000010000000004537289
00000000000000010000000004633246
00000000000000000000000004637246
00000001000000000000000005123997
00000001000000010000000005724040
00000001000000000000000005823997
00000000000000000000000005835746
00000001000000000000000006326997
00000001000000010000000006927040
00000000000000010000000007022246
00000000000000000000000007026997
00000001000000000000000007515746
00000001000000010000000008115789
00000001000000000000000008215746
00000000000000000000000008227497
00000001000000000000000008717997
00000001000000010000000009318040
00000001000000000000000009417997
00000000000000000000000009429746
00000001000000000000000009922997
00000001000000010000000010523040
00000001000000000000000010622997
00000000000000000000000010634746
00000001000000000000000011125497
00000001000000010000000011725540
00000001000000000000000011825497
00000000000000000000000011837246
00000001000000000000000012328246
00000001000000010000000012928289
00000000000000010000000013023746
00000000000000000000000013028246
00000001000000000000000013516997
00000001000000010000000014117040
00000001000000000000000014216997
00000000000000000000000014228997
00000001000000000000000014719246
00000001000000010000000015319289
00000001000000000000000015419246
00000000000000000000000015430997
00000001000000000000000015924246
00000001000000010000000016524289
00000001000000000000000016624246
00000000000000000000000016636246
00000001000000000000000017126497
00000001000000010000000017726540
00000001000000000000000017826497
00000000000000000000000017838246
00000001000000000000000018313246
00000001000000010000000018913289
00000001000000000000000019013246
00000000000000000000000019026497
00000001000000000000000019517997
00000001000000010000000020118040
00000001000000000000000020217997
00000000000000000000000020230246
00000001000000000000000020720497
00000001000000010000000021320540
00000001000000000000000021420497
00000000000000000000000021431997
00000001000000000000000021925246
00000001000000010000000022525289
00000001000000000000000022625246
00000000000000000000000022637497
00000001000000000000000023127746
00000001000000010000000023727789
00000000000000010000000023823997
00000000000000000000000023827746
00000001000000000000000024314497
00000001000000010000000024914540
00000001000000000000000025014497
00000000000000000000000025027997
00000001000000000000000025519246
00000001000000010000000026119289
00000001000000000000000026219246
00000000000000000000000026231246
00000001000000000000000026721746
00000001000000010000000027321789
00000001000000000000000027421746
00000000000000000000000027435246
00000001000000000000000027926497
00000001000000010000000028526540
00000001000000000000000028626497
00000000000000000000000028638746
00000001000000000000000029112997
00000001000000010000000029713040
00000001000000000000000029812997
00000000000000000000000029824997
00000001000000000000000030315746
00000001000000010000000030915789
00000001000000000000000031015746
00000000000000000000000031029497
00000001000000000000000031520246
00000001000000010000000032120289
00000001000000000000000032220246
00000000000000000000000032232246
00000001000000000000000032722997
00000001000000010000000033323040
00000001000000000000000033422997
00000000000000000000000033436746
00000001000000000000000033927497
00000001000000010000000034527540
00000001000000000000000034627497
00000000000000000000000034639497
00000001000000000000000035114246
00000001000000010000000035714289
00000001000000000000000035814246
00000000000000000000000035825746
00000001000000000000000036319246
00000001000000010000000036919289
00000001000000000000000037019246
00000000000000000000000037030746
00000001000000000000000037521497
00000001000000010000000038121540
00000001000000000000000038221497
00000000000000000000000038233246
00000001000000000000000038724246
00000001000000010000000039324289
00000001000000000000000039424246
00000000000000000000000039437997
00000001000000000000000039928746
00000001000000010000000040528789
00000000000000010000000040624997
00000000000000000000000040628746
00000001000000000000000041115497
00000001000000010000000041715540
00000001000000000000000041815497
00000000000000000000000041826997
00000001000000000000000042320246
00000001000000010000000042920289
00000001000000000000000043020246
00000000000000000000000043032246
00000001000000000000000043522746
00000001000000010000000044122789
00000001000000000000000044222746
00000000000000000000000044234246
00000001000000000000000044727497
00000001000000010000000045327540
00000001000000000000000045427497
00000000000000000000000045439497
00000001000000000000000045913997
00000001000000010000000046514040
00000001000000000000000046613997
00000000000000000000000046626497
00000001000000000000000047116746
00000001000000010000000047716789
00000001000000000000000047816746
00000000000000000000000047827997
00000001000000000000000048321246
00000001000000010000000048921289
00000001000000000000000049021246
00000000000000000000000049033497
00000001000000000000000049523997
00000001000000010000000050124040
00000001000000000000000050223997
00000000000000000000000050235246
00000001000000000000000050728497
00000001000000010000000051328540
00000001000000000000000051428497
00000000000000000000000051440746
00000001000000000000000051914997
00000001000000010000000052515040
00000001000000000000000052614997
00000000000000000000000052627246
00000001000000000000000053117746
00000001000000010000000053717789
00000001000000000000000053817746
00000000000000000000000053831246
00000001000000000000000054322497
00000001000000010000000054922540
00000001000000000000000055022497
00000000000000000000000055034497
00000001000000000000000055524997
00000001000000010000000056125040
00000001000000000000000056224997
00000000000000000000000056238497
00000001000000000000000056729746
00000001000000010000000057329789
00000000000000010000000057425497
00000000000000000000000057429746
00000001000000000000000057916246
00000001000000010000000058516289
00000001000000000000000058616246
00000000000000000000000058628246
00000001000000000000000059102997
00000001000000010000000059703040
00000000000000010000000059799246
00000000000000000000000059802997
00000001000000000000000060289497
00000001000000010000000060889540
00000000000000010000000060985746
00000000000000000000000060989497
00000001000000000000000061476246
00000001000000010000000062076289
00000000000000010000000062171997
00000000000000000000000062176246
00000001000000000000000062662997
00000001000000010000000063263040
00000000000000010000000063358497
00000000000000000000000063362997
00000001000000000000000063867497
00000001000000010000000064467540
00000001000000000000000064567497
00000000000000000000000064579246
00000001000000000000000065054246
00000001000000010000000065654289
00000000000000010000000065750497
00000000000000000000000065754246
00000001000000000000000066258997
00000001000000010000000066859040
00000000000000010000000066953997
00000000000000000000000066958997
00000001000000000000000067479497
00000001000000010000000068079540
00000000000000010000000068172746
00000000000000000000000068179497
00000001000000000000000068665997
00000001000000010000000069266040
00000001000000000000000069365997
00000000000000000000000069378246
00000001000000000000000069868497
00000001000000010000000070468540
00000000000000010000000070564746
00000000000000000000000070568497
00000001000000000000000071073246
00000001000000010000000071673289
00000000000000010000000071768497
00000000000000000000000071773246
00000001000000000000000072259746
00000001000000010000000072859789
00000000000000010000000072955497
00000000000000000000000072959746
00000001000000000000000073446246
00000001000000010000000074046289
00000000000000010000000074142497
00000000000000000000000074146246
00000001000000000000000074632997
00000001000000010000000075233040
00000001000000000000000075332997
00000000000000000000000075344746
00000001000000000000000075837746
00000001000000010000000076437789
00000001000000000000000076537746
00000000000000000000000076549746
00000001000000000000000077024246
00000001000000010000000077624289
00000000000000010000000077719997
00000000000000000000000077724246
00000001000000000000000078210997
00000001000000010000000078811040
00000000000000010000000078906746
00000000000000000000000078910997
00000001000000000000000079413746
00000001000000010000000080013789
00000000000000010000000080109246
00000000000000000000000080113746
00000001000000000000000080617997
00000001000000010000000081218040
00000000000000010000000081313997
00000000000000000000000081317997
00000001000000000000000081804746
00000001000000010000000082404789
00000001000000000000000082504746
00000000000000000000000082516497
00000001000000000000000083007746
00000001000000010000000083607789
00000000000000010000000083702997
00000000000000000000000083707746
00000001000000000000000084196246
00000001000000010000000084796289
00000000000000010000000084891497
00000000000000000000000084896246
00000001000000000000000085382746
00000001000000010000000085982789
00000000000000010000000086078246
00000000000000000000000086082746
00000001000000000000000086569246
00000001000000010000000087169289
00000000000000010000000087265246
00000000000000000000000087269246
00000001000000000000000087755997
00000001000000010000000088356040
00000001000000000000000088455997
00000000000000000000000088467746
00000001000000000000000088960997
00000001000000010000000089561040
00000000000000010000000089654246
00000000000000000000000089660997
00000001000000000000000090147497
00000001000000010000000090747540
00000000000000010000000090842746
00000000000000000000000090847497
00000001000000000000000091333997
00000001000000010000000091934040
00000000000000010000000092029497
00000000000000000000000092033997
00000001000000000000000092536497
00000001000000010000000093136540
00000001000000000000000093236497
00000000000000000000000093249997
00000001000000000000000093723246
00000001000000010000000094323289
00000000000000010000000094419246
00000000000000000000000094423246
00000001000000000000000094927997
00000001000000010000000095528040
00000000000000010000000095623746
00000000000000000000000095627997
00000001000000000000000096130746
00000001000000010000000096730789
00000000000000010000000096826497
00000000000000000000000096830746
00000001000000000000000097335246
00000001000000010000000097935289
00000000000000010000000098030997
00000000000000000000000098035246
00000001000000000000000098537997
00000001000000010000000099138040
00000000000000010000000099233997
00000000000000000000000099237997
00000001000000000000000099724746
00000001000000010000000100324789
00000000000000010000000100420246
00000000000000000000000100424746
00000001000000000000000100929246
00000001000000010000000101529289
00000000000000010000000101625246
00000000000000000000000101629246
00000001000000000000000102131997
00000001000000010000000102732040
00000000000000010000000102827497
00000000000000000000000102831997
00000001000000000000000103336497
00000001000000010000000103936540
00000001000000000000000104036497
00000000000000000000000104048497
00000001000000000000000104522997
00000001000000010000000105123040
00000000000000010000000105219246
00000000000000000000000105222997
00000001000000000000000105727746
00000001000000010000000106327789
00000000000000010000000106420997
00000000000000000000000106427746
00000001000000000000000106929997
00000001000000010000000107530040
00000000000000010000000107626497
00000000000000000000000107629997
00000001000000000000000108134997
00000001000000010000000108735040
00000001000000000000000108834997
00000000000000000000000108846997
00000001000000000000000109337246
00000001000000010000000109937289
00000000000000010000000110016997
00000000000000000000000110037246
00000001000000000000000110523997
00000001000000010000000111124040
00000000000000010000000111219997
00000000000000000000000111223997
00000001000000000000000111728497
00000001000000010000000112328540
00000000000000010000000112424246
00000000000000000000000112428497
00000001000000000000000112931246
00000001000000010000000113531289
00000000000000010000000113627246
00000000000000000000000113631246
00000001000000000000000114135746
00000001000000010000000114735789
00000000000000010000000114831497
00000000000000000000000114835746
00000001000000000000000115338497
00000001000000010000000115938540
00000000000000010000000116034246
00000000000000000000000116038497
00000001000000000000000116525246
00000001000000010000000117125289
00000000000000010000000117220746
00000000000000000000000117225246
00000001000000000000000117729746
00000001000000010000000118329789
00000000000000010000000118425746
00000000000000000000000118429746
00000001000000000000000118932497
00000001000000010000000119532540
00000000000000010000000119627997
00000000000000000000000119632497
00000001000000000000000120136746
00000001000000010000000120736789
00000001000000000000000120836746
00000000000000000000000120848746
00000001000000000000000121323497
00000001000000010000000121923540
00000001000000000000000122023497
00000000000000000000000122035246
00000001000000000000000131226997
00000000000000000000000139923497
00000001000000000000000140166246
00000000000000000000000140325497
00000001000000000000000140334746
00000000000000000000000140558746
00000001000000000000000140806497
00000000000000000000000140826746
00000001000000000000000140835997
00000000000000000000000140995497
00000001000000000000000141153746
00000000000000000000000146209497
