# Supplementary material for: Presentation and response timing accuracy in Adobe Flash and HTML5/JavaScript Web experiments
Source: Behav Res Methods. 2014 Jun 6;47(2):309–27. doi: 10.3758/s13428-014-0471-1 (PMC4427652; doi:10.3758/s13428-014-0471-1)
Supplement: Supplementary file 1 — (ZIP 1.07 MB) [file 13428_2014_471_MOESM1_ESM.zip › Supplementary/Logs/d425-dscar-600ms-ff-js.rtl]

[PC Software Vesion]
20121128
[ARM Firmware Version]
20120901
[Capture Date]
19 Jul 2013
[Capture Time]
13:13:34
[Capture Duration (Secs)]
150
[Changes]
406
[Samples]
600001
[Soak Rate]
0.0676665538890768
[Audio In 1 Threshold]
0
[Audio In 2 Threshold]
0
[Audio Out 1 Threshold]
0
[Audio Out 2 Threshold]
0
[Opto 1 Threshold]
115
[Opto 2 Threshold]
0
[Opto 3 Threshold]
0
[Opto 4 Threshold]
0
[Opto 1 Refreshes Blocked]
True
[Opto 2 Refreshes Blocked]
True
[Opto 3 Refreshes Blocked]
True
[Opto 4 Refreshes Blocked]
True
[Keypad4Description]
Button 4 of the BBTK Response Pad triggered when pressed.
[Keypad3Description]
Button 3 of the BBTK Response Pad triggered when pressed.
[Keypad2Description]
Button 2 of the BBTK Response Pad triggered when pressed.
[Keypad1Description]
Button 1 of the BBTK Response Pad triggered when pressed.
[Opto4Description]
Opto-detector 4 triggered by an active screen region.
[Opto3Description]
Opto-detector 3 triggered by an active screen region.
[Opto2Description]
Opto-detector 2 triggered by an active screen region.
[Opto1Description]
Opto-detector 1 triggered by an active screen region.
[TTLIn2Description]
TTL input 2 triggered by a digital signal.
[TTLIn1Description]
TTL input 1 triggered by a digital signal.
[AudIn2Description]
Audio input 2 triggered by a BBTK Mic.
[AudIn1Description]
Audio input 1 triggered by a BBTK Mic.
[ASC4Description]
Active Switch Closure output 4 generates a key down.
[ASC3Description]
Active Switch Closure output 3 generates a key down.
[ASC2Description]
Active Switch Closure output 2 generates a key down.
[ASC1Description]
Active Switch Closure output 1 generates a key down.
[TTLOut2Description]
TTL output 2 generates a digital signal.
[TTLOut1Description]
TTL output 1 generates a digital signal.
[AudOut2Description]
Audio output 2 generates a tone on the BBTK sounder.
[AudOut1Description]
Audio output 1 generates a tone on the BBTK sounder.
[Notes]

[Data]
00000000000000000000000000000000
00000001000000000000000001339997
00000001000000010000000001940040
00000001000000000000000002039997
00000000000000000000000002067246
00000001000000000000000002542497
00000001000000010000000003142540
00000001000000000000000003242497
00000000000000000000000003272746
00000001000000000000000003746997
00000001000000010000000004347040
00000001000000000000000004446997
00000000000000000000000004458997
00000001000000000000000004949497
00000001000000010000000005549540
00000001000000000000000005649497
00000000000000000000000005662997
00000001000000000000000006153997
00000001000000010000000006754040
00000001000000000000000006853997
00000000000000000000000006865997
00000001000000000000000007340497
00000001000000010000000007940540
00000001000000000000000008040497
00000000000000000000000008070497
00000001000000000000000008545246
00000001000000010000000009145289
00000001000000000000000009245246
00000000000000000000000009272997
00000001000000000000000009747746
00000001000000010000000010347789
00000001000000000000000010447746
00000000000000000000000010459246
00000001000000000000000010952497
00000001000000010000000011552540
00000001000000000000000011652497
00000000000000000000000011664497
00000001000000000000000012154746
00000001000000010000000012754789
00000001000000000000000012854746
00000000000000000000000012866246
00000001000000000000000013341497
00000001000000010000000013941540
00000001000000000000000014041497
00000000000000000000000014071746
00000001000000000000000014545997
00000001000000010000000015146040
00000001000000000000000015245997
00000000000000000000000015273497
00000001000000000000000015748746
00000001000000010000000016348789
00000001000000000000000016448746
00000000000000000000000016462246
00000001000000000000000016953246
00000001000000010000000017553289
00000001000000000000000017653246
00000000000000000000000017665246
00000001000000000000000018139746
00000001000000010000000018739789
00000001000000000000000018839746
00000000000000000000000018851497
00000001000000000000000019326246
00000001000000010000000019926289
00000001000000000000000020026246
00000000000000000000000020037997
00000001000000000000000020531246
00000001000000010000000021131289
00000001000000000000000021231246
00000000000000000000000021243497
00000001000000000000000021733497
00000001000000010000000022333540
00000001000000000000000022433497
00000000000000000000000022445246
00000001000000000000000022920246
00000001000000010000000023520289
00000001000000000000000023620246
00000000000000000000000023633997
00000001000000000000000024106997
00000001000000010000000024707040
00000001000000000000000024806997
00000000000000000000000024820746
00000001000000000000000025295497
00000001000000010000000025895540
00000001000000000000000025995497
00000000000000000000000026023246
00000001000000000000000026497997
00000001000000010000000027098040
00000001000000000000000027197997
00000000000000000000000027209497
00000001000000000000000027702746
00000001000000010000000028302789
00000001000000000000000028402746
00000000000000000000000028414997
00000001000000000000000028904997
00000001000000010000000029505040
00000001000000000000000029604997
00000000000000000000000029618497
00000001000000000000000030091746
00000001000000010000000030691789
00000001000000000000000030791746
00000000000000000000000030805497
00000001000000000000000031280497
00000001000000010000000031880540
00000001000000000000000031980497
00000000000000000000000031992497
00000001000000000000000032482746
00000001000000010000000033082789
00000001000000000000000033182746
00000000000000000000000033194497
00000001000000000000000033669497
00000001000000010000000034269540
00000001000000000000000034369497
00000000000000000000000034382746
00000001000000000000000034873997
00000001000000010000000035474040
00000001000000000000000035573997
00000000000000000000000035586246
00000001000000000000000036060497
00000001000000010000000036660540
00000001000000000000000036760497
00000000000000000000000036789997
00000001000000000000000037263497
00000001000000010000000037863540
00000001000000000000000037963497
00000000000000000000000037993246
00000001000000000000000038467746
00000001000000010000000039067789
00000001000000000000000039167746
00000000000000000000000039179746
00000001000000000000000039670497
00000001000000010000000040270540
00000001000000000000000040370497
00000000000000000000000040384246
00000001000000000000000040874997
00000001000000010000000041475040
00000001000000000000000041574997
00000000000000000000000041586746
00000001000000000000000042061497
00000001000000010000000042661540
00000001000000000000000042761497
00000000000000000000000042791497
00000001000000000000000043266497
00000001000000010000000043866540
00000001000000000000000043966497
00000000000000000000000043993997
00000001000000000000000044468746
00000001000000010000000045068789
00000001000000000000000045168746
00000000000000000000000045180246
00000001000000000000000045673497
00000001000000010000000046273540
00000001000000000000000046373497
00000000000000000000000046385746
00000001000000000000000046859997
00000001000000010000000047460040
00000001000000000000000047559997
00000000000000000000000047587497
00000001000000000000000048062497
00000001000000010000000048662540
00000001000000000000000048762497
00000000000000000000000048792746
00000001000000000000000049266997
00000001000000010000000049867040
00000001000000000000000049966997
00000000000000000000000049979246
00000001000000000000000050469746
00000001000000010000000051069789
00000001000000000000000051169746
00000000000000000000000051183497
00000001000000000000000051674246
00000001000000010000000052274289
00000001000000000000000052374246
00000000000000000000000052403746
00000001000000000000000052876997
00000001000000010000000053477040
00000001000000000000000053576997
00000000000000000000000053607246
00000001000000000000000054081497
00000001000000010000000054681540
00000001000000000000000054781497
00000000000000000000000054793497
00000001000000000000000055284246
00000001000000010000000055884289
00000001000000000000000055984246
00000000000000000000000055997997
00000001000000000000000056472997
00000001000000010000000057073040
00000001000000000000000057172997
00000000000000000000000057184746
00000001000000000000000057675246
00000001000000010000000058275289
00000001000000000000000058375246
00000000000000000000000058386997
00000001000000000000000058861997
00000001000000010000000059462040
00000001000000000000000059561997
00000000000000000000000059592246
00000001000000000000000060066746
00000001000000010000000060666789
00000001000000000000000060766746
00000000000000000000000060794246
00000001000000000000000061269246
00000001000000010000000061869289
00000001000000000000000061969246
00000000000000000000000061982497
00000001000000000000000062473746
00000001000000010000000063073789
00000001000000000000000063173746
00000000000000000000000063186246
00000001000000000000000063660497
00000001000000010000000064260540
00000001000000000000000064360497
00000000000000000000000064389746
00000001000000000000000064863246
00000001000000010000000065463289
00000001000000000000000065563246
00000000000000000000000065593497
00000001000000000000000066067746
00000001000000010000000066667789
00000001000000000000000066767746
00000000000000000000000066779746
00000001000000000000000067270246
00000001000000010000000067870289
00000001000000000000000067970246
00000000000000000000000067983997
00000001000000000000000068474746
00000001000000010000000069074789
00000001000000000000000069174746
00000000000000000000000069204246
00000001000000000000000069677497
00000001000000010000000070277540
00000001000000000000000070377497
00000000000000000000000070391246
00000001000000000000000070881997
00000001000000010000000071482040
00000001000000000000000071581997
00000000000000000000000071593997
00000001000000000000000072084746
00000001000000010000000072684789
00000001000000000000000072784746
00000000000000000000000072798497
00000001000000000000000073273497
00000001000000010000000073873540
00000001000000000000000073973497
00000000000000000000000074000997
00000001000000000000000074475746
00000001000000010000000075075789
00000001000000000000000075175746
00000000000000000000000075205746
00000001000000000000000075680746
00000001000000010000000076280789
00000001000000000000000076380746
00000000000000000000000076392746
00000001000000000000000076882997
00000001000000010000000077483040
00000001000000000000000077582997
00000000000000000000000077594497
00000001000000000000000078069746
00000001000000010000000078669789
00000001000000000000000078769746
00000000000000000000000078783246
00000001000000000000000079274246
00000001000000010000000079874289
00000001000000000000000079974246
00000000000000000000000079986497
00000001000000000000000080460746
00000001000000010000000081060789
00000001000000000000000081160746
00000000000000000000000081190497
00000001000000000000000081663497
00000001000000010000000082263540
00000001000000000000000082363497
00000000000000000000000082393497
00000001000000000000000082867746
00000001000000010000000083467789
00000001000000000000000083567746
00000000000000000000000083579497
00000001000000000000000084072746
00000001000000010000000084672789
00000001000000000000000084772746
00000000000000000000000084784497
00000001000000000000000085274997
00000001000000010000000085875040
00000001000000000000000085974997
00000000000000000000000085986497
00000001000000000000000086461497
00000001000000010000000087061540
00000001000000000000000087161497
00000000000000000000000087191746
00000001000000000000000087666246
00000001000000010000000088266289
00000001000000000000000088366246
00000000000000000000000088393746
00000001000000000000000088868746
00000001000000010000000089468789
00000001000000000000000089568746
00000000000000000000000089582246
00000001000000000000000090073246
00000001000000010000000090673289
00000001000000000000000090773246
00000000000000000000000090785246
00000001000000000000000091259746
00000001000000010000000091859789
00000001000000000000000091959746
00000000000000000000000091989497
00000001000000000000000092464746
00000001000000010000000093064789
00000001000000000000000093164746
00000000000000000000000093192246
00000001000000000000000093666997
00000001000000010000000094267040
00000001000000000000000094366997
00000000000000000000000094378497
00000001000000000000000094871746
00000001000000010000000095471789
00000001000000000000000095571746
00000000000000000000000095583746
00000001000000000000000096073997
00000001000000010000000096674040
00000001000000000000000096773997
00000000000000000000000096803997
00000001000000000000000097278746
00000001000000010000000097878789
00000001000000000000000097978746
00000000000000000000000097990997
00000001000000000000000098481246
00000001000000010000000099081289
00000001000000000000000099181246
00000000000000000000000099194497
00000001000000000000000099685746
00000001000000010000000100285789
00000001000000000000000100385746
00000000000000000000000100397997
00000001000000000000000100872246
00000001000000010000000101472289
00000001000000000000000101572246
00000000000000000000000101584246
00000001000000000000000102074997
00000001000000010000000102675040
00000001000000000000000102774997
00000000000000000000000102788746
00000001000000000000000103263997
00000001000000010000000103864040
00000001000000000000000103963997
00000000000000000000000103991497
00000001000000000000000104466246
00000001000000010000000105066289
00000001000000000000000105166246
00000000000000000000000105195997
00000001000000000000000105671246
00000001000000010000000106271289
00000001000000000000000106371246
00000000000000000000000106382997
00000001000000000000000106873246
00000001000000010000000107473289
00000001000000000000000107573246
00000000000000000000000107585246
00000001000000000000000108059997
00000001000000010000000108660040
00000001000000000000000108759997
00000000000000000000000108790246
00000001000000000000000109264746
00000001000000010000000109864789
00000001000000000000000109964746
00000000000000000000000109992246
00000001000000000000000110467246
00000001000000010000000111067289
00000001000000000000000111167246
00000000000000000000000111180497
00000001000000000000000111671997
00000001000000010000000112272040
00000001000000000000000112371997
00000000000000000000000112384246
00000001000000000000000112874497
00000001000000010000000113474540
00000001000000000000000113574497
00000000000000000000000113604746
00000001000000000000000114078997
00000001000000010000000114679040
00000001000000000000000114778997
00000000000000000000000114791246
00000001000000000000000115281497
00000001000000010000000115881540
00000001000000000000000115981497
00000000000000000000000115995246
00000001000000000000000116486246
00000001000000010000000117086289
00000001000000000000000117186246
00000000000000000000000117198246
00000001000000000000000117688746
00000001000000010000000118288789
00000001000000000000000118388746
00000000000000000000000118402246
00000001000000000000000118893246
00000001000000010000000119493289
00000001000000000000000119593246
00000000000000000000000119620746
00000001000000000000000120113997
00000001000000010000000120714040
00000001000000000000000120813997
00000000000000000000000120846246
00000001000000000000000133322497
00000000000000000000000136792497
00000001000000000000000136838746
00000000000000000000000148266497
00000001000000000000000149689746
