# Supplementary material for: Presentation and response timing accuracy in Adobe Flash and HTML5/JavaScript Web experiments
Source: Behav Res Methods. 2014 Jun 6;47(2):309–27. doi: 10.3758/s13428-014-0471-1 (PMC4427652; doi:10.3758/s13428-014-0471-1)
Supplement: Supplementary file 1 — (ZIP 1.07 MB) [file 13428_2014_471_MOESM1_ESM.zip › Supplementary/Logs/d425-dscar-600ms-ie-fl.rtl]

[PC Software Vesion]
20121128
[ARM Firmware Version]
20120901
[Capture Date]
19 Jul 2013
[Capture Time]
12:56:40
[Capture Duration (Secs)]
120
[Changes]
399
[Samples]
480001
[Soak Rate]
0.0831248268232775
[Audio In 1 Threshold]
0
[Audio In 2 Threshold]
0
[Audio Out 1 Threshold]
0
[Audio Out 2 Threshold]
0
[Opto 1 Threshold]
115
[Opto 2 Threshold]
0
[Opto 3 Threshold]
0
[Opto 4 Threshold]
0
[Opto 1 Refreshes Blocked]
True
[Opto 2 Refreshes Blocked]
True
[Opto 3 Refreshes Blocked]
True
[Opto 4 Refreshes Blocked]
True
[Keypad4Description]
Button 4 of the BBTK Response Pad triggered when pressed.
[Keypad3Description]
Button 3 of the BBTK Response Pad triggered when pressed.
[Keypad2Description]
Button 2 of the BBTK Response Pad triggered when pressed.
[Keypad1Description]
Button 1 of the BBTK Response Pad triggered when pressed.
[Opto4Description]
Opto-detector 4 triggered by an active screen region.
[Opto3Description]
Opto-detector 3 triggered by an active screen region.
[Opto2Description]
Opto-detector 2 triggered by an active screen region.
[Opto1Description]
Opto-detector 1 triggered by an active screen region.
[TTLIn2Description]
TTL input 2 triggered by a digital signal.
[TTLIn1Description]
TTL input 1 triggered by a digital signal.
[AudIn2Description]
Audio input 2 triggered by a BBTK Mic.
[AudIn1Description]
Audio input 1 triggered by a BBTK Mic.
[ASC4Description]
Active Switch Closure output 4 generates a key down.
[ASC3Description]
Active Switch Closure output 3 generates a key down.
[ASC2Description]
Active Switch Closure output 2 generates a key down.
[ASC1Description]
Active Switch Closure output 1 generates a key down.
[TTLOut2Description]
TTL output 2 generates a digital signal.
[TTLOut1Description]
TTL output 1 generates a digital signal.
[AudOut2Description]
Audio output 2 generates a tone on the BBTK sounder.
[AudOut1Description]
Audio output 1 generates a tone on the BBTK sounder.
[Notes]

[Data]
00000000000000000000000000000000
00000001000000000000000001237248
00000001000000010000000001837291
00000000000000010000000001932497
00000000000000000000000001937248
00000001000000000000000002439497
00000001000000010000000003039540
00000000000000010000000003135248
00000000000000000000000003139497
00000001000000000000000003628248
00000001000000010000000004228291
00000000000000010000000004321248
00000000000000000000000004328248
00000001000000000000000004814497
00000001000000010000000005414540
00000000000000010000000005509997
00000000000000000000000005514497
00000001000000000000000006000997
00000001000000010000000006601040
00000000000000010000000006696997
00000000000000000000000006700997
00000001000000000000000007187497
00000001000000010000000007787540
00000000000000010000000007883997
00000000000000000000000007887497
00000001000000000000000008374248
00000001000000010000000008974291
00000001000000000000000009074248
00000000000000000000000009104248
00000001000000000000000009594497
00000001000000010000000010194540
00000001000000000000000010294497
00000000000000000000000010305748
00000001000000000000000010781248
00000001000000010000000011381291
00000000000000010000000011476497
00000000000000000000000011481248
00000001000000000000000011969748
00000001000000010000000012569791
00000000000000010000000012664748
00000000000000000000000012669748
00000001000000000000000013155997
00000001000000010000000013756040
00000000000000010000000013851748
00000000000000000000000013855997
00000001000000000000000014342497
00000001000000010000000014942540
00000000000000010000000015038748
00000000000000000000000015042497
00000001000000000000000015546997
00000001000000010000000016147040
00000000000000010000000016242248
00000000000000000000000016246997
00000001000000000000000016733248
00000001000000010000000017333291
00000000000000010000000017429248
00000000000000000000000017433248
00000001000000000000000017919748
00000001000000010000000018519791
00000000000000010000000018615997
00000000000000000000000018619748
00000001000000000000000019106497
00000001000000010000000019706540
00000001000000000000000019806497
00000000000000000000000019819748
00000001000000000000000020310748
00000001000000010000000020910791
00000001000000000000000021010748
00000000000000000000000021022748
00000001000000000000000021513497
00000001000000010000000022113540
00000001000000000000000022213497
00000000000000000000000022226997
00000001000000000000000022701997
00000001000000010000000023302040
00000000000000010000000023397248
00000000000000000000000023401997
00000001000000000000000023888248
00000001000000010000000024488291
00000000000000010000000024583997
00000000000000000000000024588248
00000001000000000000000025074748
00000001000000010000000025674791
00000000000000010000000025770997
00000000000000000000000025774748
00000001000000000000000026261248
00000001000000010000000026861291
00000000000000010000000026956997
00000000000000000000000026961248
00000001000000000000000027447997
00000001000000010000000028048040
00000000000000010000000028142997
00000000000000000000000028147997
00000001000000000000000028636248
00000001000000010000000029236291
00000000000000010000000029331748
00000000000000000000000029336248
00000001000000000000000029822748
00000001000000010000000030422791
00000000000000010000000030518748
00000000000000000000000030522748
00000001000000000000000031025497
00000001000000010000000031625540
00000000000000010000000031720748
00000000000000000000000031725497
00000001000000000000000032213748
00000001000000010000000032813791
00000000000000010000000032908997
00000000000000000000000032913748
00000001000000000000000033400248
00000001000000010000000034000291
00000001000000000000000034100248
00000000000000000000000034111997
00000001000000000000000034586748
00000001000000010000000035186791
00000001000000000000000035286748
00000000000000000000000035297997
00000001000000000000000035773248
00000001000000010000000036373291
00000000000000010000000036468748
00000000000000000000000036473248
00000001000000000000000036961748
00000001000000010000000037561791
00000000000000010000000037654748
00000000000000000000000037661748
00000001000000000000000038147997
00000001000000010000000038748040
00000000000000010000000038843748
00000000000000000000000038847997
00000001000000000000000039334497
00000001000000010000000039934540
00000001000000000000000040034497
00000000000000000000000040045997
00000001000000000000000040539248
00000001000000010000000041139291
00000000000000010000000041233997
00000000000000000000000041239248
00000001000000000000000041725497
00000001000000010000000042325540
00000000000000010000000042420997
00000000000000000000000042425497
00000001000000000000000042911748
00000001000000010000000043511791
00000000000000010000000043607997
00000000000000000000000043611748
00000001000000000000000044098248
00000001000000010000000044698291
00000000000000010000000044793997
00000000000000000000000044798248
00000001000000000000000045284997
00000001000000010000000045885040
00000001000000000000000045984997
00000000000000000000000045998497
00000001000000000000000046489248
00000001000000010000000047089291
00000001000000000000000047189248
00000000000000000000000047200497
00000001000000000000000047675748
00000001000000010000000048275791
00000000000000010000000048371248
00000000000000000000000048375748
00000001000000000000000048864497
00000001000000010000000049464540
00000001000000000000000049564497
00000000000000000000000049575997
00000001000000000000000050050748
00000001000000010000000050650791
00000000000000010000000050746248
00000000000000000000000050750748
00000001000000000000000051253248
00000001000000010000000051853291
00000001000000000000000051953248
00000000000000000000000051966497
00000001000000000000000052473748
00000001000000010000000053073791
00000001000000000000000053173748
00000000000000000000000053186748
00000001000000000000000053693997
00000001000000010000000054294040
00000001000000000000000054393997
00000000000000000000000054405248
00000001000000000000000054898497
00000001000000010000000055498540
00000000000000010000000055593997
00000000000000000000000055598497
00000001000000000000000056069248
00000001000000010000000056669291
00000001000000000000000056769248
00000000000000000000000056780997
00000001000000000000000057255497
00000001000000010000000057855540
00000000000000010000000057951248
00000000000000000000000057955497
00000001000000000000000058441997
00000001000000010000000059042040
00000000000000010000000059137997
00000000000000000000000059141997
00000001000000000000000059628497
00000001000000010000000060228540
00000000000000010000000060324497
00000000000000000000000060328497
00000001000000000000000060814997
00000001000000010000000061415040
00000000000000010000000061510497
00000000000000000000000061514997
00000001000000000000000062003497
00000001000000010000000062603540
00000001000000000000000062703497
00000000000000000000000062730748
00000001000000000000000063223997
00000001000000010000000063824040
00000001000000000000000063923997
00000000000000000000000063951497
00000001000000000000000064426248
00000001000000010000000065026291
00000001000000000000000065126248
00000000000000000000000065156248
00000001000000000000000065646997
00000001000000010000000066247040
00000000000000010000000066343248
00000000000000000000000066346997
00000001000000000000000066851748
00000001000000010000000067451791
00000001000000000000000067551748
00000000000000000000000067563497
00000001000000000000000068072248
00000001000000010000000068672291
00000001000000000000000068772248
00000000000000000000000068783748
00000001000000000000000069290497
00000001000000010000000069890540
00000001000000000000000069990497
00000000000000000000000070003997
00000001000000000000000070494997
00000001000000010000000071095040
00000000000000010000000071190997
00000000000000000000000071194997
00000001000000000000000071681497
00000001000000010000000072281540
00000000000000010000000072377248
00000000000000000000000072381497
00000001000000000000000072867997
00000001000000010000000073468040
00000000000000010000000073563497
00000000000000000000000073567997
00000001000000000000000074038497
00000001000000010000000074638540
00000001000000000000000074738497
00000000000000000000000074749997
00000001000000000000000075225248
00000001000000010000000075825291
00000000000000010000000075920748
00000000000000000000000075925248
00000001000000000000000076413997
00000001000000010000000077014040
00000000000000010000000077106997
00000000000000000000000077113997
00000001000000000000000077600248
00000001000000010000000078200291
00000000000000010000000078295748
00000000000000000000000078300248
00000001000000000000000078786748
00000001000000010000000079386791
00000000000000010000000079482748
00000000000000000000000079486748
00000001000000000000000079973248
00000001000000010000000080573291
00000001000000000000000080673248
00000000000000000000000080684997
00000001000000000000000081178248
00000001000000010000000081778291
00000001000000000000000081878248
00000000000000000000000081889997
00000001000000000000000082380497
00000001000000010000000082980540
00000000000000010000000083076748
00000000000000000000000083080497
00000001000000000000000083585248
00000001000000010000000084185291
00000000000000010000000084280248
00000000000000000000000084285248
00000001000000000000000084771748
00000001000000010000000085371791
00000000000000010000000085467248
00000000000000000000000085471748
00000001000000000000000085957997
00000001000000010000000086558040
00000001000000000000000086657997
00000000000000000000000086669748
00000001000000000000000087144497
00000001000000010000000087744540
00000000000000010000000087840497
00000000000000000000000087844497
00000001000000000000000088331248
00000001000000010000000088931291
00000001000000000000000089031248
00000000000000000000000089044748
00000001000000000000000089519748
00000001000000010000000090119791
00000000000000010000000090214748
00000000000000000000000090219748
00000001000000000000000090705997
00000001000000010000000091306040
00000000000000010000000091401748
00000000000000000000000091405997
00000001000000000000000091892497
00000001000000010000000092492540
00000001000000000000000092592497
00000000000000000000000092603997
00000001000000000000000093097248
00000001000000010000000093697291
00000001000000000000000093797248
00000000000000000000000093808997
00000001000000000000000094299497
00000001000000010000000094899540
00000001000000000000000094999497
00000000000000000000000095010997
00000001000000000000000095504248
00000001000000010000000096104291
00000001000000000000000096204248
00000000000000000000000096216497
00000001000000000000000096690748
00000001000000010000000097290791
00000000000000010000000097386497
00000000000000000000000097390748
00000001000000000000000097861497
00000001000000010000000098461540
00000001000000000000000098561497
00000000000000000000000098573497
00000001000000000000000099047748
00000001000000010000000099647791
00000000000000010000000099743497
00000000000000000000000099747748
00000001000000000000000100234248
00000001000000010000000100834291
00000000000000010000000100930497
00000000000000000000000100934248
00000001000000000000000101420997
00000001000000010000000102021040
00000000000000010000000102116997
00000000000000000000000102120997
00000001000000000000000102607497
00000001000000010000000103207540
00000000000000010000000103302997
00000000000000000000000103307497
00000001000000000000000103796248
00000001000000010000000104396291
00000001000000000000000104496248
00000000000000000000000104507997
00000001000000000000000104998497
00000001000000010000000105598540
00000001000000000000000105698497
00000000000000000000000105709997
00000001000000000000000106203248
00000001000000010000000106803291
00000001000000000000000106903248
00000000000000000000000106915248
00000001000000000000000107405497
00000001000000010000000108005540
00000001000000000000000108105497
00000000000000000000000108116997
00000001000000000000000108592248
00000001000000010000000109192291
00000000000000010000000109287748
00000000000000000000000109292248
00000001000000000000000109762748
00000001000000010000000110362791
00000001000000000000000110462748
00000000000000000000000110473997
00000001000000000000000110967248
00000001000000010000000111567291
00000000000000010000000111662748
00000000000000000000000111667248
00000001000000000000000112153748
00000001000000010000000112753791
00000000000000010000000112849748
00000000000000000000000112853748
00000001000000000000000113340248
00000001000000010000000113940291
00000000000000010000000114036497
00000000000000000000000114040248
00000001000000000000000114526748
00000001000000010000000115126791
00000000000000010000000115222748
00000000000000000000000115226748
00000001000000000000000115713748
00000001000000010000000116313791
00000000000000010000000116408997
00000000000000000000000116413748
00000001000000000000000116902248
00000001000000010000000117502291
00000001000000000000000117602248
00000000000000000000000117613997
00000001000000000000000118104497
00000001000000010000000118704540
00000001000000000000000118804497
00000000000000000000000118815748
00000001000000000000000119308997
00000001000000010000000119909040
