# Supplementary material for: Presentation and response timing accuracy in Adobe Flash and HTML5/JavaScript Web experiments
Source: Behav Res Methods. 2014 Jun 6;47(2):309–27. doi: 10.3758/s13428-014-0471-1 (PMC4427652; doi:10.3758/s13428-014-0471-1)
Supplement: Supplementary file 1 — (ZIP 1.07 MB) [file 13428_2014_471_MOESM1_ESM.zip › Supplementary/Logs/d425-dscar-600ms-ie-js.rtl]

[PC Software Vesion]
20121128
[ARM Firmware Version]
20120901
[Capture Date]
19 Jul 2013
[Capture Time]
13:06:30
[Capture Duration (Secs)]
150
[Changes]
408
[Samples]
600001
[Soak Rate]
0.0679998866668556
[Audio In 1 Threshold]
0
[Audio In 2 Threshold]
0
[Audio Out 1 Threshold]
0
[Audio Out 2 Threshold]
0
[Opto 1 Threshold]
115
[Opto 2 Threshold]
0
[Opto 3 Threshold]
0
[Opto 4 Threshold]
0
[Opto 1 Refreshes Blocked]
True
[Opto 2 Refreshes Blocked]
True
[Opto 3 Refreshes Blocked]
True
[Opto 4 Refreshes Blocked]
True
[Keypad4Description]
Button 4 of the BBTK Response Pad triggered when pressed.
[Keypad3Description]
Button 3 of the BBTK Response Pad triggered when pressed.
[Keypad2Description]
Button 2 of the BBTK Response Pad triggered when pressed.
[Keypad1Description]
Button 1 of the BBTK Response Pad triggered when pressed.
[Opto4Description]
Opto-detector 4 triggered by an active screen region.
[Opto3Description]
Opto-detector 3 triggered by an active screen region.
[Opto2Description]
Opto-detector 2 triggered by an active screen region.
[Opto1Description]
Opto-detector 1 triggered by an active screen region.
[TTLIn2Description]
TTL input 2 triggered by a digital signal.
[TTLIn1Description]
TTL input 1 triggered by a digital signal.
[AudIn2Description]
Audio input 2 triggered by a BBTK Mic.
[AudIn1Description]
Audio input 1 triggered by a BBTK Mic.
[ASC4Description]
Active Switch Closure output 4 generates a key down.
[ASC3Description]
Active Switch Closure output 3 generates a key down.
[ASC2Description]
Active Switch Closure output 2 generates a key down.
[ASC1Description]
Active Switch Closure output 1 generates a key down.
[TTLOut2Description]
TTL output 2 generates a digital signal.
[TTLOut1Description]
TTL output 1 generates a digital signal.
[AudOut2Description]
Audio output 2 generates a tone on the BBTK sounder.
[AudOut1Description]
Audio output 1 generates a tone on the BBTK sounder.
[Notes]

[Data]
00000000000000000000000000000000
00000001000000000000000002093997
00000001000000010000000002694040
00000000000000010000000002789748
00000000000000000000000002793997
00000001000000000000000003296497
00000001000000010000000003896540
00000000000000010000000003992748
00000000000000000000000003996497
00000001000000000000000004483248
00000001000000010000000005083291
00000000000000010000000005179248
00000000000000000000000005183248
00000001000000000000000005687997
00000001000000010000000006288040
00000000000000010000000006383997
00000000000000000000000006387997
00000001000000000000000006890748
00000001000000010000000007490791
00000000000000010000000007586497
00000000000000000000000007590748
00000001000000000000000008095248
00000001000000010000000008695291
00000000000000010000000008791248
00000000000000000000000008795248
00000001000000000000000009297997
00000001000000010000000009898040
00000000000000010000000009978248
00000000000000000000000009997997
00000001000000000000000010484748
00000001000000010000000011084791
00000000000000010000000011180497
00000000000000000000000011184748
00000001000000000000000011689497
00000001000000010000000012289540
00000000000000010000000012385248
00000000000000000000000012389497
00000001000000000000000012891997
00000001000000010000000013492040
00000000000000010000000013587997
00000000000000000000000013591997
00000001000000000000000014096748
00000001000000010000000014696791
00000000000000010000000014792497
00000000000000000000000014796748
00000001000000000000000015283248
00000001000000010000000015883291
00000000000000010000000015979497
00000000000000000000000015983248
00000001000000000000000016485997
00000001000000010000000017086040
00000000000000010000000017181497
00000000000000000000000017185997
00000001000000000000000017690497
00000001000000010000000018290540
00000000000000010000000018386748
00000000000000000000000018390497
00000001000000000000000018893248
00000001000000010000000019493291
00000000000000010000000019588748
00000000000000000000000019593248
00000001000000000000000020097748
00000001000000010000000020697791
00000000000000010000000020793997
00000000000000000000000020797748
00000001000000000000000021284497
00000001000000010000000021884540
00000000000000010000000021980997
00000000000000000000000021984497
00000001000000000000000022471248
00000001000000010000000023071291
00000000000000010000000023167248
00000000000000000000000023171248
00000001000000000000000023675748
00000001000000010000000024275791
00000000000000010000000024371248
00000000000000000000000024375748
00000001000000000000000024878497
00000001000000010000000025478540
00000000000000010000000025574748
00000000000000000000000025578497
00000001000000000000000026083248
00000001000000010000000026683291
00000000000000010000000026778497
00000000000000000000000026783248
00000001000000000000000027285748
00000001000000010000000027885791
00000000000000010000000027982248
00000000000000000000000027985748
00000001000000000000000028490497
00000001000000010000000029090540
00000000000000010000000029185748
00000000000000000000000029190497
00000001000000000000000029692997
00000001000000010000000030293040
00000000000000010000000030389497
00000000000000000000000030392997
00000001000000000000000030897997
00000001000000010000000031498040
00000000000000010000000031591248
00000000000000000000000031597997
00000001000000000000000032084497
00000001000000010000000032684540
00000000000000010000000032779997
00000000000000000000000032784497
00000001000000000000000033286997
00000001000000010000000033887040
00000000000000010000000033983248
00000000000000000000000033986997
00000001000000000000000034491748
00000001000000010000000035091791
00000000000000010000000035187248
00000000000000000000000035191748
00000001000000000000000035694248
00000001000000010000000036294291
00000000000000010000000036390748
00000000000000000000000036394248
00000001000000000000000036899248
00000001000000010000000037499291
00000000000000010000000037576997
00000000000000000000000037599248
00000001000000000000000038085748
00000001000000010000000038685791
00000000000000010000000038781497
00000000000000000000000038785748
00000001000000000000000039288248
00000001000000010000000039888291
00000000000000010000000039984248
00000000000000000000000039988248
00000001000000000000000040492997
00000001000000010000000041093040
00000000000000010000000041188748
00000000000000000000000041192997
00000001000000000000000041695497
00000001000000010000000042295540
00000000000000010000000042391497
00000000000000000000000042395497
00000001000000000000000042882248
00000001000000010000000043482291
00000000000000010000000043562497
00000000000000000000000043582248
00000001000000000000000044068997
00000001000000010000000044669040
00000000000000010000000044764497
00000000000000000000000044768997
00000001000000000000000045273497
00000001000000010000000045873540
00000000000000010000000045969748
00000000000000000000000045973497
00000001000000000000000046476248
00000001000000010000000047076291
00000000000000010000000047171748
00000000000000000000000047176248
00000001000000000000000047680748
00000001000000010000000048280791
00000000000000010000000048376997
00000000000000000000000048380748
00000001000000000000000048867248
00000001000000010000000049467291
00000000000000010000000049547248
00000000000000000000000049567248
00000001000000000000000050053997
00000001000000010000000050654040
00000000000000010000000050749997
00000000000000000000000050753997
00000001000000000000000051258748
00000001000000010000000051858791
00000000000000010000000051954497
00000000000000000000000051958748
00000001000000000000000052461248
00000001000000010000000053061291
00000000000000010000000053157497
00000000000000000000000053161248
00000001000000000000000053665997
00000001000000010000000054266040
00000000000000010000000054361748
00000000000000000000000054365997
00000001000000000000000054852497
00000001000000010000000055452540
00000000000000010000000055530248
00000000000000000000000055552497
00000001000000000000000056039248
00000001000000010000000056639291
00000000000000010000000056735497
00000000000000000000000056739248
00000001000000000000000057241997
00000001000000010000000057842040
00000000000000010000000057937497
00000000000000000000000057941997
00000001000000000000000058446497
00000001000000010000000059046540
00000000000000010000000059142748
00000000000000000000000059146497
00000001000000000000000059649248
00000001000000010000000060249291
00000000000000010000000060329748
00000000000000000000000060349248
00000001000000000000000060838248
00000001000000010000000061438291
00000000000000010000000061531497
00000000000000000000000061538248
00000001000000000000000062040497
00000001000000010000000062640540
00000000000000010000000062736997
00000000000000000000000062740497
00000001000000000000000063243497
00000001000000010000000063843540
00000000000000010000000063938748
00000000000000000000000063943497
00000001000000000000000064447748
00000001000000010000000065047791
00000000000000010000000065144248
00000000000000000000000065147748
00000001000000000000000065650748
00000001000000010000000066250791
00000000000000010000000066346248
00000000000000000000000066350748
00000001000000000000000066854997
00000001000000010000000067455040
00000000000000010000000067551497
00000000000000000000000067554997
00000001000000000000000068057997
00000001000000010000000068658040
00000000000000010000000068753497
00000000000000000000000068757997
00000001000000000000000069262497
00000001000000010000000069862540
00000000000000010000000069958497
00000000000000000000000069962497
00000001000000000000000070465248
00000001000000010000000071065291
00000000000000010000000071145497
00000000000000000000000071165248
00000001000000000000000071653997
00000001000000010000000072254040
00000000000000010000000072347248
00000000000000000000000072353997
00000001000000000000000072840497
00000001000000010000000073440540
00000000000000010000000073535997
00000000000000000000000073540497
00000001000000000000000074042997
00000001000000010000000074643040
00000000000000010000000074739248
00000000000000000000000074742997
00000001000000000000000075247997
00000001000000010000000075848040
00000000000000010000000075943248
00000000000000000000000075947997
00000001000000000000000076450248
00000001000000010000000077050291
00000000000000010000000077146748
00000000000000000000000077150248
00000001000000000000000077655248
00000001000000010000000078255291
00000000000000010000000078348497
00000000000000000000000078355248
00000001000000000000000078857748
00000001000000010000000079457791
00000000000000010000000079554248
00000000000000000000000079557748
00000001000000000000000080062497
00000001000000010000000080662540
00000000000000010000000080755997
00000000000000000000000080762497
00000001000000000000000081264997
00000001000000010000000081865040
00000000000000010000000081961497
00000000000000000000000081964997
00000001000000000000000082451748
00000001000000010000000083051791
00000000000000010000000083147997
00000000000000000000000083151748
00000001000000000000000083656497
00000001000000010000000084256540
00000000000000010000000084351748
00000000000000000000000084356497
00000001000000000000000084858997
00000001000000010000000085459040
00000000000000010000000085555497
00000000000000000000000085558997
00000001000000000000000086063997
00000001000000010000000086664040
00000000000000010000000086758997
00000000000000000000000086763997
00000001000000000000000087266248
00000001000000010000000087866291
00000000000000010000000087945997
00000000000000000000000087966248
00000001000000000000000088452997
00000001000000010000000089053040
00000000000000010000000089148997
00000000000000000000000089152997
00000001000000000000000089657748
00000001000000010000000090257791
00000000000000010000000090353248
00000000000000000000000090357748
00000001000000000000000090860248
00000001000000010000000091460291
00000000000000010000000091556497
00000000000000000000000091560248
00000001000000000000000092065248
00000001000000010000000092665291
00000000000000010000000092760497
00000000000000000000000092765248
00000001000000000000000093251748
00000001000000010000000093851791
00000000000000010000000093929497
00000000000000000000000093951748
00000001000000000000000094438248
00000001000000010000000095038291
00000000000000010000000095134497
00000000000000000000000095138248
00000001000000000000000095640997
00000001000000010000000096241040
00000000000000010000000096336497
00000000000000000000000096340997
00000001000000000000000096845497
00000001000000010000000097445540
00000000000000010000000097541748
00000000000000000000000097545497
00000001000000000000000098048248
00000001000000010000000098648291
00000000000000010000000098743997
00000000000000000000000098748248
00000001000000000000000099234997
00000001000000010000000099835040
00000000000000010000000099915248
00000000000000000000000099934997
00000001000000000000000100423497
00000001000000010000000101023540
00000000000000010000000101118997
00000000000000000000000101123497
00000001000000000000000101625997
00000001000000010000000102226040
00000000000000010000000102322497
00000000000000000000000102325997
00000001000000000000000102830997
00000001000000010000000103431040
00000000000000010000000103526248
00000000000000000000000103530997
00000001000000000000000104033497
00000001000000010000000104633540
00000000000000010000000104729997
00000000000000000000000104733497
00000001000000000000000105238497
00000001000000010000000105838540
00000000000000010000000105931748
00000000000000000000000105938497
00000001000000000000000106440748
00000001000000010000000107040791
00000000000000010000000107137248
00000000000000000000000107140748
00000001000000000000000107643748
00000001000000010000000108243791
00000000000000010000000108338997
00000000000000000000000108343748
00000001000000000000000108847997
00000001000000010000000109448040
00000000000000010000000109544497
00000000000000000000000109547997
00000001000000000000000110034748
00000001000000010000000110634791
00000000000000010000000110714497
00000000000000000000000110734748
00000001000000000000000111221497
00000001000000010000000111821540
00000000000000010000000111917748
00000000000000000000000111921497
00000001000000000000000112426248
00000001000000010000000113026291
00000000000000010000000113121748
00000000000000000000000113126248
00000001000000000000000113628748
00000001000000010000000114228791
00000000000000010000000114325248
00000000000000000000000114328748
00000001000000000000000114833748
00000001000000010000000115433791
00000000000000010000000115528997
00000000000000000000000115533748
00000001000000000000000116020248
00000001000000010000000116620291
00000000000000010000000116715997
00000000000000000000000116720248
00000001000000000000000117206997
00000001000000010000000117807040
00000000000000010000000117902997
00000000000000000000000117906997
00000001000000000000000118393497
00000001000000010000000118993540
00000000000000010000000119089748
00000000000000000000000119093497
00000001000000000000000119596497
00000001000000010000000120196540
00000000000000010000000120291997
00000000000000000000000120296497
00000001000000000000000120800997
00000001000000010000000121401040
00000001000000000000000121500997
00000000000000000000000121512997
00000001000000000000000129919997
00000000000000000000000136086997
00000001000000000000000137089248
00000000000000000000000138732748
00000001000000000000000140549248
00000000000000000000000145116497
00000001000000000000000145214997
