# Supplementary material for: Presentation and response timing accuracy in Adobe Flash and HTML5/JavaScript Web experiments
Source: Behav Res Methods. 2014 Jun 6;47(2):309–27. doi: 10.3758/s13428-014-0471-1 (PMC4427652; doi:10.3758/s13428-014-0471-1)
Supplement: Supplementary file 1 — (ZIP 1.07 MB) [file 13428_2014_471_MOESM1_ESM.zip › Supplementary/Logs/hp-dsc-150ms-cr-fl-1.rtl]

[PC Software Vesion]
20121128
[ARM Firmware Version]
20120901
[Capture Date]
31 Jul 2013
[Capture Time]
16:25:25
[Capture Duration (Secs)]
90
[Changes]
270
[Samples]
360000
[Soak Rate]
0.075
[Audio In 1 Threshold]
0
[Audio In 2 Threshold]
0
[Audio Out 1 Threshold]
0
[Audio Out 2 Threshold]
0
[Opto 1 Threshold]
110
[Opto 2 Threshold]
0
[Opto 3 Threshold]
0
[Opto 4 Threshold]
0
[Opto 1 Refreshes Blocked]
True
[Opto 2 Refreshes Blocked]
True
[Opto 3 Refreshes Blocked]
True
[Opto 4 Refreshes Blocked]
True
[Keypad4Description]
Button 4 of the BBTK Response Pad triggered when pressed.
[Keypad3Description]
Button 3 of the BBTK Response Pad triggered when pressed.
[Keypad2Description]
Button 2 of the BBTK Response Pad triggered when pressed.
[Keypad1Description]
Button 1 of the BBTK Response Pad triggered when pressed.
[Opto4Description]
Opto-detector 4 triggered by an active screen region.
[Opto3Description]
Opto-detector 3 triggered by an active screen region.
[Opto2Description]
Opto-detector 2 triggered by an active screen region.
[Opto1Description]
Opto-detector 1 triggered by an active screen region.
[TTLIn2Description]
TTL input 2 triggered by a digital signal.
[TTLIn1Description]
TTL input 1 triggered by a digital signal.
[AudIn2Description]
Audio input 2 triggered by a BBTK Mic.
[AudIn1Description]
Audio input 1 triggered by a BBTK Mic.
[ASC4Description]
Active Switch Closure output 4 generates a key down.
[ASC3Description]
Active Switch Closure output 3 generates a key down.
[ASC2Description]
Active Switch Closure output 2 generates a key down.
[ASC1Description]
Active Switch Closure output 1 generates a key down.
[TTLOut2Description]
TTL output 2 generates a digital signal.
[TTLOut1Description]
TTL output 1 generates a digital signal.
[AudOut2Description]
Audio output 2 generates a tone on the BBTK sounder.
[AudOut1Description]
Audio output 1 generates a tone on the BBTK sounder.
[Notes]

[Data]
00000000000000000000000000000000
00000001000000000000000002076751
00000000000000000000000002236001
00000001000000000000000002730501
00000000000000000000000002890001
00000001000000000000000003384751
00000000000000000000000003544251
00000001000000000000000004039001
00000000000000000000000004215001
00000001000000000000000004709751
00000000000000000000000004852251
00000001000000000000000005347001
00000000000000000000000005506501
00000001000000000000000006001001
00000000000000000000000006160501
00000001000000000000000006655251
00000000000000000000000006831501
00000001000000000000000007326001
00000000000000000000000007485501
00000001000000000000000007980001
00000000000000000000000008139751
00000001000000000000000008617501
00000000000000000000000008793751
00000001000000000000000009271751
00000000000000000000000009464501
00000001000000000000000009959251
00000000000000000000000010118751
00000001000000000000000010596751
00000000000000000000000010756001
00000001000000000000000011233501
00000000000000000000000011410251
00000001000000000000000011888001
00000000000000000000000012081001
00000001000000000000000012558751
00000000000000000000000012752001
00000001000000000000000013229751
00000000000000000000000013389251
00000001000000000000000013867001
00000000000000000000000014043251
00000001000000000000000014521251
00000000000000000000000014714251
00000001000000000000000015192251
00000000000000000000000015368251
00000001000000000000000015846001
00000000000000000000000016005751
00000001000000000000000016500501
00000000000000000000000016659751
00000001000000000000000017154501
00000000000000000000000017330751
00000001000000000000000017825501
00000000000000000000000018001501
00000001000000000000000018479501
00000000000000000000000018638751
00000001000000000000000019133501
00000000000000000000000019293001
00000001000000000000000019787751
00000000000000000000000019963751
00000001000000000000000020458501
00000000000000000000000020618001
00000001000000000000000021112751
00000000000000000000000021255251
00000001000000000000000021750001
00000000000000000000000021909251
00000001000000000000000022404251
00000000000000000000000022580251
00000001000000000000000023075001
00000000000000000000000023251001
00000001000000000000000023729001
00000000000000000000000023888501
00000001000000000000000024383501
00000000000000000000000024542501
00000001000000000000000025037501
00000000000000000000000025213501
00000001000000000000000025708001
00000000000000000000000025867501
00000001000000000000000026362501
00000000000000000000000026504751
00000001000000000000000026983001
00000000000000000000000027159001
00000001000000000000000027636751
00000000000000000000000027829751
00000001000000000000000028307751
00000000000000000000000028500751
00000001000000000000000028978751
00000000000000000000000029138001
00000001000000000000000029616251
00000000000000000000000029792251
00000001000000000000000030269751
00000000000000000000000030463001
00000001000000000000000030941001
00000000000000000000000031117251
00000001000000000000000031595251
00000000000000000000000031754501
00000001000000000000000032249251
00000000000000000000000032408501
00000001000000000000000032903251
00000000000000000000000033079501
00000001000000000000000033557501
00000000000000000000000033750251
00000001000000000000000034228501
00000000000000000000000034387751
00000001000000000000000034882501
00000000000000000000000035041751
00000001000000000000000035519751
00000000000000000000000035712751
00000001000000000000000036190501
00000000000000000000000036366751
00000001000000000000000036861501
00000000000000000000000037004001
00000001000000000000000037498751
00000000000000000000000037658251
00000001000000000000000038136251
00000000000000000000000038329001
00000001000000000000000038823751
00000000000000000000000039000001
00000001000000000000000039477751
00000000000000000000000039637251
00000001000000000000000040132001
00000000000000000000000040291251
00000001000000000000000040786001
00000000000000000000000040962251
00000001000000000000000041457001
00000000000000000000000041616251
00000001000000000000000042094501
00000000000000000000000042253751
00000001000000000000000042731751
00000000000000000000000042907751
00000001000000000000000043385751
00000000000000000000000043561751
00000001000000000000000044039751
00000000000000000000000044216001
00000001000000000000000044710751
00000000000000000000000044886751
00000001000000000000000045364751
00000000000000000000000045524251
00000001000000000000000046002251
00000000000000000000000046178251
00000001000000000000000046656251
00000000000000000000000046849251
00000001000000000000000047327251
00000000000000000000000047503251
00000001000000000000000047981251
00000000000000000000000048140501
00000001000000000000000048635251
00000000000000000000000048811501
00000001000000000000000049306251
00000000000000000000000049482251
00000001000000000000000049960251
00000000000000000000000050136501
00000001000000000000000050614251
00000000000000000000000050773751
00000001000000000000000051268501
00000000000000000000000051428001
00000001000000000000000051906001
00000000000000000000000052098751
00000001000000000000000052576751
00000000000000000000000052736001
00000001000000000000000053213751
00000000000000000000000053390251
00000001000000000000000053868251
00000000000000000000000054061001
00000001000000000000000054539001
00000000000000000000000054732001
00000001000000000000000055226751
00000000000000000000000055386001
00000001000000000000000055880501
00000000000000000000000056023501
00000001000000000000000056501251
00000000000000000000000056677501
00000001000000000000000057155501
00000000000000000000000057348251
00000001000000000000000057826251
00000000000000000000000058002501
00000001000000000000000058463751
00000000000000000000000058639751
00000001000000000000000059117501
00000000000000000000000059310751
00000001000000000000000059788501
00000000000000000000000059981501
00000001000000000000000060459501
00000000000000000000000060619001
00000001000000000000000061113501
00000000000000000000000061256251
00000001000000000000000061751001
00000000000000000000000061927001
00000001000000000000000062404751
00000000000000000000000062598001
00000001000000000000000063076001
00000000000000000000000063235251
00000001000000000000000063730001
00000000000000000000000063889501
00000001000000000000000064366751
00000000000000000000000064560251
00000001000000000000000065038001
00000000000000000000000065231251
00000001000000000000000065709001
00000000000000000000000065868501
00000001000000000000000066363001
00000000000000000000000066522501
00000001000000000000000067000251
00000000000000000000000067176751
00000001000000000000000067654501
00000000000000000000000067847501
00000001000000000000000068325501
00000000000000000000000068501751
00000001000000000000000068962751
00000000000000000000000069122251
00000001000000000000000069616751
00000000000000000000000069809751
00000001000000000000000070287501
00000000000000000000000070480751
00000001000000000000000070958501
00000000000000000000000071134751
00000001000000000000000071612751
00000000000000000000000071772251
00000001000000000000000072250001
00000000000000000000000072426251
00000001000000000000000072904251
00000000000000000000000073097251
00000001000000000000000073575001
00000000000000000000000073751251
00000001000000000000000074229251
00000000000000000000000074388501
00000001000000000000000074866501
00000000000000000000000075059501
00000001000000000000000075537251
00000000000000000000000075730501
00000001000000000000000076208251
00000000000000000000000076384501
00000001000000000000000076862251
00000000000000000000000077021751
00000001000000000000000077499501
00000000000000000000000077675751
00000001000000000000000078153751
00000000000000000000000078330001
00000001000000000000000078824751
00000000000000000000000078984001
00000001000000000000000079478751
00000000000000000000000079638251
00000001000000000000000080116001
00000000000000000000000080292251
00000001000000000000000080787001
00000000000000000000000080963251
00000001000000000000000081457751
00000000000000000000000081634001
00000001000000000000000082111751
00000000000000000000000082271251
00000001000000000000000082749001
00000000000000000000000082925501
00000001000000000000000083403251
00000000000000000000000083596251
00000001000000000000000084074251
00000000000000000000000084250501
00000001000000000000000084728251
00000000000000000000000084871001
00000001000000000000000085365501
00000000000000000000000085558751
00000001000000000000000086036501
00000000000000000000000086229501
00000001000000000000000086707251
00000000000000000000000086883751
00000001000000000000000087361501
00000000000000000000000087521001
00000001000000000000000087999001
00000000000000000000000088175001
00000001000000000000000088652501
00000000000000000000000088846001
00000001000000000000000089323751
00000000000000000000000089500001
00000001000000000000000089977501
