# Supplementary material for: Presentation and response timing accuracy in Adobe Flash and HTML5/JavaScript Web experiments
Source: Behav Res Methods. 2014 Jun 6;47(2):309–27. doi: 10.3758/s13428-014-0471-1 (PMC4427652; doi:10.3758/s13428-014-0471-1)
Supplement: Supplementary file 1 — (ZIP 1.07 MB) [file 13428_2014_471_MOESM1_ESM.zip › Supplementary/Logs/hp-dsc-150ms-cr-fl-2.rtl]

[PC Software Vesion]
20121128
[ARM Firmware Version]
20120901
[Capture Date]
31 Jul 2013
[Capture Time]
16:33:34
[Capture Duration (Secs)]
90
[Changes]
271
[Samples]
360000
[Soak Rate]
0.0752777777777778
[Audio In 1 Threshold]
0
[Audio In 2 Threshold]
0
[Audio Out 1 Threshold]
0
[Audio Out 2 Threshold]
0
[Opto 1 Threshold]
110
[Opto 2 Threshold]
0
[Opto 3 Threshold]
0
[Opto 4 Threshold]
0
[Opto 1 Refreshes Blocked]
True
[Opto 2 Refreshes Blocked]
True
[Opto 3 Refreshes Blocked]
True
[Opto 4 Refreshes Blocked]
True
[Keypad4Description]
Button 4 of the BBTK Response Pad triggered when pressed.
[Keypad3Description]
Button 3 of the BBTK Response Pad triggered when pressed.
[Keypad2Description]
Button 2 of the BBTK Response Pad triggered when pressed.
[Keypad1Description]
Button 1 of the BBTK Response Pad triggered when pressed.
[Opto4Description]
Opto-detector 4 triggered by an active screen region.
[Opto3Description]
Opto-detector 3 triggered by an active screen region.
[Opto2Description]
Opto-detector 2 triggered by an active screen region.
[Opto1Description]
Opto-detector 1 triggered by an active screen region.
[TTLIn2Description]
TTL input 2 triggered by a digital signal.
[TTLIn1Description]
TTL input 1 triggered by a digital signal.
[AudIn2Description]
Audio input 2 triggered by a BBTK Mic.
[AudIn1Description]
Audio input 1 triggered by a BBTK Mic.
[ASC4Description]
Active Switch Closure output 4 generates a key down.
[ASC3Description]
Active Switch Closure output 3 generates a key down.
[ASC2Description]
Active Switch Closure output 2 generates a key down.
[ASC1Description]
Active Switch Closure output 1 generates a key down.
[TTLOut2Description]
TTL output 2 generates a digital signal.
[TTLOut1Description]
TTL output 1 generates a digital signal.
[AudOut2Description]
Audio output 2 generates a tone on the BBTK sounder.
[AudOut1Description]
Audio output 1 generates a tone on the BBTK sounder.
[Notes]

[Data]
00000000000000000000000000000000
00000001000000000000000001869001
00000000000000000000000002029001
00000001000000000000000002523001
00000000000000000000000002683001
00000001000000000000000003177251
00000000000000000000000003337001
00000001000000000000000003831251
00000000000000000000000003991251
00000001000000000000000004485252
00000000000000000000000004645251
00000001000000000000000005139501
00000000000000000000000005299501
00000001000000000000000005793751
00000000000000000000000005970251
00000001000000000000000006464252
00000000000000000000000006624251
00000001000000000000000007101751
00000000000000000000000007278501
00000001000000000000000007772751
00000000000000000000000007932751
00000001000000000000000008426751
00000000000000000000000008586751
00000001000000000000000009081001
00000000000000000000000009240751
00000001000000000000000009735001
00000000000000000000000009895001
00000001000000000000000010389001
00000000000000000000000010549001
00000001000000000000000011043251
00000000000000000000000011220001
00000001000000000000000011714001
00000000000000000000000011874001
00000001000000000000000012368251
00000000000000000000000012528001
00000001000000000000000013022251
00000000000000000000000013182251
00000001000000000000000013676251
00000000000000000000000013836251
00000001000000000000000014330501
00000000000000000000000014490501
00000001000000000000000014984751
00000000000000000000000015144501
00000001000000000000000015638501
00000000000000000000000015798501
00000001000000000000000016292751
00000000000000000000000016469501
00000001000000000000000016963751
00000000000000000000000017123501
00000001000000000000000017617751
00000000000000000000000017777751
00000001000000000000000018272001
00000000000000000000000018431751
00000001000000000000000018926001
00000000000000000000000019086001
00000001000000000000000019579751
00000000000000000000000019740001
00000001000000000000000020234251
00000000000000000000000020394001
00000001000000000000000020888251
00000000000000000000000021048251
00000001000000000000000021542001
00000000000000000000000021719001
00000001000000000000000022213251
00000000000000000000000022373251
00000001000000000000000022867501
00000000000000000000000023027251
00000001000000000000000023521501
00000000000000000000000023681501
00000001000000000000000024175501
00000000000000000000000024335501
00000001000000000000000024829751
00000000000000000000000024989501
00000001000000000000000025483751
00000000000000000000000025643751
00000001000000000000000026137751
00000000000000000000000026297752
00000001000000000000000026792001
00000000000000000000000026968751
00000001000000000000000027463001
00000000000000000000000027622751
00000001000000000000000028117001
00000000000000000000000028293751
00000001000000000000000028771251
00000000000000000000000028931001
00000001000000000000000029425251
00000000000000000000000029585001
00000001000000000000000030079251
00000000000000000000000030239251
00000001000000000000000030733501
00000000000000000000000030893251
00000001000000000000000031404001
00000000000000000000000031564251
00000001000000000000000032058251
00000000000000000000000032218251
00000001000000000000000032712501
00000000000000000000000032872501
00000001000000000000000033366501
00000000000000000000000033526501
00000001000000000000000034020751
00000000000000000000000034180501
00000001000000000000000034674751
00000000000000000000000034834751
00000001000000000000000035329001
00000000000000000000000035488751
00000001000000000000000035983001
00000000000000000000000036143001
00000001000000000000000036636751
00000000000000000000000036797001
00000001000000000000000037291001
00000000000000000000000037468001
00000001000000000000000037962001
00000000000000000000000038122001
00000001000000000000000038616251
00000000000000000000000038792751
00000001000000000000000039270001
00000000000000000000000039430251
00000001000000000000000039924501
00000000000000000000000040084251
00000001000000000000000040578501
00000000000000000000000040738501
00000001000000000000000041232501
00000000000000000000000041409251
00000001000000000000000041886751
00000000000000000000000042046501
00000001000000000000000042541001
00000000000000000000000042717501
00000001000000000000000043211751
00000000000000000000000043371501
00000001000000000000000043865752
00000000000000000000000044042501
00000001000000000000000044536751
00000000000000000000000044679751
00000001000000000000000045174001
00000000000000000000000045334001
00000001000000000000000045828001
00000000000000000000000045988001
00000001000000000000000046482251
00000000000000000000000046659001
00000001000000000000000047153001
00000000000000000000000047296251
00000001000000000000000047789751
00000000000000000000000047967001
00000001000000000000000048461501
00000000000000000000000048621251
00000001000000000000000049115501
00000000000000000000000049292001
00000001000000000000000049786001
00000000000000000000000049929501
00000001000000000000000050423501
00000000000000000000000050583501
00000001000000000000000051077751
00000000000000000000000051237501
00000001000000000000000051731752
00000000000000000000000051908501
00000001000000000000000052385751
00000000000000000000000052545751
00000001000000000000000053040001
00000000000000000000000053216751
00000001000000000000000053711001
00000000000000000000000053870751
00000001000000000000000054364751
00000000000000000000000054541751
00000001000000000000000055036001
00000000000000000000000055179001
00000001000000000000000055673251
00000000000000000000000055833001
00000001000000000000000056327251
00000000000000000000000056487251
00000001000000000000000056981252
00000000000000000000000057158001
00000001000000000000000057652251
00000000000000000000000057795501
00000001000000000000000058289501
00000000000000000000000058466251
00000001000000000000000058960501
00000000000000000000000059120501
00000001000000000000000059614751
00000000000000000000000059791251
00000001000000000000000060285501
00000000000000000000000060428501
00000001000000000000000060922751
00000000000000000000000061082751
00000001000000000000000061576752
00000000000000000000000061736751
00000001000000000000000062231251
00000000000000000000000062407751
00000001000000000000000062902001
00000000000000000000000063045001
00000001000000000000000063539251
00000000000000000000000063715751
00000001000000000000000064210252
00000000000000000000000064370001
00000001000000000000000064864252
00000000000000000000000065040751
00000001000000000000000065535001
00000000000000000000000065678251
00000001000000000000000066172251
00000000000000000000000066332251
00000001000000000000000066826751
00000000000000000000000066986501
00000001000000000000000067480501
00000000000000000000000067657251
00000001000000000000000068151251
00000000000000000000000068294501
00000001000000000000000068788751
00000000000000000000000068965501
00000001000000000000000069459751
00000000000000000000000069619501
00000001000000000000000070113501
00000000000000000000000070290501
00000001000000000000000070784751
00000000000000000000000070927751
00000001000000000000000071422001
00000000000000000000000071581751
00000001000000000000000072076251
00000000000000000000000072236001
00000001000000000000000072730251
00000000000000000000000072906751
00000001000000000000000073401252
00000000000000000000000073544251
00000001000000000000000074038501
00000000000000000000000074215001
00000001000000000000000074709251
00000000000000000000000074869251
00000001000000000000000075363501
00000000000000000000000075540001
00000001000000000000000076034501
00000000000000000000000076177251
00000001000000000000000076671501
00000000000000000000000076831501
00000001000000000000000077325751
00000000000000000000000077485501
00000001000000000000000077979751
00000000000000000000000078156501
00000001000000000000000078650501
00000000000000000000000078810501
00000001000000000000000079288001
00000000000000000000000079464751
00000001000000000000000079959001
00000000000000000000000080118751
00000001000000000000000080613001
00000000000000000000000080789751
00000001000000000000000081284001
00000000000000000000000081443751
00000001000000000000000081937751
00000000000000000000000082081001
00000001000000000000000082575501
00000000000000000000000082735251
00000001000000000000000083229252
00000000000000000000000083406001
00000001000000000000000083900251
00000000000000000000000084043501
00000001000000000000000084537501
00000000000000000000000084714251
00000001000000000000000085208501
00000000000000000000000085385251
00000001000000000000000085879501
00000000000000000000000086039251
00000001000000000000000086533501
00000000000000000000000086693251
00000001000000000000000087170751
00000000000000000000000087330751
00000001000000000000000087825001
00000000000000000000000087984751
00000001000000000000000088479252
00000000000000000000000088655501
00000001000000000000000089150001
00000000000000000000000089309751
00000001000000000000000089787251
00000000000000000000000089963751
