# Supplementary material for: Presentation and response timing accuracy in Adobe Flash and HTML5/JavaScript Web experiments
Source: Behav Res Methods. 2014 Jun 6;47(2):309–27. doi: 10.3758/s13428-014-0471-1 (PMC4427652; doi:10.3758/s13428-014-0471-1)
Supplement: Supplementary file 1 — (ZIP 1.07 MB) [file 13428_2014_471_MOESM1_ESM.zip › Supplementary/Logs/hp-dsc-150ms-cr-fl-3.rtl]

[PC Software Vesion]
20121128
[ARM Firmware Version]
20120901
[Capture Date]
31 Jul 2013
[Capture Time]
16:41:01
[Capture Duration (Secs)]
90
[Changes]
273
[Samples]
360000
[Soak Rate]
0.0758333333333333
[Audio In 1 Threshold]
0
[Audio In 2 Threshold]
0
[Audio Out 1 Threshold]
0
[Audio Out 2 Threshold]
0
[Opto 1 Threshold]
110
[Opto 2 Threshold]
0
[Opto 3 Threshold]
0
[Opto 4 Threshold]
0
[Opto 1 Refreshes Blocked]
True
[Opto 2 Refreshes Blocked]
True
[Opto 3 Refreshes Blocked]
True
[Opto 4 Refreshes Blocked]
True
[Keypad4Description]
Button 4 of the BBTK Response Pad triggered when pressed.
[Keypad3Description]
Button 3 of the BBTK Response Pad triggered when pressed.
[Keypad2Description]
Button 2 of the BBTK Response Pad triggered when pressed.
[Keypad1Description]
Button 1 of the BBTK Response Pad triggered when pressed.
[Opto4Description]
Opto-detector 4 triggered by an active screen region.
[Opto3Description]
Opto-detector 3 triggered by an active screen region.
[Opto2Description]
Opto-detector 2 triggered by an active screen region.
[Opto1Description]
Opto-detector 1 triggered by an active screen region.
[TTLIn2Description]
TTL input 2 triggered by a digital signal.
[TTLIn1Description]
TTL input 1 triggered by a digital signal.
[AudIn2Description]
Audio input 2 triggered by a BBTK Mic.
[AudIn1Description]
Audio input 1 triggered by a BBTK Mic.
[ASC4Description]
Active Switch Closure output 4 generates a key down.
[ASC3Description]
Active Switch Closure output 3 generates a key down.
[ASC2Description]
Active Switch Closure output 2 generates a key down.
[ASC1Description]
Active Switch Closure output 1 generates a key down.
[TTLOut2Description]
TTL output 2 generates a digital signal.
[TTLOut1Description]
TTL output 1 generates a digital signal.
[AudOut2Description]
Audio output 2 generates a tone on the BBTK sounder.
[AudOut1Description]
Audio output 1 generates a tone on the BBTK sounder.
[Notes]

[Data]
00000000000000000000000000000000
00000001000000000000000001627000
00000000000000000000000001770000
00000001000000000000000002264750
00000000000000000000000002424250
00000001000000000000000002919000
00000000000000000000000003078250
00000001000000000000000003573000
00000000000000000000000003749250
00000001000000000000000004244000
00000000000000000000000004420000
00000001000000000000000004897750
00000000000000000000000005057250
00000001000000000000000005552000
00000000000000000000000005711500
00000001000000000000000006206000
00000000000000000000000006365500
00000001000000000000000006860250
00000000000000000000000007003000
00000001000000000000000007497750
00000000000000000000000007657000
00000001000000000000000008151750
00000000000000000000000008311000
00000001000000000000000008805750
00000000000000000000000008965250
00000001000000000000000009459750
00000000000000000000000009619250
00000001000000000000000010097250
00000000000000000000000010256750
00000001000000000000000010751500
00000000000000000000000010910750
00000001000000000000000011405500
00000000000000000000000011564750
00000001000000000000000012059500
00000000000000000000000012219000
00000001000000000000000012713500
00000000000000000000000012856250
00000001000000000000000013350750
00000000000000000000000013510500
00000001000000000000000014005000
00000000000000000000000014164500
00000001000000000000000014659000
00000000000000000000000014818500
00000001000000000000000015313250
00000000000000000000000015456000
00000001000000000000000015950500
00000000000000000000000016110000
00000001000000000000000016605000
00000000000000000000000016764250
00000001000000000000000017259000
00000000000000000000000017418250
00000001000000000000000017912750
00000000000000000000000018055500
00000001000000000000000018550250
00000000000000000000000018709750
00000001000000000000000019204250
00000000000000000000000019363750
00000001000000000000000019858750
00000000000000000000000020018000
00000001000000000000000020512500
00000000000000000000000020655250
00000001000000000000000021150000
00000000000000000000000021309250
00000001000000000000000021804250
00000000000000000000000021963500
00000001000000000000000022458250
00000000000000000000000022617500
00000001000000000000000023112250
00000000000000000000000023254750
00000001000000000000000023749750
00000000000000000000000023909000
00000001000000000000000024403750
00000000000000000000000024563000
00000001000000000000000025057750
00000000000000000000000025217250
00000001000000000000000025712000
00000000000000000000000025854500
00000001000000000000000026349250
00000000000000000000000026508500
00000001000000000000000027003250
00000000000000000000000027162750
00000001000000000000000027657500
00000000000000000000000027816750
00000001000000000000000028311750
00000000000000000000000028454250
00000001000000000000000028949000
00000000000000000000000029108250
00000001000000000000000029602750
00000000000000000000000029762250
00000001000000000000000030257000
00000000000000000000000030416500
00000001000000000000000030911500
00000000000000000000000031053750
00000001000000000000000031548750
00000000000000000000000031708000
00000001000000000000000032202750
00000000000000000000000032362000
00000001000000000000000032856750
00000000000000000000000033016000
00000001000000000000000033511000
00000000000000000000000033653500
00000001000000000000000034165000
00000000000000000000000034307500
00000001000000000000000034802250
00000000000000000000000034961500
00000001000000000000000035456250
00000000000000000000000035615750
00000001000000000000000036110500
00000000000000000000000036269750
00000001000000000000000036764750
00000000000000000000000036907250
00000001000000000000000037402000
00000000000000000000000037561250
00000001000000000000000038056000
00000000000000000000000038215250
00000001000000000000000038710500
00000000000000000000000038869500
00000001000000000000000039347250
00000000000000000000000039506750
00000001000000000000000040001750
00000000000000000000000040161000
00000001000000000000000040655500
00000000000000000000000040815000
00000001000000000000000041310000
00000000000000000000000041469000
00000001000000000000000041964000
00000000000000000000000042106500
00000001000000000000000042601500
00000000000000000000000042760500
00000001000000000000000043255500
00000000000000000000000043414500
00000001000000000000000043909750
00000000000000000000000044068750
00000001000000000000000044563000
00000000000000000000000044706000
00000001000000000000000045201000
00000000000000000000000045360250
00000001000000000000000045855250
00000000000000000000000046014250
00000001000000000000000046509000
00000000000000000000000046668250
00000001000000000000000047163250
00000000000000000000000047305750
00000001000000000000000047800250
00000000000000000000000047959750
00000001000000000000000048454750
00000000000000000000000048614000
00000001000000000000000049109000
00000000000000000000000049268000
00000001000000000000000049762250
00000000000000000000000049905250
00000001000000000000000050399750
00000000000000000000000050559500
00000001000000000000000051054500
00000000000000000000000051213500
00000001000000000000000051708500
00000000000000000000000051867750
00000001000000000000000052362500
00000000000000000000000052521750
00000001000000000000000053000000
00000000000000000000000053159250
00000001000000000000000053654000
00000000000000000000000053813250
00000001000000000000000054308000
00000000000000000000000054467250
00000001000000000000000054962000
00000000000000000000000055104750
00000001000000000000000055599750
00000000000000000000000055758750
00000001000000000000000056253250
00000000000000000000000056412750
00000001000000000000000056907500
00000000000000000000000057067000
00000001000000000000000057561500
00000000000000000000000057721000
00000001000000000000000058199250
00000000000000000000000058358500
00000001000000000000000058853250
00000000000000000000000059012500
00000001000000000000000059507250
00000000000000000000000059666500
00000001000000000000000060161500
00000000000000000000000060304000
00000001000000000000000060798750
00000000000000000000000060958000
00000001000000000000000061452750
00000000000000000000000061612000
00000001000000000000000062106750
00000000000000000000000062266250
00000001000000000000000062761000
00000000000000000000000062920250
00000001000000000000000063398250
00000000000000000000000063557750
00000001000000000000000064052750
00000000000000000000000064211750
00000001000000000000000064706750
00000000000000000000000064866000
00000001000000000000000065360750
00000000000000000000000065520000
00000001000000000000000065998000
00000000000000000000000066157250
00000001000000000000000066651750
00000000000000000000000066811500
00000001000000000000000067306250
00000000000000000000000067465500
00000001000000000000000067960250
00000000000000000000000068119500
00000001000000000000000068614750
00000000000000000000000068757000
00000001000000000000000069251750
00000000000000000000000069411000
00000001000000000000000069906000
00000000000000000000000070065250
00000001000000000000000070560000
00000000000000000000000070719250
00000001000000000000000071214000
00000000000000000000000071356500
00000001000000000000000071851500
00000000000000000000000072010750
00000001000000000000000072505500
00000000000000000000000072664750
00000001000000000000000073159750
00000000000000000000000073319000
00000001000000000000000073813750
00000000000000000000000073956250
00000001000000000000000074451000
00000000000000000000000074610250
00000001000000000000000075105500
00000000000000000000000075264500
00000001000000000000000075759250
00000000000000000000000075918500
00000001000000000000000076413250
00000000000000000000000076555750
00000001000000000000000077051000
00000000000000000000000077210000
00000001000000000000000077704750
00000000000000000000000077864000
00000001000000000000000078359000
00000000000000000000000078518250
00000001000000000000000079013250
00000000000000000000000079155500
00000001000000000000000079650500
00000000000000000000000079809500
00000001000000000000000080304500
00000000000000000000000080463750
00000001000000000000000080958250
00000000000000000000000081117750
00000001000000000000000081612750
00000000000000000000000081755250
00000001000000000000000082250000
00000000000000000000000082409250
00000001000000000000000082904000
00000000000000000000000083063500
00000001000000000000000083558250
00000000000000000000000083717500
00000001000000000000000084212500
00000000000000000000000084371500
00000001000000000000000084849750
00000000000000000000000085009000
00000001000000000000000085503750
00000000000000000000000085663000
00000001000000000000000086158000
00000000000000000000000086317000
00000001000000000000000086812000
00000000000000000000000086971250
00000001000000000000000087449250
00000000000000000000000087608500
00000001000000000000000088103500
00000000000000000000000088262750
00000001000000000000000088757250
00000000000000000000000088916750
00000001000000000000000089411750
00000000000000000000000089570750
