# Supplementary material for: Presentation and response timing accuracy in Adobe Flash and HTML5/JavaScript Web experiments
Source: Behav Res Methods. 2014 Jun 6;47(2):309–27. doi: 10.3758/s13428-014-0471-1 (PMC4427652; doi:10.3758/s13428-014-0471-1)
Supplement: Supplementary file 1 — (ZIP 1.07 MB) [file 13428_2014_471_MOESM1_ESM.zip › Supplementary/Logs/hp-dsc-150ms-cr-js-1.rtl]

[PC Software Vesion]
20121128
[ARM Firmware Version]
20120901
[Capture Date]
31 Jul 2013
[Capture Time]
16:29:17
[Capture Duration (Secs)]
90
[Changes]
271
[Samples]
360000
[Soak Rate]
0.0752777777777778
[Audio In 1 Threshold]
0
[Audio In 2 Threshold]
0
[Audio Out 1 Threshold]
0
[Audio Out 2 Threshold]
0
[Opto 1 Threshold]
110
[Opto 2 Threshold]
0
[Opto 3 Threshold]
0
[Opto 4 Threshold]
0
[Opto 1 Refreshes Blocked]
True
[Opto 2 Refreshes Blocked]
True
[Opto 3 Refreshes Blocked]
True
[Opto 4 Refreshes Blocked]
True
[Keypad4Description]
Button 4 of the BBTK Response Pad triggered when pressed.
[Keypad3Description]
Button 3 of the BBTK Response Pad triggered when pressed.
[Keypad2Description]
Button 2 of the BBTK Response Pad triggered when pressed.
[Keypad1Description]
Button 1 of the BBTK Response Pad triggered when pressed.
[Opto4Description]
Opto-detector 4 triggered by an active screen region.
[Opto3Description]
Opto-detector 3 triggered by an active screen region.
[Opto2Description]
Opto-detector 2 triggered by an active screen region.
[Opto1Description]
Opto-detector 1 triggered by an active screen region.
[TTLIn2Description]
TTL input 2 triggered by a digital signal.
[TTLIn1Description]
TTL input 1 triggered by a digital signal.
[AudIn2Description]
Audio input 2 triggered by a BBTK Mic.
[AudIn1Description]
Audio input 1 triggered by a BBTK Mic.
[ASC4Description]
Active Switch Closure output 4 generates a key down.
[ASC3Description]
Active Switch Closure output 3 generates a key down.
[ASC2Description]
Active Switch Closure output 2 generates a key down.
[ASC1Description]
Active Switch Closure output 1 generates a key down.
[TTLOut2Description]
TTL output 2 generates a digital signal.
[TTLOut1Description]
TTL output 1 generates a digital signal.
[AudOut2Description]
Audio output 2 generates a tone on the BBTK sounder.
[AudOut1Description]
Audio output 1 generates a tone on the BBTK sounder.
[Notes]

[Data]
00000000000000000000000000000000
00000001000000000000000002075000
00000000000000000000000002235250
00000001000000000000000002728750
00000000000000000000000002889500
00000001000000000000000003383250
00000000000000000000000003543500
00000001000000000000000004037250
00000000000000000000000004197750
00000001000000000000000004691250
00000000000000000000000004851750
00000001000000000000000005345500
00000000000000000000000005505750
00000001000000000000000006016250
00000000000000000000000006160000
00000001000000000000000006670250
00000000000000000000000006814000
00000001000000000000000007324500
00000000000000000000000007485000
00000001000000000000000007978501
00000000000000000000000008139000
00000001000000000000000008632750
00000000000000000000000008793250
00000001000000000000000009286750
00000000000000000000000009447250
00000001000000000000000009941001
00000000000000000000000010101250
00000001000000000000000010595000
00000000000000000000000010755501
00000001000000000000000011249250
00000000000000000000000011409500
00000001000000000000000011903250
00000000000000000000000012063750
00000001000000000000000012557500
00000000000000000000000012717750
00000001000000000000000013211500
00000000000000000000000013372000
00000001000000000000000013882500
00000000000000000000000014042750
00000001000000000000000014536500
00000000000000000000000014680000
00000001000000000000000015190250
00000000000000000000000015351000
00000001000000000000000015844750
00000000000000000000000016005000
00000001000000000000000016498750
00000000000000000000000016659250
00000001000000000000000017152500
00000000000000000000000017313250
00000001000000000000000017806750
00000000000000000000000017967500
00000001000000000000000018461250
00000000000000000000000018621500
00000001000000000000000019115000
00000000000000000000000019275500
00000001000000000000000019769000
00000000000000000000000019929750
00000001000000000000000020423500
00000000000000000000000020583750
00000001000000000000000021077500
00000000000000000000000021238000
00000001000000000000000021731500
00000000000000000000000021892001
00000001000000000000000022385750
00000000000000000000000022546000
00000001000000000000000023039750
00000000000000000000000023200250
00000001000000000000000023694000
00000000000000000000000023854250
00000001000000000000000024348000
00000000000000000000000024508501
00000001000000000000000025002250
00000000000000000000000025162500
00000001000000000000000025656250
00000000000000000000000025816500
00000001000000000000000026310250
00000000000000000000000026470750
00000001000000000000000026964500
00000000000000000000000027124750
00000001000000000000000027618500
00000000000000000000000027779000
00000001000000000000000028272750
00000000000000000000000028433000
00000001000000000000000028926750
00000000000000000000000029087000
00000001000000000000000029580750
00000000000000000000000029741250
00000001000000000000000030234750
00000000000000000000000030395250
00000001000000000000000030905750
00000000000000000000000031066250
00000001000000000000000031560000
00000000000000000000000031703501
00000001000000000000000032214000
00000000000000000000000032357750
00000001000000000000000032867750
00000000000000000000000033011750
00000001000000000000000033505500
00000000000000000000000033665750
00000001000000000000000034176250
00000000000000000000000034336750
00000001000000000000000034830500
00000000000000000000000034990750
00000001000000000000000035484500
00000000000000000000000035645001
00000001000000000000000036138750
00000000000000000000000036299000
00000001000000000000000036792750
00000000000000000000000036953250
00000001000000000000000037446750
00000000000000000000000037607250
00000001000000000000000038101000
00000000000000000000000038261250
00000001000000000000000038755000
00000000000000000000000038915501
00000001000000000000000039408750
00000000000000000000000039569500
00000001000000000000000040063250
00000000000000000000000040223500
00000001000000000000000040717500
00000000000000000000000040877750
00000001000000000000000041371500
00000000000000000000000041531750
00000001000000000000000042025500
00000000000000000000000042186000
00000001000000000000000042696500
00000000000000000000000042856750
00000001000000000000000043350500
00000000000000000000000043511000
00000001000000000000000044004500
00000000000000000000000044165000
00000001000000000000000044659000
00000000000000000000000044819250
00000001000000000000000045312750
00000000000000000000000045473250
00000001000000000000000045966750
00000000000000000000000046127250
00000001000000000000000046621250
00000000000000000000000046781500
00000001000000000000000047275000
00000000000000000000000047435500
00000001000000000000000047929250
00000000000000000000000048089750
00000001000000000000000048583250
00000000000000000000000048743750
00000001000000000000000049237500
00000000000000000000000049398001
00000001000000000000000049891500
00000000000000000000000050052000
00000001000000000000000050545750
00000000000000000000000050706000
00000001000000000000000051199250
00000000000000000000000051360250
00000001000000000000000051854000
00000000000000000000000052014250
00000001000000000000000052507750
00000000000000000000000052668500
00000001000000000000000053162001
00000000000000000000000053322500
00000001000000000000000053816000
00000000000000000000000053976500
00000001000000000000000054470250
00000000000000000000000054630750
00000001000000000000000055124250
00000000000000000000000055284750
00000001000000000000000055778500
00000000000000000000000055939001
00000001000000000000000056432500
00000000000000000000000056593000
00000001000000000000000057086500
00000000000000000000000057247001
00000001000000000000000057740750
00000000000000000000000057901250
00000001000000000000000058394750
00000000000000000000000058555250
00000001000000000000000059049250
00000000000000000000000059209500
00000001000000000000000059703250
00000000000000000000000059863500
00000001000000000000000060357250
00000000000000000000000060517750
00000001000000000000000061011250
00000000000000000000000061171750
00000001000000000000000061665250
00000000000000000000000061825750
00000001000000000000000062319750
00000000000000000000000062480000
00000001000000000000000062973500
00000000000000000000000063134000
00000001000000000000000063627500
00000000000000000000000063788250
00000001000000000000000064282000
00000000000000000000000064442250
00000001000000000000000064936000
00000000000000000000000065096250
00000001000000000000000065589750
00000000000000000000000065750500
00000001000000000000000066244250
00000000000000000000000066404500
00000001000000000000000066898250
00000000000000000000000067058500
00000001000000000000000067552500
00000000000000000000000067712750
00000001000000000000000068223250
00000000000000000000000068367000
00000001000000000000000068877250
00000000000000000000000069021000
00000001000000000000000069514750
00000000000000000000000069675000
00000001000000000000000070168750
00000000000000000000000070329250
00000001000000000000000070839500
00000000000000000000000070983250
00000001000000000000000071477000
00000000000000000000000071637500
00000001000000000000000072147750
00000000000000000000000072291500
00000001000000000000000072802000
00000000000000000000000072962500
00000001000000000000000073456000
00000000000000000000000073599750
00000001000000000000000074110000
00000000000000000000000074253750
00000001000000000000000074764500
00000000000000000000000074907750
00000001000000000000000075401750
00000000000000000000000075578750
00000001000000000000000076072500
00000000000000000000000076216250
00000001000000000000000076726500
00000000000000000000000076870250
00000001000000000000000077380750
00000000000000000000000077541000
00000001000000000000000078034750
00000000000000000000000078195250
00000001000000000000000078688750
00000000000000000000000078849250
00000001000000000000000079343000
00000000000000000000000079486750
00000001000000000000000079980500
00000000000000000000000080140750
00000001000000000000000080634500
00000000000000000000000080794750
00000001000000000000000081288250
00000000000000000000000081449000
00000001000000000000000081942750
00000000000000000000000082103000
00000001000000000000000082596750
00000000000000000000000082757250
00000001000000000000000083267750
00000000000000000000000083411250
00000001000000000000000083921500
00000000000000000000000084065250
00000001000000000000000084559000
00000000000000000000000084719500
00000001000000000000000085213250
00000000000000000000000085373500
00000001000000000000000085884001
00000000000000000000000086044500
00000001000000000000000086538000
00000000000000000000000086698500
00000001000000000000000087192250
00000000000000000000000087352500
00000001000000000000000087846250
00000000000000000000000088006750
00000001000000000000000088500500
00000000000000000000000088660750
00000001000000000000000089154500
00000000000000000000000089315000
00000001000000000000000089808500
00000000000000000000000089969001
