# Supplementary material for: Presentation and response timing accuracy in Adobe Flash and HTML5/JavaScript Web experiments
Source: Behav Res Methods. 2014 Jun 6;47(2):309–27. doi: 10.3758/s13428-014-0471-1 (PMC4427652; doi:10.3758/s13428-014-0471-1)
Supplement: Supplementary file 1 — (ZIP 1.07 MB) [file 13428_2014_471_MOESM1_ESM.zip › Supplementary/Logs/hp-dsc-150ms-cr-js-2.rtl]

[PC Software Vesion]
20121128
[ARM Firmware Version]
20120901
[Capture Date]
31 Jul 2013
[Capture Time]
16:36:59
[Capture Duration (Secs)]
90
[Changes]
272
[Samples]
360000
[Soak Rate]
0.0755555555555556
[Audio In 1 Threshold]
0
[Audio In 2 Threshold]
0
[Audio Out 1 Threshold]
0
[Audio Out 2 Threshold]
0
[Opto 1 Threshold]
110
[Opto 2 Threshold]
0
[Opto 3 Threshold]
0
[Opto 4 Threshold]
0
[Opto 1 Refreshes Blocked]
True
[Opto 2 Refreshes Blocked]
True
[Opto 3 Refreshes Blocked]
True
[Opto 4 Refreshes Blocked]
True
[Keypad4Description]
Button 4 of the BBTK Response Pad triggered when pressed.
[Keypad3Description]
Button 3 of the BBTK Response Pad triggered when pressed.
[Keypad2Description]
Button 2 of the BBTK Response Pad triggered when pressed.
[Keypad1Description]
Button 1 of the BBTK Response Pad triggered when pressed.
[Opto4Description]
Opto-detector 4 triggered by an active screen region.
[Opto3Description]
Opto-detector 3 triggered by an active screen region.
[Opto2Description]
Opto-detector 2 triggered by an active screen region.
[Opto1Description]
Opto-detector 1 triggered by an active screen region.
[TTLIn2Description]
TTL input 2 triggered by a digital signal.
[TTLIn1Description]
TTL input 1 triggered by a digital signal.
[AudIn2Description]
Audio input 2 triggered by a BBTK Mic.
[AudIn1Description]
Audio input 1 triggered by a BBTK Mic.
[ASC4Description]
Active Switch Closure output 4 generates a key down.
[ASC3Description]
Active Switch Closure output 3 generates a key down.
[ASC2Description]
Active Switch Closure output 2 generates a key down.
[ASC1Description]
Active Switch Closure output 1 generates a key down.
[TTLOut2Description]
TTL output 2 generates a digital signal.
[TTLOut1Description]
TTL output 1 generates a digital signal.
[AudOut2Description]
Audio output 2 generates a tone on the BBTK sounder.
[AudOut1Description]
Audio output 1 generates a tone on the BBTK sounder.
[Notes]

[Data]
00000000000000000000000000000000
00000001000000000000000001463001
00000000000000000000000001622501
00000001000000000000000002134001
00000000000000000000000002293501
00000001000000000000000002788001
00000000000000000000000002947501
00000001000000000000000003442501
00000000000000000000000003601751
00000001000000000000000004096001
00000000000000000000000004255751
00000001000000000000000004750501
00000000000000000000000004909752
00000001000000000000000005404251
00000000000000000000000005564001
00000001000000000000000006058752
00000000000000000000000006218001
00000001000000000000000006729251
00000000000000000000000006888751
00000001000000000000000007366752
00000000000000000000000007526251
00000001000000000000000008021001
00000000000000000000000008180252
00000001000000000000000008692001
00000000000000000000000008834501
00000001000000000000000009329001
00000000000000000000000009488501
00000001000000000000000010000252
00000000000000000000000010159501
00000001000000000000000010654001
00000000000000000000000010813501
00000001000000000000000011308252
00000000000000000000000011467501
00000001000000000000000011962501
00000000000000000000000012121752
00000001000000000000000012616501
00000000000000000000000012775752
00000001000000000000000013254001
00000000000000000000000013430001
00000001000000000000000013924501
00000000000000000000000014084001
00000001000000000000000014562001
00000000000000000000000014738251
00000001000000000000000015233001
00000000000000000000000015392252
00000001000000000000000015886751
00000000000000000000000016046251
00000001000000000000000016541251
00000000000000000000000016700501
00000001000000000000000017195252
00000000000000000000000017354501
00000001000000000000000017848752
00000000000000000000000018008751
00000001000000000000000018486501
00000000000000000000000018662752
00000001000000000000000019157251
00000000000000000000000019317001
00000001000000000000000019794752
00000000000000000000000019971001
00000001000000000000000020465501
00000000000000000000000020625001
00000001000000000000000021136501
00000000000000000000000021296001
00000001000000000000000021790752
00000000000000000000000021950001
00000001000000000000000022444752
00000000000000000000000022604251
00000001000000000000000023082251
00000000000000000000000023258251
00000001000000000000000023752752
00000000000000000000000023912251
00000001000000000000000024407001
00000000000000000000000024566501
00000001000000000000000025061251
00000000000000000000000025220501
00000001000000000000000025715252
00000000000000000000000025874751
00000001000000000000000026369501
00000000000000000000000026528752
00000001000000000000000027023501
00000000000000000000000027182752
00000001000000000000000027677001
00000000000000000000000027837001
00000001000000000000000028331751
00000000000000000000000028491001
00000001000000000000000028985752
00000000000000000000000029145251
00000001000000000000000029656751
00000000000000000000000029799251
00000001000000000000000030294001
00000000000000000000000030470251
00000001000000000000000030964751
00000000000000000000000031124251
00000001000000000000000031619001
00000000000000000000000031778501
00000001000000000000000032256501
00000000000000000000000032432501
00000001000000000000000032910252
00000000000000000000000033086501
00000001000000000000000033564501
00000000000000000000000033740751
00000001000000000000000034218751
00000000000000000000000034394751
00000001000000000000000034872501
00000000000000000000000035049001
00000001000000000000000035526751
00000000000000000000000035703001
00000001000000000000000036180752
00000000000000000000000036357001
00000001000000000000000036835001
00000000000000000000000037011251
00000001000000000000000037489251
00000000000000000000000037665251
00000001000000000000000038143001
00000000000000000000000038319501
00000001000000000000000038814251
00000000000000000000000038973501
00000001000000000000000039468252
00000000000000000000000039627751
00000001000000000000000040122251
00000000000000000000000040281751
00000001000000000000000040776501
00000000000000000000000040935752
00000001000000000000000041430251
00000000000000000000000041590001
00000001000000000000000042067752
00000000000000000000000042244001
00000001000000000000000042721752
00000000000000000000000042898251
00000001000000000000000043376001
00000000000000000000000043552251
00000001000000000000000044030001
00000000000000000000000044223001
00000001000000000000000044717751
00000000000000000000000044877251
00000001000000000000000045355001
00000000000000000000000045531252
00000001000000000000000046009251
00000000000000000000000046185501
00000001000000000000000046663251
00000000000000000000000046839501
00000001000000000000000047317501
00000000000000000000000047493751
00000001000000000000000047971751
00000000000000000000000048147751
00000001000000000000000048625751
00000000000000000000000048801751
00000001000000000000000049279501
00000000000000000000000049456001
00000001000000000000000049934001
00000000000000000000000050110001
00000001000000000000000050587752
00000000000000000000000050764251
00000001000000000000000051242252
00000000000000000000000051418251
00000001000000000000000051913001
00000000000000000000000052072501
00000001000000000000000052567001
00000000000000000000000052726501
00000001000000000000000053221251
00000000000000000000000053380501
00000001000000000000000053875001
00000000000000000000000054034751
00000001000000000000000054512751
00000000000000000000000054688751
00000001000000000000000055166752
00000000000000000000000055343001
00000001000000000000000055820752
00000000000000000000000055997001
00000001000000000000000056474752
00000000000000000000000056651001
00000001000000000000000057129001
00000000000000000000000057305251
00000001000000000000000057783001
00000000000000000000000057959252
00000001000000000000000058437251
00000000000000000000000058613501
00000001000000000000000059091251
00000000000000000000000059267501
00000001000000000000000059745501
00000000000000000000000059921501
00000001000000000000000060416252
00000000000000000000000060575751
00000001000000000000000061070251
00000000000000000000000061229751
00000001000000000000000061724501
00000000000000000000000061884001
00000001000000000000000062378501
00000000000000000000000062538001
00000001000000000000000063015752
00000000000000000000000063192001
00000001000000000000000063669752
00000000000000000000000063846251
00000001000000000000000064324251
00000000000000000000000064500251
00000001000000000000000064978001
00000000000000000000000065154501
00000001000000000000000065648752
00000000000000000000000065808501
00000001000000000000000066303252
00000000000000000000000066479501
00000001000000000000000066957001
00000000000000000000000067133501
00000001000000000000000067611252
00000000000000000000000067787751
00000001000000000000000068265251
00000000000000000000000068441751
00000001000000000000000068919752
00000000000000000000000069095751
00000001000000000000000069573751
00000000000000000000000069750001
00000001000000000000000070227752
00000000000000000000000070404001
00000001000000000000000070881752
00000000000000000000000071058251
00000001000000000000000071536001
00000000000000000000000071712252
00000001000000000000000072190001
00000000000000000000000072366252
00000001000000000000000072844001
00000000000000000000000073020501
00000001000000000000000073498251
00000000000000000000000073674501
00000001000000000000000074152252
00000000000000000000000074328751
00000001000000000000000074806501
00000000000000000000000074982752
00000001000000000000000075460501
00000000000000000000000075636752
00000001000000000000000076114751
00000000000000000000000076291001
00000001000000000000000076768752
00000000000000000000000076945001
00000001000000000000000077422752
00000000000000000000000077599251
00000001000000000000000078077001
00000000000000000000000078253252
00000001000000000000000078730751
00000000000000000000000078907251
00000001000000000000000079385251
00000000000000000000000079561501
00000001000000000000000080039001
00000000000000000000000080215751
00000001000000000000000080693501
00000000000000000000000080869752
00000001000000000000000081347501
00000000000000000000000081523752
00000001000000000000000082018251
00000000000000000000000082178001
00000001000000000000000082655501
00000000000000000000000082832001
00000001000000000000000083309752
00000000000000000000000083486001
00000001000000000000000083964001
00000000000000000000000084140251
00000001000000000000000084617751
00000000000000000000000084794251
00000001000000000000000085272251
00000000000000000000000085448501
00000001000000000000000085926001
00000000000000000000000086102501
00000001000000000000000086580501
00000000000000000000000086756501
00000001000000000000000087234252
00000000000000000000000087410751
00000001000000000000000087905251
00000000000000000000000088081501
00000001000000000000000088559501
00000000000000000000000088735751
00000001000000000000000089213501
00000000000000000000000089389752
00000001000000000000000089867751
