# Supplementary material for: Presentation and response timing accuracy in Adobe Flash and HTML5/JavaScript Web experiments
Source: Behav Res Methods. 2014 Jun 6;47(2):309–27. doi: 10.3758/s13428-014-0471-1 (PMC4427652; doi:10.3758/s13428-014-0471-1)
Supplement: Supplementary file 1 — (ZIP 1.07 MB) [file 13428_2014_471_MOESM1_ESM.zip › Supplementary/Logs/hp-dscar-300ms-cr-fl-1.rtl]

[PC Software Vesion]
20121128
[ARM Firmware Version]
20120901
[Capture Date]
30 Jul 2013
[Capture Time]
15:13:52
[Capture Duration (Secs)]
100
[Changes]
401
[Samples]
400001
[Soak Rate]
0.100249749375627
[Audio In 1 Threshold]
0
[Audio In 2 Threshold]
0
[Audio Out 1 Threshold]
0
[Audio Out 2 Threshold]
0
[Opto 1 Threshold]
110
[Opto 2 Threshold]
0
[Opto 3 Threshold]
0
[Opto 4 Threshold]
0
[Opto 1 Refreshes Blocked]
True
[Opto 2 Refreshes Blocked]
True
[Opto 3 Refreshes Blocked]
True
[Opto 4 Refreshes Blocked]
True
[Keypad4Description]
Button 4 of the BBTK Response Pad triggered when pressed.
[Keypad3Description]
Button 3 of the BBTK Response Pad triggered when pressed.
[Keypad2Description]
Button 2 of the BBTK Response Pad triggered when pressed.
[Keypad1Description]
Button 1 of the BBTK Response Pad triggered when pressed.
[Opto4Description]
Opto-detector 4 triggered by an active screen region.
[Opto3Description]
Opto-detector 3 triggered by an active screen region.
[Opto2Description]
Opto-detector 2 triggered by an active screen region.
[Opto1Description]
Opto-detector 1 triggered by an active screen region.
[TTLIn2Description]
TTL input 2 triggered by a digital signal.
[TTLIn1Description]
TTL input 1 triggered by a digital signal.
[AudIn2Description]
Audio input 2 triggered by a BBTK Mic.
[AudIn1Description]
Audio input 1 triggered by a BBTK Mic.
[ASC4Description]
Active Switch Closure output 4 generates a key down.
[ASC3Description]
Active Switch Closure output 3 generates a key down.
[ASC2Description]
Active Switch Closure output 2 generates a key down.
[ASC1Description]
Active Switch Closure output 1 generates a key down.
[TTLOut2Description]
TTL output 2 generates a digital signal.
[TTLOut1Description]
TTL output 1 generates a digital signal.
[AudOut2Description]
Audio output 2 generates a tone on the BBTK sounder.
[AudOut1Description]
Audio output 1 generates a tone on the BBTK sounder.
[Notes]

[Data]
00000000000000000000000000000000
00000001000000000000000001335248
00000001000000010000000001635291
00000001000000000000000001735248
00000000000000000000000001744248
00000001000000000000000002240997
00000001000000010000000002541040
00000001000000000000000002640997
00000000000000000000000002666748
00000001000000000000000003146748
00000001000000010000000003446791
00000000000000010000000003538748
00000000000000000000000003546748
00000001000000000000000004035497
00000001000000010000000004335540
00000001000000000000000004435497
00000000000000000000000004444497
00000001000000000000000004941248
00000001000000010000000005241291
00000001000000000000000005341248
00000000000000000000000005349997
00000001000000000000000005829748
00000001000000010000000006129791
00000001000000000000000006229748
00000000000000000000000006238997
00000001000000000000000006735748
00000001000000010000000007035791
00000000000000010000000007127997
00000000000000000000000007135748
00000001000000000000000007624748
00000001000000010000000007924791
00000001000000000000000008024748
00000000000000000000000008033497
00000001000000000000000008513748
00000001000000010000000008813791
00000001000000000000000008913748
00000000000000000000000008922497
00000001000000000000000009419497
00000001000000010000000009719540
00000001000000000000000009819497
00000000000000000000000009828248
00000001000000000000000010324497
00000001000000010000000010624540
00000001000000000000000010724497
00000000000000000000000010750748
00000001000000000000000011230497
00000001000000010000000011530540
00000000000000010000000011622748
00000000000000000000000011630497
00000001000000000000000012119748
00000001000000010000000012419791
00000001000000000000000012519748
00000000000000000000000012528497
00000001000000000000000013025248
00000001000000010000000013325291
00000001000000000000000013425248
00000000000000000000000013450997
00000001000000000000000013930748
00000001000000010000000014230791
00000000000000010000000014322997
00000000000000000000000014330748
00000001000000000000000014819997
00000001000000010000000015120040
00000001000000000000000015219997
00000000000000000000000015228748
00000001000000000000000015725248
00000001000000010000000016025291
00000001000000000000000016125248
00000000000000000000000016134497
00000001000000000000000016614497
00000001000000010000000016914540
00000001000000000000000017014497
00000000000000000000000017023248
00000001000000000000000017519748
00000001000000010000000017819791
00000001000000000000000017919748
00000000000000000000000017945748
00000001000000000000000018425997
00000001000000010000000018726040
00000001000000000000000018825997
00000000000000000000000018834748
00000001000000000000000019314748
00000001000000010000000019614791
00000001000000000000000019714748
00000000000000000000000019723497
00000001000000000000000020220497
00000001000000010000000020520540
00000001000000000000000020620497
00000000000000000000000020629248
00000001000000000000000021126248
00000001000000010000000021426291
00000001000000000000000021526248
00000000000000000000000021534997
00000001000000000000000022014997
00000001000000010000000022315040
00000000000000010000000022406997
00000000000000000000000022414997
00000001000000000000000022903997
00000001000000010000000023204040
00000001000000000000000023303997
00000000000000000000000023312748
00000001000000000000000023809497
00000001000000010000000024109540
00000000000000010000000024201748
00000000000000000000000024209497
00000001000000000000000024698497
00000001000000010000000024998540
00000001000000000000000025098497
00000000000000000000000025107497
00000001000000000000000025604248
00000001000000010000000025904291
00000001000000000000000026004248
00000000000000000000000026012997
00000001000000000000000026509748
00000001000000010000000026809791
00000000000000010000000026901997
00000000000000000000000026909748
00000001000000000000000027398748
00000001000000010000000027698791
00000001000000000000000027798748
00000000000000000000000027807748
00000001000000000000000028304748
00000001000000010000000028604791
00000001000000000000000028704748
00000000000000000000000028713248
00000001000000000000000029210248
00000001000000010000000029510291
00000000000000010000000029602248
00000000000000000000000029610248
00000001000000000000000030099248
00000001000000010000000030399291
00000001000000000000000030499248
00000000000000000000000030507997
00000001000000000000000031004997
00000001000000010000000031305040
00000001000000000000000031404997
00000000000000000000000031413497
00000001000000000000000031910497
00000001000000010000000032210540
00000001000000000000000032310497
00000000000000000000000032319248
00000001000000000000000032799248
00000001000000010000000033099291
00000000000000010000000033191497
00000000000000000000000033199248
00000001000000000000000033688748
00000001000000010000000033988791
00000001000000000000000034088748
00000000000000000000000034096997
00000001000000000000000034593748
00000001000000010000000034893791
00000001000000000000000034993748
00000000000000000000000035002748
00000001000000000000000035499748
00000001000000010000000035799791
00000000000000010000000035891748
00000000000000000000000035899748
00000001000000000000000036388497
00000001000000010000000036688540
00000001000000000000000036788497
00000000000000000000000036797497
00000001000000000000000037294497
00000001000000010000000037594540
00000001000000000000000037694497
00000000000000000000000037702997
00000001000000000000000038183497
00000001000000010000000038483540
00000001000000000000000038583497
00000000000000000000000038591997
00000001000000000000000039088497
00000001000000010000000039388540
00000001000000000000000039488497
00000000000000000000000039497748
00000001000000000000000039994497
00000001000000010000000040294540
00000000000000010000000040386497
00000000000000000000000040394497
00000001000000000000000040883748
00000001000000010000000041183791
00000001000000000000000041283748
00000000000000000000000041292248
00000001000000000000000041789248
00000001000000010000000042089291
00000001000000000000000042189248
00000000000000000000000042197997
00000001000000000000000042694997
00000001000000010000000042995040
00000001000000000000000043094997
00000000000000000000000043103497
00000001000000000000000043600997
00000001000000010000000043901040
00000001000000000000000044000997
00000000000000000000000044009248
00000001000000000000000044506248
00000001000000010000000044806291
00000001000000000000000044906248
00000000000000000000000044914997
00000001000000000000000045411997
00000001000000010000000045712040
00000001000000000000000045811997
00000000000000000000000045820748
00000001000000000000000046317997
00000001000000010000000046618040
00000001000000000000000046717997
00000000000000000000000046726248
00000001000000000000000047206748
00000001000000010000000047506791
00000001000000000000000047606748
00000000000000000000000047615248
00000001000000000000000048112497
00000001000000010000000048412540
00000001000000000000000048512497
00000000000000000000000048520997
00000001000000000000000049018248
00000001000000010000000049318291
00000001000000000000000049418248
00000000000000000000000049426497
00000001000000000000000049923248
00000001000000010000000050223291
00000001000000000000000050323248
00000000000000000000000050332248
00000001000000000000000050829248
00000001000000010000000051129291
00000000000000010000000051221248
00000000000000000000000051229248
00000001000000000000000051718748
00000001000000010000000052018791
00000001000000000000000052118748
00000000000000000000000052126997
00000001000000000000000052623997
00000001000000010000000052924040
00000001000000000000000053023997
00000000000000000000000053049248
00000001000000000000000053546497
00000001000000010000000053846540
00000000000000010000000053938248
00000000000000000000000053946497
00000001000000000000000054435497
00000001000000010000000054735540
00000001000000000000000054835497
00000000000000000000000054843997
00000001000000000000000055340997
00000001000000010000000055641040
00000001000000000000000055740997
00000000000000000000000055749497
00000001000000000000000056246997
00000001000000010000000056547040
00000001000000000000000056646997
00000000000000000000000056655248
00000001000000000000000057152248
00000001000000010000000057452291
00000000000000010000000057544248
00000000000000000000000057552248
00000001000000000000000058041248
00000001000000010000000058341291
00000001000000000000000058441248
00000000000000000000000058449997
00000001000000000000000058947248
00000001000000010000000059247291
00000001000000000000000059347248
00000000000000000000000059355497
00000001000000000000000059852997
00000001000000010000000060153040
00000001000000000000000060252997
00000000000000000000000060261248
00000001000000000000000060758248
00000001000000010000000061058291
00000001000000000000000061158248
00000000000000000000000061166997
00000001000000000000000061663497
00000001000000010000000061963540
00000000000000010000000062055748
00000000000000000000000062063497
00000001000000000000000062553248
00000001000000010000000062853291
00000001000000000000000062953248
00000000000000000000000062961497
00000001000000000000000063458748
00000001000000010000000063758791
00000001000000000000000063858748
00000000000000000000000063883997
00000001000000000000000064380997
00000001000000010000000064681040
00000000000000010000000064772748
00000000000000000000000064780997
00000001000000000000000065269997
00000001000000010000000065570040
00000001000000000000000065669997
00000000000000000000000065678497
00000001000000000000000066175997
00000001000000010000000066476040
00000001000000000000000066575997
00000000000000000000000066600997
00000001000000000000000067098497
00000001000000010000000067398540
00000001000000000000000067498497
00000000000000000000000067506748
00000001000000000000000067987497
00000001000000010000000068287540
00000001000000000000000068387497
00000000000000000000000068395497
00000001000000000000000068892997
00000001000000010000000069193040
00000001000000000000000069292997
00000000000000000000000069301248
00000001000000000000000069798497
00000001000000010000000070098540
00000001000000000000000070198497
00000000000000000000000070206997
00000001000000000000000070704497
00000001000000010000000071004540
00000001000000000000000071104497
00000000000000000000000071129497
00000001000000000000000071609997
00000001000000010000000071910040
00000000000000010000000072001497
00000000000000000000000072009997
00000001000000000000000072498748
00000001000000010000000072798791
00000001000000000000000072898748
00000000000000000000000072907248
00000001000000000000000073404748
00000001000000010000000073704791
00000001000000000000000073804748
00000000000000000000000073812997
00000001000000000000000074310248
00000001000000010000000074610291
00000001000000000000000074710248
00000000000000000000000074735248
00000001000000000000000075199248
00000001000000010000000075499291
00000000000000010000000075590748
00000000000000000000000075599248
00000001000000000000000076088248
00000001000000010000000076388291
00000001000000000000000076488248
00000000000000000000000076496497
00000001000000000000000076994248
00000001000000010000000077294291
00000001000000000000000077394248
00000000000000000000000077418748
00000001000000000000000077899248
00000001000000010000000078199291
00000001000000000000000078299248
00000000000000000000000078307748
00000001000000000000000078805248
00000001000000010000000079105291
00000001000000000000000079205248
00000000000000000000000079213497
00000001000000000000000079711248
00000001000000010000000080011291
00000001000000000000000080111248
00000000000000000000000080135997
00000001000000000000000080616497
00000001000000010000000080916540
00000001000000000000000081016497
00000000000000000000000081024748
00000001000000000000000081522497
00000001000000010000000081822540
00000001000000000000000081922497
00000000000000000000000081947248
00000001000000000000000082444748
00000001000000010000000082744791
00000001000000000000000082844748
00000000000000000000000082852997
00000001000000000000000083333997
00000001000000010000000083634040
00000001000000000000000083733997
00000000000000000000000083741748
00000001000000000000000084238748
00000001000000010000000084538791
00000001000000000000000084638748
00000000000000000000000084647497
00000001000000000000000085145248
00000001000000010000000085445291
00000001000000000000000085545248
00000000000000000000000085553248
00000001000000000000000086033997
00000001000000010000000086334040
00000001000000000000000086433997
00000000000000000000000086441997
00000001000000000000000086939748
00000001000000010000000087239791
00000001000000000000000087339748
00000000000000000000000087347748
00000001000000000000000087845248
00000001000000010000000088145291
00000001000000000000000088245248
00000000000000000000000088253497
00000001000000000000000088751248
00000001000000010000000089051291
00000000000000010000000089142248
00000000000000000000000089151248
00000001000000000000000089639997
00000001000000010000000089940040
00000001000000000000000090039997
00000000000000000000000090047997
00000001000000000000000090545997
00000001000000010000000090846040
00000001000000000000000090945997
00000000000000000000000090970497
