# Supplementary material for: Presentation and response timing accuracy in Adobe Flash and HTML5/JavaScript Web experiments
Source: Behav Res Methods. 2014 Jun 6;47(2):309–27. doi: 10.3758/s13428-014-0471-1 (PMC4427652; doi:10.3758/s13428-014-0471-1)
Supplement: Supplementary file 1 — (ZIP 1.07 MB) [file 13428_2014_471_MOESM1_ESM.zip › Supplementary/Logs/hp-dscar-300ms-cr-fl-2.rtl]

[PC Software Vesion]
20121128
[ARM Firmware Version]
20120901
[Capture Date]
30 Jul 2013
[Capture Time]
15:22:30
[Capture Duration (Secs)]
100
[Changes]
401
[Samples]
400001
[Soak Rate]
0.100249749375627
[Audio In 1 Threshold]
0
[Audio In 2 Threshold]
0
[Audio Out 1 Threshold]
0
[Audio Out 2 Threshold]
0
[Opto 1 Threshold]
110
[Opto 2 Threshold]
0
[Opto 3 Threshold]
0
[Opto 4 Threshold]
0
[Opto 1 Refreshes Blocked]
True
[Opto 2 Refreshes Blocked]
True
[Opto 3 Refreshes Blocked]
True
[Opto 4 Refreshes Blocked]
True
[Keypad4Description]
Button 4 of the BBTK Response Pad triggered when pressed.
[Keypad3Description]
Button 3 of the BBTK Response Pad triggered when pressed.
[Keypad2Description]
Button 2 of the BBTK Response Pad triggered when pressed.
[Keypad1Description]
Button 1 of the BBTK Response Pad triggered when pressed.
[Opto4Description]
Opto-detector 4 triggered by an active screen region.
[Opto3Description]
Opto-detector 3 triggered by an active screen region.
[Opto2Description]
Opto-detector 2 triggered by an active screen region.
[Opto1Description]
Opto-detector 1 triggered by an active screen region.
[TTLIn2Description]
TTL input 2 triggered by a digital signal.
[TTLIn1Description]
TTL input 1 triggered by a digital signal.
[AudIn2Description]
Audio input 2 triggered by a BBTK Mic.
[AudIn1Description]
Audio input 1 triggered by a BBTK Mic.
[ASC4Description]
Active Switch Closure output 4 generates a key down.
[ASC3Description]
Active Switch Closure output 3 generates a key down.
[ASC2Description]
Active Switch Closure output 2 generates a key down.
[ASC1Description]
Active Switch Closure output 1 generates a key down.
[TTLOut2Description]
TTL output 2 generates a digital signal.
[TTLOut1Description]
TTL output 1 generates a digital signal.
[AudOut2Description]
Audio output 2 generates a tone on the BBTK sounder.
[AudOut1Description]
Audio output 1 generates a tone on the BBTK sounder.
[Notes]

[Data]
00000000000000000000000000000000
00000001000000000000000001336748
00000001000000010000000001636791
00000000000000010000000001727248
00000000000000000000000001736748
00000001000000000000000002225997
00000001000000010000000002526040
00000001000000000000000002625997
00000000000000000000000002632997
00000001000000000000000003131248
00000001000000010000000003431291
00000000000000010000000003521997
00000000000000000000000003531248
00000001000000000000000004020497
00000001000000010000000004320540
00000000000000010000000004410748
00000000000000000000000004420497
00000001000000000000000004909248
00000001000000010000000005209291
00000001000000000000000005309248
00000000000000000000000005316497
00000001000000000000000005814748
00000001000000010000000006114791
00000000000000010000000006205497
00000000000000000000000006214748
00000001000000000000000006703997
00000001000000010000000007004040
00000001000000000000000007103997
00000000000000000000000007110997
00000001000000000000000007609748
00000001000000010000000007909791
00000000000000010000000007999997
00000000000000000000000008009748
00000001000000000000000008498497
00000001000000010000000008798540
00000000000000010000000008888997
00000000000000000000000008898497
00000001000000000000000009387248
00000001000000010000000009687291
00000001000000000000000009787248
00000000000000000000000009794497
00000001000000000000000010293248
00000001000000010000000010593291
00000001000000000000000010693248
00000000000000000000000010700248
00000001000000000000000011198248
00000001000000010000000011498291
00000000000000010000000011589248
00000000000000000000000011598248
00000001000000000000000012087748
00000001000000010000000012387791
00000000000000010000000012477997
00000000000000000000000012487748
00000001000000000000000012976748
00000001000000010000000013276791
00000001000000000000000013376748
00000000000000000000000013383748
00000001000000000000000013882248
00000001000000010000000014182291
00000000000000010000000014272748
00000000000000000000000014282248
00000001000000000000000014771248
00000001000000010000000015071291
00000001000000000000000015171248
00000000000000000000000015178497
00000001000000000000000015659997
00000001000000010000000015960040
00000001000000000000000016059997
00000000000000000000000016067248
00000001000000000000000016565748
00000001000000010000000016865791
00000000000000010000000016956248
00000000000000000000000016965748
00000001000000000000000017454748
00000001000000010000000017754791
00000001000000000000000017854748
00000000000000000000000017861748
00000001000000000000000018360497
00000001000000010000000018660540
00000001000000000000000018760497
00000000000000000000000018767497
00000001000000000000000019265997
00000001000000010000000019566040
00000000000000010000000019656497
00000000000000000000000019665997
00000001000000000000000020154997
00000001000000010000000020455040
00000000000000010000000020545497
00000000000000000000000020554997
00000001000000000000000021043997
00000001000000010000000021344040
00000001000000000000000021443997
00000000000000000000000021450997
00000001000000000000000021949497
00000001000000010000000022249540
00000001000000000000000022349497
00000000000000000000000022356748
00000001000000000000000022855248
00000001000000010000000023155291
00000000000000010000000023245748
00000000000000000000000023255248
00000001000000000000000023744248
00000001000000010000000024044291
00000001000000000000000024144248
00000000000000000000000024151248
00000001000000000000000024649748
00000001000000010000000024949791
00000000000000010000000025040248
00000000000000000000000025049748
00000001000000000000000025538748
00000001000000010000000025838791
00000001000000000000000025938748
00000000000000000000000025945997
00000001000000000000000026444497
00000001000000010000000026744540
00000001000000000000000026844497
00000000000000000000000026851497
00000001000000000000000027350248
00000001000000010000000027650291
00000000000000010000000027740497
00000000000000000000000027750248
00000001000000000000000028238997
00000001000000010000000028539040
00000001000000000000000028638997
00000000000000000000000028646248
00000001000000000000000029144748
00000001000000010000000029444791
00000001000000000000000029544748
00000000000000000000000029551748
00000001000000000000000030050497
00000001000000010000000030350540
00000000000000010000000030440748
00000000000000000000000030450497
00000001000000000000000030938997
00000001000000010000000031239040
00000000000000010000000031329748
00000000000000000000000031338997
00000001000000000000000031828248
00000001000000010000000032128291
00000001000000000000000032228248
00000000000000000000000032235497
00000001000000000000000032733748
00000001000000010000000033033791
00000001000000000000000033133748
00000000000000000000000033140997
00000001000000000000000033639497
00000001000000010000000033939540
00000001000000000000000034039497
00000000000000000000000034046748
00000001000000000000000034528497
00000001000000010000000034828540
00000001000000000000000034928497
00000000000000000000000034935748
00000001000000000000000035434248
00000001000000010000000035734291
00000001000000000000000035834248
00000000000000000000000035841248
00000001000000000000000036339748
00000001000000010000000036639791
00000001000000000000000036739748
00000000000000000000000036746997
00000001000000000000000037245497
00000001000000010000000037545540
00000001000000000000000037645497
00000000000000000000000037652748
00000001000000000000000038134748
00000001000000010000000038434791
00000000000000010000000038524748
00000000000000000000000038534748
00000001000000000000000039023248
00000001000000010000000039323291
00000001000000000000000039423248
00000000000000000000000039430497
00000001000000000000000039928997
00000001000000010000000040229040
00000001000000000000000040328997
00000000000000000000000040336248
00000001000000000000000040834748
00000001000000010000000041134791
00000000000000010000000041224997
00000000000000000000000041234748
00000001000000000000000041723748
00000001000000010000000042023791
00000000000000010000000042113997
00000000000000000000000042123748
00000001000000000000000042612497
00000001000000010000000042912540
00000001000000000000000043012497
00000000000000000000000043019748
00000001000000000000000043518248
00000001000000010000000043818291
00000001000000000000000043918248
00000000000000000000000043925497
00000001000000000000000044423997
00000001000000010000000044724040
00000000000000010000000044814248
00000000000000000000000044823997
00000001000000000000000045312748
00000001000000010000000045612791
00000001000000000000000045712748
00000000000000000000000045719997
00000001000000000000000046218497
00000001000000010000000046518540
00000000000000010000000046608997
00000000000000000000000046618497
00000001000000000000000047107497
00000001000000010000000047407540
00000001000000000000000047507497
00000000000000000000000047514497
00000001000000000000000048013248
00000001000000010000000048313291
00000001000000000000000048413248
00000000000000000000000048420248
00000001000000000000000048918748
00000001000000010000000049218791
00000000000000010000000049309248
00000000000000000000000049318748
00000001000000000000000049807748
00000001000000010000000050107791
00000001000000000000000050207748
00000000000000000000000050214748
00000001000000000000000050713497
00000001000000010000000051013540
00000001000000000000000051113497
00000000000000000000000051120497
00000001000000000000000051618997
00000001000000010000000051919040
00000000000000010000000052009497
00000000000000000000000052018997
00000001000000000000000052507997
00000001000000010000000052808040
00000001000000000000000052907997
00000000000000000000000052915248
00000001000000000000000053413748
00000001000000010000000053713791
00000001000000000000000053813748
00000000000000000000000053820748
00000001000000000000000054302248
00000001000000010000000054602291
00000001000000000000000054702248
00000000000000000000000054709748
00000001000000000000000055208248
00000001000000010000000055508291
00000001000000000000000055608248
00000000000000000000000055615497
00000001000000000000000056097248
00000001000000010000000056397291
00000001000000000000000056497248
00000000000000000000000056504248
00000001000000000000000056985997
00000001000000010000000057286040
00000000000000010000000057376497
00000000000000000000000057385997
00000001000000000000000057874997
00000001000000010000000058175040
00000001000000000000000058274997
00000000000000000000000058281997
00000001000000000000000058780748
00000001000000010000000059080791
00000001000000000000000059180748
00000000000000000000000059204497
00000001000000000000000059686497
00000001000000010000000059986540
00000000000000010000000060076748
00000000000000000000000060086497
00000001000000000000000060575248
00000001000000010000000060875291
00000001000000000000000060975248
00000000000000000000000060982497
00000001000000000000000061480748
00000001000000010000000061780791
00000001000000000000000061880748
00000000000000000000000061887997
00000001000000000000000062369997
00000001000000010000000062670040
00000001000000000000000062769997
00000000000000000000000062776997
00000001000000000000000063275497
00000001000000010000000063575540
00000000000000010000000063665997
00000000000000000000000063675497
00000001000000000000000064164248
00000001000000010000000064464291
00000001000000000000000064564248
00000000000000000000000064571497
00000001000000000000000065053248
00000001000000010000000065353291
00000001000000000000000065453248
00000000000000000000000065460497
00000001000000000000000065958997
00000001000000010000000066259040
00000001000000000000000066358997
00000000000000000000000066366248
00000001000000000000000066864748
00000001000000010000000067164791
00000001000000000000000067264748
00000000000000000000000067271748
00000001000000000000000067753497
00000001000000010000000068053540
00000000000000010000000068143997
00000000000000000000000068153497
00000001000000000000000068642497
00000001000000010000000068942540
00000001000000000000000069042497
00000000000000000000000069049748
00000001000000000000000069548248
00000001000000010000000069848291
00000001000000000000000069948248
00000000000000000000000069971997
00000001000000000000000070453997
00000001000000010000000070754040
00000000000000010000000070844248
00000000000000000000000070853997
00000001000000000000000071342748
00000001000000010000000071642791
00000001000000000000000071742748
00000000000000000000000071749997
00000001000000000000000072248497
00000001000000010000000072548540
00000000000000010000000072638748
00000000000000000000000072648497
00000001000000000000000073137497
00000001000000010000000073437540
00000001000000000000000073537497
00000000000000000000000073544497
00000001000000000000000074042997
00000001000000010000000074343040
00000001000000000000000074442997
00000000000000000000000074450248
00000001000000000000000074948748
00000001000000010000000075248791
00000001000000000000000075348748
00000000000000000000000075355997
00000001000000000000000075837748
00000001000000010000000076137791
00000001000000000000000076237748
00000000000000000000000076244748
00000001000000000000000076743248
00000001000000010000000077043291
00000001000000000000000077143248
00000000000000000000000077150497
00000001000000000000000077648997
00000001000000010000000077949040
00000001000000000000000078048997
00000000000000000000000078056248
00000001000000000000000078537997
00000001000000010000000078838040
00000000000000010000000078928248
00000000000000000000000078937997
00000001000000000000000079426748
00000001000000010000000079726791
00000001000000000000000079826748
00000000000000000000000079833997
00000001000000000000000080332497
00000001000000010000000080632540
00000001000000000000000080732497
00000000000000000000000080756497
00000001000000000000000081238248
00000001000000010000000081538291
00000000000000010000000081628497
00000000000000000000000081638248
00000001000000000000000082127248
00000001000000010000000082427291
00000001000000000000000082527248
00000000000000000000000082534248
00000001000000000000000083032497
00000001000000010000000083332540
00000000000000010000000083423248
00000000000000000000000083432497
00000001000000000000000083921997
00000001000000010000000084222040
00000001000000000000000084321997
00000000000000000000000084328748
00000001000000000000000084827248
00000001000000010000000085127291
00000000000000010000000085217748
00000000000000000000000085227248
00000001000000000000000085716248
00000001000000010000000086016291
00000000000000010000000086106748
00000000000000000000000086116248
00000001000000000000000086605248
00000001000000010000000086905291
00000001000000000000000087005248
00000000000000000000000087012248
00000001000000000000000087510997
00000001000000010000000087811040
00000001000000000000000087910997
00000000000000000000000087917997
00000001000000000000000088416497
00000001000000010000000088716540
00000000000000010000000088806997
00000000000000000000000088816497
00000001000000000000000089305497
00000001000000010000000089605540
00000000000000010000000089695748
00000000000000000000000089705497
00000001000000000000000090194497
00000001000000010000000090494540
00000001000000000000000090594497
00000000000000000000000090601497
