# Supplementary material for: Presentation and response timing accuracy in Adobe Flash and HTML5/JavaScript Web experiments
Source: Behav Res Methods. 2014 Jun 6;47(2):309–27. doi: 10.3758/s13428-014-0471-1 (PMC4427652; doi:10.3758/s13428-014-0471-1)
Supplement: Supplementary file 1 — (ZIP 1.07 MB) [file 13428_2014_471_MOESM1_ESM.zip › Supplementary/Logs/hp-dscar-300ms-cr-fl-3.rtl]

[PC Software Vesion]
20121128
[ARM Firmware Version]
20120901
[Capture Date]
31 Jul 2013
[Capture Time]
16:09:56
[Capture Duration (Secs)]
100
[Changes]
401
[Samples]
400001
[Soak Rate]
0.100249749375627
[Audio In 1 Threshold]
0
[Audio In 2 Threshold]
0
[Audio Out 1 Threshold]
0
[Audio Out 2 Threshold]
0
[Opto 1 Threshold]
110
[Opto 2 Threshold]
0
[Opto 3 Threshold]
0
[Opto 4 Threshold]
0
[Opto 1 Refreshes Blocked]
True
[Opto 2 Refreshes Blocked]
True
[Opto 3 Refreshes Blocked]
True
[Opto 4 Refreshes Blocked]
True
[Keypad4Description]
Button 4 of the BBTK Response Pad triggered when pressed.
[Keypad3Description]
Button 3 of the BBTK Response Pad triggered when pressed.
[Keypad2Description]
Button 2 of the BBTK Response Pad triggered when pressed.
[Keypad1Description]
Button 1 of the BBTK Response Pad triggered when pressed.
[Opto4Description]
Opto-detector 4 triggered by an active screen region.
[Opto3Description]
Opto-detector 3 triggered by an active screen region.
[Opto2Description]
Opto-detector 2 triggered by an active screen region.
[Opto1Description]
Opto-detector 1 triggered by an active screen region.
[TTLIn2Description]
TTL input 2 triggered by a digital signal.
[TTLIn1Description]
TTL input 1 triggered by a digital signal.
[AudIn2Description]
Audio input 2 triggered by a BBTK Mic.
[AudIn1Description]
Audio input 1 triggered by a BBTK Mic.
[ASC4Description]
Active Switch Closure output 4 generates a key down.
[ASC3Description]
Active Switch Closure output 3 generates a key down.
[ASC2Description]
Active Switch Closure output 2 generates a key down.
[ASC1Description]
Active Switch Closure output 1 generates a key down.
[TTLOut2Description]
TTL output 2 generates a digital signal.
[TTLOut1Description]
TTL output 1 generates a digital signal.
[AudOut2Description]
Audio output 2 generates a tone on the BBTK sounder.
[AudOut1Description]
Audio output 1 generates a tone on the BBTK sounder.
[Notes]

[Data]
00000000000000000000000000000000
00000001000000000000000000925748
00000001000000010000000001225791
00000000000000010000000001318748
00000000000000000000000001325748
00000001000000000000000001814248
00000001000000010000000002114291
00000001000000000000000002214248
00000000000000000000000002224497
00000001000000000000000002719997
00000001000000010000000003020040
00000001000000000000000003119997
00000000000000000000000003146997
00000001000000000000000003625748
00000001000000010000000003925791
00000001000000000000000004025748
00000000000000000000000004035748
00000001000000000000000004531497
00000001000000010000000004831540
00000001000000000000000004931497
00000000000000000000000004941497
00000001000000000000000005437248
00000001000000010000000005737291
00000001000000000000000005837248
00000000000000000000000005847248
00000001000000000000000006325997
00000001000000010000000006626040
00000001000000000000000006725997
00000000000000000000000006736248
00000001000000000000000007231997
00000001000000010000000007532040
00000001000000000000000007631997
00000000000000000000000007658497
00000001000000000000000008154248
00000001000000010000000008454291
00000000000000010000000008547497
00000000000000000000000008554248
00000001000000000000000009043248
00000001000000010000000009343291
00000001000000000000000009443248
00000000000000000000000009453248
00000001000000000000000009948997
00000001000000010000000010249040
00000001000000000000000010348997
00000000000000000000000010358748
00000001000000000000000010854497
00000001000000010000000011154540
00000001000000000000000011254497
00000000000000000000000011264497
00000001000000000000000011743748
00000001000000010000000012043791
00000000000000010000000012136748
00000000000000000000000012143748
00000001000000000000000012632248
00000001000000010000000012932291
00000001000000000000000013032248
00000000000000000000000013042248
00000001000000000000000013538248
00000001000000010000000013838291
00000001000000000000000013938248
00000000000000000000000013964748
00000001000000000000000014443748
00000001000000010000000014743791
00000001000000000000000014843748
00000000000000000000000014853748
00000001000000000000000015332748
00000001000000010000000015632791
00000001000000000000000015732748
00000000000000000000000015742497
00000001000000000000000016238248
00000001000000010000000016538291
00000001000000000000000016638248
00000000000000000000000016648248
00000001000000000000000017127497
00000001000000010000000017427540
00000001000000000000000017527497
00000000000000000000000017537248
00000001000000000000000018032997
00000001000000010000000018333040
00000001000000000000000018432997
00000000000000000000000018442748
00000001000000000000000018938248
00000001000000010000000019238291
00000001000000000000000019338248
00000000000000000000000019348497
00000001000000000000000019827497
00000001000000010000000020127540
00000001000000000000000020227497
00000000000000000000000020237497
00000001000000000000000020732748
00000001000000010000000021032791
00000001000000000000000021132748
00000000000000000000000021143248
00000001000000000000000021638997
00000001000000010000000021939040
00000001000000000000000022038997
00000000000000000000000022048748
00000001000000000000000022544497
00000001000000010000000022844540
00000000000000010000000022937748
00000000000000000000000022944497
00000001000000000000000023433748
00000001000000010000000023733791
00000001000000000000000023833748
00000000000000000000000023843497
00000001000000000000000024338997
00000001000000010000000024639040
00000001000000000000000024738997
00000000000000000000000024748997
00000001000000000000000025244997
00000001000000010000000025545040
00000001000000000000000025644997
00000000000000000000000025654748
00000001000000000000000026150748
00000001000000010000000026450791
00000001000000000000000026550748
00000000000000000000000026560497
00000001000000000000000027056497
00000001000000010000000027356540
00000000000000010000000027449497
00000000000000000000000027456497
00000001000000000000000027945497
00000001000000010000000028245540
00000001000000000000000028345497
00000000000000000000000028354997
00000001000000000000000028850748
00000001000000010000000029150791
00000001000000000000000029250748
00000000000000000000000029260748
00000001000000000000000029756748
00000001000000010000000030056791
00000001000000000000000030156748
00000000000000000000000030166497
00000001000000000000000030645248
00000001000000010000000030945291
00000001000000000000000031045248
00000000000000000000000031055248
00000001000000000000000031551248
00000001000000010000000031851291
00000001000000000000000031951248
00000000000000000000000031960997
00000001000000000000000032456997
00000001000000010000000032757040
00000000000000010000000032849997
00000000000000000000000032856997
00000001000000000000000033345748
00000001000000010000000033645791
00000000000000010000000033738748
00000000000000000000000033745748
00000001000000000000000034234997
00000001000000010000000034535040
00000001000000000000000034634997
00000000000000000000000034644497
00000001000000000000000035140248
00000001000000010000000035440291
00000001000000000000000035540248
00000000000000000000000035550248
00000001000000000000000036045997
00000001000000010000000036346040
00000001000000000000000036445997
00000000000000000000000036455997
00000001000000000000000036951997
00000001000000010000000037252040
00000001000000000000000037351997
00000000000000000000000037361497
00000001000000000000000037857248
00000001000000010000000038157291
00000001000000000000000038257248
00000000000000000000000038267248
00000001000000000000000038763248
00000001000000010000000039063291
00000001000000000000000039163248
00000000000000000000000039172997
00000001000000000000000039668748
00000001000000010000000039968791
00000001000000000000000040068748
00000000000000000000000040095248
00000001000000000000000040591248
00000001000000010000000040891291
00000000000000010000000040984248
00000000000000000000000040991248
00000001000000000000000041480248
00000001000000010000000041780291
00000001000000000000000041880248
00000000000000000000000041889997
00000001000000000000000042385748
00000001000000010000000042685791
00000001000000000000000042785748
00000000000000000000000042795748
00000001000000000000000043274748
00000001000000010000000043574791
00000001000000000000000043674748
00000000000000000000000043684497
00000001000000000000000044180497
00000001000000010000000044480540
00000001000000000000000044580497
00000000000000000000000044590248
00000001000000000000000045086248
00000001000000010000000045386291
00000001000000000000000045486248
00000000000000000000000045495997
00000001000000000000000045991997
00000001000000010000000046292040
00000001000000000000000046391997
00000000000000000000000046401497
00000001000000000000000046897497
00000001000000010000000047197540
00000000000000010000000047290497
00000000000000000000000047297497
00000001000000000000000047786748
00000001000000010000000048086791
00000001000000000000000048186748
00000000000000000000000048196248
00000001000000000000000048692497
00000001000000010000000048992540
00000001000000000000000049092497
00000000000000000000000049101748
00000001000000000000000049597748
00000001000000010000000049897791
00000001000000000000000049997748
00000000000000000000000050007497
00000001000000000000000050503497
00000001000000010000000050803540
00000001000000000000000050903497
00000000000000000000000050913248
00000001000000000000000051409248
00000001000000010000000051709291
00000001000000000000000051809248
00000000000000000000000051818997
00000001000000000000000052314997
00000001000000010000000052615040
00000001000000000000000052714997
00000000000000000000000052724497
00000001000000000000000053220497
00000001000000010000000053520540
00000001000000000000000053620497
00000000000000000000000053646997
00000001000000000000000054126497
00000001000000010000000054426540
00000000000000010000000054519248
00000000000000000000000054526497
00000001000000000000000055015248
00000001000000010000000055315291
00000001000000000000000055415248
00000000000000000000000055424748
00000001000000000000000055920997
00000001000000010000000056221040
00000001000000000000000056320997
00000000000000000000000056347248
00000001000000000000000056826248
00000001000000010000000057126291
00000001000000000000000057226248
00000000000000000000000057236248
00000001000000000000000057732497
00000001000000010000000058032540
00000001000000000000000058132497
00000000000000000000000058141997
00000001000000000000000058638248
00000001000000010000000058938291
00000001000000000000000059038248
00000000000000000000000059047497
00000001000000000000000059526997
00000001000000010000000059827040
00000001000000000000000059926997
00000000000000000000000059936497
00000001000000000000000060432497
00000001000000010000000060732540
00000001000000000000000060832497
00000000000000000000000060858997
00000001000000000000000061338248
00000001000000010000000061638291
00000001000000000000000061738248
00000000000000000000000061747748
00000001000000000000000062227248
00000001000000010000000062527291
00000001000000000000000062627248
00000000000000000000000062636748
00000001000000000000000063132997
00000001000000010000000063433040
00000001000000000000000063532997
00000000000000000000000063542497
00000001000000000000000064038248
00000001000000010000000064338291
00000001000000000000000064438248
00000000000000000000000064464997
00000001000000000000000064927497
00000001000000010000000065227540
00000000000000010000000065320248
00000000000000000000000065327497
00000001000000000000000065816248
00000001000000010000000066116291
00000001000000000000000066216248
00000000000000000000000066225997
00000001000000000000000066722248
00000001000000010000000067022291
00000001000000000000000067122248
00000000000000000000000067148497
00000001000000000000000067627997
00000001000000010000000067928040
00000001000000000000000068027997
00000000000000000000000068037248
00000001000000000000000068516748
00000001000000010000000068816791
00000001000000000000000068916748
00000000000000000000000068926248
00000001000000000000000069422497
00000001000000010000000069722540
00000001000000000000000069822497
00000000000000000000000069831997
00000001000000000000000070311248
00000001000000010000000070611291
00000001000000000000000070711248
00000000000000000000000070720748
00000001000000000000000071217248
00000001000000010000000071517291
00000001000000000000000071617248
00000000000000000000000071643248
00000001000000000000000072139497
00000001000000010000000072439540
00000001000000000000000072539497
00000000000000000000000072548997
00000001000000000000000073028497
00000001000000010000000073328540
00000001000000000000000073428497
00000000000000000000000073437748
00000001000000000000000073933997
00000001000000010000000074234040
00000001000000000000000074333997
00000000000000000000000074343497
00000001000000000000000074839748
00000001000000010000000075139791
00000001000000000000000075239748
00000000000000000000000075265997
00000001000000000000000075745497
00000001000000010000000076045540
00000001000000000000000076145497
00000000000000000000000076154997
00000001000000000000000076650997
00000001000000010000000076951040
00000001000000000000000077050997
00000000000000000000000077060497
00000001000000000000000077556497
00000001000000010000000077856540
00000001000000000000000077956497
00000000000000000000000077966248
00000001000000000000000078462748
00000001000000010000000078762791
00000001000000000000000078862748
00000000000000000000000078871997
00000001000000000000000079367997
00000001000000010000000079668040
00000001000000000000000079767997
00000000000000000000000079777748
00000001000000000000000080273748
00000001000000010000000080573791
00000001000000000000000080673748
00000000000000000000000080699997
00000001000000000000000081179748
00000001000000010000000081479791
00000001000000000000000081579748
00000000000000000000000081588997
00000001000000000000000082085248
00000001000000010000000082385291
00000001000000000000000082485248
00000000000000000000000082494748
00000001000000000000000082990997
00000001000000010000000083291040
00000000000000010000000083383497
00000000000000000000000083390997
00000001000000000000000083879748
00000001000000010000000084179791
00000001000000000000000084279748
00000000000000000000000084289248
00000001000000000000000084785748
00000001000000010000000085085791
00000001000000000000000085185748
00000000000000000000000085211748
00000001000000000000000085707997
00000001000000010000000086008040
00000000000000010000000086100497
00000000000000000000000086107997
00000001000000000000000086596748
00000001000000010000000086896791
00000001000000000000000086996748
00000000000000000000000087006248
00000001000000000000000087502748
00000001000000010000000087802791
00000001000000000000000087902748
00000000000000000000000087911997
00000001000000000000000088408497
00000001000000010000000088708540
00000001000000000000000088808497
00000000000000000000000088817748
00000001000000000000000089313748
00000001000000010000000089613791
00000001000000000000000089713748
00000000000000000000000089723248
00000001000000000000000090219748
00000001000000010000000090519791
00000001000000000000000090619748
00000000000000000000000090628997
