# Supplementary material for: Presentation and response timing accuracy in Adobe Flash and HTML5/JavaScript Web experiments
Source: Behav Res Methods. 2014 Jun 6;47(2):309–27. doi: 10.3758/s13428-014-0471-1 (PMC4427652; doi:10.3758/s13428-014-0471-1)
Supplement: Supplementary file 1 — (ZIP 1.07 MB) [file 13428_2014_471_MOESM1_ESM.zip › Supplementary/Logs/hp-dscar-300ms-cr-js-1.rtl]

[PC Software Vesion]
20121128
[ARM Firmware Version]
20120901
[Capture Date]
30 Jul 2013
[Capture Time]
15:17:36
[Capture Duration (Secs)]
100
[Changes]
401
[Samples]
400001
[Soak Rate]
0.100249749375627
[Audio In 1 Threshold]
0
[Audio In 2 Threshold]
0
[Audio Out 1 Threshold]
0
[Audio Out 2 Threshold]
0
[Opto 1 Threshold]
110
[Opto 2 Threshold]
0
[Opto 3 Threshold]
0
[Opto 4 Threshold]
0
[Opto 1 Refreshes Blocked]
True
[Opto 2 Refreshes Blocked]
True
[Opto 3 Refreshes Blocked]
True
[Opto 4 Refreshes Blocked]
True
[Keypad4Description]
Button 4 of the BBTK Response Pad triggered when pressed.
[Keypad3Description]
Button 3 of the BBTK Response Pad triggered when pressed.
[Keypad2Description]
Button 2 of the BBTK Response Pad triggered when pressed.
[Keypad1Description]
Button 1 of the BBTK Response Pad triggered when pressed.
[Opto4Description]
Opto-detector 4 triggered by an active screen region.
[Opto3Description]
Opto-detector 3 triggered by an active screen region.
[Opto2Description]
Opto-detector 2 triggered by an active screen region.
[Opto1Description]
Opto-detector 1 triggered by an active screen region.
[TTLIn2Description]
TTL input 2 triggered by a digital signal.
[TTLIn1Description]
TTL input 1 triggered by a digital signal.
[AudIn2Description]
Audio input 2 triggered by a BBTK Mic.
[AudIn1Description]
Audio input 1 triggered by a BBTK Mic.
[ASC4Description]
Active Switch Closure output 4 generates a key down.
[ASC3Description]
Active Switch Closure output 3 generates a key down.
[ASC2Description]
Active Switch Closure output 2 generates a key down.
[ASC1Description]
Active Switch Closure output 1 generates a key down.
[TTLOut2Description]
TTL output 2 generates a digital signal.
[TTLOut1Description]
TTL output 1 generates a digital signal.
[AudOut2Description]
Audio output 2 generates a tone on the BBTK sounder.
[AudOut1Description]
Audio output 1 generates a tone on the BBTK sounder.
[Notes]

[Data]
00000000000000000000000000000000
00000001000000000000000001371748
00000001000000010000000001671791
00000001000000000000000001771748
00000000000000000000000001778997
00000001000000000000000002277497
00000001000000010000000002577540
00000000000000010000000002667997
00000000000000000000000002677497
00000001000000000000000003166497
00000001000000010000000003466540
00000001000000000000000003566497
00000000000000000000000003573748
00000001000000000000000004072248
00000001000000010000000004372291
00000001000000000000000004472248
00000000000000000000000004479248
00000001000000000000000004977997
00000001000000010000000005278040
00000000000000010000000005368248
00000000000000000000000005377997
00000001000000000000000005883748
00000001000000010000000006183791
00000001000000000000000006283748
00000000000000000000000006290748
00000001000000000000000006789248
00000001000000010000000007089291
00000000000000010000000007179497
00000000000000000000000007189248
00000001000000000000000007678248
00000001000000010000000007978291
00000001000000000000000008078248
00000000000000000000000008085248
00000001000000000000000008566997
00000001000000010000000008867040
00000001000000000000000008966997
00000000000000000000000008974248
00000001000000000000000009472497
00000001000000010000000009772540
00000001000000000000000009872497
00000000000000000000000009879997
00000001000000000000000010378497
00000001000000010000000010678540
00000001000000000000000010778497
00000000000000000000000010785497
00000001000000000000000011283997
00000001000000010000000011584040
00000000000000010000000011674497
00000000000000000000000011683997
00000001000000000000000012156248
00000001000000010000000012456291
00000001000000000000000012556248
00000000000000000000000012563497
00000001000000000000000013061997
00000001000000010000000013362040
00000000000000010000000013452248
00000000000000000000000013461997
00000001000000000000000013950748
00000001000000010000000014250791
00000001000000000000000014350748
00000000000000000000000014357997
00000001000000000000000014856497
00000001000000010000000015156540
00000001000000000000000015256497
00000000000000000000000015263748
00000001000000000000000015762248
00000001000000010000000016062291
00000000000000010000000016152497
00000000000000000000000016162248
00000001000000000000000016650997
00000001000000010000000016951040
00000001000000000000000017050997
00000000000000000000000017058248
00000001000000000000000017556997
00000001000000010000000017857040
00000000000000010000000017947248
00000000000000000000000017956997
00000001000000000000000018445997
00000001000000010000000018746040
00000001000000000000000018845997
00000000000000000000000018852748
00000001000000000000000019351497
00000001000000010000000019651540
00000001000000000000000019751497
00000000000000000000000019758497
00000001000000000000000020257248
00000001000000010000000020557291
00000001000000000000000020657248
00000000000000000000000020664248
00000001000000000000000021162997
00000001000000010000000021463040
00000001000000000000000021562997
00000000000000000000000021569997
00000001000000000000000022068497
00000001000000010000000022368540
00000000000000010000000022458748
00000000000000000000000022468497
00000001000000000000000022974248
00000001000000010000000023274291
00000001000000000000000023374248
00000000000000000000000023381248
00000001000000000000000023879748
00000001000000010000000024179791
00000001000000000000000024279748
00000000000000000000000024286997
00000001000000000000000024785748
00000001000000010000000025085791
00000001000000000000000025185748
00000000000000000000000025192497
00000001000000000000000025691248
00000001000000010000000025991291
00000001000000000000000026091248
00000000000000000000000026098248
00000001000000000000000026580248
00000001000000010000000026880291
00000000000000010000000026970497
00000000000000000000000026980248
00000001000000000000000027468997
00000001000000010000000027769040
00000001000000000000000027868997
00000000000000000000000027876248
00000001000000000000000028374997
00000001000000010000000028675040
00000000000000010000000028764997
00000000000000000000000028774997
00000001000000000000000029263997
00000001000000010000000029564040
00000000000000010000000029653997
00000000000000000000000029663997
00000001000000000000000030152748
00000001000000010000000030452791
00000001000000000000000030552748
00000000000000000000000030559497
00000001000000000000000031041497
00000001000000010000000031341540
00000001000000000000000031441497
00000000000000000000000031448497
00000001000000000000000031930497
00000001000000010000000032230540
00000001000000000000000032330497
00000000000000000000000032337497
00000001000000000000000032835997
00000001000000010000000033136040
00000000000000010000000033226248
00000000000000000000000033235997
00000001000000000000000033725248
00000001000000010000000034025291
00000001000000000000000034125248
00000000000000000000000034131997
00000001000000000000000034630748
00000001000000010000000034930791
00000001000000000000000035030748
00000000000000000000000035037748
00000001000000000000000035519748
00000001000000010000000035819791
00000001000000000000000035919748
00000000000000000000000035926748
00000001000000000000000036408497
00000001000000010000000036708540
00000001000000000000000036808497
00000000000000000000000036815497
00000001000000000000000037314248
00000001000000010000000037614291
00000000000000010000000037704497
00000000000000000000000037714248
00000001000000000000000038219997
00000001000000010000000038520040
00000001000000000000000038619997
00000000000000000000000038626997
00000001000000000000000039125748
00000001000000010000000039425791
00000000000000010000000039515748
00000000000000000000000039525748
00000001000000000000000040014497
00000001000000010000000040314540
00000001000000000000000040414497
00000000000000000000000040421497
00000001000000000000000040920248
00000001000000010000000041220291
00000001000000000000000041320248
00000000000000000000000041327248
00000001000000000000000041825997
00000001000000010000000042126040
00000001000000000000000042225997
00000000000000000000000042232748
00000001000000000000000042731748
00000001000000010000000043031791
00000001000000000000000043131748
00000000000000000000000043138497
00000001000000000000000043620248
00000001000000010000000043920291
00000000000000010000000043993997
00000000000000000000000044020248
00000001000000000000000044509248
00000001000000010000000044809291
00000001000000000000000044909248
00000000000000000000000044916248
00000001000000000000000045398497
00000001000000010000000045698540
00000001000000000000000045798497
00000000000000000000000045805248
00000001000000000000000046287248
00000001000000010000000046587291
00000001000000000000000046687248
00000000000000000000000046694248
00000001000000000000000047192997
00000001000000010000000047493040
00000001000000000000000047592997
00000000000000000000000047599748
00000001000000000000000048081997
00000001000000010000000048382040
00000001000000000000000048481997
00000000000000000000000048488748
00000001000000000000000048970997
00000001000000010000000049271040
00000000000000010000000049360997
00000000000000000000000049370997
00000001000000000000000049859748
00000001000000010000000050159791
00000000000000010000000050249748
00000000000000000000000050259748
00000001000000000000000050731997
00000001000000010000000051032040
00000000000000010000000051121997
00000000000000000000000051131997
00000001000000000000000051620748
00000001000000010000000051920791
00000000000000010000000052010748
00000000000000000000000052020748
00000001000000000000000052492997
00000001000000010000000052793040
00000001000000000000000052892997
00000000000000000000000052899748
00000001000000000000000053381748
00000001000000010000000053681791
00000000000000010000000053771997
00000000000000000000000053781748
00000001000000000000000054253748
00000001000000010000000054553791
00000000000000010000000054643997
00000000000000000000000054653748
00000001000000000000000055142997
00000001000000010000000055443040
00000001000000000000000055542997
00000000000000000000000055549748
00000001000000000000000056031748
00000001000000010000000056331791
00000001000000000000000056431748
00000000000000000000000056438497
00000001000000000000000056937497
00000001000000010000000057237540
00000001000000000000000057337497
00000000000000000000000057344248
00000001000000000000000057826248
00000001000000010000000058126291
00000001000000000000000058226248
00000000000000000000000058233248
00000001000000000000000058715248
00000001000000010000000059015291
00000000000000010000000059105248
00000000000000000000000059115248
00000001000000000000000059604248
00000001000000010000000059904291
00000000000000010000000059994248
00000000000000000000000060004248
00000001000000000000000060476248
00000001000000010000000060776291
00000000000000010000000060866497
00000000000000000000000060876248
00000001000000000000000061365248
00000001000000010000000061665291
00000000000000010000000061755248
00000000000000000000000061765248
00000001000000000000000062237248
00000001000000010000000062537291
00000001000000000000000062637248
00000000000000000000000062644248
00000001000000000000000063143248
00000001000000010000000063443291
00000000000000010000000063532997
00000000000000000000000063543248
00000001000000000000000064031997
00000001000000010000000064332040
00000001000000000000000064431997
00000000000000000000000064438748
00000001000000000000000064920997
00000001000000010000000065221040
00000001000000000000000065320997
00000000000000000000000065327748
00000001000000000000000065809997
00000001000000010000000066110040
00000000000000010000000066199748
00000000000000000000000066209997
00000001000000000000000066698497
00000001000000010000000066998540
00000000000000010000000067088748
00000000000000000000000067098497
00000001000000000000000067587748
00000001000000010000000067887791
00000000000000010000000067960997
00000000000000000000000067987748
00000001000000000000000068459748
00000001000000010000000068759791
00000000000000010000000068849748
00000000000000000000000068859748
00000001000000000000000069348748
00000001000000010000000069648791
00000000000000010000000069721997
00000000000000000000000069748748
00000001000000000000000070220748
00000001000000010000000070520791
00000001000000000000000070620748
00000000000000000000000070627748
00000001000000000000000071109748
00000001000000010000000071409791
00000000000000010000000071482997
00000000000000000000000071509748
00000001000000000000000071981997
00000001000000010000000072282040
00000001000000000000000072381997
00000000000000000000000072388748
00000001000000000000000072870497
00000001000000010000000073170540
00000000000000010000000073243997
00000000000000000000000073270497
00000001000000000000000073742997
00000001000000010000000074043040
00000000000000010000000074132997
00000000000000000000000074142997
00000001000000000000000074631997
00000001000000010000000074932040
00000001000000000000000075031997
00000000000000000000000075038748
00000001000000000000000075537748
00000001000000010000000075837791
00000001000000000000000075937748
00000000000000000000000075944248
00000001000000000000000076426497
00000001000000010000000076726540
00000000000000010000000076816497
00000000000000000000000076826497
00000001000000000000000077315248
00000001000000010000000077615291
00000000000000010000000077705248
00000000000000000000000077715248
00000001000000000000000078187748
00000001000000010000000078487791
00000000000000010000000078577497
00000000000000000000000078587748
00000001000000000000000079076248
00000001000000010000000079376291
00000000000000010000000079449748
00000000000000000000000079476248
00000001000000000000000079948497
00000001000000010000000080248540
00000000000000010000000080338497
00000000000000000000000080348497
00000001000000000000000080837248
00000001000000010000000081137291
00000001000000000000000081237248
00000000000000000000000081244248
00000001000000000000000081726248
00000001000000010000000082026291
00000000000000010000000082116248
00000000000000000000000082126248
00000001000000000000000082615248
00000001000000010000000082915291
00000000000000010000000083005248
00000000000000000000000083015248
00000001000000000000000083504248
00000001000000010000000083804291
00000000000000010000000083894248
00000000000000000000000083904248
00000001000000000000000084392748
00000001000000010000000084692791
00000000000000010000000084782997
00000000000000000000000084792748
00000001000000000000000085281997
00000001000000010000000085582040
00000000000000010000000085671997
00000000000000000000000085681997
00000001000000000000000086170997
00000001000000010000000086471040
00000000000000010000000086560997
00000000000000000000000086570997
00000001000000000000000087059497
00000001000000010000000087359540
00000000000000010000000087432997
00000000000000000000000087459497
00000001000000000000000087931997
00000001000000010000000088232040
00000000000000010000000088321997
00000000000000000000000088331997
00000001000000000000000088820748
00000001000000010000000089120791
00000000000000010000000089193997
00000000000000000000000089220748
00000001000000000000000089692997
00000001000000010000000089993040
00000001000000000000000090092997
00000000000000000000000090116997
