# Supplementary material for: Presentation and response timing accuracy in Adobe Flash and HTML5/JavaScript Web experiments
Source: Behav Res Methods. 2014 Jun 6;47(2):309–27. doi: 10.3758/s13428-014-0471-1 (PMC4427652; doi:10.3758/s13428-014-0471-1)
Supplement: Supplementary file 1 — (ZIP 1.07 MB) [file 13428_2014_471_MOESM1_ESM.zip › Supplementary/Logs/hp-dscar-300ms-cr-js-2.rtl]

[PC Software Vesion]
20121128
[ARM Firmware Version]
20120901
[Capture Date]
30 Jul 2013
[Capture Time]
15:25:44
[Capture Duration (Secs)]
100
[Changes]
401
[Samples]
400001
[Soak Rate]
0.100249749375627
[Audio In 1 Threshold]
0
[Audio In 2 Threshold]
0
[Audio Out 1 Threshold]
0
[Audio Out 2 Threshold]
0
[Opto 1 Threshold]
110
[Opto 2 Threshold]
0
[Opto 3 Threshold]
0
[Opto 4 Threshold]
0
[Opto 1 Refreshes Blocked]
True
[Opto 2 Refreshes Blocked]
True
[Opto 3 Refreshes Blocked]
True
[Opto 4 Refreshes Blocked]
True
[Keypad4Description]
Button 4 of the BBTK Response Pad triggered when pressed.
[Keypad3Description]
Button 3 of the BBTK Response Pad triggered when pressed.
[Keypad2Description]
Button 2 of the BBTK Response Pad triggered when pressed.
[Keypad1Description]
Button 1 of the BBTK Response Pad triggered when pressed.
[Opto4Description]
Opto-detector 4 triggered by an active screen region.
[Opto3Description]
Opto-detector 3 triggered by an active screen region.
[Opto2Description]
Opto-detector 2 triggered by an active screen region.
[Opto1Description]
Opto-detector 1 triggered by an active screen region.
[TTLIn2Description]
TTL input 2 triggered by a digital signal.
[TTLIn1Description]
TTL input 1 triggered by a digital signal.
[AudIn2Description]
Audio input 2 triggered by a BBTK Mic.
[AudIn1Description]
Audio input 1 triggered by a BBTK Mic.
[ASC4Description]
Active Switch Closure output 4 generates a key down.
[ASC3Description]
Active Switch Closure output 3 generates a key down.
[ASC2Description]
Active Switch Closure output 2 generates a key down.
[ASC1Description]
Active Switch Closure output 1 generates a key down.
[TTLOut2Description]
TTL output 2 generates a digital signal.
[TTLOut1Description]
TTL output 1 generates a digital signal.
[AudOut2Description]
Audio output 2 generates a tone on the BBTK sounder.
[AudOut1Description]
Audio output 1 generates a tone on the BBTK sounder.
[Notes]

[Data]
00000000000000000000000000000000
00000001000000000000000001327247
00000001000000010000000001627290
00000000000000010000000001717247
00000000000000000000000001727247
00000001000000000000000002216247
00000001000000010000000002516290
00000001000000000000000002616247
00000000000000000000000002622747
00000001000000000000000003121747
00000001000000010000000003421790
00000000000000010000000003511747
00000000000000000000000003521747
00000001000000000000000004010747
00000001000000010000000004310790
00000000000000010000000004400747
00000000000000000000000004410747
00000001000000000000000004916496
00000001000000010000000005216539
00000001000000000000000005316496
00000000000000000000000005322996
00000001000000000000000005822247
00000001000000010000000006122290
00000000000000010000000006211996
00000000000000000000000006222247
00000001000000000000000006711247
00000001000000010000000007011290
00000001000000000000000007111247
00000000000000000000000007117747
00000001000000000000000007616747
00000001000000010000000007916790
00000000000000010000000008006747
00000000000000000000000008016747
00000001000000000000000008505747
00000001000000010000000008805790
00000001000000000000000008905747
00000000000000000000000008912247
00000001000000000000000009411747
00000001000000010000000009711790
00000001000000000000000009811747
00000000000000000000000009817996
00000001000000000000000010316996
00000001000000010000000010617039
00000000000000010000000010706996
00000000000000000000000010716996
00000001000000000000000011222747
00000001000000010000000011522790
00000001000000000000000011622747
00000000000000000000000011629247
00000001000000000000000012128496
00000001000000010000000012428539
00000000000000010000000012518247
00000000000000000000000012528496
00000001000000000000000013017496
00000001000000010000000013317539
00000001000000000000000013417496
00000000000000000000000013423996
00000001000000000000000013922747
00000001000000010000000014222790
00000000000000010000000014312747
00000000000000000000000014322747
00000001000000000000000014812247
00000001000000010000000015112290
00000000000000010000000015201747
00000000000000000000000015212247
00000001000000000000000015700996
00000001000000010000000016001039
00000001000000000000000016100996
00000000000000000000000016107496
00000001000000000000000016606496
00000001000000010000000016906539
00000000000000010000000016996247
00000000000000000000000017006496
00000001000000000000000017495496
00000001000000010000000017795539
00000001000000000000000017895496
00000000000000000000000017901996
00000001000000000000000018401247
00000001000000010000000018701290
00000000000000010000000018790996
00000000000000000000000018801247
00000001000000000000000019289996
00000001000000010000000019590039
00000001000000000000000019689996
00000000000000000000000019696496
00000001000000000000000020195747
00000001000000010000000020495790
00000001000000000000000020595747
00000000000000000000000020602247
00000001000000000000000021101747
00000001000000010000000021401790
00000000000000010000000021491247
00000000000000000000000021501747
00000001000000000000000021990247
00000001000000010000000022290290
00000001000000000000000022390247
00000000000000000000000022396996
00000001000000000000000022895996
00000001000000010000000023196039
00000000000000010000000023285747
00000000000000000000000023295996
00000001000000000000000023784996
00000001000000010000000024085039
00000001000000000000000024184996
00000000000000000000000024191496
00000001000000000000000024690496
00000001000000010000000024990539
00000001000000000000000025090496
00000000000000000000000025097247
00000001000000000000000025596247
00000001000000010000000025896290
00000000000000010000000025985996
00000000000000000000000025996247
00000001000000000000000026484996
00000001000000010000000026785039
00000001000000000000000026884996
00000000000000000000000026891747
00000001000000000000000027391247
00000001000000010000000027691290
00000000000000010000000027780747
00000000000000000000000027791247
00000001000000000000000028279496
00000001000000010000000028579539
00000001000000000000000028679496
00000000000000000000000028686247
00000001000000000000000029185496
00000001000000010000000029485539
00000001000000000000000029585496
00000000000000000000000029591996
00000001000000000000000030091247
00000001000000010000000030391290
00000000000000010000000030480996
00000000000000000000000030491247
00000001000000000000000030996996
00000001000000010000000031297039
00000001000000000000000031396996
00000000000000000000000031403247
00000001000000000000000031902496
00000001000000010000000032202539
00000000000000010000000032292247
00000000000000000000000032302496
00000001000000000000000032791247
00000001000000010000000033091290
00000001000000000000000033191247
00000000000000000000000033197996
00000001000000000000000033697496
00000001000000010000000033997539
00000000000000010000000034086747
00000000000000000000000034097496
00000001000000000000000034586247
00000001000000010000000034886290
00000001000000000000000034986247
00000000000000000000000034992496
00000001000000000000000035491747
00000001000000010000000035791790
00000001000000000000000035891747
00000000000000000000000035898247
00000001000000000000000036397496
00000001000000010000000036697539
00000000000000010000000036787247
00000000000000000000000036797496
00000001000000000000000037286247
00000001000000010000000037586290
00000001000000000000000037686247
00000000000000000000000037692747
00000001000000000000000038191996
00000001000000010000000038492039
00000000000000010000000038581747
00000000000000000000000038591996
00000001000000000000000039080996
00000001000000010000000039381039
00000001000000000000000039480996
00000000000000000000000039487496
00000001000000000000000039986496
00000001000000010000000040286539
00000001000000000000000040386496
00000000000000000000000040392996
00000001000000000000000040892247
00000001000000010000000041192290
00000000000000010000000041281996
00000000000000000000000041292247
00000001000000000000000041781496
00000001000000010000000042081539
00000001000000000000000042181496
00000000000000000000000042187747
00000001000000000000000042686747
00000001000000010000000042986790
00000000000000010000000043076496
00000000000000000000000043086747
00000001000000000000000043575996
00000001000000010000000043876039
00000001000000000000000043975996
00000000000000000000000043982247
00000001000000000000000044481496
00000001000000010000000044781539
00000001000000000000000044881496
00000000000000000000000044887996
00000001000000000000000045387247
00000001000000010000000045687290
00000001000000000000000045787247
00000000000000000000000045793747
00000001000000000000000046292747
00000001000000010000000046592790
00000001000000000000000046692747
00000000000000000000000046699247
00000001000000000000000047198496
00000001000000010000000047498539
00000000000000010000000047588247
00000000000000000000000047598496
00000001000000000000000048087496
00000001000000010000000048387539
00000001000000000000000048487496
00000000000000000000000048493996
00000001000000000000000048993247
00000001000000010000000049293290
00000000000000010000000049382747
00000000000000000000000049393247
00000001000000000000000049881996
00000001000000010000000050182039
00000001000000000000000050281996
00000000000000000000000050288496
00000001000000000000000050787996
00000001000000010000000051088039
00000001000000000000000051187996
00000000000000000000000051194247
00000001000000000000000051693496
00000001000000010000000051993539
00000000000000010000000052082996
00000000000000000000000052093496
00000001000000000000000052582496
00000001000000010000000052882539
00000001000000000000000052982496
00000000000000000000000052988747
00000001000000000000000053487996
00000001000000010000000053788039
00000000000000010000000053877747
00000000000000000000000053887996
00000001000000000000000054376747
00000001000000010000000054676790
00000001000000000000000054776747
00000000000000000000000054783496
00000001000000000000000055282496
00000001000000010000000055582539
00000001000000000000000055682496
00000000000000000000000055688996
00000001000000000000000056187996
00000001000000010000000056488039
00000001000000000000000056587996
00000000000000000000000056594747
00000001000000000000000057077247
00000001000000010000000057377290
00000001000000000000000057477247
00000000000000000000000057483747
00000001000000000000000057982747
00000001000000010000000058282790
00000000000000010000000058372496
00000000000000000000000058382747
00000001000000000000000058871747
00000001000000010000000059171790
00000001000000000000000059271747
00000000000000000000000059278247
00000001000000000000000059777747
00000001000000010000000060077790
00000000000000010000000060167247
00000000000000000000000060177747
00000001000000000000000060665996
00000001000000010000000060966039
00000001000000000000000061065996
00000000000000000000000061072747
00000001000000000000000061572247
00000001000000010000000061872290
00000001000000000000000061972247
00000000000000000000000061978496
00000001000000000000000062477747
00000001000000010000000062777790
00000000000000010000000062867496
00000000000000000000000062877747
00000001000000000000000063365996
00000001000000010000000063666039
00000001000000000000000063765996
00000000000000000000000063773247
00000001000000000000000064272247
00000001000000010000000064572290
00000000000000010000000064661996
00000000000000000000000064672247
00000001000000000000000065161247
00000001000000010000000065461290
00000001000000000000000065561247
00000000000000000000000065567747
00000001000000000000000066067247
00000001000000010000000066367290
00000001000000000000000066467247
00000000000000000000000066473496
00000001000000000000000066972496
00000001000000010000000067272539
00000000000000010000000067362247
00000000000000000000000067372496
00000001000000000000000067861496
00000001000000010000000068161539
00000001000000000000000068261496
00000000000000000000000068267996
00000001000000000000000068767496
00000001000000010000000069067539
00000000000000010000000069156747
00000000000000000000000069167496
00000001000000000000000069655996
00000001000000010000000069956039
00000001000000000000000070055996
00000000000000000000000070062496
00000001000000000000000070561996
00000001000000010000000070862039
00000000000000010000000070951496
00000000000000000000000070961996
00000001000000000000000071450996
00000001000000010000000071751039
00000001000000000000000071850996
00000000000000000000000071857247
00000001000000000000000072356496
00000001000000010000000072656539
00000001000000000000000072756496
00000000000000000000000072762747
00000001000000000000000073261996
00000001000000010000000073562039
00000000000000010000000073651747
00000000000000000000000073661996
00000001000000000000000074150996
00000001000000010000000074451039
00000001000000000000000074550996
00000000000000000000000074557496
00000001000000000000000075056747
00000001000000010000000075356790
00000000000000010000000075446247
00000000000000000000000075456747
00000001000000000000000075945496
00000001000000010000000076245539
00000001000000000000000076345496
00000000000000000000000076351996
00000001000000000000000076851247
00000001000000010000000077151290
00000001000000000000000077251247
00000000000000000000000077257747
00000001000000000000000077756747
00000001000000010000000078056790
00000000000000010000000078146496
00000000000000000000000078156747
00000001000000000000000078645747
00000001000000010000000078945790
00000001000000000000000079045747
00000000000000000000000079052247
00000001000000000000000079551496
00000001000000010000000079851539
00000000000000010000000079941247
00000000000000000000000079951496
00000001000000000000000080440496
00000001000000010000000080740539
00000001000000000000000080840496
00000000000000000000000080846747
00000001000000000000000081345996
00000001000000010000000081646039
00000001000000000000000081745996
00000000000000000000000081752496
00000001000000000000000082251747
00000001000000010000000082551790
00000001000000000000000082651747
00000000000000000000000082658247
00000001000000000000000083157496
00000001000000010000000083457539
00000001000000000000000083557496
00000000000000000000000083563996
00000001000000000000000084063247
00000001000000010000000084363290
00000000000000010000000084452747
00000000000000000000000084463247
00000001000000000000000084951996
00000001000000010000000085252039
00000001000000000000000085351996
00000000000000000000000085358496
00000001000000000000000085857996
00000001000000010000000086158039
00000001000000000000000086257996
00000000000000000000000086264247
00000001000000000000000086763496
00000001000000010000000087063539
00000001000000000000000087163496
00000000000000000000000087169996
00000001000000000000000087669247
00000001000000010000000087969290
00000001000000000000000088069247
00000000000000000000000088075496
00000001000000000000000088574747
00000001000000010000000088874790
00000000000000010000000088964496
00000000000000000000000088974747
00000001000000000000000089463496
00000001000000010000000089763539
00000001000000000000000089863496
00000000000000000000000089870247
00000001000000000000000090369496
00000001000000010000000090669539
00000001000000000000000090769496
00000000000000000000000090775747
