# Supplementary material for: Presentation and response timing accuracy in Adobe Flash and HTML5/JavaScript Web experiments
Source: Behav Res Methods. 2014 Jun 6;47(2):309–27. doi: 10.3758/s13428-014-0471-1 (PMC4427652; doi:10.3758/s13428-014-0471-1)
Supplement: Supplementary file 1 — (ZIP 1.07 MB) [file 13428_2014_471_MOESM1_ESM.zip › Supplementary/Logs/hp-dscar-300ms-cr-js-3.rtl]

[PC Software Vesion]
20121128
[ARM Firmware Version]
20120901
[Capture Date]
31 Jul 2013
[Capture Time]
16:13:46
[Capture Duration (Secs)]
100
[Changes]
401
[Samples]
400001
[Soak Rate]
0.100249749375627
[Audio In 1 Threshold]
0
[Audio In 2 Threshold]
0
[Audio Out 1 Threshold]
0
[Audio Out 2 Threshold]
0
[Opto 1 Threshold]
110
[Opto 2 Threshold]
0
[Opto 3 Threshold]
0
[Opto 4 Threshold]
0
[Opto 1 Refreshes Blocked]
True
[Opto 2 Refreshes Blocked]
True
[Opto 3 Refreshes Blocked]
True
[Opto 4 Refreshes Blocked]
True
[Keypad4Description]
Button 4 of the BBTK Response Pad triggered when pressed.
[Keypad3Description]
Button 3 of the BBTK Response Pad triggered when pressed.
[Keypad2Description]
Button 2 of the BBTK Response Pad triggered when pressed.
[Keypad1Description]
Button 1 of the BBTK Response Pad triggered when pressed.
[Opto4Description]
Opto-detector 4 triggered by an active screen region.
[Opto3Description]
Opto-detector 3 triggered by an active screen region.
[Opto2Description]
Opto-detector 2 triggered by an active screen region.
[Opto1Description]
Opto-detector 1 triggered by an active screen region.
[TTLIn2Description]
TTL input 2 triggered by a digital signal.
[TTLIn1Description]
TTL input 1 triggered by a digital signal.
[AudIn2Description]
Audio input 2 triggered by a BBTK Mic.
[AudIn1Description]
Audio input 1 triggered by a BBTK Mic.
[ASC4Description]
Active Switch Closure output 4 generates a key down.
[ASC3Description]
Active Switch Closure output 3 generates a key down.
[ASC2Description]
Active Switch Closure output 2 generates a key down.
[ASC1Description]
Active Switch Closure output 1 generates a key down.
[TTLOut2Description]
TTL output 2 generates a digital signal.
[TTLOut1Description]
TTL output 1 generates a digital signal.
[AudOut2Description]
Audio output 2 generates a tone on the BBTK sounder.
[AudOut1Description]
Audio output 1 generates a tone on the BBTK sounder.
[Notes]

[Data]
00000000000000000000000000000000
00000001000000000000000001652246
00000001000000010000000001952289
00000000000000010000000002044746
00000000000000000000000002052246
00000001000000000000000002541246
00000001000000010000000002841289
00000000000000010000000002933497
00000000000000000000000002941246
00000001000000000000000003429746
00000001000000010000000003729789
00000000000000010000000003822497
00000000000000000000000003829746
00000001000000000000000004318746
00000001000000010000000004618789
00000000000000010000000004711246
00000000000000000000000004718746
00000001000000000000000005207746
00000001000000010000000005507789
00000000000000010000000005600246
00000000000000000000000005607746
00000001000000000000000006079997
00000001000000010000000006380040
00000000000000010000000006472497
00000000000000000000000006479997
00000001000000000000000006968746
00000001000000010000000007268789
00000000000000010000000007344497
00000000000000000000000007368746
00000001000000000000000007840997
00000001000000010000000008141040
00000000000000010000000008233497
00000000000000000000000008240997
00000001000000000000000008729997
00000001000000010000000009030040
00000000000000010000000009105497
00000000000000000000000009129997
00000001000000000000000009601746
00000001000000010000000009901789
00000000000000010000000009994497
00000000000000000000000010001746
00000001000000000000000010490746
00000001000000010000000010790789
00000000000000010000000010883497
00000000000000000000000010890746
00000001000000000000000011379997
00000001000000010000000011680040
00000000000000010000000011772246
00000000000000000000000011779997
00000001000000000000000012268997
00000001000000010000000012569040
00000000000000010000000012661246
00000000000000000000000012668997
00000001000000000000000013157746
00000001000000010000000013457789
00000000000000010000000013550246
00000000000000000000000013557746
00000001000000000000000014046746
00000001000000010000000014346789
00000000000000010000000014438997
00000000000000000000000014446746
00000001000000000000000014935497
00000001000000010000000015235540
00000000000000010000000015327997
00000000000000000000000015335497
00000001000000000000000015824497
00000001000000010000000016124540
00000000000000010000000016216746
00000000000000000000000016224497
00000001000000000000000016713246
00000001000000010000000017013289
00000000000000010000000017088997
00000000000000000000000017113246
00000001000000000000000017585746
00000001000000010000000017885789
00000000000000010000000017977746
00000000000000000000000017985746
00000001000000000000000018474497
00000001000000010000000018774540
00000000000000010000000018849997
00000000000000000000000018874497
00000001000000000000000019346746
00000001000000010000000019646789
00000000000000010000000019738997
00000000000000000000000019746746
00000001000000000000000020234997
00000001000000010000000020535040
00000000000000010000000020610997
00000000000000000000000020634997
00000001000000000000000021107497
00000001000000010000000021407540
00000000000000010000000021499997
00000000000000000000000021507497
00000001000000000000000021996497
00000001000000010000000022296540
00000000000000010000000022388997
00000000000000000000000022396497
00000001000000000000000022885497
00000001000000010000000023185540
00000000000000010000000023277746
00000000000000000000000023285497
00000001000000000000000023774246
00000001000000010000000024074289
00000000000000010000000024166746
00000000000000000000000024174246
00000001000000000000000024663246
00000001000000010000000024963289
00000000000000010000000025038746
00000000000000000000000025063246
00000001000000000000000025551746
00000001000000010000000025851789
00000000000000010000000025944497
00000000000000000000000025951746
00000001000000000000000026440997
00000001000000010000000026741040
00000000000000010000000026816746
00000000000000000000000026840997
00000001000000000000000027312997
00000001000000010000000027613040
00000000000000010000000027705497
00000000000000000000000027712997
00000001000000000000000028202246
00000001000000010000000028502289
00000000000000010000000028577746
00000000000000000000000028602246
00000001000000000000000029074246
00000001000000010000000029374289
00000000000000010000000029466746
00000000000000000000000029474246
00000001000000000000000029963246
00000001000000010000000030263289
00000000000000010000000030355497
00000000000000000000000030363246
00000001000000000000000030851746
00000001000000010000000031151789
00000000000000010000000031244497
00000000000000000000000031251746
00000001000000000000000031741246
00000001000000010000000032041289
00000000000000010000000032133246
00000000000000000000000032141246
00000001000000000000000032629746
00000001000000010000000032929789
00000000000000010000000033022246
00000000000000000000000033029746
00000001000000000000000033518997
00000001000000010000000033819040
00000000000000010000000033911246
00000000000000000000000033918997
00000001000000000000000034407746
00000001000000010000000034707789
00000000000000010000000034799997
00000000000000000000000034807746
00000001000000000000000035279746
00000001000000010000000035579789
00000000000000010000000035672246
00000000000000000000000035679746
00000001000000000000000036168746
00000001000000010000000036468789
00000000000000010000000036544246
00000000000000000000000036568746
00000001000000000000000037041246
00000001000000010000000037341289
00000000000000010000000037433246
00000000000000000000000037441246
00000001000000000000000037929497
00000001000000010000000038229540
00000000000000010000000038305497
00000000000000000000000038329497
00000001000000000000000038801997
00000001000000010000000039102040
00000000000000010000000039194246
00000000000000000000000039201997
00000001000000000000000039690497
00000001000000010000000039990540
00000000000000010000000040066497
00000000000000000000000040090497
00000001000000000000000040562997
00000001000000010000000040863040
00000000000000010000000040955497
00000000000000000000000040962997
00000001000000000000000041451746
00000001000000010000000041751789
00000000000000010000000041844246
00000000000000000000000041851746
00000001000000000000000042340497
00000001000000010000000042640540
00000000000000010000000042733246
00000000000000000000000042740497
00000001000000000000000043229497
00000001000000010000000043529540
00000000000000010000000043621997
00000000000000000000000043629497
00000001000000000000000044118497
00000001000000010000000044418540
00000000000000010000000044510997
00000000000000000000000044518497
00000001000000000000000045007497
00000001000000010000000045307540
00000000000000010000000045399997
00000000000000000000000045407497
00000001000000000000000045896497
00000001000000010000000046196540
00000000000000010000000046288746
00000000000000000000000046296497
00000001000000000000000046768246
00000001000000010000000047068289
00000000000000010000000047160997
00000000000000000000000047168246
00000001000000000000000047657246
00000001000000010000000047957289
00000000000000010000000048033246
00000000000000000000000048057246
00000001000000000000000048529497
00000001000000010000000048829540
00000000000000010000000048921997
00000000000000000000000048929497
00000001000000000000000049418246
00000001000000010000000049718289
00000000000000010000000049794246
00000000000000000000000049818246
00000001000000000000000050290497
00000001000000010000000050590540
00000000000000010000000050682997
00000000000000000000000050690497
00000001000000000000000051179497
00000001000000010000000051479540
00000000000000010000000051571997
00000000000000000000000051579497
00000001000000000000000052068246
00000001000000010000000052368289
00000000000000010000000052460997
00000000000000000000000052468246
00000001000000000000000052957246
00000001000000010000000053257289
00000000000000010000000053349746
00000000000000000000000053357246
00000001000000000000000053845997
00000001000000010000000054146040
00000000000000010000000054238746
00000000000000000000000054245997
00000001000000000000000054735246
00000001000000010000000055035289
00000000000000010000000055127497
00000000000000000000000055135246
00000001000000000000000055624497
00000001000000010000000055924540
00000000000000010000000056016497
00000000000000000000000056024497
00000001000000000000000056512997
00000001000000010000000056813040
00000000000000010000000056905497
00000000000000000000000056912997
00000001000000000000000057401997
00000001000000010000000057702040
00000000000000010000000057777497
00000000000000000000000057801997
00000001000000000000000058274246
00000001000000010000000058574289
00000000000000010000000058666497
00000000000000000000000058674246
00000001000000000000000059163246
00000001000000010000000059463289
00000000000000010000000059555246
00000000000000000000000059563246
00000001000000000000000060051746
00000001000000010000000060351789
00000000000000010000000060444246
00000000000000000000000060451746
00000001000000000000000060940746
00000001000000010000000061240789
00000000000000010000000061333246
00000000000000000000000061340746
00000001000000000000000061829746
00000001000000010000000062129789
00000000000000010000000062221997
00000000000000000000000062229746
00000001000000000000000062718497
00000001000000010000000063018540
00000000000000010000000063110997
00000000000000000000000063118497
00000001000000000000000063607497
00000001000000010000000063907540
00000000000000010000000063999997
00000000000000000000000064007497
00000001000000000000000064496497
00000001000000010000000064796540
00000000000000010000000064888746
00000000000000000000000064896497
00000001000000000000000065385497
00000001000000010000000065685540
00000000000000010000000065760997
00000000000000000000000065785497
00000001000000000000000066257497
00000001000000010000000066557540
00000000000000010000000066649997
00000000000000000000000066657497
00000001000000000000000067146746
00000001000000010000000067446789
00000000000000010000000067538746
00000000000000000000000067546746
00000001000000000000000068035246
00000001000000010000000068335289
00000000000000010000000068427746
00000000000000000000000068435246
00000001000000000000000068924246
00000001000000010000000069224289
00000000000000010000000069316497
00000000000000000000000069324246
00000001000000000000000069813246
00000001000000010000000070113289
00000000000000010000000070205497
00000000000000000000000070213246
00000001000000000000000070702246
00000001000000010000000071002289
00000000000000010000000071094497
00000000000000000000000071102246
00000001000000000000000071590746
00000001000000010000000071890789
00000000000000010000000071983246
00000000000000000000000071990746
00000001000000000000000072479746
00000001000000010000000072779789
00000000000000010000000072872246
00000000000000000000000072879746
00000001000000000000000073368746
00000001000000010000000073668789
00000000000000010000000073744497
00000000000000000000000073768746
00000001000000000000000074240997
00000001000000010000000074541040
00000000000000010000000074633246
00000000000000000000000074640997
00000001000000000000000075129497
00000001000000010000000075429540
00000000000000010000000075505497
00000000000000000000000075529497
00000001000000000000000076001997
00000001000000010000000076302040
00000000000000010000000076394497
00000000000000000000000076401997
00000001000000000000000076890497
00000001000000010000000077190540
00000000000000010000000077266497
00000000000000000000000077290497
00000001000000000000000077763246
00000001000000010000000078063289
00000000000000010000000078155497
00000000000000000000000078163246
00000001000000000000000078651746
00000001000000010000000078951789
00000000000000010000000079027497
00000000000000000000000079051746
00000001000000000000000079524246
00000001000000010000000079824289
00000000000000010000000079916497
00000000000000000000000079924246
00000001000000000000000080412746
00000001000000010000000080712789
00000000000000010000000080805497
00000000000000000000000080812746
00000001000000000000000081301746
00000001000000010000000081601789
00000000000000010000000081694246
00000000000000000000000081701746
00000001000000000000000082190497
00000001000000010000000082490540
00000000000000010000000082583246
00000000000000000000000082590497
00000001000000000000000083079497
00000001000000010000000083379540
00000000000000010000000083471997
00000000000000000000000083479497
00000001000000000000000083968497
00000001000000010000000084268540
00000000000000010000000084360997
00000000000000000000000084368497
00000001000000000000000084857497
00000001000000010000000085157540
00000000000000010000000085233246
00000000000000000000000085257497
00000001000000000000000085746497
00000001000000010000000086046540
00000000000000010000000086138746
00000000000000000000000086146497
00000001000000000000000086634997
00000001000000010000000086935040
00000000000000010000000087027746
00000000000000000000000087034997
00000001000000000000000087523997
00000001000000010000000087824040
00000000000000010000000087916746
00000000000000000000000087923997
00000001000000000000000088412997
00000001000000010000000088713040
00000000000000010000000088805497
00000000000000000000000088812997
00000001000000000000000089301746
00000001000000010000000089601789
00000000000000010000000089694497
00000000000000000000000089701746
