# Supplementary material for: Presentation and response timing accuracy in Adobe Flash and HTML5/JavaScript Web experiments
Source: Behav Res Methods. 2014 Jun 6;47(2):309–27. doi: 10.3758/s13428-014-0471-1 (PMC4427652; doi:10.3758/s13428-014-0471-1)
Supplement: Supplementary file 1 — (ZIP 1.07 MB) [file 13428_2014_471_MOESM1_ESM.zip › Supplementary/Logs/luk-dsc-150ms-cr-fl-1.rtl]

[PC Software Vesion]
20121128
[ARM Firmware Version]
20120901
[Capture Date]
17 Sep 2013
[Capture Time]
17:16:05
[Capture Duration (Secs)]
90
[Changes]
275
[Samples]
360000
[Soak Rate]
0.0763888888888889
[Audio In 1 Threshold]
0
[Audio In 2 Threshold]
0
[Audio Out 1 Threshold]
0
[Audio Out 2 Threshold]
0
[Opto 1 Threshold]
115
[Opto 2 Threshold]
0
[Opto 3 Threshold]
0
[Opto 4 Threshold]
0
[Opto 1 Refreshes Blocked]
True
[Opto 2 Refreshes Blocked]
True
[Opto 3 Refreshes Blocked]
True
[Opto 4 Refreshes Blocked]
True
[Keypad4Description]
Button 4 of the BBTK Response Pad triggered when pressed.
[Keypad3Description]
Button 3 of the BBTK Response Pad triggered when pressed.
[Keypad2Description]
Button 2 of the BBTK Response Pad triggered when pressed.
[Keypad1Description]
Button 1 of the BBTK Response Pad triggered when pressed.
[Opto4Description]
Opto-detector 4 triggered by an active screen region.
[Opto3Description]
Opto-detector 3 triggered by an active screen region.
[Opto2Description]
Opto-detector 2 triggered by an active screen region.
[Opto1Description]
Opto-detector 1 triggered by an active screen region.
[TTLIn2Description]
TTL input 2 triggered by a digital signal.
[TTLIn1Description]
TTL input 1 triggered by a digital signal.
[AudIn2Description]
Audio input 2 triggered by a BBTK Mic.
[AudIn1Description]
Audio input 1 triggered by a BBTK Mic.
[ASC4Description]
Active Switch Closure output 4 generates a key down.
[ASC3Description]
Active Switch Closure output 3 generates a key down.
[ASC2Description]
Active Switch Closure output 2 generates a key down.
[ASC1Description]
Active Switch Closure output 1 generates a key down.
[TTLOut2Description]
TTL output 2 generates a digital signal.
[TTLOut1Description]
TTL output 1 generates a digital signal.
[AudOut2Description]
Audio output 2 generates a tone on the BBTK sounder.
[AudOut1Description]
Audio output 1 generates a tone on the BBTK sounder.
[Notes]

[Data]
00000000000000000000000000000000
00000001000000000000000000560500
00000000000000000000000000727250
00000001000000000000000001210000
00000000000000000000000001377250
00000001000000000000000001860250
00000000000000000000000002027500
00000001000000000000000002510500
00000000000000000000000002677750
00000001000000000000000003161000
00000000000000000000000003344750
00000001000000000000000003828250
00000000000000000000000003994750
00000001000000000000000004477500
00000000000000000000000004661500
00000001000000000000000005144500
00000000000000000000000005328750
00000001000000000000000005811750
00000000000000000000000005978750
00000001000000000000000006462250
00000000000000000000000006629000
00000001000000000000000007111750
00000000000000000000000007279000
00000001000000000000000007762000
00000000000000000000000007929250
00000001000000000000000008412250
00000000000000000000000008596250
00000001000000000000000009079500
00000000000000000000000009246500
00000001000000000000000009730250
00000000000000000000000009913250
00000001000000000000000010396000
00000000000000000000000010580000
00000001000000000000000011063000
00000000000000000000000011230500
00000001000000000000000011713500
00000000000000000000000011880750
00000001000000000000000012364000
00000000000000000000000012530750
00000001000000000000000013013500
00000000000000000000000013181000
00000001000000000000000013663750
00000000000000000000000013847750
00000001000000000000000014330750
00000000000000000000000014498250
00000001000000000000000014981250
00000000000000000000000015148250
00000001000000000000000015632000
00000000000000000000000015815000
00000001000000000000000016298000
00000000000000000000000016465000
00000001000000000000000016948250
00000000000000000000000017115750
00000001000000000000000017598500
00000000000000000000000017782500
00000001000000000000000018265750
00000000000000000000000018416000
00000001000000000000000018898750
00000000000000000000000019099250
00000001000000000000000019582250
00000000000000000000000019733000
00000001000000000000000020216000
00000000000000000000000020400000
00000001000000000000000020883000
00000000000000000000000021066750
00000001000000000000000021550500
00000000000000000000000021717000
00000001000000000000000022199750
00000000000000000000000022367000
00000001000000000000000022850000
00000000000000000000000023017500
00000001000000000000000023500500
00000000000000000000000023667500
00000001000000000000000024151000
00000000000000000000000024334500
00000001000000000000000024817250
00000000000000000000000024984500
00000001000000000000000025467500
00000000000000000000000025651500
00000001000000000000000026134500
00000000000000000000000026318500
00000001000000000000000026801500
00000000000000000000000026968500
00000001000000000000000027452250
00000000000000000000000027618750
00000001000000000000000028101500
00000000000000000000000028268750
00000001000000000000000028751750
00000000000000000000000028919250
00000001000000000000000029402250
00000000000000000000000029586000
00000001000000000000000030069500
00000000000000000000000030236250
00000001000000000000000030719000
00000000000000000000000030903000
00000001000000000000000031386000
00000000000000000000000031570000
00000001000000000000000032053000
00000000000000000000000032220250
00000001000000000000000032703500
00000000000000000000000032870500
00000001000000000000000033354000
00000000000000000000000033520500
00000001000000000000000034003500
00000000000000000000000034170500
00000001000000000000000034653750
00000000000000000000000034837750
00000001000000000000000035320750
00000000000000000000000035488000
00000001000000000000000035971250
00000000000000000000000036154750
00000001000000000000000036637500
00000000000000000000000036821500
00000001000000000000000037304500
00000000000000000000000037471750
00000001000000000000000037971500
00000000000000000000000038155500
00000001000000000000000038638500
00000000000000000000000038822250
00000001000000000000000039306000
00000000000000000000000039472500
00000001000000000000000039955250
00000000000000000000000040122500
00000001000000000000000040605500
00000000000000000000000040773000
00000001000000000000000041256000
00000000000000000000000041423000
00000001000000000000000041906500
00000000000000000000000042090000
00000001000000000000000042572750
00000000000000000000000042740000
00000001000000000000000043223000
00000000000000000000000043407000
00000001000000000000000043890000
00000000000000000000000044074000
00000001000000000000000044557000
00000000000000000000000044724000
00000001000000000000000045207750
00000000000000000000000045374250
00000001000000000000000045857000
00000000000000000000000046024250
00000001000000000000000046507250
00000000000000000000000046674750
00000001000000000000000047157750
00000000000000000000000047341500
00000001000000000000000047825000
00000000000000000000000047991750
00000001000000000000000048474500
00000000000000000000000048658500
00000001000000000000000049141500
00000000000000000000000049325500
00000001000000000000000049808500
00000000000000000000000049975750
00000001000000000000000050459000
00000000000000000000000050626000
00000001000000000000000051109500
00000000000000000000000051276000
00000001000000000000000051758750
00000000000000000000000051926000
00000001000000000000000052409250
00000000000000000000000052593250
00000001000000000000000053076250
00000000000000000000000053243500
00000001000000000000000053726750
00000000000000000000000053910250
00000001000000000000000054393000
00000000000000000000000054577000
00000001000000000000000055060000
00000000000000000000000055227250
00000001000000000000000055710250
00000000000000000000000055877500
00000001000000000000000056360750
00000000000000000000000056527750
00000001000000000000000057011500
00000000000000000000000057177750
00000001000000000000000057660750
00000000000000000000000057844500
00000001000000000000000058327750
00000000000000000000000058495000
00000001000000000000000058978000
00000000000000000000000059162000
00000001000000000000000059645250
00000000000000000000000059828750
00000001000000000000000060311500
00000000000000000000000060478750
00000001000000000000000060961750
00000000000000000000000061129000
00000001000000000000000061612000
00000000000000000000000061779250
00000001000000000000000062262500
00000000000000000000000062429500
00000001000000000000000062913250
00000000000000000000000063096250
00000001000000000000000063579250
00000000000000000000000063746250
00000001000000000000000064229500
00000000000000000000000064413500
00000001000000000000000064896500
00000000000000000000000065080250
00000001000000000000000065563750
00000000000000000000000065730500
00000001000000000000000066213250
00000000000000000000000066380500
00000001000000000000000066863500
00000000000000000000000067030750
00000001000000000000000067514000
00000000000000000000000067681250
00000001000000000000000068164500
00000000000000000000000068348000
00000001000000000000000068831750
00000000000000000000000068998250
00000001000000000000000069481000
00000000000000000000000069664750
00000001000000000000000070148000
00000000000000000000000070332000
00000001000000000000000070815000
00000000000000000000000070982250
00000001000000000000000071465750
00000000000000000000000071632250
00000001000000000000000072115000
00000000000000000000000072282500
00000001000000000000000072765500
00000000000000000000000072932750
00000001000000000000000073415750
00000000000000000000000073599750
00000001000000000000000074083000
00000000000000000000000074249750
00000001000000000000000074733500
00000000000000000000000074916750
00000001000000000000000075399500
00000000000000000000000075583250
00000001000000000000000076066500
00000000000000000000000076233750
00000001000000000000000076716750
00000000000000000000000076884000
00000001000000000000000077367500
00000000000000000000000077534250
00000001000000000000000078017000
00000000000000000000000078184250
00000001000000000000000078667250
00000000000000000000000078851250
00000001000000000000000079334250
00000000000000000000000079501500
00000001000000000000000079984750
00000000000000000000000080168250
00000001000000000000000080652000
00000000000000000000000080835250
00000001000000000000000081301250
00000000000000000000000081468500
00000001000000000000000081951500
00000000000000000000000082119000
00000001000000000000000082602000
00000000000000000000000082785750
00000001000000000000000083269250
00000000000000000000000083419250
00000001000000000000000083902000
00000000000000000000000084102750
00000001000000000000000084585750
00000000000000000000000084736250
00000001000000000000000085219500
00000000000000000000000085403250
00000001000000000000000085886500
00000000000000000000000086070250
00000001000000000000000086554000
00000000000000000000000086737000
00000001000000000000000087203000
00000000000000000000000087387000
00000001000000000000000087853500
00000000000000000000000088037500
00000001000000000000000088520500
00000000000000000000000088671000
00000001000000000000000089154500
00000000000000000000000089354500
00000001000000000000000089837250
00000000000000000000000089987750
