# Supplementary material for: Presentation and response timing accuracy in Adobe Flash and HTML5/JavaScript Web experiments
Source: Behav Res Methods. 2014 Jun 6;47(2):309–27. doi: 10.3758/s13428-014-0471-1 (PMC4427652; doi:10.3758/s13428-014-0471-1)
Supplement: Supplementary file 1 — (ZIP 1.07 MB) [file 13428_2014_471_MOESM1_ESM.zip › Supplementary/Logs/luk-dsc-150ms-cr-fl-2.rtl]

[PC Software Vesion]
20121128
[ARM Firmware Version]
20120901
[Capture Date]
17 Sep 2013
[Capture Time]
17:20:40
[Capture Duration (Secs)]
90
[Changes]
271
[Samples]
360000
[Soak Rate]
0.0752777777777778
[Audio In 1 Threshold]
0
[Audio In 2 Threshold]
0
[Audio Out 1 Threshold]
0
[Audio Out 2 Threshold]
0
[Opto 1 Threshold]
115
[Opto 2 Threshold]
0
[Opto 3 Threshold]
0
[Opto 4 Threshold]
0
[Opto 1 Refreshes Blocked]
True
[Opto 2 Refreshes Blocked]
True
[Opto 3 Refreshes Blocked]
True
[Opto 4 Refreshes Blocked]
True
[Keypad4Description]
Button 4 of the BBTK Response Pad triggered when pressed.
[Keypad3Description]
Button 3 of the BBTK Response Pad triggered when pressed.
[Keypad2Description]
Button 2 of the BBTK Response Pad triggered when pressed.
[Keypad1Description]
Button 1 of the BBTK Response Pad triggered when pressed.
[Opto4Description]
Opto-detector 4 triggered by an active screen region.
[Opto3Description]
Opto-detector 3 triggered by an active screen region.
[Opto2Description]
Opto-detector 2 triggered by an active screen region.
[Opto1Description]
Opto-detector 1 triggered by an active screen region.
[TTLIn2Description]
TTL input 2 triggered by a digital signal.
[TTLIn1Description]
TTL input 1 triggered by a digital signal.
[AudIn2Description]
Audio input 2 triggered by a BBTK Mic.
[AudIn1Description]
Audio input 1 triggered by a BBTK Mic.
[ASC4Description]
Active Switch Closure output 4 generates a key down.
[ASC3Description]
Active Switch Closure output 3 generates a key down.
[ASC2Description]
Active Switch Closure output 2 generates a key down.
[ASC1Description]
Active Switch Closure output 1 generates a key down.
[TTLOut2Description]
TTL output 2 generates a digital signal.
[TTLOut1Description]
TTL output 1 generates a digital signal.
[AudOut2Description]
Audio output 2 generates a tone on the BBTK sounder.
[AudOut1Description]
Audio output 1 generates a tone on the BBTK sounder.
[Notes]

[Data]
00000000000000000000000000000000
00000001000000000000000001821750
00000000000000000000000001989001
00000001000000000000000002472250
00000000000000000000000002656001
00000001000000000000000003139250
00000000000000000000000003306250
00000001000000000000000003790000
00000000000000000000000003973000
00000001000000000000000004456001
00000000000000000000000004623000
00000001000000000000000005106250
00000000000000000000000005290250
00000001000000000000000005773250
00000000000000000000000005940250
00000001000000000000000006423750
00000000000000000000000006590501
00000001000000000000000007073250
00000000000000000000000007240501
00000001000000000000000007723750
00000000000000000000000007907501
00000001000000000000000008390750
00000000000000000000000008557750
00000001000000000000000009041000
00000000000000000000000009224750
00000001000000000000000009708500
00000000000000000000000009874750
00000001000000000000000010357750
00000000000000000000000010541500
00000001000000000000000011024750
00000000000000000000000011192001
00000001000000000000000011675000
00000000000000000000000011842250
00000001000000000000000012325750
00000000000000000000000012492250
00000001000000000000000012975250
00000000000000000000000013159001
00000001000000000000000013642250
00000000000000000000000013809250
00000001000000000000000014292500
00000000000000000000000014476250
00000001000000000000000014959501
00000000000000000000000015126500
00000001000000000000000015610250
00000000000000000000000015793250
00000001000000000000000016276250
00000000000000000000000016443250
00000001000000000000000016926500
00000000000000000000000017093750
00000001000000000000000017577001
00000000000000000000000017744000
00000001000000000000000018227500
00000000000000000000000018410750
00000001000000000000000018893750
00000000000000000000000019060750
00000001000000000000000019544001
00000000000000000000000019727750
00000001000000000000000020211000
00000000000000000000000020378000
00000001000000000000000020861501
00000000000000000000000021045000
00000001000000000000000021528750
00000000000000000000000021695001
00000001000000000000000022178000
00000000000000000000000022345000
00000001000000000000000022828250
00000000000000000000000022995500
00000001000000000000000023478750
00000000000000000000000023662501
00000001000000000000000024146000
00000000000000000000000024312500
00000001000000000000000024795500
00000000000000000000000024979250
00000001000000000000000025462500
00000000000000000000000025629500
00000001000000000000000026112750
00000000000000000000000026296500
00000001000000000000000026780000
00000000000000000000000026946750
00000001000000000000000027430501
00000000000000000000000027597000
00000001000000000000000028079750
00000000000000000000000028247000
00000001000000000000000028730250
00000000000000000000000028914001
00000001000000000000000029397250
00000000000000000000000029564250
00000001000000000000000030047750
00000000000000000000000030231001
00000001000000000000000030697250
00000000000000000000000030881250
00000001000000000000000031364250
00000000000000000000000031548001
00000001000000000000000032014500
00000000000000000000000032198500
00000001000000000000000032665000
00000000000000000000000032848501
00000001000000000000000033332250
00000000000000000000000033498750
00000001000000000000000033981750
00000000000000000000000034165250
00000001000000000000000034632000
00000000000000000000000034816000
00000001000000000000000035282500
00000000000000000000000035466001
00000001000000000000000035949500
00000000000000000000000036133001
00000001000000000000000036599000
00000000000000000000000036783000
00000001000000000000000037266000
00000000000000000000000037433250
00000001000000000000000037916500
00000000000000000000000038083500
00000001000000000000000038566750
00000000000000000000000038733750
00000001000000000000000039234250
00000000000000000000000039400501
00000001000000000000000039883500
00000000000000000000000040050500
00000001000000000000000040533750
00000000000000000000000040717750
00000001000000000000000041201000
00000000000000000000000041368000
00000001000000000000000041851501
00000000000000000000000042034750
00000001000000000000000042517501
00000000000000000000000042684750
00000001000000000000000043168001
00000000000000000000000043335000
00000001000000000000000043818250
00000000000000000000000043985500
00000001000000000000000044468750
00000000000000000000000044652250
00000001000000000000000045136000
00000000000000000000000045302500
00000001000000000000000045785250
00000000000000000000000045969001
00000001000000000000000046452250
00000000000000000000000046619501
00000001000000000000000047102750
00000000000000000000000047286501
00000001000000000000000047770000
00000000000000000000000047936500
00000001000000000000000048419500
00000000000000000000000048586750
00000001000000000000000049069750
00000000000000000000000049236750
00000001000000000000000049720000
00000000000000000000000049904000
00000001000000000000000050387250
00000000000000000000000050554001
00000001000000000000000051037750
00000000000000000000000051220750
00000001000000000000000051703750
00000000000000000000000051870750
00000001000000000000000052354250
00000000000000000000000052538001
00000001000000000000000053021250
00000000000000000000000053188250
00000001000000000000000053671750
00000000000000000000000053838250
00000001000000000000000054321250
00000000000000000000000054488500
00000001000000000000000054971500
00000000000000000000000055155250
00000001000000000000000055638501
00000000000000000000000055805750
00000001000000000000000056289001
00000000000000000000000056472500
00000001000000000000000056956250
00000000000000000000000057122750
00000001000000000000000057605750
00000000000000000000000057789250
00000001000000000000000058272500
00000000000000000000000058439750
00000001000000000000000058923001
00000000000000000000000059090000
00000001000000000000000059573500
00000000000000000000000059740250
00000001000000000000000060223001
00000000000000000000000060407000
00000001000000000000000060890000
00000000000000000000000061057000
00000001000000000000000061540250
00000000000000000000000061724250
00000001000000000000000062207501
00000000000000000000000062374250
00000001000000000000000062858250
00000000000000000000000063041250
00000001000000000000000063524001
00000000000000000000000063691250
00000001000000000000000064174501
00000000000000000000000064341750
00000001000000000000000064824750
00000000000000000000000064991750
00000001000000000000000065475250
00000000000000000000000065658750
00000001000000000000000066141501
00000000000000000000000066308750
00000001000000000000000066791750
00000000000000000000000066975500
00000001000000000000000067458750
00000000000000000000000067626001
00000001000000000000000068109250
00000000000000000000000068292750
00000001000000000000000068776750
00000000000000000000000068943001
00000001000000000000000069426000
00000000000000000000000069593000
00000001000000000000000070076250
00000000000000000000000070243501
00000001000000000000000070726750
00000000000000000000000070910250
00000001000000000000000071393750
00000000000000000000000071560501
00000001000000000000000072043250
00000000000000000000000072227250
00000001000000000000000072710250
00000000000000000000000072877500
00000001000000000000000073360750
00000000000000000000000073544501
00000001000000000000000074027750
00000000000000000000000074194750
00000001000000000000000074678500
00000000000000000000000074844750
00000001000000000000000075327750
00000000000000000000000075494750
00000001000000000000000075978000
00000000000000000000000076162000
00000001000000000000000076645250
00000000000000000000000076812250
00000001000000000000000077295750
00000000000000000000000077479001
00000001000000000000000077961750
00000000000000000000000078129001
00000001000000000000000078612250
00000000000000000000000078796001
00000001000000000000000079279250
00000000000000000000000079446250
00000001000000000000000079929500
00000000000000000000000080096500
00000001000000000000000080580250
00000000000000000000000080746500
00000001000000000000000081229500
00000000000000000000000081413250
00000001000000000000000081896501
00000000000000000000000082063750
00000001000000000000000082547001
00000000000000000000000082730750
00000001000000000000000083214250
00000000000000000000000083380750
00000001000000000000000083863750
00000000000000000000000084047501
00000001000000000000000084530750
00000000000000000000000084697750
00000001000000000000000085181000
00000000000000000000000085348250
00000001000000000000000085831501
00000000000000000000000085998250
00000001000000000000000086482001
00000000000000000000000086665000
00000001000000000000000087148000
00000000000000000000000087315000
00000001000000000000000087798501
00000000000000000000000087982250
00000001000000000000000088465501
00000000000000000000000088632500
00000001000000000000000089116000
00000000000000000000000089299250
00000001000000000000000089782250
00000000000000000000000089949500
