# Supplementary material for: Presentation and response timing accuracy in Adobe Flash and HTML5/JavaScript Web experiments
Source: Behav Res Methods. 2014 Jun 6;47(2):309–27. doi: 10.3758/s13428-014-0471-1 (PMC4427652; doi:10.3758/s13428-014-0471-1)
Supplement: Supplementary file 1 — (ZIP 1.07 MB) [file 13428_2014_471_MOESM1_ESM.zip › Supplementary/Logs/luk-dsc-150ms-cr-fl-3.rtl]

[PC Software Vesion]
20121128
[ARM Firmware Version]
20120901
[Capture Date]
17 Sep 2013
[Capture Time]
17:25:01
[Capture Duration (Secs)]
90
[Changes]
269
[Samples]
360000
[Soak Rate]
0.0747222222222222
[Audio In 1 Threshold]
0
[Audio In 2 Threshold]
0
[Audio Out 1 Threshold]
0
[Audio Out 2 Threshold]
0
[Opto 1 Threshold]
115
[Opto 2 Threshold]
0
[Opto 3 Threshold]
0
[Opto 4 Threshold]
0
[Opto 1 Refreshes Blocked]
True
[Opto 2 Refreshes Blocked]
True
[Opto 3 Refreshes Blocked]
True
[Opto 4 Refreshes Blocked]
True
[Keypad4Description]
Button 4 of the BBTK Response Pad triggered when pressed.
[Keypad3Description]
Button 3 of the BBTK Response Pad triggered when pressed.
[Keypad2Description]
Button 2 of the BBTK Response Pad triggered when pressed.
[Keypad1Description]
Button 1 of the BBTK Response Pad triggered when pressed.
[Opto4Description]
Opto-detector 4 triggered by an active screen region.
[Opto3Description]
Opto-detector 3 triggered by an active screen region.
[Opto2Description]
Opto-detector 2 triggered by an active screen region.
[Opto1Description]
Opto-detector 1 triggered by an active screen region.
[TTLIn2Description]
TTL input 2 triggered by a digital signal.
[TTLIn1Description]
TTL input 1 triggered by a digital signal.
[AudIn2Description]
Audio input 2 triggered by a BBTK Mic.
[AudIn1Description]
Audio input 1 triggered by a BBTK Mic.
[ASC4Description]
Active Switch Closure output 4 generates a key down.
[ASC3Description]
Active Switch Closure output 3 generates a key down.
[ASC2Description]
Active Switch Closure output 2 generates a key down.
[ASC1Description]
Active Switch Closure output 1 generates a key down.
[TTLOut2Description]
TTL output 2 generates a digital signal.
[TTLOut1Description]
TTL output 1 generates a digital signal.
[AudOut2Description]
Audio output 2 generates a tone on the BBTK sounder.
[AudOut1Description]
Audio output 1 generates a tone on the BBTK sounder.
[Notes]

[Data]
00000000000000000000000000000000
00000001000000000000000002479250
00000000000000000000000002645750
00000001000000000000000003128750
00000000000000000000000003295750
00000001000000000000000003779000
00000000000000000000000003963000
00000001000000000000000004446250
00000000000000000000000004613250
00000001000000000000000005096500
00000000000000000000000005263250
00000001000000000000000005764000
00000000000000000000000005930250
00000001000000000000000006413250
00000000000000000000000006580250
00000001000000000000000007063500
00000000000000000000000007230750
00000001000000000000000007714000
00000000000000000000000007897500
00000001000000000000000008381250
00000000000000000000000008547750
00000001000000000000000009030750
00000000000000000000000009214250
00000001000000000000000009697500
00000000000000000000000009864750
00000001000000000000000010348000
00000000000000000000000010515000
00000001000000000000000010998500
00000000000000000000000011165250
00000001000000000000000011649000
00000000000000000000000011815250
00000001000000000000000012298250
00000000000000000000000012465250
00000001000000000000000012948750
00000000000000000000000013132500
00000001000000000000000013615750
00000000000000000000000013782750
00000001000000000000000014266250
00000000000000000000000014449500
00000001000000000000000014932500
00000000000000000000000015116000
00000001000000000000000015599500
00000000000000000000000015766500
00000001000000000000000016249750
00000000000000000000000016416750
00000001000000000000000016900250
00000000000000000000000017067000
00000001000000000000000017551000
00000000000000000000000017717250
00000001000000000000000018200250
00000000000000000000000018383750
00000001000000000000000018867250
00000000000000000000000019034250
00000001000000000000000019517500
00000000000000000000000019701250
00000001000000000000000020184750
00000000000000000000000020368000
00000001000000000000000020851000
00000000000000000000000021017750
00000001000000000000000021501250
00000000000000000000000021668250
00000001000000000000000022151500
00000000000000000000000022318750
00000001000000000000000022802000
00000000000000000000000022968750
00000001000000000000000023452750
00000000000000000000000023635500
00000001000000000000000024118750
00000000000000000000000024285750
00000001000000000000000024769000
00000000000000000000000024952750
00000001000000000000000025436000
00000000000000000000000025619750
00000001000000000000000026103250
00000000000000000000000026269750
00000001000000000000000026752750
00000000000000000000000026919750
00000001000000000000000027403000
00000000000000000000000027570250
00000001000000000000000028053500
00000000000000000000000028220500
00000001000000000000000028703750
00000000000000000000000028887250
00000001000000000000000029371250
00000000000000000000000029537500
00000001000000000000000030020500
00000000000000000000000030204250
00000001000000000000000030687500
00000000000000000000000030871250
00000001000000000000000031354500
00000000000000000000000031521500
00000001000000000000000032005000
00000000000000000000000032171500
00000001000000000000000032654500
00000000000000000000000032821500
00000001000000000000000033305000
00000000000000000000000033472000
00000001000000000000000033955250
00000000000000000000000034139000
00000001000000000000000034622250
00000000000000000000000034789000
00000001000000000000000035273000
00000000000000000000000035456000
00000001000000000000000035939000
00000000000000000000000036122500
00000001000000000000000036606000
00000000000000000000000036773000
00000001000000000000000037256250
00000000000000000000000037423250
00000001000000000000000037907000
00000000000000000000000038073500
00000001000000000000000038556500
00000000000000000000000038723250
00000001000000000000000039206750
00000000000000000000000039390500
00000001000000000000000039873750
00000000000000000000000040040750
00000001000000000000000040524250
00000000000000000000000040707500
00000001000000000000000041191500
00000000000000000000000041374500
00000001000000000000000041857500
00000000000000000000000042024500
00000001000000000000000042507750
00000000000000000000000042675000
00000001000000000000000043158250
00000000000000000000000043325000
00000001000000000000000043808750
00000000000000000000000043975250
00000001000000000000000044458250
00000000000000000000000044641750
00000001000000000000000045125250
00000000000000000000000045292250
00000001000000000000000045775500
00000000000000000000000045959250
00000001000000000000000046442750
00000000000000000000000046626000
00000001000000000000000047110000
00000000000000000000000047276250
00000001000000000000000047759250
00000000000000000000000047926250
00000001000000000000000048409500
00000000000000000000000048576750
00000001000000000000000049060000
00000000000000000000000049227000
00000001000000000000000049710500
00000000000000000000000049893750
00000001000000000000000050376750
00000000000000000000000050543750
00000001000000000000000051027000
00000000000000000000000051210750
00000001000000000000000051694000
00000000000000000000000051877750
00000001000000000000000052361250
00000000000000000000000052528000
00000001000000000000000053011750
00000000000000000000000053178000
00000001000000000000000053661000
00000000000000000000000053828000
00000001000000000000000054311500
00000000000000000000000054478500
00000001000000000000000054961750
00000000000000000000000055145500
00000001000000000000000055629000
00000000000000000000000055795500
00000001000000000000000056278500
00000000000000000000000056462000
00000001000000000000000056945500
00000000000000000000000057129250
00000001000000000000000057612500
00000000000000000000000057779500
00000001000000000000000058263000
00000000000000000000000058429750
00000001000000000000000058913750
00000000000000000000000059079750
00000001000000000000000059563000
00000000000000000000000059730000
00000001000000000000000060213250
00000000000000000000000060397000
00000001000000000000000060880250
00000000000000000000000061047250
00000001000000000000000061530750
00000000000000000000000061714000
00000001000000000000000062197000
00000000000000000000000062380500
00000001000000000000000062864000
00000000000000000000000063031000
00000001000000000000000063514250
00000000000000000000000063681500
00000001000000000000000064164750
00000000000000000000000064331500
00000001000000000000000064815500
00000000000000000000000064981750
00000001000000000000000065464750
00000000000000000000000065648500
00000001000000000000000066131750
00000000000000000000000066298750
00000001000000000000000066782250
00000000000000000000000066965750
00000001000000000000000067449250
00000000000000000000000067632500
00000001000000000000000068115500
00000000000000000000000068282500
00000001000000000000000068765750
00000000000000000000000068933000
00000001000000000000000069416250
00000000000000000000000069583250
00000001000000000000000070066750
00000000000000000000000070233500
00000001000000000000000070717250
00000000000000000000000070900250
00000001000000000000000071383250
00000000000000000000000071550250
00000001000000000000000072033500
00000000000000000000000072200750
00000001000000000000000072684000
00000000000000000000000072867500
00000001000000000000000073351250
00000000000000000000000073517750
00000001000000000000000074000750
00000000000000000000000074167500
00000001000000000000000074651000
00000000000000000000000074818000
00000001000000000000000075318000
00000000000000000000000075468250
00000001000000000000000075951750
00000000000000000000000076151750
00000001000000000000000076635750
00000000000000000000000076785250
00000001000000000000000077268250
00000000000000000000000077452000
00000001000000000000000077935500
00000000000000000000000078119250
00000001000000000000000078602500
00000000000000000000000078769250
00000001000000000000000079253000
00000000000000000000000079419500
00000001000000000000000079902500
00000000000000000000000080069500
00000001000000000000000080552750
00000000000000000000000080719750
00000001000000000000000081203000
00000000000000000000000081386750
00000001000000000000000081870250
00000000000000000000000082037000
00000001000000000000000082521000
00000000000000000000000082703750
00000001000000000000000083186750
00000000000000000000000083370500
00000001000000000000000083853750
00000000000000000000000084021000
00000001000000000000000084504250
00000000000000000000000084671250
00000001000000000000000085154750
00000000000000000000000085321250
00000001000000000000000085804250
00000000000000000000000085971250
00000001000000000000000086454500
00000000000000000000000086638250
00000001000000000000000087121500
00000000000000000000000087288750
00000001000000000000000087772000
00000000000000000000000087955500
00000001000000000000000088439500
00000000000000000000000088622250
00000001000000000000000089105250
00000000000000000000000089272250
00000001000000000000000089755750
00000000000000000000000089922750
