# Supplementary material for: Presentation and response timing accuracy in Adobe Flash and HTML5/JavaScript Web experiments
Source: Behav Res Methods. 2014 Jun 6;47(2):309–27. doi: 10.3758/s13428-014-0471-1 (PMC4427652; doi:10.3758/s13428-014-0471-1)
Supplement: Supplementary file 1 — (ZIP 1.07 MB) [file 13428_2014_471_MOESM1_ESM.zip › Supplementary/Logs/luk-dsc-150ms-cr-js-1.rtl]

[PC Software Vesion]
20121128
[ARM Firmware Version]
20120901
[Capture Date]
17 Sep 2013
[Capture Time]
17:18:37
[Capture Duration (Secs)]
90
[Changes]
276
[Samples]
360000
[Soak Rate]
0.0766666666666667
[Audio In 1 Threshold]
0
[Audio In 2 Threshold]
0
[Audio Out 1 Threshold]
0
[Audio Out 2 Threshold]
0
[Opto 1 Threshold]
115
[Opto 2 Threshold]
0
[Opto 3 Threshold]
0
[Opto 4 Threshold]
0
[Opto 1 Refreshes Blocked]
True
[Opto 2 Refreshes Blocked]
True
[Opto 3 Refreshes Blocked]
True
[Opto 4 Refreshes Blocked]
True
[Keypad4Description]
Button 4 of the BBTK Response Pad triggered when pressed.
[Keypad3Description]
Button 3 of the BBTK Response Pad triggered when pressed.
[Keypad2Description]
Button 2 of the BBTK Response Pad triggered when pressed.
[Keypad1Description]
Button 1 of the BBTK Response Pad triggered when pressed.
[Opto4Description]
Opto-detector 4 triggered by an active screen region.
[Opto3Description]
Opto-detector 3 triggered by an active screen region.
[Opto2Description]
Opto-detector 2 triggered by an active screen region.
[Opto1Description]
Opto-detector 1 triggered by an active screen region.
[TTLIn2Description]
TTL input 2 triggered by a digital signal.
[TTLIn1Description]
TTL input 1 triggered by a digital signal.
[AudIn2Description]
Audio input 2 triggered by a BBTK Mic.
[AudIn1Description]
Audio input 1 triggered by a BBTK Mic.
[ASC4Description]
Active Switch Closure output 4 generates a key down.
[ASC3Description]
Active Switch Closure output 3 generates a key down.
[ASC2Description]
Active Switch Closure output 2 generates a key down.
[ASC1Description]
Active Switch Closure output 1 generates a key down.
[TTLOut2Description]
TTL output 2 generates a digital signal.
[TTLOut1Description]
TTL output 1 generates a digital signal.
[AudOut2Description]
Audio output 2 generates a tone on the BBTK sounder.
[AudOut1Description]
Audio output 1 generates a tone on the BBTK sounder.
[Notes]

[Data]
00000000000000000000000000000000
00000001000000000000000000274250
00000000000000000000000000441500
00000001000000000000000000924500
00000000000000000000000001108250
00000001000000000000000001591500
00000000000000000000000001758750
00000001000000000000000002242000
00000000000000000000000002409000
00000001000000000000000002892500
00000000000000000000000003059000
00000001000000000000000003542000
00000000000000000000000003725750
00000001000000000000000004209000
00000000000000000000000004376250
00000001000000000000000004859250
00000000000000000000000005026500
00000001000000000000000005509750
00000000000000000000000005693250
00000001000000000000000006176000
00000000000000000000000006343500
00000001000000000000000006826500
00000000000000000000000006993500
00000001000000000000000007476750
00000000000000000000000007644000
00000001000000000000000008127250
00000000000000000000000008294000
00000001000000000000000008777750
00000000000000000000000008944250
00000001000000000000000009427250
00000000000000000000000009610750
00000001000000000000000010094000
00000000000000000000000010261500
00000001000000000000000010744500
00000000000000000000000010911500
00000001000000000000000011395000
00000000000000000000000011561750
00000001000000000000000012044500
00000000000000000000000012211750
00000001000000000000000012711500
00000000000000000000000012878500
00000001000000000000000013361750
00000000000000000000000013529000
00000001000000000000000014012250
00000000000000000000000014179250
00000001000000000000000014662750
00000000000000000000000014829500
00000001000000000000000015329000
00000000000000000000000015496000
00000001000000000000000015979250
00000000000000000000000016146500
00000001000000000000000016629500
00000000000000000000000016796750
00000001000000000000000017280000
00000000000000000000000017447000
00000001000000000000000017930750
00000000000000000000000018097000
00000001000000000000000018596750
00000000000000000000000018763750
00000001000000000000000019247000
00000000000000000000000019414250
00000001000000000000000019897500
00000000000000000000000020064500
00000001000000000000000020548000
00000000000000000000000020714500
00000001000000000000000021214000
00000000000000000000000021381000
00000001000000000000000021864500
00000000000000000000000022031750
00000001000000000000000022514750
00000000000000000000000022682000
00000001000000000000000023165250
00000000000000000000000023332000
00000001000000000000000023816000
00000000000000000000000023982250
00000001000000000000000024481750
00000000000000000000000024649000
00000001000000000000000025132250
00000000000000000000000025299250
00000001000000000000000025782500
00000000000000000000000025949500
00000001000000000000000026433250
00000000000000000000000026599750
00000001000000000000000027082500
00000000000000000000000027266250
00000001000000000000000027749500
00000000000000000000000027916750
00000001000000000000000028400000
00000000000000000000000028567000
00000001000000000000000029050250
00000000000000000000000029217250
00000001000000000000000029701000
00000000000000000000000029867250
00000001000000000000000030367000
00000000000000000000000030534000
00000001000000000000000031017250
00000000000000000000000031184500
00000001000000000000000031667750
00000000000000000000000031834750
00000001000000000000000032318250
00000000000000000000000032501500
00000001000000000000000032984500
00000000000000000000000033151500
00000001000000000000000033634750
00000000000000000000000033802000
00000001000000000000000034285000
00000000000000000000000034452250
00000001000000000000000034935500
00000000000000000000000035102250
00000001000000000000000035586250
00000000000000000000000035752500
00000001000000000000000036252000
00000000000000000000000036419250
00000001000000000000000036902500
00000000000000000000000037069750
00000001000000000000000037552750
00000000000000000000000037719750
00000001000000000000000038203500
00000000000000000000000038370000
00000001000000000000000038869500
00000000000000000000000039036500
00000001000000000000000039519750
00000000000000000000000039687000
00000001000000000000000040170250
00000000000000000000000040337250
00000001000000000000000040820750
00000000000000000000000040987500
00000001000000000000000041471250
00000000000000000000000041637500
00000001000000000000000042137250
00000000000000000000000042304250
00000001000000000000000042787500
00000000000000000000000042954750
00000001000000000000000043438000
00000000000000000000000043605000
00000001000000000000000044088500
00000000000000000000000044255250
00000001000000000000000044738000
00000000000000000000000044905000
00000001000000000000000045405000
00000000000000000000000045572250
00000001000000000000000046055250
00000000000000000000000046222500
00000001000000000000000046705750
00000000000000000000000046872750
00000001000000000000000047356500
00000000000000000000000047522750
00000001000000000000000048022500
00000000000000000000000048189500
00000001000000000000000048672750
00000000000000000000000048840000
00000001000000000000000049323000
00000000000000000000000049490250
00000001000000000000000049973750
00000000000000000000000050140250
00000001000000000000000050623250
00000000000000000000000050790250
00000001000000000000000051290000
00000000000000000000000051457250
00000001000000000000000051940500
00000000000000000000000052107500
00000001000000000000000052591000
00000000000000000000000052757750
00000001000000000000000053241500
00000000000000000000000053408000
00000001000000000000000053890750
00000000000000000000000054074500
00000001000000000000000054557750
00000000000000000000000054725000
00000001000000000000000055208250
00000000000000000000000055375250
00000001000000000000000055858750
00000000000000000000000056025500
00000001000000000000000056508250
00000000000000000000000056692000
00000001000000000000000057175250
00000000000000000000000057342500
00000001000000000000000057825500
00000000000000000000000057992750
00000001000000000000000058476000
00000000000000000000000058643000
00000001000000000000000059126750
00000000000000000000000059293000
00000001000000000000000059776000
00000000000000000000000059959750
00000001000000000000000060443000
00000000000000000000000060610250
00000001000000000000000061093500
00000000000000000000000061260500
00000001000000000000000061744000
00000000000000000000000061910500
00000001000000000000000062393500
00000000000000000000000062560500
00000001000000000000000063060500
00000000000000000000000063227500
00000001000000000000000063710750
00000000000000000000000063878000
00000001000000000000000064361250
00000000000000000000000064528000
00000001000000000000000065011750
00000000000000000000000065178250
00000001000000000000000065661250
00000000000000000000000065844750
00000001000000000000000066328250
00000000000000000000000066495500
00000001000000000000000066978500
00000000000000000000000067145500
00000001000000000000000067629000
00000000000000000000000067795750
00000001000000000000000068278500
00000000000000000000000068445750
00000001000000000000000068945500
00000000000000000000000069112750
00000001000000000000000069596000
00000000000000000000000069763000
00000001000000000000000070246250
00000000000000000000000070413250
00000001000000000000000070897000
00000000000000000000000071063250
00000001000000000000000071563000
00000000000000000000000071730000
00000001000000000000000072213250
00000000000000000000000072380500
00000001000000000000000072863750
00000000000000000000000073030750
00000001000000000000000073514250
00000000000000000000000073680750
00000001000000000000000074163750
00000000000000000000000074331000
00000001000000000000000074830750
00000000000000000000000074997750
00000001000000000000000075481000
00000000000000000000000075648250
00000001000000000000000076131500
00000000000000000000000076298250
00000001000000000000000076782000
00000000000000000000000076948500
00000001000000000000000077431500
00000000000000000000000077598500
00000001000000000000000078098500
00000000000000000000000078265750
00000001000000000000000078748750
00000000000000000000000078915750
00000001000000000000000079399250
00000000000000000000000079566000
00000001000000000000000080049000
00000000000000000000000080216000
00000001000000000000000080715750
00000000000000000000000080883000
00000001000000000000000081366250
00000000000000000000000081533250
00000001000000000000000082016500
00000000000000000000000082183500
00000001000000000000000082667250
00000000000000000000000082833750
00000001000000000000000083316500
00000000000000000000000083483500
00000001000000000000000083983500
00000000000000000000000084150750
00000001000000000000000084634000
00000000000000000000000084801000
00000001000000000000000085284500
00000000000000000000000085451250
00000001000000000000000085934000
00000000000000000000000086118000
00000001000000000000000086601000
00000000000000000000000086768000
00000001000000000000000087251250
00000000000000000000000087418500
00000001000000000000000087901750
00000000000000000000000088068750
00000001000000000000000088552250
00000000000000000000000088718750
00000001000000000000000089201750
00000000000000000000000089368750
00000001000000000000000089868750
