# Supplementary material for: Presentation and response timing accuracy in Adobe Flash and HTML5/JavaScript Web experiments
Source: Behav Res Methods. 2014 Jun 6;47(2):309–27. doi: 10.3758/s13428-014-0471-1 (PMC4427652; doi:10.3758/s13428-014-0471-1)
Supplement: Supplementary file 1 — (ZIP 1.07 MB) [file 13428_2014_471_MOESM1_ESM.zip › Supplementary/Logs/luk-dsc-150ms-cr-js-2.rtl]

[PC Software Vesion]
20121128
[ARM Firmware Version]
20120901
[Capture Date]
17 Sep 2013
[Capture Time]
17:22:50
[Capture Duration (Secs)]
90
[Changes]
275
[Samples]
360000
[Soak Rate]
0.0763888888888889
[Audio In 1 Threshold]
0
[Audio In 2 Threshold]
0
[Audio Out 1 Threshold]
0
[Audio Out 2 Threshold]
0
[Opto 1 Threshold]
115
[Opto 2 Threshold]
0
[Opto 3 Threshold]
0
[Opto 4 Threshold]
0
[Opto 1 Refreshes Blocked]
True
[Opto 2 Refreshes Blocked]
True
[Opto 3 Refreshes Blocked]
True
[Opto 4 Refreshes Blocked]
True
[Keypad4Description]
Button 4 of the BBTK Response Pad triggered when pressed.
[Keypad3Description]
Button 3 of the BBTK Response Pad triggered when pressed.
[Keypad2Description]
Button 2 of the BBTK Response Pad triggered when pressed.
[Keypad1Description]
Button 1 of the BBTK Response Pad triggered when pressed.
[Opto4Description]
Opto-detector 4 triggered by an active screen region.
[Opto3Description]
Opto-detector 3 triggered by an active screen region.
[Opto2Description]
Opto-detector 2 triggered by an active screen region.
[Opto1Description]
Opto-detector 1 triggered by an active screen region.
[TTLIn2Description]
TTL input 2 triggered by a digital signal.
[TTLIn1Description]
TTL input 1 triggered by a digital signal.
[AudIn2Description]
Audio input 2 triggered by a BBTK Mic.
[AudIn1Description]
Audio input 1 triggered by a BBTK Mic.
[ASC4Description]
Active Switch Closure output 4 generates a key down.
[ASC3Description]
Active Switch Closure output 3 generates a key down.
[ASC2Description]
Active Switch Closure output 2 generates a key down.
[ASC1Description]
Active Switch Closure output 1 generates a key down.
[TTLOut2Description]
TTL output 2 generates a digital signal.
[TTLOut1Description]
TTL output 1 generates a digital signal.
[AudOut2Description]
Audio output 2 generates a tone on the BBTK sounder.
[AudOut1Description]
Audio output 1 generates a tone on the BBTK sounder.
[Notes]

[Data]
00000000000000000000000000000000
00000001000000000000000000678001
00000000000000000000000000844501
00000001000000000000000001327501
00000000000000000000000001511001
00000001000000000000000001994501
00000000000000000000000002161501
00000001000000000000000002644751
00000000000000000000000002811752
00000001000000000000000003295251
00000000000000000000000003462001
00000001000000000000000003962501
00000000000000000000000004128751
00000001000000000000000004611752
00000000000000000000000004778751
00000001000000000000000005262251
00000000000000000000000005429251
00000001000000000000000005929252
00000000000000000000000006096251
00000001000000000000000006579751
00000000000000000000000006746251
00000001000000000000000007229252
00000000000000000000000007396501
00000001000000000000000007879501
00000000000000000000000008046751
00000001000000000000000008530001
00000000000000000000000008713751
00000001000000000000000009197001
00000000000000000000000009363751
00000001000000000000000009847752
00000000000000000000000010014001
00000001000000000000000010497001
00000000000000000000000010664001
00000001000000000000000011164001
00000000000000000000000011331251
00000001000000000000000011814501
00000000000000000000000011981251
00000001000000000000000012465001
00000000000000000000000012631501
00000001000000000000000013114501
00000000000000000000000013281501
00000001000000000000000013764751
00000000000000000000000013931752
00000001000000000000000014415001
00000000000000000000000014582251
00000001000000000000000015065501
00000000000000000000000015249001
00000001000000000000000015732751
00000000000000000000000015882501
00000001000000000000000016365501
00000000000000000000000016549001
00000001000000000000000017032501
00000000000000000000000017199751
00000001000000000000000017682752
00000000000000000000000017849751
00000001000000000000000018333251
00000000000000000000000018500001
00000001000000000000000018983001
00000000000000000000000019150001
00000001000000000000000019633251
00000000000000000000000019817001
00000001000000000000000020300251
00000000000000000000000020467252
00000001000000000000000020950501
00000000000000000000000021117501
00000001000000000000000021601251
00000000000000000000000021767751
00000001000000000000000022267251
00000000000000000000000022417501
00000001000000000000000022934251
00000000000000000000000023084751
00000001000000000000000023584751
00000000000000000000000023735001
00000001000000000000000024218501
00000000000000000000000024385251
00000001000000000000000024868001
00000000000000000000000025035251
00000001000000000000000025518251
00000000000000000000000025685251
00000001000000000000000026185252
00000000000000000000000026352501
00000001000000000000000026835751
00000000000000000000000027002751
00000001000000000000000027486501
00000000000000000000000027652751
00000001000000000000000028135752
00000000000000000000000028302751
00000001000000000000000028802751
00000000000000000000000028970001
00000001000000000000000029453001
00000000000000000000000029620001
00000001000000000000000030103501
00000000000000000000000030287001
00000001000000000000000030753251
00000000000000000000000030920251
00000001000000000000000031403501
00000000000000000000000031587251
00000001000000000000000032070501
00000000000000000000000032237501
00000001000000000000000032721001
00000000000000000000000032887751
00000001000000000000000033371501
00000000000000000000000033538001
00000001000000000000000034021001
00000000000000000000000034187751
00000001000000000000000034687751
00000000000000000000000034855001
00000001000000000000000035338251
00000000000000000000000035505251
00000001000000000000000035988751
00000000000000000000000036155501
00000001000000000000000036639501
00000000000000000000000036805501
00000001000000000000000037288501
00000000000000000000000037455751
00000001000000000000000037955501
00000000000000000000000038122751
00000001000000000000000038606001
00000000000000000000000038773001
00000001000000000000000039256751
00000000000000000000000039423001
00000001000000000000000039906001
00000000000000000000000040073001
00000001000000000000000040556251
00000000000000000000000040740251
00000001000000000000000041223501
00000000000000000000000041390501
00000001000000000000000041874001
00000000000000000000000042040501
00000001000000000000000042524501
00000000000000000000000042690751
00000001000000000000000043190501
00000000000000000000000043357501
00000001000000000000000043840751
00000000000000000000000044007752
00000001000000000000000044491251
00000000000000000000000044658001
00000001000000000000000045141751
00000000000000000000000045308251
00000001000000000000000045807752
00000000000000000000000045974751
00000001000000000000000046458251
00000000000000000000000046625251
00000001000000000000000047108501
00000000000000000000000047275501
00000001000000000000000047759001
00000000000000000000000047925751
00000001000000000000000048426501
00000000000000000000000048592501
00000001000000000000000049075501
00000000000000000000000049242501
00000001000000000000000049726001
00000000000000000000000049893001
00000001000000000000000050376251
00000000000000000000000050543251
00000001000000000000000051043501
00000000000000000000000051210001
00000001000000000000000051693001
00000000000000000000000051860001
00000001000000000000000052343251
00000000000000000000000052510501
00000001000000000000000052993751
00000000000000000000000053160752
00000001000000000000000053644251
00000000000000000000000053827501
00000001000000000000000054311501
00000000000000000000000054477751
00000001000000000000000054960752
00000000000000000000000055127751
00000001000000000000000055611001
00000000000000000000000055778251
00000001000000000000000056261501
00000000000000000000000056428251
00000001000000000000000056928752
00000000000000000000000057095251
00000001000000000000000057578251
00000000000000000000000057745001
00000001000000000000000058228501
00000000000000000000000058395751
00000001000000000000000058878751
00000000000000000000000059045751
00000001000000000000000059529251
00000000000000000000000059696001
00000001000000000000000060196751
00000000000000000000000060362751
00000001000000000000000060845751
00000000000000000000000061012752
00000001000000000000000061496251
00000000000000000000000061663251
00000001000000000000000062146501
00000000000000000000000062313501
00000001000000000000000062813751
00000000000000000000000062980252
00000001000000000000000063463251
00000000000000000000000063630252
00000001000000000000000064113501
00000000000000000000000064280751
00000001000000000000000064764001
00000000000000000000000064931001
00000001000000000000000065414501
00000000000000000000000065581251
00000001000000000000000066081751
00000000000000000000000066248001
00000001000000000000000066731001
00000000000000000000000066898001
00000001000000000000000067381251
00000000000000000000000067548501
00000001000000000000000068031751
00000000000000000000000068198752
00000001000000000000000068682251
00000000000000000000000068865501
00000001000000000000000069348501
00000000000000000000000069515501
00000001000000000000000069998751
00000000000000000000000070166001
00000001000000000000000070649001
00000000000000000000000070816251
00000001000000000000000071316251
00000000000000000000000071483001
00000001000000000000000071967001
00000000000000000000000072133001
00000001000000000000000072616251
00000000000000000000000072783251
00000001000000000000000073266501
00000000000000000000000073433501
00000001000000000000000073917001
00000000000000000000000074083751
00000001000000000000000074567501
00000000000000000000000074750751
00000001000000000000000075233501
00000000000000000000000075400501
00000001000000000000000075883751
00000000000000000000000076051001
00000001000000000000000076534252
00000000000000000000000076701251
00000001000000000000000077184751
00000000000000000000000077351501
00000001000000000000000077852001
00000000000000000000000078018251
00000001000000000000000078501252
00000000000000000000000078668251
00000001000000000000000079151501
00000000000000000000000079318751
00000001000000000000000079802001
00000000000000000000000079969001
00000001000000000000000080452501
00000000000000000000000080635751
00000001000000000000000081118752
00000000000000000000000081285751
00000001000000000000000081769001
00000000000000000000000081936251
00000001000000000000000082419251
00000000000000000000000082586501
00000001000000000000000083069751
00000000000000000000000083253251
00000001000000000000000083737251
00000000000000000000000083903501
00000001000000000000000084386501
00000000000000000000000084553501
00000001000000000000000085036751
00000000000000000000000085204001
00000001000000000000000085687251
00000000000000000000000085854001
00000001000000000000000086354251
00000000000000000000000086521001
00000001000000000000000087004001
00000000000000000000000087170751
00000001000000000000000087654251
00000000000000000000000087821251
00000001000000000000000088304501
00000000000000000000000088471501
00000001000000000000000088955001
00000000000000000000000089121751
00000001000000000000000089622252
00000000000000000000000089788501
