# Supplementary material for: Presentation and response timing accuracy in Adobe Flash and HTML5/JavaScript Web experiments
Source: Behav Res Methods. 2014 Jun 6;47(2):309–27. doi: 10.3758/s13428-014-0471-1 (PMC4427652; doi:10.3758/s13428-014-0471-1)
Supplement: Supplementary file 1 — (ZIP 1.07 MB) [file 13428_2014_471_MOESM1_ESM.zip › Supplementary/Logs/luk-dsc-150ms-cr-js-3.rtl]

[PC Software Vesion]
20121128
[ARM Firmware Version]
20120901
[Capture Date]
17 Sep 2013
[Capture Time]
17:27:49
[Capture Duration (Secs)]
100
[Changes]
305
[Samples]
400000
[Soak Rate]
0.07625
[Audio In 1 Threshold]
0
[Audio In 2 Threshold]
0
[Audio Out 1 Threshold]
0
[Audio Out 2 Threshold]
0
[Opto 1 Threshold]
115
[Opto 2 Threshold]
0
[Opto 3 Threshold]
0
[Opto 4 Threshold]
0
[Opto 1 Refreshes Blocked]
True
[Opto 2 Refreshes Blocked]
True
[Opto 3 Refreshes Blocked]
True
[Opto 4 Refreshes Blocked]
True
[Keypad4Description]
Button 4 of the BBTK Response Pad triggered when pressed.
[Keypad3Description]
Button 3 of the BBTK Response Pad triggered when pressed.
[Keypad2Description]
Button 2 of the BBTK Response Pad triggered when pressed.
[Keypad1Description]
Button 1 of the BBTK Response Pad triggered when pressed.
[Opto4Description]
Opto-detector 4 triggered by an active screen region.
[Opto3Description]
Opto-detector 3 triggered by an active screen region.
[Opto2Description]
Opto-detector 2 triggered by an active screen region.
[Opto1Description]
Opto-detector 1 triggered by an active screen region.
[TTLIn2Description]
TTL input 2 triggered by a digital signal.
[TTLIn1Description]
TTL input 1 triggered by a digital signal.
[AudIn2Description]
Audio input 2 triggered by a BBTK Mic.
[AudIn1Description]
Audio input 1 triggered by a BBTK Mic.
[ASC4Description]
Active Switch Closure output 4 generates a key down.
[ASC3Description]
Active Switch Closure output 3 generates a key down.
[ASC2Description]
Active Switch Closure output 2 generates a key down.
[ASC1Description]
Active Switch Closure output 1 generates a key down.
[TTLOut2Description]
TTL output 2 generates a digital signal.
[TTLOut1Description]
TTL output 1 generates a digital signal.
[AudOut2Description]
Audio output 2 generates a tone on the BBTK sounder.
[AudOut1Description]
Audio output 1 generates a tone on the BBTK sounder.
[Notes]

[Data]
00000000000000000000000000000000
00000001000000000000000000611001
00000000000000000000000000793751
00000001000000000000000001277001
00000000000000000000000001444001
00000001000000000000000001927251
00000000000000000000000002094251
00000001000000000000000002577751
00000000000000000000000002744501
00000001000000000000000003228251
00000000000000000000000003394751
00000001000000000000000003894251
00000000000000000000000004061251
00000001000000000000000004544751
00000000000000000000000004711751
00000001000000000000000005195001
00000000000000000000000005362001
00000001000000000000000005845501
00000000000000000000000006028751
00000001000000000000000006513001
00000000000000000000000006679001
00000001000000000000000007162001
00000000000000000000000007329001
00000001000000000000000007812501
00000000000000000000000007979501
00000001000000000000000008462751
00000000000000000000000008629751
00000001000000000000000009113501
00000000000000000000000009279751
00000001000000000000000009762751
00000000000000000000000009946251
00000001000000000000000010429751
00000000000000000000000010597001
00000001000000000000000011080251
00000000000000000000000011247251
00000001000000000000000011747251
00000000000000000000000011914001
00000001000000000000000012398001
00000000000000000000000012547501
00000001000000000000000013030501
00000000000000000000000013214251
00000001000000000000000013680751
00000000000000000000000013864501
00000001000000000000000014348001
00000000000000000000000014531501
00000001000000000000000014998501
00000000000000000000000015165001
00000001000000000000000015648001
00000000000000000000000015814751
00000001000000000000000016298251
00000000000000000000000016465251
00000001000000000000000016965251
00000000000000000000000017132251
00000001000000000000000017615751
00000000000000000000000017782501
00000001000000000000000018266501
00000000000000000000000018432501
00000001000000000000000018915751
00000000000000000000000019082501
00000001000000000000000019566001
00000000000000000000000019749751
00000001000000000000000020233001
00000000000000000000000020400001
00000001000000000000000020883751
00000000000000000000000021066751
00000001000000000000000021533001
00000000000000000000000021700001
00000001000000000000000022183501
00000000000000000000000022350501
00000001000000000000000022850501
00000000000000000000000023017501
00000001000000000000000023501001
00000000000000000000000023667501
00000001000000000000000024151501
00000000000000000000000024317751
00000001000000000000000024800751
00000000000000000000000024967751
00000001000000000000000025451251
00000000000000000000000025635001
00000001000000000000000026118251
00000000000000000000000026285001
00000001000000000000000026768751
00000000000000000000000026935251
00000001000000000000000027418251
00000000000000000000000027601751
00000001000000000000000028068501
00000000000000000000000028252251
00000001000000000000000028735501
00000000000000000000000028919251
00000001000000000000000029386001
00000000000000000000000029552751
00000001000000000000000030036751
00000000000000000000000030203001
00000001000000000000000030686001
00000000000000000000000030853001
00000001000000000000000031336251
00000000000000000000000031520001
00000001000000000000000032003251
00000000000000000000000032170251
00000001000000000000000032654001
00000000000000000000000032820501
00000001000000000000000033303501
00000000000000000000000033470251
00000001000000000000000033953751
00000000000000000000000034120751
00000001000000000000000034620751
00000000000000000000000034787751
00000001000000000000000035271251
00000000000000000000000035438001
00000001000000000000000035921751
00000000000000000000000036088001
00000001000000000000000036571001
00000000000000000000000036738001
00000001000000000000000037221501
00000000000000000000000037388501
00000001000000000000000037888501
00000000000000000000000038055501
00000001000000000000000038539001
00000000000000000000000038705501
00000001000000000000000039188501
00000000000000000000000039355501
00000001000000000000000039838751
00000000000000000000000040006001
00000001000000000000000040505751
00000000000000000000000040673001
00000001000000000000000041156251
00000000000000000000000041323001
00000001000000000000000041807001
00000000000000000000000041973251
00000001000000000000000042456251
00000000000000000000000042623251
00000001000000000000000043123251
00000000000000000000000043290251
00000001000000000000000043773501
00000000000000000000000043940501
00000001000000000000000044424251
00000000000000000000000044590751
00000001000000000000000045073751
00000000000000000000000045240751
00000001000000000000000045724001
00000000000000000000000045891001
00000001000000000000000046391001
00000000000000000000000046558001
00000001000000000000000047041501
00000000000000000000000047208251
00000001000000000000000047692001
00000000000000000000000047858251
00000001000000000000000048341501
00000000000000000000000048508251
00000001000000000000000048991751
00000000000000000000000049158751
00000001000000000000000049658751
00000000000000000000000049825751
00000001000000000000000050309251
00000000000000000000000050475751
00000001000000000000000050958751
00000000000000000000000051126001
00000001000000000000000051609001
00000000000000000000000051776251
00000001000000000000000052259501
00000000000000000000000052443251
00000001000000000000000052926501
00000000000000000000000053093251
00000001000000000000000053577251
00000000000000000000000053743501
00000001000000000000000054226501
00000000000000000000000054393501
00000001000000000000000054876751
00000000000000000000000055060751
00000001000000000000000055544001
00000000000000000000000055710751
00000001000000000000000056194501
00000000000000000000000056361001
00000001000000000000000056844001
00000000000000000000000057011001
00000001000000000000000057494251
00000000000000000000000057678001
00000001000000000000000058161251
00000000000000000000000058328251
00000001000000000000000058811751
00000000000000000000000058978501
00000001000000000000000059462251
00000000000000000000000059628501
00000001000000000000000060111751
00000000000000000000000060278501
00000001000000000000000060762001
00000000000000000000000060929001
00000001000000000000000061429001
00000000000000000000000061596001
00000001000000000000000062079501
00000000000000000000000062246251
00000001000000000000000062729001
00000000000000000000000062896251
00000001000000000000000063379501
00000000000000000000000063546501
00000001000000000000000064029751
00000000000000000000000064213501
00000001000000000000000064696751
00000000000000000000000064863751
00000001000000000000000065347501
00000000000000000000000065513751
00000001000000000000000065996751
00000000000000000000000066163751
00000001000000000000000066647001
00000000000000000000000066814251
00000001000000000000000067314251
00000000000000000000000067481001
00000001000000000000000067964751
00000000000000000000000068131251
00000001000000000000000068614251
00000000000000000000000068781501
00000001000000000000000069264501
00000000000000000000000069431501
00000001000000000000000069914751
00000000000000000000000070098501
00000001000000000000000070582001
00000000000000000000000070748751
00000001000000000000000071232501
00000000000000000000000071399001
00000001000000000000000071882001
00000000000000000000000072049001
00000001000000000000000072532251
00000000000000000000000072699501
00000001000000000000000073199251
00000000000000000000000073366251
00000001000000000000000073849751
00000000000000000000000074016501
00000001000000000000000074500501
00000000000000000000000074666501
00000001000000000000000075149751
00000000000000000000000075316751
00000001000000000000000075800001
00000000000000000000000075967001
00000001000000000000000076467001
00000000000000000000000076634001
00000001000000000000000077117751
00000000000000000000000077284001
00000001000000000000000077767001
00000000000000000000000077934001
00000001000000000000000078417501
00000000000000000000000078584501
00000001000000000000000079084501
00000000000000000000000079251501
00000001000000000000000079735001
00000000000000000000000079901501
00000001000000000000000080385751
00000000000000000000000080551751
00000001000000000000000081034751
00000000000000000000000081201751
00000001000000000000000081685251
00000000000000000000000081869001
00000001000000000000000082352251
00000000000000000000000082519001
00000001000000000000000083002751
00000000000000000000000083169251
00000001000000000000000083652251
00000000000000000000000083819251
00000001000000000000000084302501
00000000000000000000000084469751
00000001000000000000000084953001
00000000000000000000000085136501
00000001000000000000000085620001
00000000000000000000000085786751
00000001000000000000000086270751
00000000000000000000000086436751
00000001000000000000000086920001
00000000000000000000000087087001
00000001000000000000000087570251
00000000000000000000000087754001
00000001000000000000000088237251
00000000000000000000000088404251
00000001000000000000000088888001
00000000000000000000000089054251
00000001000000000000000089537501
00000000000000000000000089704251
00000001000000000000000090187751
00000000000000000000000090354751
00000001000000000000000090854751
00000000000000000000000091021751
00000001000000000000000091505251
00000000000000000000000091672001
00000001000000000000000092156001
00000000000000000000000092322001
00000001000000000000000092805001
00000000000000000000000092972001
00000001000000000000000093455501
00000000000000000000000093622501
00000001000000000000000094122501
00000000000000000000000094289251
00000001000000000000000094773001
00000000000000000000000094939501
00000001000000000000000095422501
00000000000000000000000095589501
00000001000000000000000096072751
00000000000000000000000096240001
00000001000000000000000096739751
00000000000000000000000096906751
00000001000000000000000097390251
00000000000000000000000097557001
00000001000000000000000098041001
00000000000000000000000098207251
00000001000000000000000098690251
00000000000000000000000098857251
00000001000000000000000099340501
00000000000000000000000099507751
