# Supplementary material for: Presentation and response timing accuracy in Adobe Flash and HTML5/JavaScript Web experiments
Source: Behav Res Methods. 2014 Jun 6;47(2):309–27. doi: 10.3758/s13428-014-0471-1 (PMC4427652; doi:10.3758/s13428-014-0471-1)
Supplement: Supplementary file 1 — (ZIP 1.07 MB) [file 13428_2014_471_MOESM1_ESM.zip › Supplementary/Logs/luk-dscar-300ms-cr-fl-1.rtl]

[PC Software Vesion]
20121128
[ARM Firmware Version]
20120901
[Capture Date]
17 Sep 2013
[Capture Time]
16:52:04
[Capture Duration (Secs)]
100
[Changes]
401
[Samples]
400001
[Soak Rate]
0.100249749375627
[Audio In 1 Threshold]
0
[Audio In 2 Threshold]
0
[Audio Out 1 Threshold]
0
[Audio Out 2 Threshold]
0
[Opto 1 Threshold]
115
[Opto 2 Threshold]
0
[Opto 3 Threshold]
0
[Opto 4 Threshold]
0
[Opto 1 Refreshes Blocked]
True
[Opto 2 Refreshes Blocked]
True
[Opto 3 Refreshes Blocked]
True
[Opto 4 Refreshes Blocked]
True
[Keypad4Description]
Button 4 of the BBTK Response Pad triggered when pressed.
[Keypad3Description]
Button 3 of the BBTK Response Pad triggered when pressed.
[Keypad2Description]
Button 2 of the BBTK Response Pad triggered when pressed.
[Keypad1Description]
Button 1 of the BBTK Response Pad triggered when pressed.
[Opto4Description]
Opto-detector 4 triggered by an active screen region.
[Opto3Description]
Opto-detector 3 triggered by an active screen region.
[Opto2Description]
Opto-detector 2 triggered by an active screen region.
[Opto1Description]
Opto-detector 1 triggered by an active screen region.
[TTLIn2Description]
TTL input 2 triggered by a digital signal.
[TTLIn1Description]
TTL input 1 triggered by a digital signal.
[AudIn2Description]
Audio input 2 triggered by a BBTK Mic.
[AudIn1Description]
Audio input 1 triggered by a BBTK Mic.
[ASC4Description]
Active Switch Closure output 4 generates a key down.
[ASC3Description]
Active Switch Closure output 3 generates a key down.
[ASC2Description]
Active Switch Closure output 2 generates a key down.
[ASC1Description]
Active Switch Closure output 1 generates a key down.
[TTLOut2Description]
TTL output 2 generates a digital signal.
[TTLOut1Description]
TTL output 1 generates a digital signal.
[AudOut2Description]
Audio output 2 generates a tone on the BBTK sounder.
[AudOut1Description]
Audio output 1 generates a tone on the BBTK sounder.
[Notes]

[Data]
00000000000000000000000000000000
00000001000000000000000001211748
00000001000000010000000001511791
00000001000000000000000001611748
00000000000000000000000001630248
00000001000000000000000002112497
00000001000000010000000002412540
00000001000000000000000002512497
00000000000000000000000002530497
00000001000000000000000003012248
00000001000000010000000003312291
00000001000000000000000003412248
00000000000000000000000003413497
00000001000000000000000003895997
00000001000000010000000004196040
00000001000000000000000004295997
00000000000000000000000004297748
00000001000000000000000004779748
00000001000000010000000005079791
00000001000000000000000005179748
00000000000000000000000005197997
00000001000000000000000005679748
00000001000000010000000005979791
00000001000000000000000006079748
00000000000000000000000006097997
00000001000000000000000006579997
00000001000000010000000006880040
00000001000000000000000006979997
00000000000000000000000006981497
00000001000000000000000007463997
00000001000000010000000007764040
00000001000000000000000007863997
00000000000000000000000007865497
00000001000000000000000008346997
00000001000000010000000008647040
00000001000000000000000008746997
00000000000000000000000008765748
00000001000000000000000009247497
00000001000000010000000009547540
00000001000000000000000009647497
00000000000000000000000009665497
00000001000000000000000010147997
00000001000000010000000010448040
00000001000000000000000010547997
00000000000000000000000010549497
00000001000000000000000011031997
00000001000000010000000011332040
00000001000000000000000011431997
00000000000000000000000011433248
00000001000000000000000011914997
00000001000000010000000012215040
00000001000000000000000012314997
00000000000000000000000012332997
00000001000000000000000012815248
00000001000000010000000013115291
00000001000000000000000013215248
00000000000000000000000013233748
00000001000000000000000013715997
00000001000000010000000014016040
00000001000000000000000014115997
00000000000000000000000014133997
00000001000000000000000014615748
00000001000000010000000014915791
00000001000000000000000015015748
00000000000000000000000015034248
00000001000000000000000015515997
00000001000000010000000015816040
00000001000000000000000015915997
00000000000000000000000015934497
00000001000000000000000016416748
00000001000000010000000016716791
00000001000000000000000016816748
00000000000000000000000016834748
00000001000000000000000017316497
00000001000000010000000017616540
00000001000000000000000017716497
00000000000000000000000017734997
00000001000000000000000018216997
00000001000000010000000018517040
00000001000000000000000018616997
00000000000000000000000018634997
00000001000000000000000019117497
00000001000000010000000019417540
00000001000000000000000019517497
00000000000000000000000019535748
00000001000000000000000020018248
00000001000000010000000020318291
00000001000000000000000020418248
00000000000000000000000020435997
00000001000000000000000020917748
00000001000000010000000021217791
00000001000000000000000021317748
00000000000000000000000021335748
00000001000000000000000021801497
00000001000000010000000022101540
00000000000000010000000022186497
00000000000000000000000022201497
00000001000000000000000022685497
00000001000000010000000022985540
00000001000000000000000023085497
00000000000000000000000023103497
00000001000000000000000023585248
00000001000000010000000023885291
00000001000000000000000023985248
00000000000000000000000024003497
00000001000000000000000024485497
00000001000000010000000024785540
00000001000000000000000024885497
00000000000000000000000024903997
00000001000000000000000025386248
00000001000000010000000025686291
00000001000000000000000025786248
00000000000000000000000025804248
00000001000000000000000026285997
00000001000000010000000026586040
00000001000000000000000026685997
00000000000000000000000026704497
00000001000000000000000027186497
00000001000000010000000027486540
00000001000000000000000027586497
00000000000000000000000027604497
00000001000000000000000028086997
00000001000000010000000028387040
00000001000000000000000028486997
00000000000000000000000028505248
00000001000000000000000028986748
00000001000000010000000029286791
00000001000000000000000029386748
00000000000000000000000029388748
00000001000000000000000029870497
00000001000000010000000030170540
00000001000000000000000030270497
00000000000000000000000030288497
00000001000000000000000030754248
00000001000000010000000031054291
00000000000000010000000031139248
00000000000000000000000031154248
00000001000000000000000031621748
00000001000000010000000031921791
00000001000000000000000032021748
00000000000000000000000032022748
00000001000000000000000032504497
00000001000000010000000032804540
00000001000000000000000032904497
00000000000000000000000032906248
00000001000000000000000033388497
00000001000000010000000033688540
00000000000000010000000033773497
00000000000000000000000033788497
00000001000000000000000034255748
00000001000000010000000034555791
00000000000000010000000034640248
00000000000000000000000034655748
00000001000000000000000035121997
00000001000000010000000035422040
00000000000000010000000035507248
00000000000000000000000035521997
00000001000000000000000035988997
00000001000000010000000036289040
00000001000000000000000036388997
00000000000000000000000036390497
00000001000000000000000036856248
00000001000000010000000037156291
00000001000000000000000037256248
00000000000000000000000037257748
00000001000000000000000037740497
00000001000000010000000038040540
00000001000000000000000038140497
00000000000000000000000038141497
00000001000000000000000038606497
00000001000000010000000038906540
00000000000000010000000038991248
00000000000000000000000039006497
00000001000000000000000039473748
00000001000000010000000039773791
00000000000000010000000039858748
00000000000000000000000039873748
00000001000000000000000040340997
00000001000000010000000040641040
00000000000000010000000040725497
00000000000000000000000040740997
00000001000000000000000041207248
00000001000000010000000041507291
00000001000000000000000041607248
00000000000000000000000041608997
00000001000000000000000042074248
00000001000000010000000042374291
00000001000000000000000042474248
00000000000000000000000042475997
00000001000000000000000042958248
00000001000000010000000043258291
00000000000000010000000043342997
00000000000000000000000043358248
00000001000000000000000043824748
00000001000000010000000044124791
00000000000000010000000044209997
00000000000000000000000044224748
00000001000000000000000044691748
00000001000000010000000044991791
00000000000000010000000045076497
00000000000000000000000045091748
00000001000000000000000045558997
00000001000000010000000045859040
00000000000000010000000045943748
00000000000000000000000045958997
00000001000000000000000046426248
00000001000000010000000046726291
00000001000000000000000046826248
00000000000000000000000046827497
00000001000000000000000047309248
00000001000000010000000047609291
00000001000000000000000047709248
00000000000000000000000047710497
00000001000000000000000048176248
00000001000000010000000048476291
00000000000000010000000048561248
00000000000000000000000048576248
00000001000000000000000049043497
00000001000000010000000049343540
00000000000000010000000049428248
00000000000000000000000049443497
00000001000000000000000049909997
00000001000000010000000050210040
00000000000000010000000050294997
00000000000000000000000050309997
00000001000000000000000050776997
00000001000000010000000051077040
00000001000000000000000051176997
00000000000000000000000051178497
00000001000000000000000051660748
00000001000000010000000051960791
00000001000000000000000052060748
00000000000000000000000052062497
00000001000000000000000052544997
00000001000000010000000052845040
00000001000000000000000052944997
00000000000000000000000052945997
00000001000000000000000053411248
00000001000000010000000053711291
00000000000000010000000053795748
00000000000000000000000053811248
00000001000000000000000054278248
00000001000000010000000054578291
00000000000000010000000054663248
00000000000000000000000054678248
00000001000000000000000055145497
00000001000000010000000055445540
00000001000000000000000055545497
00000000000000000000000055546748
00000001000000000000000056028497
00000001000000010000000056328540
00000001000000000000000056428497
00000000000000000000000056430248
00000001000000000000000056912248
00000001000000010000000057212291
00000001000000000000000057312248
00000000000000000000000057313997
00000001000000000000000057779497
00000001000000010000000058079540
00000000000000010000000058164248
00000000000000000000000058179497
00000001000000000000000058645997
00000001000000010000000058946040
00000000000000010000000059030997
00000000000000000000000059045997
00000001000000000000000059512997
00000001000000010000000059813040
00000000000000010000000059897748
00000000000000000000000059912997
00000001000000000000000060380248
00000001000000010000000060680291
00000001000000000000000060780248
00000000000000000000000060781748
00000001000000000000000061264248
00000001000000010000000061564291
00000001000000000000000061664248
00000000000000000000000061665248
00000001000000000000000062147248
00000001000000010000000062447291
00000000000000010000000062531748
00000000000000000000000062547248
00000001000000000000000063014248
00000001000000010000000063314291
00000000000000010000000063399248
00000000000000000000000063414248
00000001000000000000000063881497
00000001000000010000000064181540
00000000000000010000000064265997
00000000000000000000000064281497
00000001000000000000000064747997
00000001000000010000000065048040
00000001000000000000000065147997
00000000000000000000000065149497
00000001000000000000000065631748
00000001000000010000000065931791
00000001000000000000000066031748
00000000000000000000000066032997
00000001000000000000000066515497
00000001000000010000000066815540
00000001000000000000000066915497
00000000000000000000000066916997
00000001000000000000000067398748
00000001000000010000000067698791
00000001000000000000000067798748
00000000000000000000000067800497
00000001000000000000000068282497
00000001000000010000000068582540
00000001000000000000000068682497
00000000000000000000000068683748
00000001000000000000000069166248
00000001000000010000000069466291
00000001000000000000000069566248
00000000000000000000000069567748
00000001000000000000000070050248
00000001000000010000000070350291
00000001000000000000000070450248
00000000000000000000000070451248
00000001000000000000000070933248
00000001000000010000000071233291
00000001000000000000000071333248
00000000000000000000000071334497
00000001000000000000000071816997
00000001000000010000000072117040
00000001000000000000000072216997
00000000000000000000000072218497
00000001000000000000000072700997
00000001000000010000000073001040
00000001000000000000000073100997
00000000000000000000000073102248
00000001000000000000000073583997
00000001000000010000000073884040
00000001000000000000000073983997
00000000000000000000000073985748
00000001000000000000000074467748
00000001000000010000000074767791
00000001000000000000000074867748
00000000000000000000000074869248
00000001000000000000000075351497
00000001000000010000000075651540
00000001000000000000000075751497
00000000000000000000000075752997
00000001000000000000000076234748
00000001000000010000000076534791
00000001000000000000000076634748
00000000000000000000000076636497
00000001000000000000000077118497
00000001000000010000000077418540
00000001000000000000000077518497
00000000000000000000000077519748
00000001000000000000000078002248
00000001000000010000000078302291
00000001000000000000000078402248
00000000000000000000000078403748
00000001000000000000000078886248
00000001000000010000000079186291
00000001000000000000000079286248
00000000000000000000000079287497
00000001000000000000000079769248
00000001000000010000000080069291
00000000000000010000000080153997
00000000000000000000000080169248
00000001000000000000000080636248
00000001000000010000000080936291
00000001000000000000000081036248
00000000000000000000000081037997
00000001000000000000000081520248
00000001000000010000000081820291
00000001000000000000000081920248
00000000000000000000000081921497
00000001000000000000000082403497
00000001000000010000000082703540
00000001000000000000000082803497
00000000000000000000000082804997
00000001000000000000000083286997
00000001000000010000000083587040
00000001000000000000000083686997
00000000000000000000000083688497
00000001000000000000000084170997
00000001000000010000000084471040
00000001000000000000000084570997
00000000000000000000000084572497
00000001000000000000000085055248
00000001000000010000000085355291
00000001000000000000000085455248
00000000000000000000000085455997
00000001000000000000000085937748
00000001000000010000000086237791
00000001000000000000000086337748
00000000000000000000000086339248
00000001000000000000000086821748
00000001000000010000000087121791
00000001000000000000000087221748
00000000000000000000000087223248
00000001000000000000000087705748
00000001000000010000000088005791
00000001000000000000000088105748
00000000000000000000000088123497
00000001000000000000000088605248
00000001000000010000000088905291
00000001000000000000000089005248
00000000000000000000000089006497
