# Supplementary material for: Presentation and response timing accuracy in Adobe Flash and HTML5/JavaScript Web experiments
Source: Behav Res Methods. 2014 Jun 6;47(2):309–27. doi: 10.3758/s13428-014-0471-1 (PMC4427652; doi:10.3758/s13428-014-0471-1)
Supplement: Supplementary file 1 — (ZIP 1.07 MB) [file 13428_2014_471_MOESM1_ESM.zip › Supplementary/Logs/luk-dscar-300ms-cr-fl-2.rtl]

[PC Software Vesion]
20121128
[ARM Firmware Version]
20120901
[Capture Date]
17 Sep 2013
[Capture Time]
16:58:06
[Capture Duration (Secs)]
100
[Changes]
401
[Samples]
400001
[Soak Rate]
0.100249749375627
[Audio In 1 Threshold]
0
[Audio In 2 Threshold]
0
[Audio Out 1 Threshold]
0
[Audio Out 2 Threshold]
0
[Opto 1 Threshold]
115
[Opto 2 Threshold]
0
[Opto 3 Threshold]
0
[Opto 4 Threshold]
0
[Opto 1 Refreshes Blocked]
True
[Opto 2 Refreshes Blocked]
True
[Opto 3 Refreshes Blocked]
True
[Opto 4 Refreshes Blocked]
True
[Keypad4Description]
Button 4 of the BBTK Response Pad triggered when pressed.
[Keypad3Description]
Button 3 of the BBTK Response Pad triggered when pressed.
[Keypad2Description]
Button 2 of the BBTK Response Pad triggered when pressed.
[Keypad1Description]
Button 1 of the BBTK Response Pad triggered when pressed.
[Opto4Description]
Opto-detector 4 triggered by an active screen region.
[Opto3Description]
Opto-detector 3 triggered by an active screen region.
[Opto2Description]
Opto-detector 2 triggered by an active screen region.
[Opto1Description]
Opto-detector 1 triggered by an active screen region.
[TTLIn2Description]
TTL input 2 triggered by a digital signal.
[TTLIn1Description]
TTL input 1 triggered by a digital signal.
[AudIn2Description]
Audio input 2 triggered by a BBTK Mic.
[AudIn1Description]
Audio input 1 triggered by a BBTK Mic.
[ASC4Description]
Active Switch Closure output 4 generates a key down.
[ASC3Description]
Active Switch Closure output 3 generates a key down.
[ASC2Description]
Active Switch Closure output 2 generates a key down.
[ASC1Description]
Active Switch Closure output 1 generates a key down.
[TTLOut2Description]
TTL output 2 generates a digital signal.
[TTLOut1Description]
TTL output 1 generates a digital signal.
[AudOut2Description]
Audio output 2 generates a tone on the BBTK sounder.
[AudOut1Description]
Audio output 1 generates a tone on the BBTK sounder.
[Notes]

[Data]
00000000000000000000000000000000
00000001000000000000000001562497
00000001000000010000000001862540
00000001000000000000000001962497
00000000000000000000000001963997
00000001000000000000000002446246
00000001000000010000000002746289
00000001000000000000000002846246
00000000000000000000000002847997
00000001000000000000000003330497
00000001000000010000000003630540
00000001000000000000000003730497
00000000000000000000000003731497
00000001000000000000000004213246
00000001000000010000000004513289
00000001000000000000000004613246
00000000000000000000000004614997
00000001000000000000000005096997
00000001000000010000000005397040
00000001000000000000000005496997
00000000000000000000000005498746
00000001000000000000000005980997
00000001000000010000000006281040
00000001000000000000000006380997
00000000000000000000000006382497
00000001000000000000000006863997
00000001000000010000000007164040
00000001000000000000000007263997
00000000000000000000000007265997
00000001000000000000000007747746
00000001000000010000000008047789
00000001000000000000000008147746
00000000000000000000000008149246
00000001000000000000000008631746
00000001000000010000000008931789
00000001000000000000000009031746
00000000000000000000000009033246
00000001000000000000000009514997
00000001000000010000000009815040
00000001000000000000000009914997
00000000000000000000000009916746
00000001000000000000000010398497
00000001000000010000000010698540
00000001000000000000000010798497
00000000000000000000000010799997
00000001000000000000000011282246
00000001000000010000000011582289
00000001000000000000000011682246
00000000000000000000000011700746
00000001000000000000000012166497
00000001000000010000000012466540
00000001000000000000000012566497
00000000000000000000000012567746
00000001000000000000000013049246
00000001000000010000000013349289
00000001000000000000000013449246
00000000000000000000000013450997
00000001000000000000000013932997
00000001000000010000000014233040
00000001000000000000000014332997
00000000000000000000000014334997
00000001000000000000000014816997
00000001000000010000000015117040
00000001000000000000000015216997
00000000000000000000000015235246
00000001000000000000000015700246
00000001000000010000000016000289
00000001000000000000000016100246
00000000000000000000000016101997
00000001000000000000000016567246
00000001000000010000000016867289
00000000000000010000000016951997
00000000000000000000000016967246
00000001000000000000000017434246
00000001000000010000000017734289
00000000000000010000000017819246
00000000000000000000000017834246
00000001000000000000000018300997
00000001000000010000000018601040
00000001000000000000000018700997
00000000000000000000000018702746
00000001000000000000000019184497
00000001000000010000000019484540
00000001000000000000000019584497
00000000000000000000000019585997
00000001000000000000000020051746
00000001000000010000000020351789
00000001000000000000000020451746
00000000000000000000000020453497
00000001000000000000000020918997
00000001000000010000000021219040
00000000000000010000000021303746
00000000000000000000000021318997
00000001000000000000000021785246
00000001000000010000000022085289
00000000000000010000000022170497
00000000000000000000000022185246
00000001000000000000000022652497
00000001000000010000000022952540
00000000000000010000000023037497
00000000000000000000000023052497
00000001000000000000000023519497
00000001000000010000000023819540
00000001000000000000000023919497
00000000000000000000000023921246
00000001000000000000000024402746
00000001000000010000000024702789
00000001000000000000000024802746
00000000000000000000000024804746
00000001000000000000000025286497
00000001000000010000000025586540
00000001000000000000000025686497
00000000000000000000000025687997
00000001000000000000000026153497
00000001000000010000000026453540
00000000000000010000000026538746
00000000000000000000000026553497
00000001000000000000000027020997
00000001000000010000000027321040
00000000000000010000000027405497
00000000000000000000000027420997
00000001000000000000000027887246
00000001000000010000000028187289
00000001000000000000000028287246
00000000000000000000000028288746
00000001000000000000000028770997
00000001000000010000000029071040
00000001000000000000000029170997
00000000000000000000000029172746
00000001000000000000000029654997
00000001000000010000000029955040
00000001000000000000000030054997
00000000000000000000000030056497
00000001000000000000000030537997
00000001000000010000000030838040
00000000000000010000000030923246
00000000000000000000000030937997
00000001000000000000000031404997
00000001000000010000000031705040
00000000000000010000000031789997
00000000000000000000000031804997
00000001000000000000000032272246
00000001000000010000000032572289
00000000000000010000000032657246
00000000000000000000000032672246
00000001000000000000000033138746
00000001000000010000000033438789
00000001000000000000000033538746
00000000000000000000000033540746
00000001000000000000000034022497
00000001000000010000000034322540
00000001000000000000000034422497
00000000000000000000000034423997
00000001000000000000000034906246
00000001000000010000000035206289
00000001000000000000000035306246
00000000000000000000000035307997
00000001000000000000000035773746
00000001000000010000000036073789
00000000000000010000000036158246
00000000000000000000000036173746
00000001000000000000000036639997
00000001000000010000000036940040
00000000000000010000000037024997
00000000000000000000000037039997
00000001000000000000000037506997
00000001000000010000000037807040
00000001000000000000000037906997
00000000000000000000000037908746
00000001000000000000000038390997
00000001000000010000000038691040
00000001000000000000000038790997
00000000000000000000000038792497
00000001000000000000000039273997
00000001000000010000000039574040
00000001000000000000000039673997
00000000000000000000000039675997
00000001000000000000000040157746
00000001000000010000000040457789
00000000000000010000000040542746
00000000000000000000000040557746
00000001000000000000000041024746
00000001000000010000000041324789
00000000000000010000000041409997
00000000000000000000000041424746
00000001000000000000000041891497
00000001000000010000000042191540
00000001000000000000000042291497
00000000000000000000000042293497
00000001000000000000000042775246
00000001000000010000000043075289
00000001000000000000000043175246
00000000000000000000000043176746
00000001000000000000000043658997
00000001000000010000000043959040
00000001000000000000000044058997
00000000000000000000000044060746
00000001000000000000000044542997
00000001000000010000000044843040
00000000000000010000000044927746
00000000000000000000000044942997
00000001000000000000000045409246
00000001000000010000000045709289
00000001000000000000000045809246
00000000000000000000000045811246
00000001000000000000000046292997
00000001000000010000000046593040
00000001000000000000000046692997
00000000000000000000000046694746
00000001000000000000000047176997
00000001000000010000000047477040
00000001000000000000000047576997
00000000000000000000000047578497
00000001000000000000000048059997
00000001000000010000000048360040
00000001000000000000000048459997
00000000000000000000000048461997
00000001000000000000000048926997
00000001000000010000000049227040
00000000000000010000000049311997
00000000000000000000000049326997
00000001000000000000000049794246
00000001000000010000000050094289
00000001000000000000000050194246
00000000000000000000000050195997
00000001000000000000000050678497
00000001000000010000000050978540
00000001000000000000000051078497
00000000000000000000000051079497
00000001000000000000000051561246
00000001000000010000000051861289
00000001000000000000000051961246
00000000000000000000000051962746
00000001000000000000000052444997
00000001000000010000000052745040
00000001000000000000000052844997
00000000000000000000000052846746
00000001000000000000000053328997
00000001000000010000000053629040
00000001000000000000000053728997
00000000000000000000000053730497
00000001000000000000000054211997
00000001000000010000000054512040
00000001000000000000000054611997
00000000000000000000000054613997
00000001000000000000000055095746
00000001000000010000000055395789
00000001000000000000000055495746
00000000000000000000000055497497
00000001000000000000000055979497
00000001000000010000000056279540
00000001000000000000000056379497
00000000000000000000000056381246
00000001000000000000000056862746
00000001000000010000000057162789
00000001000000000000000057262746
00000000000000000000000057264746
00000001000000000000000057746497
00000001000000010000000058046540
00000001000000000000000058146497
00000000000000000000000058147997
00000001000000000000000058630246
00000001000000010000000058930289
00000001000000000000000059030246
00000000000000000000000059031997
00000001000000000000000059514497
00000001000000010000000059814540
00000001000000000000000059914497
00000000000000000000000059915497
00000001000000000000000060397246
00000001000000010000000060697289
00000001000000000000000060797246
00000000000000000000000060798746
00000001000000000000000061280997
00000001000000010000000061581040
00000001000000000000000061680997
00000000000000000000000061699497
00000001000000000000000062164997
00000001000000010000000062465040
00000001000000000000000062564997
00000000000000000000000062566497
00000001000000000000000063047997
00000001000000010000000063348040
00000001000000000000000063447997
00000000000000000000000063449997
00000001000000000000000063931746
00000001000000010000000064231789
00000001000000000000000064331746
00000000000000000000000064333497
00000001000000000000000064815497
00000001000000010000000065115540
00000001000000000000000065215497
00000000000000000000000065217246
00000001000000000000000065698746
00000001000000010000000065998789
00000001000000000000000066098746
00000000000000000000000066100746
00000001000000000000000066582497
00000001000000010000000066882540
00000001000000000000000066982497
00000000000000000000000066983997
00000001000000000000000067466246
00000001000000010000000067766289
00000001000000000000000067866246
00000000000000000000000067868246
00000001000000000000000068350497
00000001000000010000000068650540
00000001000000000000000068750497
00000000000000000000000068768246
00000001000000000000000069249997
00000001000000010000000069550040
00000001000000000000000069649997
00000000000000000000000069668246
00000001000000000000000070150497
00000001000000010000000070450540
00000001000000000000000070550497
00000000000000000000000070552246
00000001000000000000000071034497
00000001000000010000000071334540
00000001000000000000000071434497
00000000000000000000000071435746
00000001000000000000000071917497
00000001000000010000000072217540
00000001000000000000000072317497
00000000000000000000000072319246
00000001000000000000000072800997
00000001000000010000000073101040
00000001000000000000000073200997
00000000000000000000000073219497
00000001000000000000000073701746
00000001000000010000000074001789
00000001000000000000000074101746
00000000000000000000000074103246
00000001000000000000000074584746
00000001000000010000000074884789
00000001000000000000000074984746
00000000000000000000000074986997
00000001000000000000000075468497
00000001000000010000000075768540
00000001000000000000000075868497
00000000000000000000000075870246
00000001000000000000000076352246
00000001000000010000000076652289
00000001000000000000000076752246
00000000000000000000000076770997
00000001000000000000000077253246
00000001000000010000000077553289
00000001000000000000000077653246
00000000000000000000000077670997
00000001000000000000000078152746
00000001000000010000000078452789
00000001000000000000000078552746
00000000000000000000000078554246
00000001000000000000000079036497
00000001000000010000000079336540
00000001000000000000000079436497
00000000000000000000000079438246
00000001000000000000000079920497
00000001000000010000000080220540
00000001000000000000000080320497
00000000000000000000000080338497
00000001000000000000000080820246
00000001000000010000000081120289
00000001000000000000000081220246
00000000000000000000000081238746
00000001000000000000000081703746
00000001000000010000000082003789
00000001000000000000000082103746
00000000000000000000000082105746
00000001000000000000000082587746
00000001000000010000000082887789
00000000000000010000000082972746
00000000000000000000000082987746
00000001000000000000000083454246
00000001000000010000000083754289
00000001000000000000000083854246
00000000000000000000000083856246
00000001000000000000000084321246
00000001000000010000000084621289
00000001000000000000000084721246
00000000000000000000000084722997
00000001000000000000000085204997
00000001000000010000000085505040
00000001000000000000000085604997
00000000000000000000000085606997
00000001000000000000000086089246
00000001000000010000000086389289
00000001000000000000000086489246
00000000000000000000000086490497
00000001000000000000000086971997
00000001000000010000000087272040
00000000000000010000000087356997
00000000000000000000000087371997
00000001000000000000000087839246
00000001000000010000000088139289
00000000000000010000000088224497
00000000000000000000000088239246
00000001000000000000000088706497
00000001000000010000000089006540
00000001000000000000000089106497
00000000000000000000000089124746
