# Supplementary material for: Presentation and response timing accuracy in Adobe Flash and HTML5/JavaScript Web experiments
Source: Behav Res Methods. 2014 Jun 6;47(2):309–27. doi: 10.3758/s13428-014-0471-1 (PMC4427652; doi:10.3758/s13428-014-0471-1)
Supplement: Supplementary file 1 — (ZIP 1.07 MB) [file 13428_2014_471_MOESM1_ESM.zip › Supplementary/Logs/luk-dscar-300ms-cr-fl-3.rtl]

[PC Software Vesion]
20121128
[ARM Firmware Version]
20120901
[Capture Date]
17 Sep 2013
[Capture Time]
17:04:16
[Capture Duration (Secs)]
100
[Changes]
401
[Samples]
400001
[Soak Rate]
0.100249749375627
[Audio In 1 Threshold]
0
[Audio In 2 Threshold]
0
[Audio Out 1 Threshold]
0
[Audio Out 2 Threshold]
0
[Opto 1 Threshold]
115
[Opto 2 Threshold]
0
[Opto 3 Threshold]
0
[Opto 4 Threshold]
0
[Opto 1 Refreshes Blocked]
True
[Opto 2 Refreshes Blocked]
True
[Opto 3 Refreshes Blocked]
True
[Opto 4 Refreshes Blocked]
True
[Keypad4Description]
Button 4 of the BBTK Response Pad triggered when pressed.
[Keypad3Description]
Button 3 of the BBTK Response Pad triggered when pressed.
[Keypad2Description]
Button 2 of the BBTK Response Pad triggered when pressed.
[Keypad1Description]
Button 1 of the BBTK Response Pad triggered when pressed.
[Opto4Description]
Opto-detector 4 triggered by an active screen region.
[Opto3Description]
Opto-detector 3 triggered by an active screen region.
[Opto2Description]
Opto-detector 2 triggered by an active screen region.
[Opto1Description]
Opto-detector 1 triggered by an active screen region.
[TTLIn2Description]
TTL input 2 triggered by a digital signal.
[TTLIn1Description]
TTL input 1 triggered by a digital signal.
[AudIn2Description]
Audio input 2 triggered by a BBTK Mic.
[AudIn1Description]
Audio input 1 triggered by a BBTK Mic.
[ASC4Description]
Active Switch Closure output 4 generates a key down.
[ASC3Description]
Active Switch Closure output 3 generates a key down.
[ASC2Description]
Active Switch Closure output 2 generates a key down.
[ASC1Description]
Active Switch Closure output 1 generates a key down.
[TTLOut2Description]
TTL output 2 generates a digital signal.
[TTLOut1Description]
TTL output 1 generates a digital signal.
[AudOut2Description]
Audio output 2 generates a tone on the BBTK sounder.
[AudOut1Description]
Audio output 1 generates a tone on the BBTK sounder.
[Notes]

[Data]
00000000000000000000000000000000
00000001000000000000000001274749
00000001000000010000000001574792
00000000000000010000000001659249
00000000000000000000000001674749
00000001000000000000000002142249
00000001000000010000000002442292
00000001000000000000000002542249
00000000000000000000000002542996
00000001000000000000000003024996
00000001000000010000000003325039
00000001000000000000000003424996
00000000000000000000000003426249
00000001000000000000000003908749
00000001000000010000000004208792
00000001000000000000000004308749
00000000000000000000000004310249
00000001000000000000000004792749
00000001000000010000000005092792
00000000000000010000000005176996
00000000000000000000000005192749
00000001000000000000000005659249
00000001000000010000000005959292
00000000000000010000000006043996
00000000000000000000000006059249
00000001000000000000000006526249
00000001000000010000000006826292
00000001000000000000000006926249
00000000000000000000000006927496
00000001000000000000000007409996
00000001000000010000000007710039
00000001000000000000000007809996
00000000000000000000000007811249
00000001000000000000000008293249
00000001000000010000000008593292
00000001000000000000000008693249
00000000000000000000000008694749
00000001000000000000000009176996
00000001000000010000000009477039
00000001000000000000000009576996
00000000000000000000000009578249
00000001000000000000000010060749
00000001000000010000000010360792
00000001000000000000000010460749
00000000000000000000000010461996
00000001000000000000000010944996
00000001000000010000000011245039
00000001000000000000000011344996
00000000000000000000000011345496
00000001000000000000000011827749
00000001000000010000000012127792
00000001000000000000000012227749
00000000000000000000000012228996
00000001000000000000000012711496
00000001000000010000000013011539
00000001000000000000000013111496
00000000000000000000000013112996
00000001000000000000000013595496
00000001000000010000000013895539
00000001000000000000000013995496
00000000000000000000000013996496
00000001000000000000000014478496
00000001000000010000000014778539
00000001000000000000000014878496
00000000000000000000000014879996
00000001000000000000000015362249
00000001000000010000000015662292
00000001000000000000000015762249
00000000000000000000000015763749
00000001000000000000000016246249
00000001000000010000000016546292
00000001000000000000000016646249
00000000000000000000000016647249
00000001000000000000000017129496
00000001000000010000000017429539
00000001000000000000000017529496
00000000000000000000000017530749
00000001000000000000000018012996
00000001000000010000000018313039
00000001000000000000000018412996
00000000000000000000000018414249
00000001000000000000000018896749
00000001000000010000000019196792
00000001000000000000000019296749
00000000000000000000000019297996
00000001000000000000000019780996
00000001000000010000000020081039
00000001000000000000000020180996
00000000000000000000000020181749
00000001000000000000000020663749
00000001000000010000000020963792
00000001000000000000000021063749
00000000000000000000000021064996
00000001000000000000000021547496
00000001000000010000000021847539
00000001000000000000000021947496
00000000000000000000000021965496
00000001000000000000000022448249
00000001000000010000000022748292
00000001000000000000000022848249
00000000000000000000000022849249
00000001000000000000000023331249
00000001000000010000000023631292
00000001000000000000000023731249
00000000000000000000000023732749
00000001000000000000000024214996
00000001000000010000000024515039
00000001000000000000000024614996
00000000000000000000000024616249
00000001000000000000000025098996
00000001000000010000000025399039
00000001000000000000000025498996
00000000000000000000000025499996
00000001000000000000000025983249
00000001000000010000000026283292
00000001000000000000000026383249
00000000000000000000000026383496
00000001000000000000000026865749
00000001000000010000000027165792
00000001000000000000000027265749
00000000000000000000000027266996
00000001000000000000000027749496
00000001000000010000000028049539
00000001000000000000000028149496
00000000000000000000000028150749
00000001000000000000000028633749
00000001000000010000000028933792
00000001000000000000000029033749
00000000000000000000000029034496
00000001000000000000000029516496
00000001000000010000000029816539
00000001000000000000000029916496
00000000000000000000000029934249
00000001000000000000000030416996
00000001000000010000000030717039
00000001000000000000000030816996
00000000000000000000000030818249
00000001000000000000000031300996
00000001000000010000000031601039
00000001000000000000000031700996
00000000000000000000000031701996
00000001000000000000000032183996
00000001000000010000000032484039
00000001000000000000000032583996
00000000000000000000000032585496
00000001000000000000000033067749
00000001000000010000000033367792
00000001000000000000000033467749
00000000000000000000000033485749
00000001000000000000000033968249
00000001000000010000000034268292
00000001000000000000000034368249
00000000000000000000000034385996
00000001000000000000000034852496
00000001000000010000000035152539
00000001000000000000000035252496
00000000000000000000000035252996
00000001000000000000000035735249
00000001000000010000000036035292
00000001000000000000000036135249
00000000000000000000000036136249
00000001000000000000000036618996
00000001000000010000000036919039
00000001000000000000000037018996
00000000000000000000000037020249
00000001000000000000000037502996
00000001000000010000000037803039
00000001000000000000000037902996
00000000000000000000000037920496
00000001000000000000000038402749
00000001000000010000000038702792
00000001000000000000000038802749
00000000000000000000000038803749
00000001000000000000000039286496
00000001000000010000000039586539
00000001000000000000000039686496
00000000000000000000000039687749
00000001000000000000000040170249
00000001000000010000000040470292
00000001000000000000000040570249
00000000000000000000000040571249
00000001000000000000000041053496
00000001000000010000000041353539
00000001000000000000000041453496
00000000000000000000000041471496
00000001000000000000000041953749
00000001000000010000000042253792
00000001000000000000000042353749
00000000000000000000000042371749
00000001000000000000000042854496
00000001000000010000000043154539
00000001000000000000000043254496
00000000000000000000000043255496
00000001000000000000000043737496
00000001000000010000000044037539
00000001000000000000000044137496
00000000000000000000000044138996
00000001000000000000000044621249
00000001000000010000000044921292
00000001000000000000000045021249
00000000000000000000000045038996
00000001000000000000000045521749
00000001000000010000000045821792
00000001000000000000000045921749
00000000000000000000000045939749
00000001000000000000000046422496
00000001000000010000000046722539
00000001000000000000000046822496
00000000000000000000000046823249
00000001000000000000000047305496
00000001000000010000000047605539
00000001000000000000000047705496
00000000000000000000000047706496
00000001000000000000000048189249
00000001000000010000000048489292
00000001000000000000000048589249
00000000000000000000000048607249
00000001000000000000000049089749
00000001000000010000000049389792
00000001000000000000000049489749
00000000000000000000000049507496
00000001000000000000000049989496
00000001000000010000000050289539
00000001000000000000000050389496
00000000000000000000000050390749
00000001000000000000000050873249
00000001000000010000000051173292
00000001000000000000000051273249
00000000000000000000000051274749
00000001000000000000000051757249
00000001000000010000000052057292
00000001000000000000000052157249
00000000000000000000000052174749
00000001000000000000000052656996
00000001000000010000000052957039
00000001000000000000000053056996
00000000000000000000000053074996
00000001000000000000000053557496
00000001000000010000000053857539
00000001000000000000000053957496
00000000000000000000000053975249
00000001000000000000000054457996
00000001000000010000000054758039
00000001000000000000000054857996
00000000000000000000000054858996
00000001000000000000000055341996
00000001000000010000000055642039
00000001000000000000000055741996
00000000000000000000000055742496
00000001000000000000000056241496
00000001000000010000000056541539
00000001000000000000000056641496
00000000000000000000000056659249
00000001000000000000000057141996
00000001000000010000000057442039
00000001000000000000000057541996
00000000000000000000000057543249
00000001000000000000000058025996
00000001000000010000000058326039
00000001000000000000000058425996
00000000000000000000000058426749
00000001000000000000000058908996
00000001000000010000000059209039
00000001000000000000000059308996
00000000000000000000000059309996
00000001000000000000000059792749
00000001000000010000000060092792
00000001000000000000000060192749
00000000000000000000000060193996
00000001000000000000000060676496
00000001000000010000000060976539
00000001000000000000000061076496
00000000000000000000000061077496
00000001000000000000000061559749
00000001000000010000000061859792
00000001000000000000000061959749
00000000000000000000000061961249
00000001000000000000000062443496
00000001000000010000000062743539
00000001000000000000000062843496
00000000000000000000000062844749
00000001000000000000000063327249
00000001000000010000000063627292
00000001000000000000000063727249
00000000000000000000000063728496
00000001000000000000000064211496
00000001000000010000000064511539
00000001000000000000000064611496
00000000000000000000000064611996
00000001000000000000000065094249
00000001000000010000000065394292
00000001000000000000000065494249
00000000000000000000000065495249
00000001000000000000000065977996
00000001000000010000000066278039
00000001000000000000000066377996
00000000000000000000000066379249
00000001000000000000000066845249
00000001000000010000000067145292
00000001000000000000000067245249
00000000000000000000000067246249
00000001000000000000000067728496
00000001000000010000000068028539
00000001000000000000000068128496
00000000000000000000000068129496
00000001000000000000000068612249
00000001000000010000000068912292
00000001000000000000000069012249
00000000000000000000000069013496
00000001000000000000000069495996
00000001000000010000000069796039
00000001000000000000000069895996
00000000000000000000000069896996
00000001000000000000000070379249
00000001000000010000000070679292
00000000000000010000000070763749
00000000000000000000000070779249
00000001000000000000000071246249
00000001000000010000000071546292
00000001000000000000000071646249
00000000000000000000000071647249
00000001000000000000000072129996
00000001000000010000000072430039
00000001000000000000000072529996
00000000000000000000000072531249
00000001000000000000000073013996
00000001000000010000000073314039
00000001000000000000000073413996
00000000000000000000000073414749
00000001000000000000000073896996
00000001000000010000000074197039
00000001000000000000000074296996
00000000000000000000000074297996
00000001000000000000000074780749
00000001000000010000000075080792
00000001000000000000000075180749
00000000000000000000000075181996
00000001000000000000000075664749
00000001000000010000000075964792
00000001000000000000000076064749
00000000000000000000000076065496
00000001000000000000000076547749
00000001000000010000000076847792
00000001000000000000000076947749
00000000000000000000000076948996
00000001000000000000000077431496
00000001000000010000000077731539
00000001000000000000000077831496
00000000000000000000000077832749
00000001000000000000000078315496
00000001000000010000000078615539
00000001000000000000000078715496
00000000000000000000000078732996
00000001000000000000000079198496
00000001000000010000000079498539
00000001000000000000000079598496
00000000000000000000000079599996
00000001000000000000000080082249
00000001000000010000000080382292
00000001000000000000000080482249
00000000000000000000000080483249
00000001000000000000000080965996
00000001000000010000000081266039
00000001000000000000000081365996
00000000000000000000000081367249
00000001000000000000000081850249
00000001000000010000000082150292
00000001000000000000000082250249
00000000000000000000000082250749
00000001000000000000000082732996
00000001000000010000000083033039
00000001000000000000000083132996
00000000000000000000000083150749
00000001000000000000000083633496
00000001000000010000000083933539
00000001000000000000000084033496
00000000000000000000000084034749
00000001000000000000000084517496
00000001000000010000000084817539
00000001000000000000000084917496
00000000000000000000000084918249
00000001000000000000000085400496
00000001000000010000000085700539
00000001000000000000000085800496
00000000000000000000000085801749
00000001000000000000000086284249
00000001000000010000000086584292
00000001000000000000000086684249
00000000000000000000000086702249
00000001000000000000000087184749
00000001000000010000000087484792
00000001000000000000000087584749
00000000000000000000000087585749
00000001000000000000000088067996
00000001000000010000000088368039
00000001000000000000000088467996
00000000000000000000000088469249
00000001000000000000000088951749
00000001000000010000000089251792
00000001000000000000000089351749
00000000000000000000000089352749
