# Supplementary material for: Presentation and response timing accuracy in Adobe Flash and HTML5/JavaScript Web experiments
Source: Behav Res Methods. 2014 Jun 6;47(2):309–27. doi: 10.3758/s13428-014-0471-1 (PMC4427652; doi:10.3758/s13428-014-0471-1)
Supplement: Supplementary file 1 — (ZIP 1.07 MB) [file 13428_2014_471_MOESM1_ESM.zip › Supplementary/Logs/luk-dscar-300ms-cr-js-1.rtl]

[PC Software Vesion]
20121128
[ARM Firmware Version]
20120901
[Capture Date]
17 Sep 2013
[Capture Time]
16:55:23
[Capture Duration (Secs)]
100
[Changes]
401
[Samples]
400001
[Soak Rate]
0.100249749375627
[Audio In 1 Threshold]
0
[Audio In 2 Threshold]
0
[Audio Out 1 Threshold]
0
[Audio Out 2 Threshold]
0
[Opto 1 Threshold]
115
[Opto 2 Threshold]
0
[Opto 3 Threshold]
0
[Opto 4 Threshold]
0
[Opto 1 Refreshes Blocked]
True
[Opto 2 Refreshes Blocked]
True
[Opto 3 Refreshes Blocked]
True
[Opto 4 Refreshes Blocked]
True
[Keypad4Description]
Button 4 of the BBTK Response Pad triggered when pressed.
[Keypad3Description]
Button 3 of the BBTK Response Pad triggered when pressed.
[Keypad2Description]
Button 2 of the BBTK Response Pad triggered when pressed.
[Keypad1Description]
Button 1 of the BBTK Response Pad triggered when pressed.
[Opto4Description]
Opto-detector 4 triggered by an active screen region.
[Opto3Description]
Opto-detector 3 triggered by an active screen region.
[Opto2Description]
Opto-detector 2 triggered by an active screen region.
[Opto1Description]
Opto-detector 1 triggered by an active screen region.
[TTLIn2Description]
TTL input 2 triggered by a digital signal.
[TTLIn1Description]
TTL input 1 triggered by a digital signal.
[AudIn2Description]
Audio input 2 triggered by a BBTK Mic.
[AudIn1Description]
Audio input 1 triggered by a BBTK Mic.
[ASC4Description]
Active Switch Closure output 4 generates a key down.
[ASC3Description]
Active Switch Closure output 3 generates a key down.
[ASC2Description]
Active Switch Closure output 2 generates a key down.
[ASC1Description]
Active Switch Closure output 1 generates a key down.
[TTLOut2Description]
TTL output 2 generates a digital signal.
[TTLOut1Description]
TTL output 1 generates a digital signal.
[AudOut2Description]
Audio output 2 generates a tone on the BBTK sounder.
[AudOut1Description]
Audio output 1 generates a tone on the BBTK sounder.
[Notes]

[Data]
00000000000000000000000000000000
00000001000000000000000002908997
00000001000000010000000003209040
00000001000000000000000003308997
00000000000000000000000003310246
00000001000000000000000003792997
00000001000000010000000004093040
00000001000000000000000004192997
00000000000000000000000004193746
00000001000000000000000004675997
00000001000000010000000004976040
00000001000000000000000005075997
00000000000000000000000005076997
00000001000000000000000005559746
00000001000000010000000005859789
00000001000000000000000005959746
00000000000000000000000005960997
00000001000000000000000006443497
00000001000000010000000006743540
00000000000000010000000006827997
00000000000000000000000006843497
00000001000000000000000007326746
00000001000000010000000007626789
00000001000000000000000007726746
00000000000000000000000007728246
00000001000000000000000008210497
00000001000000010000000008510540
00000001000000000000000008610497
00000000000000000000000008611746
00000001000000000000000009094246
00000001000000010000000009394289
00000001000000000000000009494246
00000000000000000000000009495497
00000001000000000000000009978497
00000001000000010000000010278540
00000001000000000000000010378497
00000000000000000000000010378997
00000001000000000000000010861246
00000001000000010000000011161289
00000001000000000000000011261246
00000000000000000000000011262246
00000001000000000000000011744997
00000001000000010000000012045040
00000001000000000000000012144997
00000000000000000000000012146246
00000001000000000000000012628997
00000001000000010000000012929040
00000001000000000000000013028997
00000000000000000000000013029997
00000001000000000000000013511997
00000001000000010000000013812040
00000001000000000000000013911997
00000000000000000000000013912997
00000001000000000000000014395746
00000001000000010000000014695789
00000000000000010000000014780497
00000000000000000000000014795746
00000001000000000000000015262997
00000001000000010000000015563040
00000001000000000000000015662997
00000000000000000000000015663997
00000001000000000000000016145997
00000001000000010000000016446040
00000001000000000000000016545997
00000000000000000000000016547497
00000001000000000000000017029746
00000001000000010000000017329789
00000001000000000000000017429746
00000000000000000000000017430997
00000001000000000000000017913497
00000001000000010000000018213540
00000000000000010000000018298246
00000000000000000000000018313497
00000001000000000000000018797746
00000001000000010000000019097789
00000000000000010000000019181746
00000000000000000000000019197746
00000001000000000000000019663997
00000001000000010000000019964040
00000001000000000000000020063997
00000000000000000000000020064997
00000001000000000000000020547746
00000001000000010000000020847789
00000001000000000000000020947746
00000000000000000000000020948997
00000001000000000000000021431746
00000001000000010000000021731789
00000001000000000000000021831746
00000000000000000000000021832746
00000001000000000000000022314746
00000001000000010000000022614789
00000000000000010000000022699246
00000000000000000000000022714746
00000001000000000000000023198497
00000001000000010000000023498540
00000001000000000000000023598497
00000000000000000000000023599997
00000001000000000000000024082246
00000001000000010000000024382289
00000001000000000000000024482246
00000000000000000000000024483497
00000001000000000000000024965497
00000001000000010000000025265540
00000001000000000000000025365497
00000000000000000000000025366997
00000001000000000000000025849246
00000001000000010000000026149289
00000001000000000000000026249246
00000000000000000000000026250497
00000001000000000000000026732997
00000001000000010000000027033040
00000001000000000000000027132997
00000000000000000000000027134246
00000001000000000000000027617246
00000001000000010000000027917289
00000001000000000000000028017246
00000000000000000000000028017746
00000001000000000000000028499997
00000001000000010000000028800040
00000001000000000000000028899997
00000000000000000000000028900997
00000001000000000000000029383746
00000001000000010000000029683789
00000001000000000000000029783746
00000000000000000000000029784997
00000001000000000000000030267746
00000001000000010000000030567789
00000000000000010000000030651997
00000000000000000000000030667746
00000001000000000000000031150746
00000001000000010000000031450789
00000000000000010000000031535497
00000000000000000000000031550746
00000001000000000000000032017746
00000001000000010000000032317789
00000001000000000000000032417746
00000000000000000000000032419246
00000001000000000000000032901746
00000001000000010000000033201789
00000001000000000000000033301746
00000000000000000000000033302746
00000001000000000000000033784746
00000001000000010000000034084789
00000001000000000000000034184746
00000000000000000000000034186497
00000001000000000000000034668497
00000001000000010000000034968540
00000000000000010000000035052997
00000000000000000000000035068497
00000001000000000000000035535746
00000001000000010000000035835789
00000001000000000000000035935746
00000000000000000000000035936997
00000001000000000000000036419746
00000001000000010000000036719789
00000001000000000000000036819746
00000000000000000000000036820497
00000001000000000000000037302746
00000001000000010000000037602789
00000001000000000000000037702746
00000000000000000000000037703746
00000001000000000000000038186497
00000001000000010000000038486540
00000001000000000000000038586497
00000000000000000000000038587746
00000001000000000000000039070246
00000001000000010000000039370289
00000001000000000000000039470246
00000000000000000000000039471497
00000001000000000000000039953497
00000001000000010000000040253540
00000001000000000000000040353497
00000000000000000000000040354746
00000001000000000000000040837246
00000001000000010000000041137289
00000001000000000000000041237246
00000000000000000000000041238497
00000001000000000000000041720997
00000001000000010000000042021040
00000001000000000000000042120997
00000000000000000000000042122246
00000001000000000000000042604246
00000001000000010000000042904289
00000000000000010000000042988997
00000000000000000000000043004246
00000001000000000000000043487997
00000001000000010000000043788040
00000001000000000000000043887997
00000000000000000000000043889246
00000001000000000000000044371746
00000001000000010000000044671789
00000001000000000000000044771746
00000000000000000000000044772997
00000001000000000000000045255746
00000001000000010000000045555789
00000001000000000000000045655746
00000000000000000000000045656497
00000001000000000000000046138746
00000001000000010000000046438789
00000001000000000000000046538746
00000000000000000000000046539746
00000001000000000000000047022497
00000001000000010000000047322540
00000001000000000000000047422497
00000000000000000000000047423997
00000001000000000000000047906497
00000001000000010000000048206540
00000001000000000000000048306497
00000000000000000000000048307497
00000001000000000000000048789497
00000001000000010000000049089540
00000001000000000000000049189497
00000000000000000000000049190997
00000001000000000000000049673246
00000001000000010000000049973289
00000001000000000000000050073246
00000000000000000000000050074746
00000001000000000000000050556997
00000001000000010000000050857040
00000001000000000000000050956997
00000000000000000000000050958246
00000001000000000000000051440246
00000001000000010000000051740289
00000001000000000000000051840246
00000000000000000000000051841746
00000001000000000000000052323997
00000001000000010000000052624040
00000001000000000000000052723997
00000000000000000000000052725246
00000001000000000000000053207746
00000001000000010000000053507789
00000001000000000000000053607746
00000000000000000000000053609246
00000001000000000000000054091746
00000001000000010000000054391789
00000001000000000000000054491746
00000000000000000000000054492746
00000001000000000000000054974746
00000001000000010000000055274789
00000001000000000000000055374746
00000000000000000000000055375997
00000001000000000000000055858497
00000001000000010000000056158540
00000001000000000000000056258497
00000000000000000000000056259997
00000001000000000000000056742497
00000001000000010000000057042540
00000001000000000000000057142497
00000000000000000000000057143497
00000001000000000000000057625497
00000001000000010000000057925540
00000001000000000000000058025497
00000000000000000000000058026997
00000001000000000000000058509246
00000001000000010000000058809289
00000001000000000000000058909246
00000000000000000000000058910746
00000001000000000000000059392997
00000001000000010000000059693040
00000001000000000000000059792997
00000000000000000000000059794497
00000001000000000000000060276246
00000001000000010000000060576289
00000001000000000000000060676246
00000000000000000000000060677997
00000001000000000000000061159997
00000001000000010000000061460040
00000001000000000000000061559997
00000000000000000000000061561246
00000001000000000000000062043746
00000001000000010000000062343789
00000001000000000000000062443746
00000000000000000000000062445246
00000001000000000000000062927997
00000001000000010000000063228040
00000001000000000000000063327997
00000000000000000000000063328746
00000001000000000000000063810746
00000001000000010000000064110789
00000001000000000000000064210746
00000000000000000000000064211997
00000001000000000000000064694497
00000001000000010000000064994540
00000001000000000000000065094497
00000000000000000000000065095997
00000001000000000000000065578497
00000001000000010000000065878540
00000001000000000000000065978497
00000000000000000000000065979497
00000001000000000000000066461497
00000001000000010000000066761540
00000001000000000000000066861497
00000000000000000000000066862997
00000001000000000000000067345246
00000001000000010000000067645289
00000001000000000000000067745246
00000000000000000000000067746746
00000001000000000000000068229246
00000001000000010000000068529289
00000001000000000000000068629246
00000000000000000000000068630497
00000001000000000000000069112246
00000001000000010000000069412289
00000001000000000000000069512246
00000000000000000000000069513997
00000001000000000000000069995997
00000001000000010000000070296040
00000001000000000000000070395997
00000000000000000000000070397246
00000001000000000000000070879746
00000001000000010000000071179789
00000001000000000000000071279746
00000000000000000000000071281246
00000001000000000000000071763997
00000001000000010000000072064040
00000001000000000000000072163997
00000000000000000000000072164746
00000001000000000000000072646746
00000001000000010000000072946789
00000001000000000000000073046746
00000000000000000000000073047997
00000001000000000000000073530497
00000001000000010000000073830540
00000001000000000000000073930497
00000000000000000000000073931997
00000001000000000000000074414497
00000001000000010000000074714540
00000001000000000000000074814497
00000000000000000000000074815746
00000001000000000000000075297746
00000001000000010000000075597789
00000001000000000000000075697746
00000000000000000000000075699246
00000001000000000000000076181246
00000001000000010000000076481289
00000001000000000000000076581246
00000000000000000000000076582746
00000001000000000000000077065246
00000001000000010000000077365289
00000001000000000000000077465246
00000000000000000000000077466497
00000001000000000000000077948497
00000001000000010000000078248540
00000001000000000000000078348497
00000000000000000000000078366746
00000001000000000000000078848746
00000001000000010000000079148789
00000001000000000000000079248746
00000000000000000000000079249997
00000001000000000000000079732497
00000001000000010000000080032540
00000001000000000000000080132497
00000000000000000000000080133997
00000001000000000000000080616746
00000001000000010000000080916789
00000001000000000000000081016746
00000000000000000000000081017497
00000001000000000000000081499497
00000001000000010000000081799540
00000001000000000000000081899497
00000000000000000000000081900746
00000001000000000000000082383246
00000001000000010000000082683289
00000001000000000000000082783246
00000000000000000000000082784746
00000001000000000000000083267246
00000001000000010000000083567289
00000001000000000000000083667246
00000000000000000000000083668246
00000001000000000000000084150246
00000001000000010000000084450289
00000001000000000000000084550246
00000000000000000000000084551997
00000001000000000000000085033997
00000001000000010000000085334040
00000001000000000000000085433997
00000000000000000000000085435497
00000001000000000000000085917997
00000001000000010000000086218040
00000001000000000000000086317997
00000000000000000000000086319246
00000001000000000000000086817746
00000001000000010000000087117789
00000001000000000000000087217746
00000000000000000000000087219497
00000001000000000000000087701497
00000001000000010000000088001540
00000001000000000000000088101497
00000000000000000000000088102746
00000001000000000000000088585246
00000001000000010000000088885289
00000001000000000000000088985246
00000000000000000000000088986746
00000001000000000000000089469497
00000001000000010000000089769540
00000001000000000000000089869497
00000000000000000000000089870246
00000001000000000000000090352246
00000001000000010000000090652289
00000001000000000000000090752246
00000000000000000000000090770246
