# Supplementary material for: Presentation and response timing accuracy in Adobe Flash and HTML5/JavaScript Web experiments
Source: Behav Res Methods. 2014 Jun 6;47(2):309–27. doi: 10.3758/s13428-014-0471-1 (PMC4427652; doi:10.3758/s13428-014-0471-1)
Supplement: Supplementary file 1 — (ZIP 1.07 MB) [file 13428_2014_471_MOESM1_ESM.zip › Supplementary/Logs/luk-dscar-300ms-cr-js-2.rtl]

[PC Software Vesion]
20121128
[ARM Firmware Version]
20120901
[Capture Date]
17 Sep 2013
[Capture Time]
17:01:17
[Capture Duration (Secs)]
100
[Changes]
401
[Samples]
400001
[Soak Rate]
0.100249749375627
[Audio In 1 Threshold]
0
[Audio In 2 Threshold]
0
[Audio Out 1 Threshold]
0
[Audio Out 2 Threshold]
0
[Opto 1 Threshold]
115
[Opto 2 Threshold]
0
[Opto 3 Threshold]
0
[Opto 4 Threshold]
0
[Opto 1 Refreshes Blocked]
True
[Opto 2 Refreshes Blocked]
True
[Opto 3 Refreshes Blocked]
True
[Opto 4 Refreshes Blocked]
True
[Keypad4Description]
Button 4 of the BBTK Response Pad triggered when pressed.
[Keypad3Description]
Button 3 of the BBTK Response Pad triggered when pressed.
[Keypad2Description]
Button 2 of the BBTK Response Pad triggered when pressed.
[Keypad1Description]
Button 1 of the BBTK Response Pad triggered when pressed.
[Opto4Description]
Opto-detector 4 triggered by an active screen region.
[Opto3Description]
Opto-detector 3 triggered by an active screen region.
[Opto2Description]
Opto-detector 2 triggered by an active screen region.
[Opto1Description]
Opto-detector 1 triggered by an active screen region.
[TTLIn2Description]
TTL input 2 triggered by a digital signal.
[TTLIn1Description]
TTL input 1 triggered by a digital signal.
[AudIn2Description]
Audio input 2 triggered by a BBTK Mic.
[AudIn1Description]
Audio input 1 triggered by a BBTK Mic.
[ASC4Description]
Active Switch Closure output 4 generates a key down.
[ASC3Description]
Active Switch Closure output 3 generates a key down.
[ASC2Description]
Active Switch Closure output 2 generates a key down.
[ASC1Description]
Active Switch Closure output 1 generates a key down.
[TTLOut2Description]
TTL output 2 generates a digital signal.
[TTLOut1Description]
TTL output 1 generates a digital signal.
[AudOut2Description]
Audio output 2 generates a tone on the BBTK sounder.
[AudOut1Description]
Audio output 1 generates a tone on the BBTK sounder.
[Notes]

[Data]
00000000000000000000000000000000
00000001000000000000000002925497
00000001000000010000000003225540
00000001000000000000000003325497
00000000000000000000000003326746
00000001000000000000000003809497
00000001000000010000000004109540
00000001000000000000000004209497
00000000000000000000000004210497
00000001000000000000000004692497
00000001000000010000000004992540
00000001000000000000000005092497
00000000000000000000000005093497
00000001000000000000000005576246
00000001000000010000000005876289
00000001000000000000000005976246
00000000000000000000000005977746
00000001000000000000000006476746
00000001000000010000000006776789
00000001000000000000000006876746
00000000000000000000000006877997
00000001000000000000000007359997
00000001000000010000000007660040
00000001000000000000000007759997
00000000000000000000000007761497
00000001000000000000000008243497
00000001000000010000000008543540
00000001000000000000000008643497
00000000000000000000000008644997
00000001000000000000000009127497
00000001000000010000000009427540
00000001000000000000000009527497
00000000000000000000000009528746
00000001000000000000000010027246
00000001000000010000000010327289
00000001000000000000000010427246
00000000000000000000000010428997
00000001000000000000000010910997
00000001000000010000000011211040
00000001000000000000000011310997
00000000000000000000000011312246
00000001000000000000000011794746
00000001000000010000000012094789
00000001000000000000000012194746
00000000000000000000000012196246
00000001000000000000000012678997
00000001000000010000000012979040
00000001000000000000000013078997
00000000000000000000000013079746
00000001000000000000000013561746
00000001000000010000000013861789
00000001000000000000000013961746
00000000000000000000000013962997
00000001000000000000000014445497
00000001000000010000000014745540
00000001000000000000000014845497
00000000000000000000000014846997
00000001000000000000000015329497
00000001000000010000000015629540
00000001000000000000000015729497
00000000000000000000000015730746
00000001000000000000000016212497
00000001000000010000000016512540
00000001000000000000000016612497
00000000000000000000000016614246
00000001000000000000000017096246
00000001000000010000000017396289
00000001000000000000000017496246
00000000000000000000000017497746
00000001000000000000000017980246
00000001000000010000000018280289
00000001000000000000000018380246
00000000000000000000000018381497
00000001000000000000000018864497
00000001000000010000000019164540
00000001000000000000000019264497
00000000000000000000000019264997
00000001000000000000000019746997
00000001000000010000000020047040
00000001000000000000000020146997
00000000000000000000000020148246
00000001000000000000000020630997
00000001000000010000000020931040
00000001000000000000000021030997
00000000000000000000000021032246
00000001000000000000000021514997
00000001000000010000000021815040
00000001000000000000000021914997
00000000000000000000000021915746
00000001000000000000000022397997
00000001000000010000000022698040
00000001000000000000000022797997
00000000000000000000000022798997
00000001000000000000000023281746
00000001000000010000000023581789
00000001000000000000000023681746
00000000000000000000000023682997
00000001000000000000000024165497
00000001000000010000000024465540
00000001000000000000000024565497
00000000000000000000000024566746
00000001000000000000000025048746
00000001000000010000000025348789
00000001000000000000000025448746
00000000000000000000000025450246
00000001000000000000000025948997
00000001000000010000000026249040
00000001000000000000000026348997
00000000000000000000000026350497
00000001000000000000000026832997
00000001000000010000000027133040
00000001000000000000000027232997
00000000000000000000000027234246
00000001000000000000000027717246
00000001000000010000000028017289
00000001000000000000000028117246
00000000000000000000000028117746
00000001000000000000000028599746
00000001000000010000000028899789
00000001000000000000000028999746
00000000000000000000000029000997
00000001000000000000000029500246
00000001000000010000000029800289
00000001000000000000000029900246
00000000000000000000000029901746
00000001000000000000000030384246
00000001000000010000000030684289
00000001000000000000000030784246
00000000000000000000000030785246
00000001000000000000000031267246
00000001000000010000000031567289
00000001000000000000000031667246
00000000000000000000000031668497
00000001000000000000000032150997
00000001000000010000000032451040
00000001000000000000000032550997
00000000000000000000000032552497
00000001000000000000000033034997
00000001000000010000000033335040
00000001000000000000000033434997
00000000000000000000000033435997
00000001000000000000000033934746
00000001000000010000000034234789
00000001000000000000000034334746
00000000000000000000000034336246
00000001000000000000000034818497
00000001000000010000000035118540
00000001000000000000000035218497
00000000000000000000000035219746
00000001000000000000000035702246
00000001000000010000000036002289
00000001000000000000000036102246
00000000000000000000000036103497
00000001000000000000000036586497
00000001000000010000000036886540
00000001000000000000000036986497
00000000000000000000000036987246
00000001000000000000000037485997
00000001000000010000000037786040
00000001000000000000000037885997
00000000000000000000000037887246
00000001000000000000000038369746
00000001000000010000000038669789
00000001000000000000000038769746
00000000000000000000000038770997
00000001000000000000000039253746
00000001000000010000000039553789
00000001000000000000000039653746
00000000000000000000000039654746
00000001000000000000000040136746
00000001000000010000000040436789
00000001000000000000000040536746
00000000000000000000000040537746
00000001000000000000000041037246
00000001000000010000000041337289
00000001000000000000000041437246
00000000000000000000000041438497
00000001000000000000000041920997
00000001000000010000000042221040
00000001000000000000000042320997
00000000000000000000000042322246
00000001000000000000000042804246
00000001000000010000000043104289
00000001000000000000000043204246
00000000000000000000000043205746
00000001000000000000000043687997
00000001000000010000000043988040
00000001000000000000000044087997
00000000000000000000000044105997
00000001000000000000000044588497
00000001000000010000000044888540
00000001000000000000000044988497
00000000000000000000000044989746
00000001000000000000000045471746
00000001000000010000000045771789
00000001000000000000000045871746
00000000000000000000000045873246
00000001000000000000000046355246
00000001000000010000000046655289
00000001000000000000000046755246
00000000000000000000000046756497
00000001000000000000000047239246
00000001000000010000000047539289
00000001000000000000000047639246
00000000000000000000000047657246
00000001000000000000000048139997
00000001000000010000000048440040
00000001000000000000000048539997
00000000000000000000000048540746
00000001000000000000000049022746
00000001000000010000000049322789
00000001000000000000000049422746
00000000000000000000000049423997
00000001000000000000000049906497
00000001000000010000000050206540
00000001000000000000000050306497
00000000000000000000000050307997
00000001000000000000000050790497
00000001000000010000000051090540
00000001000000000000000051190497
00000000000000000000000051208246
00000001000000000000000051690246
00000001000000010000000051990289
00000001000000000000000052090246
00000000000000000000000052091746
00000001000000000000000052573997
00000001000000010000000052874040
00000001000000000000000052973997
00000000000000000000000052975246
00000001000000000000000053457746
00000001000000010000000053757789
00000001000000000000000053857746
00000000000000000000000053858997
00000001000000000000000054324497
00000001000000010000000054624540
00000000000000010000000054709246
00000000000000000000000054724497
00000001000000000000000055191497
00000001000000010000000055491540
00000001000000000000000055591497
00000000000000000000000055592497
00000001000000000000000056075246
00000001000000010000000056375289
00000001000000000000000056475246
00000000000000000000000056476497
00000001000000000000000056975997
00000001000000010000000057276040
00000000000000010000000057359997
00000000000000000000000057375997
00000001000000000000000057842246
00000001000000010000000058142289
00000000000000010000000058226746
00000000000000000000000058242246
00000001000000000000000058709246
00000001000000010000000059009289
00000001000000000000000059109246
00000000000000000000000059110746
00000001000000000000000059576497
00000001000000010000000059876540
00000001000000000000000059976497
00000000000000000000000059994246
00000001000000000000000060459497
00000001000000010000000060759540
00000000000000010000000060844497
00000000000000000000000060859497
00000001000000000000000061326746
00000001000000010000000061626789
00000000000000010000000061711246
00000000000000000000000061726746
00000001000000000000000062193746
00000001000000010000000062493789
00000000000000010000000062578497
00000000000000000000000062593746
00000001000000000000000063061246
00000001000000010000000063361289
00000001000000000000000063461246
00000000000000000000000063461997
00000001000000000000000063927497
00000001000000010000000064227540
00000001000000000000000064327497
00000000000000000000000064345246
00000001000000000000000064811246
00000001000000010000000065111289
00000000000000010000000065195997
00000000000000000000000065211246
00000001000000000000000065695246
00000001000000010000000065995289
00000001000000000000000066095246
00000000000000000000000066096246
00000001000000000000000066561497
00000001000000010000000066861540
00000001000000000000000066961497
00000000000000000000000066962997
00000001000000000000000067428497
00000001000000010000000067728540
00000001000000000000000067828497
00000000000000000000000067829997
00000001000000000000000068295746
00000001000000010000000068595789
00000001000000000000000068695746
00000000000000000000000068696997
00000001000000000000000069162246
00000001000000010000000069462289
00000000000000010000000069547246
00000000000000000000000069562246
00000001000000000000000070045997
00000001000000010000000070346040
00000000000000010000000070430497
00000000000000000000000070445997
00000001000000000000000070912997
00000001000000010000000071213040
00000001000000000000000071312997
00000000000000000000000071314497
00000001000000000000000071780497
00000001000000010000000072080540
00000000000000010000000072164746
00000000000000000000000072180497
00000001000000000000000072646746
00000001000000010000000072946789
00000000000000010000000073031246
00000000000000000000000073046746
00000001000000000000000073513746
00000001000000010000000073813789
00000001000000000000000073913746
00000000000000000000000073915246
00000001000000000000000074397746
00000001000000010000000074697789
00000000000000010000000074782246
00000000000000000000000074797746
00000001000000000000000075264246
00000001000000010000000075564289
00000000000000010000000075648997
00000000000000000000000075664246
00000001000000000000000076131246
00000001000000010000000076431289
00000000000000010000000076515997
00000000000000000000000076531246
00000001000000000000000076998497
00000001000000010000000077298540
00000000000000010000000077382997
00000000000000000000000077398497
00000001000000000000000077865997
00000001000000010000000078166040
00000001000000000000000078265997
00000000000000000000000078266497
00000001000000000000000078748746
00000001000000010000000079048789
00000000000000010000000079133246
00000000000000000000000079148746
00000001000000000000000079615746
00000001000000010000000079915789
00000000000000010000000080000497
00000000000000000000000080015746
00000001000000000000000080482997
00000001000000010000000080783040
00000000000000010000000080867246
00000000000000000000000080882997
00000001000000000000000081349497
00000001000000010000000081649540
00000000000000010000000081733997
00000000000000000000000081749497
00000001000000000000000082216497
00000001000000010000000082516540
00000000000000010000000082601246
00000000000000000000000082616497
00000001000000000000000083083746
00000001000000010000000083383789
00000000000000010000000083468246
00000000000000000000000083483746
00000001000000000000000083966746
00000001000000010000000084266789
00000000000000010000000084351746
00000000000000000000000084366746
00000001000000000000000084833997
00000001000000010000000085134040
00000000000000010000000085218497
00000000000000000000000085233997
00000001000000000000000085700997
00000001000000010000000086001040
00000000000000010000000086085746
00000000000000000000000086100997
00000001000000000000000086568497
00000001000000010000000086868540
00000001000000000000000086968497
00000000000000000000000086969246
00000001000000000000000087451246
00000001000000010000000087751289
00000000000000010000000087835746
00000000000000000000000087851246
00000001000000000000000088334997
00000001000000010000000088635040
00000000000000010000000088719746
00000000000000000000000088734997
00000001000000000000000089202246
00000001000000010000000089502289
00000000000000010000000089586746
00000000000000000000000089602246
00000001000000000000000090068746
00000001000000010000000090368789
00000000000000010000000090453497
00000000000000000000000090468746
