# Supplementary material for: Presentation and response timing accuracy in Adobe Flash and HTML5/JavaScript Web experiments
Source: Behav Res Methods. 2014 Jun 6;47(2):309–27. doi: 10.3758/s13428-014-0471-1 (PMC4427652; doi:10.3758/s13428-014-0471-1)
Supplement: Supplementary file 1 — (ZIP 1.07 MB) [file 13428_2014_471_MOESM1_ESM.zip › Supplementary/Logs/luk-dscar-300ms-cr-js-3.rtl]

[PC Software Vesion]
20121128
[ARM Firmware Version]
20120901
[Capture Date]
17 Sep 2013
[Capture Time]
17:08:58
[Capture Duration (Secs)]
100
[Changes]
401
[Samples]
400001
[Soak Rate]
0.100249749375627
[Audio In 1 Threshold]
0
[Audio In 2 Threshold]
0
[Audio Out 1 Threshold]
0
[Audio Out 2 Threshold]
0
[Opto 1 Threshold]
115
[Opto 2 Threshold]
0
[Opto 3 Threshold]
0
[Opto 4 Threshold]
0
[Opto 1 Refreshes Blocked]
True
[Opto 2 Refreshes Blocked]
True
[Opto 3 Refreshes Blocked]
True
[Opto 4 Refreshes Blocked]
True
[Keypad4Description]
Button 4 of the BBTK Response Pad triggered when pressed.
[Keypad3Description]
Button 3 of the BBTK Response Pad triggered when pressed.
[Keypad2Description]
Button 2 of the BBTK Response Pad triggered when pressed.
[Keypad1Description]
Button 1 of the BBTK Response Pad triggered when pressed.
[Opto4Description]
Opto-detector 4 triggered by an active screen region.
[Opto3Description]
Opto-detector 3 triggered by an active screen region.
[Opto2Description]
Opto-detector 2 triggered by an active screen region.
[Opto1Description]
Opto-detector 1 triggered by an active screen region.
[TTLIn2Description]
TTL input 2 triggered by a digital signal.
[TTLIn1Description]
TTL input 1 triggered by a digital signal.
[AudIn2Description]
Audio input 2 triggered by a BBTK Mic.
[AudIn1Description]
Audio input 1 triggered by a BBTK Mic.
[ASC4Description]
Active Switch Closure output 4 generates a key down.
[ASC3Description]
Active Switch Closure output 3 generates a key down.
[ASC2Description]
Active Switch Closure output 2 generates a key down.
[ASC1Description]
Active Switch Closure output 1 generates a key down.
[TTLOut2Description]
TTL output 2 generates a digital signal.
[TTLOut1Description]
TTL output 1 generates a digital signal.
[AudOut2Description]
Audio output 2 generates a tone on the BBTK sounder.
[AudOut1Description]
Audio output 1 generates a tone on the BBTK sounder.
[Notes]

[Data]
00000000000000000000000000000000
00000001000000000000000001339746
00000001000000010000000001639789
00000000000000010000000001723997
00000000000000000000000001739746
00000001000000000000000002223246
00000001000000010000000002523289
00000000000000010000000002607746
00000000000000000000000002623246
00000001000000000000000003090497
00000001000000010000000003390540
00000001000000000000000003490497
00000000000000000000000003491246
00000001000000000000000003974497
00000001000000010000000004274540
00000001000000000000000004374497
00000000000000000000000004374746
00000001000000000000000004857497
00000001000000010000000005157540
00000001000000000000000005257497
00000000000000000000000005258246
00000001000000000000000005741246
00000001000000010000000006041289
00000000000000010000000006125497
00000000000000000000000006141246
00000001000000000000000006608497
00000001000000010000000006908540
00000001000000000000000007008497
00000000000000000000000007008997
00000001000000000000000007491497
00000001000000010000000007791540
00000001000000000000000007891497
00000000000000000000000007892246
00000001000000000000000008375246
00000001000000010000000008675289
00000001000000000000000008775246
00000000000000000000000008776246
00000001000000000000000009259246
00000001000000010000000009559289
00000000000000010000000009643246
00000000000000000000000009659246
00000001000000000000000010126746
00000001000000010000000010426789
00000000000000010000000010509997
00000000000000000000000010526746
00000001000000000000000010992746
00000001000000010000000011292789
00000001000000000000000011392746
00000000000000000000000011393497
00000001000000000000000011876497
00000001000000010000000012176540
00000001000000000000000012276497
00000000000000000000000012277246
00000001000000000000000012760497
00000001000000010000000013060540
00000001000000000000000013160497
00000000000000000000000013160997
00000001000000000000000013643497
00000001000000010000000013943540
00000000000000010000000014027497
00000000000000000000000014043497
00000001000000000000000014527246
00000001000000010000000014827289
00000000000000010000000014911497
00000000000000000000000014927246
00000001000000000000000015394497
00000001000000010000000015694540
00000001000000000000000015794497
00000000000000000000000015794997
00000001000000000000000016277497
00000001000000010000000016577540
00000001000000000000000016677497
00000000000000000000000016678246
00000001000000000000000017161246
00000001000000010000000017461289
00000001000000000000000017561246
00000000000000000000000017562246
00000001000000000000000018045246
00000001000000010000000018345289
00000000000000010000000018429246
00000000000000000000000018445246
00000001000000000000000018912746
00000001000000010000000019212789
00000000000000010000000019295997
00000000000000000000000019312746
00000001000000000000000019778746
00000001000000010000000020078789
00000001000000000000000020178746
00000000000000000000000020179497
00000001000000000000000020662497
00000001000000010000000020962540
00000001000000000000000021062497
00000000000000000000000021063497
00000001000000000000000021546497
00000001000000010000000021846540
00000001000000000000000021946497
00000000000000000000000021946997
00000001000000000000000022429497
00000001000000010000000022729540
00000000000000010000000022813497
00000000000000000000000022829497
00000001000000000000000023296497
00000001000000010000000023596540
00000001000000000000000023696497
00000000000000000000000023697497
00000001000000000000000024180497
00000001000000010000000024480540
00000001000000000000000024580497
00000000000000000000000024580997
00000001000000000000000025063746
00000001000000010000000025363789
00000001000000000000000025463746
00000000000000000000000025464497
00000001000000000000000025947497
00000001000000010000000026247540
00000000000000010000000026331746
00000000000000000000000026347497
00000001000000000000000026831246
00000001000000010000000027131289
00000000000000010000000027215246
00000000000000000000000027231246
00000001000000000000000027698746
00000001000000010000000027998789
00000000000000010000000028098746
00000000000000000000000028098746
00000001000000000000000028581497
00000001000000010000000028881540
00000001000000000000000028981497
00000000000000000000000028982246
00000001000000000000000029465246
00000001000000010000000029765289
00000001000000000000000029865246
00000000000000000000000029865997
00000001000000000000000030349246
00000001000000010000000030649289
00000000000000010000000030732997
00000000000000000000000030749246
00000001000000000000000031232246
00000001000000010000000031532289
00000001000000000000000031632246
00000000000000000000000031632997
00000001000000000000000032115997
00000001000000010000000032416040
00000001000000000000000032515997
00000000000000000000000032516997
00000001000000000000000032999997
00000001000000010000000033300040
00000001000000000000000033399997
00000000000000000000000033400497
00000001000000000000000033882997
00000001000000010000000034183040
00000001000000000000000034282997
00000000000000000000000034283997
00000001000000000000000034766746
00000001000000010000000035066789
00000000000000010000000035150997
00000000000000000000000035166746
00000001000000000000000035633997
00000001000000010000000035934040
00000001000000000000000036033997
00000000000000000000000036034746
00000001000000000000000036517997
00000001000000010000000036818040
00000001000000000000000036917997
00000000000000000000000036918246
00000001000000000000000037400746
00000001000000010000000037700789
00000001000000000000000037800746
00000000000000000000000037801497
00000001000000000000000038284746
00000001000000010000000038584789
00000000000000010000000038668746
00000000000000000000000038684746
00000001000000000000000039151997
00000001000000010000000039452040
00000001000000000000000039551997
00000000000000000000000039552246
00000001000000000000000040034997
00000001000000010000000040335040
00000001000000000000000040434997
00000000000000000000000040435746
00000001000000000000000040918746
00000001000000010000000041218789
00000001000000000000000041318746
00000000000000000000000041319497
00000001000000000000000041802497
00000001000000010000000042102540
00000001000000000000000042202497
00000000000000000000000042203246
00000001000000000000000042686746
00000001000000010000000042986789
00000000000000010000000043069997
00000000000000000000000043086746
00000001000000000000000043552746
00000001000000010000000043852789
00000001000000000000000043952746
00000000000000000000000043953746
00000001000000000000000044436497
00000001000000010000000044736540
00000001000000000000000044836497
00000000000000000000000044837246
00000001000000000000000045320746
00000001000000010000000045620789
00000001000000000000000045720746
00000000000000000000000045720997
00000001000000000000000046203497
00000001000000010000000046503540
00000000000000010000000046587746
00000000000000000000000046603497
00000001000000000000000047087246
00000001000000010000000047387289
00000000000000010000000047471497
00000000000000000000000047487246
00000001000000000000000047954497
00000001000000010000000048254540
00000001000000000000000048354497
00000000000000000000000048354997
00000001000000000000000048837746
00000001000000010000000049137789
00000001000000000000000049237746
00000000000000000000000049238246
00000001000000000000000049721497
00000001000000010000000050021540
00000001000000000000000050121497
00000000000000000000000050122246
00000001000000000000000050605246
00000001000000010000000050905289
00000000000000010000000050989246
00000000000000000000000051005246
00000001000000000000000051472746
00000001000000010000000051772789
00000000000000010000000051855997
00000000000000000000000051872746
00000001000000000000000052338746
00000001000000010000000052638789
00000001000000000000000052738746
00000000000000000000000052739746
00000001000000000000000053222746
00000001000000010000000053522789
00000001000000000000000053622746
00000000000000000000000053623497
00000001000000000000000054106746
00000001000000010000000054406789
00000001000000000000000054506746
00000000000000000000000054506997
00000001000000000000000054989497
00000001000000010000000055289540
00000000000000010000000055373746
00000000000000000000000055389497
00000001000000000000000055856746
00000001000000010000000056156789
00000000000000010000000056240997
00000000000000000000000056256746
00000001000000000000000056723997
00000001000000010000000057024040
00000001000000000000000057123997
00000000000000000000000057124497
00000001000000000000000057606997
00000001000000010000000057907040
00000001000000000000000058006997
00000000000000000000000058007746
00000001000000000000000058490746
00000001000000010000000058790789
00000001000000000000000058890746
00000000000000000000000058891746
00000001000000000000000059374497
00000001000000010000000059674540
00000000000000010000000059758497
00000000000000000000000059774497
00000001000000000000000060241997
00000001000000010000000060542040
00000001000000000000000060641997
00000000000000000000000060642246
00000001000000000000000061124997
00000001000000010000000061425040
00000001000000000000000061524997
00000000000000000000000061525746
00000001000000000000000062008746
00000001000000010000000062308789
00000001000000000000000062408746
00000000000000000000000062409497
00000001000000000000000062892746
00000001000000010000000063192789
00000001000000000000000063292746
00000000000000000000000063292997
00000001000000000000000063775746
00000001000000010000000064075789
00000000000000010000000064159746
00000000000000000000000064175746
00000001000000000000000064642746
00000001000000010000000064942789
00000001000000000000000065042746
00000000000000000000000065043497
00000001000000000000000065526746
00000001000000010000000065826789
00000001000000000000000065926746
00000000000000000000000065927246
00000001000000000000000066409746
00000001000000010000000066709789
00000001000000000000000066809746
00000000000000000000000066810497
00000001000000000000000067293497
00000001000000010000000067593540
00000001000000000000000067693497
00000000000000000000000067694497
00000001000000000000000068177246
00000001000000010000000068477289
00000001000000000000000068577246
00000000000000000000000068577997
00000001000000000000000069061497
00000001000000010000000069361540
00000000000000010000000069461497
00000000000000000000000069461497
00000001000000000000000069944246
00000001000000010000000070244289
00000001000000000000000070344246
00000000000000000000000070344997
00000001000000000000000070827997
00000001000000010000000071128040
00000001000000000000000071227997
00000000000000000000000071228746
00000001000000000000000071711997
00000001000000010000000072012040
00000001000000000000000072111997
00000000000000000000000072112497
00000001000000000000000072594997
00000001000000010000000072895040
00000001000000000000000072994997
00000000000000000000000072995746
00000001000000000000000073478746
00000001000000010000000073778789
00000001000000000000000073878746
00000000000000000000000073879746
00000001000000000000000074362746
00000001000000010000000074662789
00000001000000000000000074762746
00000000000000000000000074763246
00000001000000000000000075245746
00000001000000010000000075545789
00000000000000010000000075629997
00000000000000000000000075645746
00000001000000000000000076129497
00000001000000010000000076429540
00000001000000000000000076529497
00000000000000000000000076530497
00000001000000000000000077013497
00000001000000010000000077313540
00000001000000000000000077413497
00000000000000000000000077413997
00000001000000000000000077897497
00000001000000010000000078197540
00000000000000010000000078297497
00000000000000000000000078297497
00000001000000000000000078780246
00000001000000010000000079080289
00000001000000000000000079180246
00000000000000000000000079180997
00000001000000000000000079663997
00000001000000010000000079964040
00000000000000010000000080048246
00000000000000000000000080063997
00000001000000000000000080531497
00000001000000010000000080831540
00000001000000000000000080931497
00000000000000000000000080931746
00000001000000000000000081414497
00000001000000010000000081714540
00000001000000000000000081814497
00000000000000000000000081814997
00000001000000000000000082298246
00000001000000010000000082598289
00000001000000000000000082698246
00000000000000000000000082698997
00000001000000000000000083181997
00000001000000010000000083482040
00000001000000000000000083581997
00000000000000000000000083582497
00000001000000000000000084066246
00000001000000010000000084366289
00000000000000010000000084465997
00000000000000000000000084466246
00000001000000000000000084948997
00000001000000010000000085249040
00000001000000000000000085348997
00000000000000000000000085349746
00000001000000000000000085832746
00000001000000010000000086132789
00000001000000000000000086232746
00000000000000000000000086233497
00000001000000000000000086716746
00000001000000010000000087016789
00000001000000000000000087116746
00000000000000000000000087116997
00000001000000000000000087599746
00000001000000010000000087899789
00000000000000010000000087983746
00000000000000000000000087999746
00000001000000000000000088466746
00000001000000010000000088766789
00000001000000000000000088866746
00000000000000000000000088884246
