# Supplementary material for: Presentation and response timing accuracy in Adobe Flash and HTML5/JavaScript Web experiments
Source: Behav Res Methods. 2014 Jun 6;47(2):309–27. doi: 10.3758/s13428-014-0471-1 (PMC4427652; doi:10.3758/s13428-014-0471-1)
Supplement: Supplementary file 1 — (ZIP 1.07 MB) [file 13428_2014_471_MOESM1_ESM.zip › Supplementary/Logs/off7-dsc-150ms-cr-fl.rtl]

[PC Software Vesion]
20121128
[ARM Firmware Version]
20120901
[Capture Date]
03 Jul 2013
[Capture Time]
17:55:58
[Capture Duration (Secs)]
90
[Changes]
277
[Samples]
360000
[Soak Rate]
0.0769444444444444
[Audio In 1 Threshold]
0
[Audio In 2 Threshold]
0
[Audio Out 1 Threshold]
0
[Audio Out 2 Threshold]
0
[Opto 1 Threshold]
100
[Opto 2 Threshold]
0
[Opto 3 Threshold]
0
[Opto 4 Threshold]
0
[Opto 1 Refreshes Blocked]
True
[Opto 2 Refreshes Blocked]
True
[Opto 3 Refreshes Blocked]
True
[Opto 4 Refreshes Blocked]
True
[Keypad4Description]
Button 4 of the BBTK Response Pad triggered when pressed.
[Keypad3Description]
Button 3 of the BBTK Response Pad triggered when pressed.
[Keypad2Description]
Button 2 of the BBTK Response Pad triggered when pressed.
[Keypad1Description]
Button 1 of the BBTK Response Pad triggered when pressed.
[Opto4Description]
Opto-detector 4 triggered by an active screen region.
[Opto3Description]
Opto-detector 3 triggered by an active screen region.
[Opto2Description]
Opto-detector 2 triggered by an active screen region.
[Opto1Description]
Opto-detector 1 triggered by an active screen region.
[TTLIn2Description]
TTL input 2 triggered by a digital signal.
[TTLIn1Description]
TTL input 1 triggered by a digital signal.
[AudIn2Description]
Audio input 2 triggered by a BBTK Mic.
[AudIn1Description]
Audio input 1 triggered by a BBTK Mic.
[ASC4Description]
Active Switch Closure output 4 generates a key down.
[ASC3Description]
Active Switch Closure output 3 generates a key down.
[ASC2Description]
Active Switch Closure output 2 generates a key down.
[ASC1Description]
Active Switch Closure output 1 generates a key down.
[TTLOut2Description]
TTL output 2 generates a digital signal.
[TTLOut1Description]
TTL output 1 generates a digital signal.
[AudOut2Description]
Audio output 2 generates a tone on the BBTK sounder.
[AudOut1Description]
Audio output 1 generates a tone on the BBTK sounder.
[Notes]

[Data]
00000000000000000000000000000000
00000001000000000000000000708501
00000000000000000000000000873501
00000001000000000000000001358501
00000000000000000000000001523751
00000001000000000000000002008751
00000000000000000000000002173501
00000001000000000000000002658501
00000000000000000000000002823501
00000001000000000000000003308501
00000000000000000000000003473501
00000001000000000000000003958751
00000000000000000000000004123751
00000001000000000000000004608501
00000000000000000000000004773751
00000001000000000000000005258751
00000000000000000000000005423751
00000001000000000000000005908751
00000000000000000000000006073751
00000001000000000000000006558751
00000000000000000000000006723751
00000001000000000000000007208751
00000000000000000000000007373751
00000001000000000000000007858501
00000000000000000000000008023751
00000001000000000000000008508501
00000000000000000000000008673751
00000001000000000000000009158751
00000000000000000000000009323751
00000001000000000000000009808501
00000000000000000000000009973751
00000001000000000000000010458501
00000000000000000000000010623751
00000001000000000000000011108501
00000000000000000000000011273751
00000001000000000000000011758501
00000000000000000000000011923751
00000001000000000000000012409001
00000000000000000000000012573751
00000001000000000000000013058501
00000000000000000000000013223751
00000001000000000000000013708501
00000000000000000000000013873751
00000001000000000000000014358501
00000000000000000000000014523751
00000001000000000000000015009001
00000000000000000000000015173751
00000001000000000000000015658751
00000000000000000000000015823751
00000001000000000000000016308751
00000000000000000000000016473751
00000001000000000000000016958751
00000000000000000000000017123751
00000001000000000000000017608751
00000000000000000000000017773751
00000001000000000000000018258501
00000000000000000000000018423751
00000001000000000000000018908751
00000000000000000000000019073751
00000001000000000000000019558751
00000000000000000000000019723751
00000001000000000000000020208751
00000000000000000000000020373751
00000001000000000000000020858751
00000000000000000000000021023751
00000001000000000000000021508752
00000000000000000000000021673751
00000001000000000000000022158751
00000000000000000000000022323751
00000001000000000000000022808751
00000000000000000000000022973751
00000001000000000000000023459001
00000000000000000000000023623751
00000001000000000000000024108751
00000000000000000000000024273751
00000001000000000000000024758751
00000000000000000000000024923751
00000001000000000000000025408751
00000000000000000000000025573751
00000001000000000000000026059001
00000000000000000000000026223751
00000001000000000000000026708751
00000000000000000000000026873751
00000001000000000000000027358751
00000000000000000000000027523751
00000001000000000000000028008751
00000000000000000000000028173751
00000001000000000000000028658751
00000000000000000000000028823751
00000001000000000000000029308751
00000000000000000000000029473751
00000001000000000000000029958751
00000000000000000000000030123751
00000001000000000000000030609001
00000000000000000000000030773751
00000001000000000000000031259001
00000000000000000000000031423751
00000001000000000000000031908751
00000000000000000000000032073751
00000001000000000000000032558751
00000000000000000000000032723751
00000001000000000000000033209001
00000000000000000000000033373751
00000001000000000000000033859001
00000000000000000000000034023751
00000001000000000000000034508751
00000000000000000000000034673751
00000001000000000000000035159001
00000000000000000000000035323751
00000001000000000000000035809001
00000000000000000000000035973751
00000001000000000000000036459001
00000000000000000000000036623751
00000001000000000000000037108751
00000000000000000000000037273751
00000001000000000000000037758751
00000000000000000000000037923751
00000001000000000000000038409001
00000000000000000000000038573751
00000001000000000000000039059001
00000000000000000000000039224001
00000001000000000000000039708751
00000000000000000000000039874001
00000001000000000000000040358751
00000000000000000000000040524001
00000001000000000000000041009001
00000000000000000000000041173751
00000001000000000000000041660251
00000000000000000000000041824001
00000001000000000000000042309001
00000000000000000000000042474001
00000001000000000000000042958751
00000000000000000000000043124001
00000001000000000000000043609001
00000000000000000000000043774001
00000001000000000000000044259001
00000000000000000000000044424001
00000001000000000000000044909001
00000000000000000000000045074001
00000001000000000000000045559001
00000000000000000000000045724001
00000001000000000000000046208751
00000000000000000000000046374001
00000001000000000000000046859001
00000000000000000000000047024001
00000001000000000000000047509001
00000000000000000000000047674001
00000001000000000000000048159001
00000000000000000000000048324001
00000001000000000000000048809251
00000000000000000000000048974001
00000001000000000000000049459001
00000000000000000000000049624001
00000001000000000000000050108751
00000000000000000000000050274001
00000001000000000000000050758751
00000000000000000000000050924001
00000001000000000000000051409001
00000000000000000000000051574001
00000001000000000000000052059001
00000000000000000000000052224001
00000001000000000000000052709001
00000000000000000000000052874001
00000001000000000000000053358751
00000000000000000000000053524001
00000001000000000000000054009251
00000000000000000000000054174001
00000001000000000000000054659001
00000000000000000000000054824001
00000001000000000000000055308751
00000000000000000000000055474001
00000001000000000000000055959001
00000000000000000000000056124001
00000001000000000000000056609001
00000000000000000000000056774001
00000001000000000000000057259251
00000000000000000000000057424001
00000001000000000000000057909001
00000000000000000000000058074001
00000001000000000000000058559001
00000000000000000000000058724001
00000001000000000000000059209001
00000000000000000000000059374001
00000001000000000000000059859251
00000000000000000000000060024001
00000001000000000000000060509001
00000000000000000000000060674001
00000001000000000000000061159001
00000000000000000000000061324001
00000001000000000000000061809251
00000000000000000000000061974001
00000001000000000000000062460501
00000000000000000000000062624001
00000001000000000000000063109001
00000000000000000000000063274001
00000001000000000000000063759001
00000000000000000000000063924001
00000001000000000000000064409001
00000000000000000000000064574001
00000001000000000000000065059001
00000000000000000000000065224001
00000001000000000000000065709251
00000000000000000000000065874001
00000001000000000000000066359251
00000000000000000000000066524001
00000001000000000000000067009251
00000000000000000000000067174001
00000001000000000000000067659251
00000000000000000000000067824001
00000001000000000000000068309001
00000000000000000000000068474001
00000001000000000000000068959251
00000000000000000000000069124001
00000001000000000000000069609001
00000000000000000000000069774001
00000001000000000000000070259251
00000000000000000000000070424001
00000001000000000000000070909001
00000000000000000000000071074001
00000001000000000000000071559001
00000000000000000000000071724001
00000001000000000000000072209251
00000000000000000000000072374001
00000001000000000000000072859251
00000000000000000000000073024001
00000001000000000000000073509251
00000000000000000000000073674251
00000001000000000000000074159001
00000000000000000000000074324251
00000001000000000000000074809251
00000000000000000000000074974251
00000001000000000000000075459001
00000000000000000000000075624001
00000001000000000000000076109001
00000000000000000000000076274001
00000001000000000000000076759001
00000000000000000000000076924001
00000001000000000000000077409251
00000000000000000000000077574251
00000001000000000000000078059251
00000000000000000000000078224001
00000001000000000000000078709001
00000000000000000000000078874251
00000001000000000000000079359251
00000000000000000000000079524251
00000001000000000000000080009251
00000000000000000000000080174251
00000001000000000000000080659251
00000000000000000000000080824001
00000001000000000000000081309251
00000000000000000000000081474251
00000001000000000000000081959251
00000000000000000000000082124251
00000001000000000000000082609251
00000000000000000000000082774251
00000001000000000000000083259251
00000000000000000000000083424251
00000001000000000000000083909251
00000000000000000000000084074251
00000001000000000000000084559251
00000000000000000000000084724251
00000001000000000000000085209251
00000000000000000000000085374251
00000001000000000000000085859251
00000000000000000000000086024251
00000001000000000000000086509252
00000000000000000000000086674251
00000001000000000000000087159251
00000000000000000000000087324251
00000001000000000000000087809251
00000000000000000000000087974251
00000001000000000000000088459251
00000000000000000000000088624251
00000001000000000000000089109252
00000000000000000000000089274251
00000001000000000000000089759251
00000000000000000000000089924251
